# Supplementary material for: Global Intersection of Long Non-Coding RNAs with Processed and Unprocessed Pseudogenes in the Human Genome
Source: Front Genet. 2016 Mar 24;7:26. doi: 10.3389/fgene.2016.00026 (PMC4805607; doi:10.3389/fgene.2016.00026)
Supplement: Supplementary file 1 [file DataSheet1.XLSX]

## Sheet: Sheet1
Supplemental Dataset 1:
The 2277 Pseudogene Loci Containing Genomic-span Exon Overlaps with LncRNAs from the Original 5 Datasets
chr10	hg19_wgEncodeGencodePseudoGeneV17	exon	5317136	5330433	0	-	.	gene_id "ENST00000305623.8"; transcript_id "ENST00000305623.8"; All_Transcript_IDs_Within_The_Span_of_Gene1:"TCONS_l2_00004090","TCONS_l2_00003376","TCONS_l2_00003377"; Matching_LINC_(GID:SpnScr:Orient:ExExScr)"TCONS_l2_00003377":0.15:S:0.26,"TCONS_l2_00003376":0.37:S:0.20,"TCONS_l2_00004090":0.66:S:0.54,%Highest_Span_Score:Intersect Anti:Sense:Prop Anti:Highest_ExEx_Score,0.66,0,3,0.0,0.54%;
chr11	hg19_pseudoYale60	exon	113062	125784	0	-	.	gene_id "PGOHUM00000242105"; transcript_id "PGOHUM00000242105"; All_Transcript_IDs_Within_The_Span_of_Gene1:"ENST00000529266.1"; Matching_LNC_(GID:SpnScr:Orient:ExExScr)"ENSG00000254468.1":0.35:S:0.57,%Highest_Span_Score:Intersect Anti:Sense:Prop Anti:Highest_ExEx_Score,0.35,0,1,0.0,0.57%;
chr12	hg19_ucscRetroAli5	exon	385708	386231	0	+	.	gene_id "NM_001129826.1-1"; transcript_id "NM_001129826.1-1"; All_Transcript_IDs_Within_The_Span_of_Gene1:"ENST00000570140.1"; Matching_LNC_(GID:SpnScr:Orient:ExExScr)"ENSG00000261799.1":0.17:A:0.16,%Highest_Span_Score:Intersect Anti:Sense:Prop Anti:Highest_ExEx_Score,0.17,1,0,1.0,0.16%;
chr13	hg19_wgEncodeGencodePseudoGeneV17	exon	19239375	19241361	0	+	.	gene_id "ENST00000443167.1"; transcript_id "ENST00000443167.1"; All_Transcript_IDs_Within_The_Span_of_Gene1:"TCONS_l2_00006689"; Matching_LINC_(GID:SpnScr:Orient:ExExScr)"TCONS_l2_00006689":0.47:S:0.07,%Highest_Span_Score:Intersect Anti:Sense:Prop Anti:Highest_ExEx_Score,0.47,0,1,0.0,0.07%;
chr14	hg19_pseudoYale60	exon	19407865	19425226	0	+	.	gene_id "PGOHUM00000248003"; transcript_id "PGOHUM00000248003"; All_Transcript_IDs_Within_The_Span_of_Gene1:"ENST00000548050.1","ENST00000550928.1"; Matching_LNC_(GID:SpnScr:Orient:ExExScr)"ENSG00000258364.1":0.08:S:0.00,"ENSG00000257504.1":0.09:A:0.02,%Highest_Span_Score:Intersect Anti:Sense:Prop Anti:Highest_ExEx_Score,0.09,1,1,0.5,0.02%;
chr15	hg19_wgEncodeGencodePseudoGeneV17	exon	20083769	20089172	0	+	.	gene_id "ENST00000400231.4"; transcript_id "ENST00000400231.4"; All_Transcript_IDs_Within_The_Span_of_Gene1:"TCONS_l2_00008388"; Matching_LINC_(GID:SpnScr:Orient:ExExScr)"TCONS_l2_00008388":0.45:S:0.34,%Highest_Span_Score:Intersect Anti:Sense:Prop Anti:Highest_ExEx_Score,0.45,0,1,0.0,0.34%;
chr16	hg19_wgEncodeGencodePseudoGeneV17	exon	61553	64093	0	+	.	gene_id "ENST00000545636.1"; transcript_id "ENST00000545636.1"; All_Transcript_IDs_Within_The_Span_of_Gene1:"TCONS_l2_00010385","TCONS_l2_00010384"; Matching_LINC_(GID:SpnScr:Orient:ExExScr)"TCONS_l2_00010384":0.98:S:0.89,"TCONS_l2_00010385":1.00:S:1.00,%Highest_Span_Score:Intersect Anti:Sense:Prop Anti:Highest_ExEx_Score,1.00,0,2,0.0,1.00%;
chr17	hg19_wgEncodeGencodePseudoGeneV17	exon	656124	656373	0	+	.	gene_id "ENST00000453414.1"; transcript_id "ENST00000453414.1"; All_Transcript_IDs_Within_The_Span_of_Gene1:"TCONS_l2_00011512"; Matching_LINC_(GID:SpnScr:Orient:ExExScr)"TCONS_l2_00011512":0.11:S:0.11,%Highest_Span_Score:Intersect Anti:Sense:Prop Anti:Highest_ExEx_Score,0.11,0,1,0.0,0.11%;
chr18	hg19_ucscRetroAli5	exon	47745	48439	0	-	.	gene_id "M61764.1-9"; transcript_id "M61764.1-9"; All_Transcript_IDs_Within_The_Span_of_Gene1:"TCONS_l2_00011910"; Matching_LINC_(GID:SpnScr:Orient:ExExScr)"TCONS_l2_00011910":0.24:S:0.10,%Highest_Span_Score:Intersect Anti:Sense:Prop Anti:Highest_ExEx_Score,0.24,0,1,0.0,0.10%;
chr19	hg19_wgEncodeGencodePseudoGeneV17	exon	65917	70966	0	-	.	gene_id "ENST00000391654.3"; transcript_id "ENST00000391654.3"; All_Transcript_IDs_Within_The_Span_of_Gene1:"TCONS_00026757"; Matching_LINC_(GID:SpnScr:Orient:ExExScr)"TCONS_00026757":0.50:S:0.42,%Highest_Span_Score:Intersect Anti:Sense:Prop Anti:Highest_ExEx_Score,0.50,0,1,0.0,0.42%;
chr2	hg19_ucscRetroAli5	exon	3526724	3527165	0	+	.	gene_id "NM_003348.3-8"; transcript_id "NM_003348.3-8"; All_Transcript_IDs_Within_The_Span_of_Gene1:"ENST00000450917.1"; Matching_LNC_(GID:SpnScr:Orient:ExExScr)"ENSG00000235078.1":0.03:S:0.12,%Highest_Span_Score:Intersect Anti:Sense:Prop Anti:Highest_ExEx_Score,0.03,0,1,0.0,0.12%;
chr20	hg19_wgEncodeGencodePseudoGeneV17	exon	1645929	1688846	0	-	.	gene_id "ENST00000340424.4"; transcript_id "ENST00000340424.4"; All_Transcript_IDs_Within_The_Span_of_Gene1:"TCONS_l2_00016426"; Matching_LINC_(GID:SpnScr:Orient:ExExScr)"TCONS_l2_00016426":0.06:S:0.09,%Highest_Span_Score:Intersect Anti:Sense:Prop Anti:Highest_ExEx_Score,0.06,0,1,0.0,0.09%;
chr21	hg19_pseudoYale60	exon	10212777	10213002	0	-	.	gene_id "PGOHUM00000250156"; transcript_id "PGOHUM00000250156"; All_Transcript_IDs_Within_The_Span_of_Gene1:"TCONS_l2_00017125"; Matching_LINC_(GID:SpnScr:Orient:ExExScr)"TCONS_l2_00017125":0.01:S:0.20,%Highest_Span_Score:Intersect Anti:Sense:Prop Anti:Highest_ExEx_Score,0.01,0,1,0.0,0.20%;
chr22	hg19_wgEncodeGencodePseudoGeneV17	exon	16100517	16124973	0	-	.	gene_id "ENST00000420638.1"; transcript_id "ENST00000420638.1"; All_Transcript_IDs_Within_The_Span_of_Gene1:"TCONS_l2_00017847","TCONS_l2_00018290"; Matching_LINC_(GID:SpnScr:Orient:ExExScr)"TCONS_l2_00018290":0.00:S:0.04,"TCONS_l2_00017847":0.25:S:0.22,%Highest_Span_Score:Intersect Anti:Sense:Prop Anti:Highest_ExEx_Score,0.25,0,2,0.0,0.22%;
chr3	hg19_ucscRetroAli5	exon	9390089	9391759	0	+	.	gene_id "NM_002629.2-16"; transcript_id "NM_002629.2-16"; All_Transcript_IDs_Within_The_Span_of_Gene1:"ENST00000466431.2","ENST00000517846.1","ENST00000468186.1"; Matching_LNC_(GID:SpnScr:Orient:ExExScr)"ENSG00000206573.4":0.23:A:0.08,"ENSG00000254485.1"_3:0.23:A:0.08,"ENSG00000254485.1"_2:0.23:A:0.08,%Highest_Span_Score:Intersect Anti:Sense:Prop Anti:Highest_ExEx_Score,0.23,3,0,1.0,0.08%;
chr4	hg19_wgEncodeGencodePseudoGeneV17	exon	123966	125423	0	-	.	gene_id "ENST00000414523.2"; transcript_id "ENST00000414523.2"; All_Transcript_IDs_Within_The_Span_of_Gene1:"ENST00000511079.1","ENST00000513304.1","ENST00000510175.1","ENST00000513889.1"; Matching_LNC_(GID:SpnScr:Orient:ExExScr)"ENSG00000250312.2"_3:0.52:A:0.52,"ENSG00000250312.2"_2:0.09:A:0.05,"ENSG00000250312.2"_1:0.53:A:0.53,"ENSG00000250312.2":0.54:A:0.55,%Highest_Span_Score:Intersect Anti:S…
chr5	hg19_pseudoYale60	exon	113381	140702	0	+	.	gene_id "PGOHUM00000235495"; transcript_id "PGOHUM00000235495"; All_Transcript_IDs_Within_The_Span_of_Gene1:"ENST00000512035.1"; Matching_LNC_(GID:SpnScr:Orient:ExExScr)"ENSG00000249430.1":0.54:S:0.40,%Highest_Span_Score:Intersect Anti:Sense:Prop Anti:Highest_ExEx_Score,0.54,0,1,0.0,0.40%;
chr6	hg19_pseudoYale60	exon	132005	144742	0	-	.	gene_id "PGOHUM00000243033"; transcript_id "PGOHUM00000243033"; All_Transcript_IDs_Within_The_Span_of_Gene1:"ENST00000436899.1"; Matching_LNC_(GID:SpnScr:Orient:ExExScr)"ENSG00000170590.4":0.98:S:0.65,%Highest_Span_Score:Intersect Anti:Sense:Prop Anti:Highest_ExEx_Score,0.98,0,1,0.0,0.65%;
chr7	hg19_pseudoYale60	exon	330546	331274	0	+	.	gene_id "PGOHUM00000233095"; transcript_id "PGOHUM00000233095"; All_Transcript_IDs_Within_The_Span_of_Gene1:"TCONS_l2_00025570"; Matching_LINC_(GID:SpnScr:Orient:ExExScr)"TCONS_l2_00025570":0.00:S:0.01,%Highest_Span_Score:Intersect Anti:Sense:Prop Anti:Highest_ExEx_Score,0.00,0,1,0.0,0.01%;
chr8	hg19_wgEncodeGencodePseudoGeneV17	exon	6825663	6826635	0	-	.	gene_id "ENST00000455014.1"; transcript_id "ENST00000455014.1"; All_Transcript_IDs_Within_The_Span_of_Gene1:"TCONS_00014473"; Matching_LINC_(GID:SpnScr:Orient:ExExScr)"TCONS_00014473":1.00:S:0.94,%Highest_Span_Score:Intersect Anti:Sense:Prop Anti:Highest_ExEx_Score,1.00,0,1,0.0,0.94%;
chr9	hg19_wgEncodeGencodePseudoGeneV17	exon	11987	14522	0	+	.	gene_id "ENST00000426146.2"; transcript_id "ENST00000426146.2"; All_Transcript_IDs_Within_The_Span_of_Gene1:"TCONS_l2_00028588"; Matching_LINC_(GID:SpnScr:Orient:ExExScr)"TCONS_l2_00028588":0.51:S:0.41,%Highest_Span_Score:Intersect Anti:Sense:Prop Anti:Highest_ExEx_Score,0.51,0,1,0.0,0.41%;
chrX	hg19_wgEncodeGencodePseudoGeneV17	exon	2527456	2541494	0	+	.	gene_id "ENST00000527459.1"; transcript_id "ENST00000527459.1"; All_Transcript_IDs_Within_The_Span_of_Gene1:"TCONS_l2_00030653","TCONS_l2_00030652","TCONS_l2_00030120","TCONS_l2_00030121","TCONS_l2_00030654","TCONS_l2_00030122","TCONS_l2_00030655","TCONS_l2_00030124","TCONS_l2_00030123","TCONS_l2_00030125","TCONS_l2_00030126","TCONS_l2_00030127","TCONS_00017030","TCONS_l2_00030656","TCONS_l2_0003…
chrY	hg19_wgEncodeGencodePseudoGeneV17	exon	2477456	2491494	0	+	.	gene_id "ENST00000527459.1"; transcript_id "ENST00000527459.1"; All_Transcript_IDs_Within_The_Span_of_Gene1:"TCONS_00017568","TCONS_00017567","TCONS_00017604","TCONS_00017605","TCONS_00017619"; Matching_LINC_(GID:SpnScr:Orient:ExExScr)"TCONS_00017619":0.17:A:0.00,"TCONS_00017605":0.18:S:0.21,"TCONS_00017604":0.29:S:0.67,"TCONS_00017567":0.48:S:0.73,"TCONS_00017568":0.29:S:0.63,%Highest_Span_Score…
chr1	hg19_wgEncodeGencodePseudoGeneV17	exon	14363	24886	0	-	.	gene_id "ENST00000541675.1"; transcript_id "ENST00000541675.1"; All_Transcript_IDs_Within_The_Span_of_Gene1:"TCONS_l2_00002359","TCONS_l2_00002363","TCONS_l2_00002362","TCONS_l2_00002361","TCONS_l2_00002360","TCONS_l2_00002364","TCONS_l2_00002365"; Matching_LINC_(GID:SpnScr:Orient:ExExScr)"TCONS_l2_00002365":0.43:S:0.32,"TCONS_l2_00002364":0.46:S:0.31,"TCONS_l2_00002360":0.08:S:0.22,"TCONS_l2_000…
chr1	hg19_ucscRetroAli5	exon	87549	89605	0	-	.	gene_id "AK021903.1-1"; transcript_id "AK021903.1-1"; All_Transcript_IDs_Within_The_Span_of_Gene1:"ENST00000466430.1","ENST00000495576.1"; Matching_LNC_(GID:SpnScr:Orient:ExExScr)"ENSG00000239945.1":0.00:S:0.00,"ENSG00000238009.2":0.02:S:0.01,%Highest_Span_Score:Intersect Anti:Sense:Prop Anti:Highest_ExEx_Score,0.02,0,2,0.0,0.01%;
chr1	hg19_pseudoYale60	exon	120820	133580	0	-	.	gene_id "PGOHUM00000243857"; transcript_id "PGOHUM00000243857"; All_Transcript_IDs_Within_The_Span_of_Gene1:"ENST00000477740.1","ENST00000466430.1","ENST00000471248.1","ENST00000453576.2"; Matching_LNC_(GID:SpnScr:Orient:ExExScr)"ENSG00000238009.2"_10:0.35:S:0.54,"ENSG00000238009.2"_9:0.01:S:0.27,"ENSG00000238009.2"_8:0.01:S:0.19,"ENSG00000238009.2"_7:0.01:S:0.23,"ENSG00000238009.2"_6:0.00:S:0.17…
chr1	hg19_pseudoYale60	exon	137286	138375	0	-	.	gene_id "PGOHUM00000251047"; transcript_id "PGOHUM00000251047"; All_Transcript_IDs_Within_The_Span_of_Gene1:"TCONS_l2_00002368","TCONS_l2_00000958","TCONS_l2_00000001","TCONS_l2_00000002","TCONS_l2_00001922","TCONS_l2_00001923"; Matching_LINC_(GID:SpnScr:Orient:ExExScr)"TCONS_l2_00001923":0.22:A:0.11,"TCONS_l2_00001922":0.22:A:0.22,"TCONS_l2_00000002":0.22:A:0.00,"TCONS_l2_00000001":0.22:A:0.00,"…
chr1	hg19_pseudoYale60	exon	138536	139620	0	-	.	gene_id "PGOHUM00000251048"; transcript_id "PGOHUM00000251048"; All_Transcript_IDs_Within_The_Span_of_Gene1:"TCONS_l2_00002368","TCONS_l2_00000958","TCONS_l2_00000001","TCONS_l2_00000002","TCONS_l2_00001922","TCONS_l2_00001923"; Matching_LINC_(GID:SpnScr:Orient:ExExScr)"TCONS_l2_00001923":0.22:A:0.11,"TCONS_l2_00001922":0.22:A:0.22,"TCONS_l2_00000002":0.22:A:0.38,"TCONS_l2_00000001":0.22:A:0.37,"…
chr1	hg19_pseudoYale60	exon	164688	164792	0	-	.	gene_id "PGOHUM00000243860"; transcript_id "PGOHUM00000243860"; All_Transcript_IDs_Within_The_Span_of_Gene1:"ENST00000466557.2"; Matching_LNC_(GID:SpnScr:Orient:ExExScr)"ENSG00000241860.2"_5:0.01:S:0.06,%Highest_Span_Score:Intersect Anti:Sense:Prop Anti:Highest_ExEx_Score,0.01,0,1,0.0,0.06%;
chr1	hg19_pseudoYale60	exon	173771	173872	0	-	.	gene_id "PGOHUM00000243861"; transcript_id "PGOHUM00000243861"; All_Transcript_IDs_Within_The_Span_of_Gene1:"ENST00000466557.2"; Matching_LNC_(GID:SpnScr:Orient:ExExScr)"ENSG00000241860.2"_9:0.02:S:0.25,%Highest_Span_Score:Intersect Anti:Sense:Prop Anti:Highest_ExEx_Score,0.02,0,1,0.0,0.25%;
chr1	hg19_ucscRetroAli5	exon	228263	228787	0	-	.	gene_id "AK130965.1-1"; transcript_id "AK130965.1-1"; All_Transcript_IDs_Within_The_Span_of_Gene1:"ENST00000442116.1","ENST00000448958.1"; Matching_LNC_(GID:SpnScr:Orient:ExExScr)"ENSG00000228463.4"_1:0.57:S:0.57,"ENSG00000228463.4":0.43:S:0.43,%Highest_Span_Score:Intersect Anti:Sense:Prop Anti:Highest_ExEx_Score,0.57,0,2,0.0,0.57%;
chr1	hg19_ucscRetroAli5	exon	235517	236166	0	-	.	gene_id "AK021903.1-3"; transcript_id "AK021903.1-3"; All_Transcript_IDs_Within_The_Span_of_Gene1:"ENST00000424587.2"; Matching_LNC_(GID:SpnScr:Orient:ExExScr)"ENSG00000228463.4"_3:0.00:S:0.00,%Highest_Span_Score:Intersect Anti:Sense:Prop Anti:Highest_ExEx_Score,0.00,0,1,0.0,0.00%;
chr1	hg19_pseudoYale60	exon	267141	267251	0	-	.	gene_id "PGOHUM00000243863"; transcript_id "PGOHUM00000243863"; All_Transcript_IDs_Within_The_Span_of_Gene1:"ENST00000424587.2"; Matching_LNC_(GID:SpnScr:Orient:ExExScr)"ENSG00000228463.4"_9:0.70:S:0.70,%Highest_Span_Score:Intersect Anti:Sense:Prop Anti:Highest_ExEx_Score,0.70,0,1,0.0,0.70%;
chr1	hg19_ucscRetroAli5	exon	321021	321264	0	+	.	gene_id "AK302511.1-14"; transcript_id "AK302511.1-14"; All_Transcript_IDs_Within_The_Span_of_Gene1:"ENST00000432964.1","ENST00000599771.2","ENST00000601486.1"; Matching_LNC_(GID:SpnScr:Orient:ExExScr)"ENSG00000237094.6"_9:0.21:S:0.30,"ENSG00000237094.6"_8:0.95:S:0.50,"ENSG00000237094.6"_7:0.10:S:0.05,%Highest_Span_Score:Intersect Anti:Sense:Prop Anti:Highest_ExEx_Score,0.95,0,3,0.0,0.50%;
chr1	hg19_pseudoYale60	exon	327463	332225	0	-	.	gene_id "PGOHUM00000243865"; transcript_id "PGOHUM00000243865"; All_Transcript_IDs_Within_The_Span_of_Gene1:"ENST00000431812.1"; Matching_LNC_(GID:SpnScr:Orient:ExExScr)"ENSG00000237094.6"_21:0.28:A:0.02,%Highest_Span_Score:Intersect Anti:Sense:Prop Anti:Highest_ExEx_Score,0.28,1,0,1.0,0.02%;
chr1	hg19_wgEncodeGencodePseudoGeneV17	exon	450820	450910	0	-	.	gene_id "ENST00000540477.1"; transcript_id "ENST00000540477.1"; All_Transcript_IDs_Within_The_Span_of_Gene1:"ENST00000453935.1"; Matching_LNC_(GID:SpnScr:Orient:ExExScr)"ENSG00000237094.6"_29:0.03:A:0.03,%Highest_Span_Score:Intersect Anti:Sense:Prop Anti:Highest_ExEx_Score,0.03,1,0,1.0,0.03%;
chr1	hg19_pseudoYale60	exon	564291	564810	0	+	.	gene_id "PGOHUM00000244563"; transcript_id "PGOHUM00000244563"; All_Transcript_IDs_Within_The_Span_of_Gene1:"ENST00000452176.1"; Matching_LNC_(GID:SpnScr:Orient:ExExScr)"ENSG00000223659.1":0.01:A:0.06,%Highest_Span_Score:Intersect Anti:Sense:Prop Anti:Highest_ExEx_Score,0.01,1,0,1.0,0.06%;
chr1	hg19_pseudoYale60	exon	647190	659944	0	-	.	gene_id "PGOHUM00000243868"; transcript_id "PGOHUM00000243868"; All_Transcript_IDs_Within_The_Span_of_Gene1:"ENST00000414688.1","ENST00000419394.1","ENST00000441245.1","ENST00000440200.1","ENST00000448605.2","ENST00000447954.1"; Matching_LNC_(GID:SpnScr:Orient:ExExScr)"ENSG00000230021.2"_11:0.35:S:0.54,"ENSG00000230021.2"_10:0.01:S:0.28,"ENSG00000230021.2"_9:0.01:S:0.28,"ENSG00000230021.2"_8:0.01…
chr1	hg19_pseudoYale60	exon	700524	700628	0	-	.	gene_id "PGOHUM00000243872"; transcript_id "PGOHUM00000243872"; All_Transcript_IDs_Within_The_Span_of_Gene1:"ENST00000428504.1"; Matching_LNC_(GID:SpnScr:Orient:ExExScr)"ENSG00000228327.2":0.01:S:0.04,%Highest_Span_Score:Intersect Anti:Sense:Prop Anti:Highest_ExEx_Score,0.01,0,1,0.0,0.04%;
chr1	hg19_pseudoYale60	exon	709569	709670	0	-	.	gene_id "PGOHUM00000243873"; transcript_id "PGOHUM00000243873"; All_Transcript_IDs_Within_The_Span_of_Gene1:"ENST00000428504.1"; Matching_LNC_(GID:SpnScr:Orient:ExExScr)"ENSG00000228327.2":0.01:S:0.11,%Highest_Span_Score:Intersect Anti:Sense:Prop Anti:Highest_ExEx_Score,0.01,0,1,0.0,0.11%;
chr1	hg19_pseudoYale60	exon	717298	717609	0	+	.	gene_id "PGOHUM00000244572"; transcript_id "PGOHUM00000244572"; All_Transcript_IDs_Within_The_Span_of_Gene1:"ENST00000589899.1","ENST00000457084.1","ENST00000434264.1"; Matching_LNC_(GID:SpnScr:Orient:ExExScr)"ENSG00000237491.3"_5:0.62:S:0.62,"ENSG00000237491.3"_4:0.82:S:0.82,"ENSG00000237491.3"_3:0.34:S:0.34,%Highest_Span_Score:Intersect Anti:Sense:Prop Anti:Highest_ExEx_Score,0.82,0,3,0.0,0.82%;
chr1	hg19_wgEncodeGencodePseudoGeneV17	exon	736259	745541	0	-	.	gene_id "ENST00000590817.1"; transcript_id "ENST00000590817.1"; All_Transcript_IDs_Within_The_Span_of_Gene1:"ENST00000585768.1","ENST00000587530.1","ENST00000586288.1","ENST00000429505.1","ENST00000591440.1","ENST00000593022.1","ENST00000588951.1","ENST00000589531.1","ENST00000590848.1","ENST00000587126.1","ENST00000443772.1","ENST00000412115.1","ENST00000448605.2","ENST00000435300.1"; Matching_L…
chr1	hg19_pseudoYale60	exon	783031	783174	0	+	.	gene_id "PGOHUM00000256872"; transcript_id "PGOHUM00000256872"; All_Transcript_IDs_Within_The_Span_of_Gene1:"ENST00000449005.1","ENST00000416570.1","ENST00000448975.2"; Matching_LNC_(GID:SpnScr:Orient:ExExScr)"ENSG00000228794.3"_15:0.90:S:0.90,"ENSG00000228794.3"_14:0.90:S:0.90,"ENSG00000228794.3"_13:0.90:S:0.90,%Highest_Span_Score:Intersect Anti:Sense:Prop Anti:Highest_ExEx_Score,0.90,0,3,0.0,0.…
chr1	hg19_pseudoYale60	exon	808665	809726	0	+	.	gene_id "PGOHUM00000244573"; transcript_id "PGOHUM00000244573"; All_Transcript_IDs_Within_The_Span_of_Gene1:"ENST00000446136.1"; Matching_LNC_(GID:SpnScr:Orient:ExExScr)"ENSG00000230368.2"_4:0.05:A:0.05,%Highest_Span_Score:Intersect Anti:Sense:Prop Anti:Highest_ExEx_Score,0.05,1,0,1.0,0.05%;
chr1	hg19_pseudoYale60	exon	812123	812649	0	-	.	gene_id "PGOHUM00000243875"; transcript_id "PGOHUM00000243875"; All_Transcript_IDs_Within_The_Span_of_Gene1:"ENST00000427857.1","ENST00000446136.1"; Matching_LNC_(GID:SpnScr:Orient:ExExScr)"ENSG00000230368.2"_6:0.30:S:0.30,"ENSG00000230368.2"_5:0.00:S:0.05,%Highest_Span_Score:Intersect Anti:Sense:Prop Anti:Highest_ExEx_Score,0.30,0,2,0.0,0.30%;
chr1	hg19_wgEncodeGencodePseudoGeneV17	exon	998456	1004735	0	+	.	gene_id "ENST00000412397.1"; transcript_id "ENST00000412397.1"; All_Transcript_IDs_Within_The_Span_of_Gene1:"TCONS_l2_00000030","TCONS_l2_00000031","TCONS_l2_00001953","TCONS_l2_00001954","TCONS_l2_00001955"; Matching_LINC_(GID:SpnScr:Orient:ExExScr)"TCONS_l2_00001955":0.31:S:0.07,"TCONS_l2_00001954":0.28:S:0.09,"TCONS_l2_00001953":0.01:S:0.05,"TCONS_l2_00000031":0.29:S:0.00,"TCONS_l2_00000030":0…
chr1	hg19_ucscRetroAli5	exon	1355184	1356074	0	-	.	gene_id "AK309362.1-1"; transcript_id "AK309362.1-1"; All_Transcript_IDs_Within_The_Span_of_Gene1:"ENST00000428932.1"; Matching_LNC_(GID:SpnScr:Orient:ExExScr)"ENSG00000225905.1":0.09:A:0.03,%Highest_Span_Score:Intersect Anti:Sense:Prop Anti:Highest_ExEx_Score,0.09,1,0,1.0,0.03%;
chr1	hg19_wgEncodeGencodePseudoGeneV17	exon	1604714	1605836	0	+	.	gene_id "ENST00000597891.1"; transcript_id "ENST00000597891.1"; All_Transcript_IDs_Within_The_Span_of_Gene1:"ENST00000596308.1"; Matching_LNC_(GID:SpnScr:Orient:ExExScr)"ENSG00000269737.1":0.01:S:0.04,%Highest_Span_Score:Intersect Anti:Sense:Prop Anti:Highest_ExEx_Score,0.01,0,1,0.0,0.04%;
chr1	hg19_pseudoYale60	exon	1667250	1668686	0	+	.	gene_id "PGOHUM00000244581"; transcript_id "PGOHUM00000244581"; All_Transcript_IDs_Within_The_Span_of_Gene1:"ENST00000598846.1"; Matching_LNC_(GID:SpnScr:Orient:ExExScr)"ENSG00000268575.1":0.04:A:0.01,%Highest_Span_Score:Intersect Anti:Sense:Prop Anti:Highest_ExEx_Score,0.04,1,0,1.0,0.01%;
chr1	hg19_pseudoYale60	exon	2282925	2283298	0	-	.	gene_id "PGOHUM00000243880"; transcript_id "PGOHUM00000243880"; All_Transcript_IDs_Within_The_Span_of_Gene1:"ENST00000602865.1"; Matching_LNC_(GID:SpnScr:Orient:ExExScr)"ENSG00000269896.1":0.16:S:0.16,%Highest_Span_Score:Intersect Anti:Sense:Prop Anti:Highest_ExEx_Score,0.16,0,1,0.0,0.16%;
chr1	hg19_pseudoYale60	exon	2496453	2496614	0	-	.	gene_id "PGOHUM00000243881"; transcript_id "PGOHUM00000243881"; All_Transcript_IDs_Within_The_Span_of_Gene1:"TCONS_l2_00000050"; Matching_LINC_(GID:SpnScr:Orient:ExExScr)"TCONS_l2_00000050":0.10:A:0.31,%Highest_Span_Score:Intersect Anti:Sense:Prop Anti:Highest_ExEx_Score,0.10,1,0,1.0,0.31%;
chr1	hg19_wgEncodeGencodePseudoGeneV17	exon	2978523	2978959	0	-	.	gene_id "ENST00000420957.1"; transcript_id "ENST00000420957.1"; All_Transcript_IDs_Within_The_Span_of_Gene1:"ENST00000453118.1","ENST00000445317.1","ENST00000321399.3"; Matching_LNC_(GID:SpnScr:Orient:ExExScr)"ENSG00000177133.5"_16:0.20:S:0.01,"ENSG00000177133.5"_13:0.15:S:0.15,"ENSG00000177133.5"_12:0.01:S:0.01,%Highest_Span_Score:Intersect Anti:Sense:Prop Anti:Highest_ExEx_Score,0.20,0,3,0.0,0.…
chr1	hg19_ucscRetroAli5	exon	11824768	11826039	0	-	.	gene_id "NR_024583.1-1"; transcript_id "NR_024583.1-1"; All_Transcript_IDs_Within_The_Span_of_Gene1:"TCONS_00000038"; Matching_LINC_(GID:SpnScr:Orient:ExExScr)"TCONS_00000038":0.60:A:0.01,%Highest_Span_Score:Intersect Anti:Sense:Prop Anti:Highest_ExEx_Score,0.60,1,0,1.0,0.01%;
chr1	hg19_wgEncodeGencodePseudoGeneV17	exon	13162645	13165443	0	-	.	gene_id "ENST00000448180.1"; transcript_id "ENST00000448180.1"; All_Transcript_IDs_Within_The_Span_of_Gene1:"TCONS_l2_00002430"; Matching_LINC_(GID:SpnScr:Orient:ExExScr)"TCONS_l2_00002430":0.58:S:0.38,%Highest_Span_Score:Intersect Anti:Sense:Prop Anti:Highest_ExEx_Score,0.58,0,1,0.0,0.38%;
chr1	hg19_pseudoYale60	exon	13632348	13635276	0	+	.	gene_id "PGOHUM00000244610"; transcript_id "PGOHUM00000244610"; All_Transcript_IDs_Within_The_Span_of_Gene1:"TCONS_l2_00001979"; Matching_LINC_(GID:SpnScr:Orient:ExExScr)"TCONS_l2_00001979":0.55:S:0.71,%Highest_Span_Score:Intersect Anti:Sense:Prop Anti:Highest_ExEx_Score,0.55,0,1,0.0,0.71%;
chr1	hg19_pseudoYale60	exon	16945464	16983736	0	-	.	gene_id "PGOHUM00000243917"; transcript_id "PGOHUM00000243917"; All_Transcript_IDs_Within_The_Span_of_Gene1:"ENST00000412962.1","ENST00000362058.2"; Matching_LNC_(GID:SpnScr:Orient:ExExScr)"ENSG00000215908.5"_5:0.04:S:0.00,"ENSG00000215908.5"_4:0.03:S:0.02,"ENSG00000215908.5"_3:0.05:S:0.09,"ENSG00000215908.5"_2:0.01:S:0.00,"ENSG00000215908.5"_1:0.04:S:0.00,"ENSG00000215908.5":0.24:S:0.24,%Highest…
chr1	hg19_pseudoYale60	exon	17007488	17014020	0	-	.	gene_id "PGOHUM00000243918"; transcript_id "PGOHUM00000243918"; All_Transcript_IDs_Within_The_Span_of_Gene1:"TCONS_l2_00001059","TCONS_l2_00001060","TCONS_l2_00001061"; Matching_LINC_(GID:SpnScr:Orient:ExExScr)"TCONS_l2_00001061":0.00:S:0.23,"TCONS_l2_00001060":0.05:S:0.19,"TCONS_l2_00001059":0.86:S:0.15,%Highest_Span_Score:Intersect Anti:Sense:Prop Anti:Highest_ExEx_Score,0.86,0,3,0.0,0.23%;
chr1	hg19_pseudoYale60	exon	17183206	17185778	0	+	.	gene_id "PGOHUM00000244624"; transcript_id "PGOHUM00000244624"; All_Transcript_IDs_Within_The_Span_of_Gene1:"ENST00000414128.1"; Matching_LNC_(GID:SpnScr:Orient:ExExScr)"ENSG00000230239.1":0.66:S:0.66,%Highest_Span_Score:Intersect Anti:Sense:Prop Anti:Highest_ExEx_Score,0.66,0,1,0.0,0.66%;
chr1	hg19_wgEncodeGencodePseudoGeneV17	exon	17215590	17216097	0	+	.	gene_id "ENST00000453917.1"; transcript_id "ENST00000453917.1"; All_Transcript_IDs_Within_The_Span_of_Gene1:"ENST00000422124.1","ENST00000416869.1","ENST00000457075.1"; Matching_LNC_(GID:SpnScr:Orient:ExExScr)"ENSG00000238142.1"_5:0.06:A:0.06,"ENSG00000238142.1"_4:0.06:A:0.06,"ENSG00000238142.1"_3:0.31:A:0.31,%Highest_Span_Score:Intersect Anti:Sense:Prop Anti:Highest_ExEx_Score,0.31,3,0,1.0,0.31%;
chr1	hg19_pseudoYale60	exon	17720844	17727931	0	+	.	gene_id "PGOHUM00000251109"; transcript_id "PGOHUM00000251109"; All_Transcript_IDs_Within_The_Span_of_Gene1:"ENST00000434762.2"; Matching_LNC_(GID:SpnScr:Orient:ExExScr)"ENSG00000256049.2":0.24:S:0.12,%Highest_Span_Score:Intersect Anti:Sense:Prop Anti:Highest_ExEx_Score,0.24,0,1,0.0,0.12%;
chr1	hg19_wgEncodeGencodePseudoGeneV17	exon	20976856	20977207	0	-	.	gene_id "ENST00000535128.1"; transcript_id "ENST00000535128.1"; All_Transcript_IDs_Within_The_Span_of_Gene1:"ENST00000451424.1"; Matching_LNC_(GID:SpnScr:Orient:ExExScr)"ENSG00000117242.7":0.04:S:0.03,%Highest_Span_Score:Intersect Anti:Sense:Prop Anti:Highest_ExEx_Score,0.04,0,1,0.0,0.03%;
chr1	hg19_wgEncodeGencodePseudoGeneV17	exon	21737953	21739786	0	-	.	gene_id "ENST00000443127.1"; transcript_id "ENST00000443127.1"; All_Transcript_IDs_Within_The_Span_of_Gene1:"TCONS_l2_00001072"; Matching_LINC_(GID:SpnScr:Orient:ExExScr)"TCONS_l2_00001072":0.98:S:0.88,%Highest_Span_Score:Intersect Anti:Sense:Prop Anti:Highest_ExEx_Score,0.98,0,1,0.0,0.88%;
chr1	hg19_pseudoYale60	exon	22357011	22357205	0	+	.	gene_id "PGOHUM00000244634"; transcript_id "PGOHUM00000244634"; All_Transcript_IDs_Within_The_Span_of_Gene1:"ENST00000452322.1","ENST00000420503.1","ENST00000434233.1","ENST00000416769.1"; Matching_LNC_(GID:SpnScr:Orient:ExExScr)"ENSG00000218510.3"_7:0.21:S:0.21,"ENSG00000218510.3"_6:0.31:S:0.31,"ENSG00000218510.3"_5:0.37:S:0.37,"ENSG00000218510.3"_4:0.02:S:0.07,%Highest_Span_Score:Intersect Anti…
chr1	hg19_wgEncodeGencodePseudoGeneV17	exon	25592593	25593627	0	-	.	gene_id "ENST00000566714.1"; transcript_id "ENST00000566714.1"; All_Transcript_IDs_Within_The_Span_of_Gene1:"TCONS_00000490","TCONS_00002308","TCONS_00001430","TCONS_00001431"; Matching_LINC_(GID:SpnScr:Orient:ExExScr)"TCONS_00001431":0.23:S:0.00,"TCONS_00001430":0.14:S:0.15,"TCONS_00002308":0.04:S:0.07,"TCONS_00000490":0.07:S:0.00,%Highest_Span_Score:Intersect Anti:Sense:Prop Anti:Highest_ExEx_S…
chr1	hg19_ucscRetroAli5	exon	26189392	26190381	0	-	.	gene_id "NR_073610.1-1"; transcript_id "NR_073610.1-1"; All_Transcript_IDs_Within_The_Span_of_Gene1:"ENST00000455431.1"; Matching_LNC_(GID:SpnScr:Orient:ExExScr)"ENSG00000236528.1":0.07:A:0.04,%Highest_Span_Score:Intersect Anti:Sense:Prop Anti:Highest_ExEx_Score,0.07,1,0,1.0,0.04%;
chr1	hg19_wgEncodeGencodePseudoGeneV17	exon	26536232	26554331	0	+	.	gene_id "ENST00000428812.1"; transcript_id "ENST00000428812.1"; All_Transcript_IDs_Within_The_Span_of_Gene1:"TCONS_l2_00002008","TCONS_l2_00002009","TCONS_l2_00000169","TCONS_l2_00000170","TCONS_l2_00002010","TCONS_l2_00000171","TCONS_l2_00000172","TCONS_l2_00000173"; Matching_LINC_(GID:SpnScr:Orient:ExExScr)"TCONS_l2_00000173":0.01:S:0.02,"TCONS_l2_00000172":0.02:S:0.02,"TCONS_l2_00000171":0.12:…
chr1	hg19_ucscRetroAli5	exon	27533323	27535223	0	+	.	gene_id "NM_002520.6-1"; transcript_id "NM_002520.6-1"; All_Transcript_IDs_Within_The_Span_of_Gene1:"TCONS_l2_00000179","TCONS_l2_00000180"; Matching_LINC_(GID:SpnScr:Orient:ExExScr)"TCONS_l2_00000180":0.92:S:0.87,"TCONS_l2_00000179":0.39:S:0.10,%Highest_Span_Score:Intersect Anti:Sense:Prop Anti:Highest_ExEx_Score,0.92,0,2,0.0,0.87%;
chr1	hg19_ucscRetroAli5	exon	27975911	27976375	0	+	.	gene_id "NM_015933.3-1"; transcript_id "NM_015933.3-1"; All_Transcript_IDs_Within_The_Span_of_Gene1:"TCONS_l2_00000181"; Matching_LINC_(GID:SpnScr:Orient:ExExScr)"TCONS_l2_00000181":0.17:S:0.22,%Highest_Span_Score:Intersect Anti:Sense:Prop Anti:Highest_ExEx_Score,0.17,0,1,0.0,0.22%;
chr1	hg19_ucscRetroAli5	exon	28446958	28447832	0	-	.	gene_id "AB118751.1-1"; transcript_id "AB118751.1-1"; All_Transcript_IDs_Within_The_Span_of_Gene1:"TCONS_l2_00001111","TCONS_l2_00001110"; Matching_LINC_(GID:SpnScr:Orient:ExExScr)"TCONS_l2_00001110":0.64:S:0.56,"TCONS_l2_00001111":0.64:S:0.55,%Highest_Span_Score:Intersect Anti:Sense:Prop Anti:Highest_ExEx_Score,0.64,0,2,0.0,0.56%;
chr1	hg19_pseudoYale60	exon	31971625	31972010	0	+	.	gene_id "PGOHUM00000244657"; transcript_id "PGOHUM00000244657"; All_Transcript_IDs_Within_The_Span_of_Gene1:"ENST00000418618.1"; Matching_LNC_(GID:SpnScr:Orient:ExExScr)"ENSG00000228682.2":0.03:S:0.14,%Highest_Span_Score:Intersect Anti:Sense:Prop Anti:Highest_ExEx_Score,0.03,0,1,0.0,0.14%;
chr1	hg19_pseudoYale60	exon	32036767	32037212	0	-	.	gene_id "PGOHUM00000243958"; transcript_id "PGOHUM00000243958"; All_Transcript_IDs_Within_The_Span_of_Gene1:"ENST00000435872.1"; Matching_LNC_(GID:SpnScr:Orient:ExExScr)"ENSG00000229167.1":0.00:S:0.00,%Highest_Span_Score:Intersect Anti:Sense:Prop Anti:Highest_ExEx_Score,0.00,0,1,0.0,0.00%;
chr1	hg19_ucscRetroAli5	exon	33452532	33453848	0	+	.	gene_id "NM_002952.3-2"; transcript_id "NM_002952.3-2"; All_Transcript_IDs_Within_The_Span_of_Gene1:"ENST00000427524.1"; Matching_LNC_(GID:SpnScr:Orient:ExExScr)"ENSG00000236065.2":0.02:S:0.06,%Highest_Span_Score:Intersect Anti:Sense:Prop Anti:Highest_ExEx_Score,0.02,0,1,0.0,0.06%;
chr1	hg19_wgEncodeGencodePseudoGeneV17	exon	33772367	33777822	0	-	.	gene_id "ENST00000330379.5"; transcript_id "ENST00000330379.5"; All_Transcript_IDs_Within_The_Span_of_Gene1:"ENST00000588828.1","ENST00000457957.2"; Matching_LNC_(GID:SpnScr:Orient:ExExScr)"ENSG00000225313.2"_1:0.58:A:0.04,"ENSG00000225313.2":0.01:A:0.05,%Highest_Span_Score:Intersect Anti:Sense:Prop Anti:Highest_ExEx_Score,0.58,2,0,1.0,0.05%;
chr1	hg19_ucscRetroAli5	exon	36542438	36546947	0	-	.	gene_id "NM_032121.5-42"; transcript_id "NM_032121.5-42"; All_Transcript_IDs_Within_The_Span_of_Gene1:"TCONS_l2_00001143","TCONS_l2_00001144","TCONS_l2_00001145"; Matching_LINC_(GID:SpnScr:Orient:ExExScr)"TCONS_l2_00001145":0.07:S:0.01,"TCONS_l2_00001144":0.16:S:0.01,"TCONS_l2_00001143":0.18:S:0.01,%Highest_Span_Score:Intersect Anti:Sense:Prop Anti:Highest_ExEx_Score,0.18,0,3,0.0,0.01%;
chr1	hg19_wgEncodeGencodePseudoGeneV17	exon	39997510	40024379	0	-	.	gene_id "ENST00000427240.1"; transcript_id "ENST00000427240.1"; All_Transcript_IDs_Within_The_Span_of_Gene1:"ENST00000458207.1","ENST00000450157.1","ENST00000431553.1","ENST00000417869.1","ENST00000440190.1"; Matching_LNC_(GID:SpnScr:Orient:ExExScr)"ENSG00000182109.3"_23:0.02:S:0.04,"ENSG00000182109.3"_22:0.15:S:0.13,"ENSG00000182109.3"_21:0.00:S:0.09,"ENSG00000182109.3"_20:0.00:S:0.03,"ENSG00000…
chr1	hg19_ucscRetroAli5	exon	41730090	41730551	0	-	.	gene_id "NM_021029.5-1"; transcript_id "NM_021029.5-1"; All_Transcript_IDs_Within_The_Span_of_Gene1:"ENST00000422305.1","ENST00000425554.1"; Matching_LNC_(GID:SpnScr:Orient:ExExScr)"ENSG00000235358.1"_4:0.27:A:0.16,"ENSG00000235358.1"_3:0.01:A:0.10,%Highest_Span_Score:Intersect Anti:Sense:Prop Anti:Highest_ExEx_Score,0.27,2,0,1.0,0.16%;
chr1	hg19_ucscRetroAli5	exon	43352020	43354392	0	-	.	gene_id "NM_007267.6-1"; transcript_id "NM_007267.6-1"; All_Transcript_IDs_Within_The_Span_of_Gene1:"TCONS_l2_00002036"; Matching_LINC_(GID:SpnScr:Orient:ExExScr)"TCONS_l2_00002036":0.08:A:0.16,%Highest_Span_Score:Intersect Anti:Sense:Prop Anti:Highest_ExEx_Score,0.08,1,0,1.0,0.16%;
chr1	hg19_ucscRetroAli5	exon	44568735	44570377	0	-	.	gene_id "NM_001256282.1-1"; transcript_id "NM_001256282.1-1"; All_Transcript_IDs_Within_The_Span_of_Gene1:"ENST00000434244.1"; Matching_LNC_(GID:SpnScr:Orient:ExExScr)"ENSG00000230615.1"_16:0.48:A:0.14,%Highest_Span_Score:Intersect Anti:Sense:Prop Anti:Highest_ExEx_Score,0.48,1,0,1.0,0.14%;
chr1	hg19_wgEncodeGencodePseudoGeneV17	exon	46897801	46910993	0	+	.	gene_id "ENST00000446499.1"; transcript_id "ENST00000446499.1"; All_Transcript_IDs_Within_The_Span_of_Gene1:"TCONS_l2_00002039","TCONS_l2_00000263"; Matching_LINC_(GID:SpnScr:Orient:ExExScr)"TCONS_l2_00000263":0.09:S:0.09,"TCONS_l2_00002039":0.84:S:0.29,%Highest_Span_Score:Intersect Anti:Sense:Prop Anti:Highest_ExEx_Score,0.84,0,2,0.0,0.29%;
chr1	hg19_wgEncodeGencodePseudoGeneV17	exon	47308850	47366106	0	-	.	gene_id "ENST00000423332.1"; transcript_id "ENST00000423332.1"; All_Transcript_IDs_Within_The_Span_of_Gene1:"TCONS_l2_00002489","TCONS_l2_00002490","TCONS_l2_00001210","TCONS_l2_00001211","TCONS_l2_00002491","TCONS_l2_00001212"; Matching_LINC_(GID:SpnScr:Orient:ExExScr)"TCONS_l2_00001212":0.06:S:0.03,"TCONS_l2_00002491":0.57:S:0.60,"TCONS_l2_00001211":0.29:S:0.03,"TCONS_l2_00001210":0.16:S:0.08,"…
chr1	hg19_pseudoYale60	exon	48260259	48267306	0	-	.	gene_id "PGOHUM00000244012"; transcript_id "PGOHUM00000244012"; All_Transcript_IDs_Within_The_Span_of_Gene1:"TCONS_l2_00001219","TCONS_l2_00001220","TCONS_l2_00002495","TCONS_l2_00001221"; Matching_LINC_(GID:SpnScr:Orient:ExExScr)"TCONS_l2_00001221":0.00:S:0.31,"TCONS_l2_00002495":0.20:S:0.38,"TCONS_l2_00001220":0.03:S:0.23,"TCONS_l2_00001219":0.00:S:0.19,%Highest_Span_Score:Intersect Anti:Sense:…
chr1	hg19_pseudoYale60	exon	48459703	48460374	0	-	.	gene_id "PGOHUM00000244013"; transcript_id "PGOHUM00000244013"; All_Transcript_IDs_Within_The_Span_of_Gene1:"TCONS_l2_00001220","TCONS_l2_00001222"; Matching_LINC_(GID:SpnScr:Orient:ExExScr)"TCONS_l2_00001222":0.20:S:0.40,"TCONS_l2_00001220":0.00:S:0.10,%Highest_Span_Score:Intersect Anti:Sense:Prop Anti:Highest_ExEx_Score,0.20,0,2,0.0,0.40%;
chr1	hg19_wgEncodeGencodePseudoGeneV17	exon	48627471	48644902	0	-	.	gene_id "ENST00000401057.3"; transcript_id "ENST00000401057.3"; All_Transcript_IDs_Within_The_Span_of_Gene1:"TCONS_l2_00002497","TCONS_l2_00001223","TCONS_l2_00001224"; Matching_LINC_(GID:SpnScr:Orient:ExExScr)"TCONS_l2_00001224":0.10:S:0.40,"TCONS_l2_00001223":0.01:S:0.14,"TCONS_l2_00002497":0.22:S:0.39,%Highest_Span_Score:Intersect Anti:Sense:Prop Anti:Highest_ExEx_Score,0.22,0,3,0.0,0.40%;
chr1	hg19_pseudoYale60	exon	48632140	48632538	0	-	.	gene_id "PGOHUM00000244015"; transcript_id "PGOHUM00000244015"; All_Transcript_IDs_Within_The_Span_of_Gene1:"TCONS_l2_00002497"; Matching_LINC_(GID:SpnScr:Orient:ExExScr)"TCONS_l2_00002497":0.00:S:0.09,%Highest_Span_Score:Intersect Anti:Sense:Prop Anti:Highest_ExEx_Score,0.00,0,1,0.0,0.09%;
chr1	hg19_ucscRetroAli5	exon	51662878	51663324	0	+	.	gene_id "NM_001001790.2-1"; transcript_id "NM_001001790.2-1"; All_Transcript_IDs_Within_The_Span_of_Gene1:"ENST00000366181.2"; Matching_LNC_(GID:SpnScr:Orient:ExExScr)"ENSG00000203356.2":0.01:A:0.01,%Highest_Span_Score:Intersect Anti:Sense:Prop Anti:Highest_ExEx_Score,0.01,1,0,1.0,0.01%;
chr1	hg19_wgEncodeGencodePseudoGeneV17	exon	52027538	52060569	0	-	.	gene_id "ENST00000431943.1"; transcript_id "ENST00000431943.1"; All_Transcript_IDs_Within_The_Span_of_Gene1:"TCONS_l2_00001233","TCONS_l2_00001232"; Matching_LINC_(GID:SpnScr:Orient:ExExScr)"TCONS_l2_00001232":0.04:S:0.24,"TCONS_l2_00001233":0.13:S:0.21,%Highest_Span_Score:Intersect Anti:Sense:Prop Anti:Highest_ExEx_Score,0.13,0,2,0.0,0.24%;
chr1	hg19_wgEncodeGencodePseudoGeneV17	exon	53904044	53904974	0	-	.	gene_id "ENST00000443844.3"; transcript_id "ENST00000443844.3"; All_Transcript_IDs_Within_The_Span_of_Gene1:"TCONS_l2_00001237","TCONS_l2_00002500"; Matching_LINC_(GID:SpnScr:Orient:ExExScr)"TCONS_l2_00002500":0.56:S:0.36,"TCONS_l2_00001237":0.03:S:0.00,%Highest_Span_Score:Intersect Anti:Sense:Prop Anti:Highest_ExEx_Score,0.56,0,2,0.0,0.36%;
chr1	hg19_ucscRetroAli5	exon	54440283	54441823	0	-	.	gene_id "NM_194247.2-2"; transcript_id "NM_194247.2-2"; All_Transcript_IDs_Within_The_Span_of_Gene1:"TCONS_l2_00001240","TCONS_l2_00001241"; Matching_LINC_(GID:SpnScr:Orient:ExExScr)"TCONS_l2_00001241":0.40:S:0.13,"TCONS_l2_00001240":0.85:S:0.44,%Highest_Span_Score:Intersect Anti:Sense:Prop Anti:Highest_ExEx_Score,0.85,0,2,0.0,0.44%;
chr1	hg19_ucscRetroAli5	exon	63727720	63728404	0	+	.	gene_id "NM_002295.4-2"; transcript_id "NM_002295.4-2"; All_Transcript_IDs_Within_The_Span_of_Gene1:"ENST00000436475.2"; Matching_LNC_(GID:SpnScr:Orient:ExExScr)"ENSG00000224209.2"_6:0.65:A:0.04,%Highest_Span_Score:Intersect Anti:Sense:Prop Anti:Highest_ExEx_Score,0.65,1,0,1.0,0.04%;
chr1	hg19_ucscRetroAli5	exon	63789120	63789551	0	+	.	gene_id "NM_001195127.1-4"; transcript_id "NM_001195127.1-4"; All_Transcript_IDs_Within_The_Span_of_Gene1:"ENST00000431294.1"; Matching_LNC_(GID:SpnScr:Orient:ExExScr)"ENSG00000230798.1"_12:0.21:A:0.04,%Highest_Span_Score:Intersect Anti:Sense:Prop Anti:Highest_ExEx_Score,0.21,1,0,1.0,0.04%;
chr1	hg19_ucscRetroAli5	exon	65448465	65452246	0	-	.	gene_id "NM_006931.2-28"; transcript_id "NM_006931.2-28"; All_Transcript_IDs_Within_The_Span_of_Gene1:"TCONS_l2_00002521","TCONS_l2_00001272","TCONS_l2_00002522","TCONS_l2_00002523","TCONS_l2_00001273","TCONS_l2_00001274"; Matching_LINC_(GID:SpnScr:Orient:ExExScr)"TCONS_l2_00001274":0.14:S:0.01,"TCONS_l2_00001273":0.36:S:0.00,"TCONS_l2_00002523":0.17:S:0.00,"TCONS_l2_00002522":0.32:S:0.00,"TCONS_…
chr1	hg19_ucscRetroAli5	exon	79519612	79521807	0	-	.	gene_id "NM_058179.2-1"; transcript_id "NM_058179.2-1"; All_Transcript_IDs_Within_The_Span_of_Gene1:"TCONS_l2_00001295","TCONS_l2_00001296"; Matching_LINC_(GID:SpnScr:Orient:ExExScr)"TCONS_l2_00001296":0.24:S:0.04,"TCONS_l2_00001295":0.05:S:0.32,%Highest_Span_Score:Intersect Anti:Sense:Prop Anti:Highest_ExEx_Score,0.24,0,2,0.0,0.32%;
chr1	hg19_ucscRetroAli5	exon	81967270	81971430	0	+	.	gene_id "NM_006465.2-2"; transcript_id "NM_006465.2-2"; All_Transcript_IDs_Within_The_Span_of_Gene1:"ENST00000439024.1"; Matching_LNC_(GID:SpnScr:Orient:ExExScr)"ENSG00000227960.1":0.08:S:0.00,%Highest_Span_Score:Intersect Anti:Sense:Prop Anti:Highest_ExEx_Score,0.08,0,1,0.0,0.00%;
chr1	hg19_ucscRetroAli5	exon	82021622	82023521	0	-	.	gene_id "NM_025205.3-1"; transcript_id "NM_025205.3-1"; All_Transcript_IDs_Within_The_Span_of_Gene1:"ENST00000443939.1"; Matching_LNC_(GID:SpnScr:Orient:ExExScr)"ENSG00000234953.2":0.04:S:0.01,%Highest_Span_Score:Intersect Anti:Sense:Prop Anti:Highest_ExEx_Score,0.04,0,1,0.0,0.01%;
chr1	hg19_wgEncodeGencodePseudoGeneV17	exon	84831111	84863514	0	-	.	gene_id "ENST00000471089.1"; transcript_id "ENST00000471089.1"; All_Transcript_IDs_Within_The_Span_of_Gene1:"TCONS_00000018","TCONS_00001549"; Matching_LINC_(GID:SpnScr:Orient:ExExScr)"TCONS_00001549":0.00:S:0.02,"TCONS_00000018":0.98:S:0.68,%Highest_Span_Score:Intersect Anti:Sense:Prop Anti:Highest_ExEx_Score,0.98,0,2,0.0,0.68%;
chr1	hg19_wgEncodeGencodePseudoGeneV17	exon	87099959	87120428	0	+	.	gene_id "ENST00000490028.1"; transcript_id "ENST00000490028.1"; All_Transcript_IDs_Within_The_Span_of_Gene1:"ENST00000456587.1"; Matching_LNC_(GID:SpnScr:Orient:ExExScr)"ENSG00000236915.1":0.17:A:0.05,%Highest_Span_Score:Intersect Anti:Sense:Prop Anti:Highest_ExEx_Score,0.17,1,0,1.0,0.05%;
chr1	hg19_pseudoYale60	exon	89875878	89890010	0	+	.	gene_id "PGOHUM00000244789"; transcript_id "PGOHUM00000244789"; All_Transcript_IDs_Within_The_Span_of_Gene1:"TCONS_l2_00000382","TCONS_l2_00000383","TCONS_l2_00000384","TCONS_l2_00002095","TCONS_l2_00000385","TCONS_l2_00000386","TCONS_l2_00000387","TCONS_l2_00000388","TCONS_l2_00000389","TCONS_l2_00000390"; Matching_LINC_(GID:SpnScr:Orient:ExExScr)"TCONS_l2_00000390":0.02:S:0.11,"TCONS_l2_0000038…
chr1	hg19_wgEncodeGencodePseudoGeneV17	exon	95138474	95139717	0	-	.	gene_id "ENST00000424505.2"; transcript_id "ENST00000424505.2"; All_Transcript_IDs_Within_The_Span_of_Gene1:"ENST00000432162.1","ENST00000421997.1"; Matching_LNC_(GID:SpnScr:Orient:ExExScr)"ENSG00000224081.3"_4:0.11:S:0.19,"ENSG00000224081.3"_3:0.27:S:0.44,%Highest_Span_Score:Intersect Anti:Sense:Prop Anti:Highest_ExEx_Score,0.27,0,2,0.0,0.44%;
chr1	hg19_ucscRetroAli5	exon	102251822	102252854	0	-	.	gene_id "NM_002295.4-3"; transcript_id "NM_002295.4-3"; All_Transcript_IDs_Within_The_Span_of_Gene1:"TCONS_l2_00001418"; Matching_LINC_(GID:SpnScr:Orient:ExExScr)"TCONS_l2_00001418":1.00:S:0.58,%Highest_Span_Score:Intersect Anti:Sense:Prop Anti:Highest_ExEx_Score,1.00,0,1,0.0,0.58%;
chr1	hg19_ucscRetroAli5	exon	104615588	104616634	0	+	.	gene_id "NM_001195752.1-2"; transcript_id "NM_001195752.1-2"; All_Transcript_IDs_Within_The_Span_of_Gene1:"ENST00000418362.1"; Matching_LNC_(GID:SpnScr:Orient:ExExScr)"ENSG00000215869.3":0.23:S:0.32,%Highest_Span_Score:Intersect Anti:Sense:Prop Anti:Highest_ExEx_Score,0.23,0,1,0.0,0.32%;
chr1	hg19_ucscRetroAli5	exon	106432157	106433943	0	-	.	gene_id "CR749210.1-1"; transcript_id "CR749210.1-1"; All_Transcript_IDs_Within_The_Span_of_Gene1:"TCONS_l2_00001429"; Matching_LINC_(GID:SpnScr:Orient:ExExScr)"TCONS_l2_00001429":0.83:S:0.67,%Highest_Span_Score:Intersect Anti:Sense:Prop Anti:Highest_ExEx_Score,0.83,0,1,0.0,0.67%;
chr1	hg19_ucscRetroAli5	exon	106623249	106624001	0	-	.	gene_id "NM_001267560.1-1"; transcript_id "NM_001267560.1-1"; All_Transcript_IDs_Within_The_Span_of_Gene1:"ENST00000429608.1"; Matching_LNC_(GID:SpnScr:Orient:ExExScr)"ENSG00000237480.1"_1:0.24:A:0.20,%Highest_Span_Score:Intersect Anti:Sense:Prop Anti:Highest_ExEx_Score,0.24,1,0,1.0,0.20%;
chr1	hg19_ucscRetroAli5	exon	107360189	107361208	0	+	.	gene_id "NM_017668.2-1"; transcript_id "NM_017668.2-1"; All_Transcript_IDs_Within_The_Span_of_Gene1:"ENST00000415910.2"; Matching_LNC_(GID:SpnScr:Orient:ExExScr)"ENSG00000237460.2":0.01:S:0.04,%Highest_Span_Score:Intersect Anti:Sense:Prop Anti:Highest_ExEx_Score,0.01,0,1,0.0,0.04%;
chr1	hg19_pseudoYale60	exon	108815761	108878745	0	+	.	gene_id "PGOHUM00000244833"; transcript_id "PGOHUM00000244833"; All_Transcript_IDs_Within_The_Span_of_Gene1:"ENST00000438965.1"; Matching_LNC_(GID:SpnScr:Orient:ExExScr)"ENSG00000238122.1":0.00:A:0.03,%Highest_Span_Score:Intersect Anti:Sense:Prop Anti:Highest_ExEx_Score,0.00,1,0,1.0,0.03%;
chr1	hg19_pseudoYale60	exon	108918741	108926235	0	+	.	gene_id "PGOHUM00000251119"; transcript_id "PGOHUM00000251119"; All_Transcript_IDs_Within_The_Span_of_Gene1:"ENST00000357046.4"; Matching_LNC_(GID:SpnScr:Orient:ExExScr)"ENSG00000243967.3":0.21:S:0.41,%Highest_Span_Score:Intersect Anti:Sense:Prop Anti:Highest_ExEx_Score,0.21,0,1,0.0,0.41%;
chr1	hg19_pseudoYale60	exon	108926311	108963861	0	-	.	gene_id "PGOHUM00000244135"; transcript_id "PGOHUM00000244135"; All_Transcript_IDs_Within_The_Span_of_Gene1:"ENST00000357046.4","ENST00000419814.1"; Matching_LNC_(GID:SpnScr:Orient:ExExScr)"ENSG00000224698.1":0.00:A:0.04,"ENSG00000243967.3":0.56:A:0.00,%Highest_Span_Score:Intersect Anti:Sense:Prop Anti:Highest_ExEx_Score,0.56,2,0,1.0,0.04%;
chr1	hg19_wgEncodeGencodePseudoGeneV17	exon	111023374	111033899	0	+	.	gene_id "ENST00000474680.1"; transcript_id "ENST00000474680.1"; All_Transcript_IDs_Within_The_Span_of_Gene1:"ENST00000457402.1"; Matching_LNC_(GID:SpnScr:Orient:ExExScr)"ENSG00000235407.1":0.25:A:0.09,%Highest_Span_Score:Intersect Anti:Sense:Prop Anti:Highest_ExEx_Score,0.25,1,0,1.0,0.09%;
chr1	hg19_ucscRetroAli5	exon	111390292	111391694	0	-	.	gene_id "NM_030759.3-1"; transcript_id "NM_030759.3-1"; All_Transcript_IDs_Within_The_Span_of_Gene1:"TCONS_l2_00001442"; Matching_LINC_(GID:SpnScr:Orient:ExExScr)"TCONS_l2_00001442":0.60:S:0.18,%Highest_Span_Score:Intersect Anti:Sense:Prop Anti:Highest_ExEx_Score,0.60,0,1,0.0,0.18%;
chr1	hg19_wgEncodeGencodePseudoGeneV17	exon	111792876	111799337	0	+	.	gene_id "ENST00000456220.1"; transcript_id "ENST00000456220.1"; All_Transcript_IDs_Within_The_Span_of_Gene1:"TCONS_l2_00000487"; Matching_LINC_(GID:SpnScr:Orient:ExExScr)"TCONS_l2_00000487":0.11:S:0.20,%Highest_Span_Score:Intersect Anti:Sense:Prop Anti:Highest_ExEx_Score,0.11,0,1,0.0,0.20%;
chr1	hg19_wgEncodeGencodePseudoGeneV17	exon	111822682	111828665	0	+	.	gene_id "ENST00000532686.1"; transcript_id "ENST00000532686.1"; All_Transcript_IDs_Within_The_Span_of_Gene1:"TCONS_l2_00000488","TCONS_l2_00002132"; Matching_LINC_(GID:SpnScr:Orient:ExExScr)"TCONS_l2_00002132":0.91:S:0.74,"TCONS_l2_00000488":0.40:S:0.30,%Highest_Span_Score:Intersect Anti:Sense:Prop Anti:Highest_ExEx_Score,0.91,0,2,0.0,0.74%;
chr1	hg19_wgEncodeGencodePseudoGeneV17	exon	111866455	111866697	0	+	.	gene_id "ENST00000422272.2"; transcript_id "ENST00000422272.2"; All_Transcript_IDs_Within_The_Span_of_Gene1:"ENST00000426321.1"; Matching_LNC_(GID:SpnScr:Orient:ExExScr)"ENSG00000229283.1":0.01:A:0.30,%Highest_Span_Score:Intersect Anti:Sense:Prop Anti:Highest_ExEx_Score,0.01,1,0,1.0,0.30%;
chr1	hg19_wgEncodeGencodePseudoGeneV17	exon	111925482	111934441	0	-	.	gene_id "ENST00000436252.1"; transcript_id "ENST00000436252.1"; All_Transcript_IDs_Within_The_Span_of_Gene1:"TCONS_l2_00002597","TCONS_l2_00002598"; Matching_LINC_(GID:SpnScr:Orient:ExExScr)"TCONS_l2_00002598":0.31:S:0.26,"TCONS_l2_00002597":0.60:S:0.48,%Highest_Span_Score:Intersect Anti:Sense:Prop Anti:Highest_ExEx_Score,0.60,0,2,0.0,0.48%;
chr1	hg19_ucscRetroAli5	exon	111980065	111981567	0	+	.	gene_id "NM_080678.2-1"; transcript_id "NM_080678.2-1"; All_Transcript_IDs_Within_The_Span_of_Gene1:"ENST00000445680.1","ENST00000416099.1"; Matching_LNC_(GID:SpnScr:Orient:ExExScr)"ENSG00000243960.1"_1:0.02:A:0.02,"ENSG00000243960.1":0.13:A:0.02,%Highest_Span_Score:Intersect Anti:Sense:Prop Anti:Highest_ExEx_Score,0.13,2,0,1.0,0.02%;
chr1	hg19_ucscRetroAli5	exon	113290639	113291514	0	+	.	gene_id "NM_005796.1-1"; transcript_id "NM_005796.1-1"; All_Transcript_IDs_Within_The_Span_of_Gene1:"TCONS_l2_00000491"; Matching_LINC_(GID:SpnScr:Orient:ExExScr)"TCONS_l2_00000491":0.50:S:0.44,%Highest_Span_Score:Intersect Anti:Sense:Prop Anti:Highest_ExEx_Score,0.50,0,1,0.0,0.44%;
chr1	hg19_ucscRetroAli5	exon	117317517	117318256	0	-	.	gene_id "BC066341.1-5"; transcript_id "BC066341.1-5"; All_Transcript_IDs_Within_The_Span_of_Gene1:"TCONS_l2_00001462","TCONS_l2_00001463"; Matching_LINC_(GID:SpnScr:Orient:ExExScr)"TCONS_l2_00001463":0.08:S:0.14,"TCONS_l2_00001462":0.21:S:0.14,%Highest_Span_Score:Intersect Anti:Sense:Prop Anti:Highest_ExEx_Score,0.21,0,2,0.0,0.14%;
chr1	hg19_ucscRetroAli5	exon	119683184	119683953	0	+	.	gene_id "AK298562.1-42"; transcript_id "AK298562.1-42"; All_Transcript_IDs_Within_The_Span_of_Gene1:"ENST00000425884.1","ENST00000440150.1","ENST00000457043.1","ENST00000413531.1","ENST00000418015.1"; Matching_LNC_(GID:SpnScr:Orient:ExExScr)"ENSG00000231365.1"_4:0.08:S:0.03,"ENSG00000231365.1"_3:0.08:S:0.03,"ENSG00000231365.1"_2:0.11:S:0.03,"ENSG00000231365.1"_1:0.19:S:0.03,"ENSG00000231365.1":0.…
chr1	hg19_pseudoYale60	exon	120143957	120151873	0	+	.	gene_id "PGOHUM00000244874"; transcript_id "PGOHUM00000244874"; All_Transcript_IDs_Within_The_Span_of_Gene1:"TCONS_l2_00000536","TCONS_l2_00001475","TCONS_l2_00000537","TCONS_l2_00001476","TCONS_l2_00000538","TCONS_l2_00002145"; Matching_LINC_(GID:SpnScr:Orient:ExExScr)"TCONS_l2_00002145":0.13:S:0.11,"TCONS_l2_00000538":0.86:S:0.39,"TCONS_l2_00001476":0.12:A:0.00,"TCONS_l2_00000537":0.06:S:0.01,"…
chr1	hg19_ucscRetroAli5	exon	120904674	120905091	0	+	.	gene_id "NM_002107.4-7"; transcript_id "NM_002107.4-7"; All_Transcript_IDs_Within_The_Span_of_Gene1:"ENST00000427872.1"; Matching_LNC_(GID:SpnScr:Orient:ExExScr)"ENSG00000227193.2":0.01:A:0.05,%Highest_Span_Score:Intersect Anti:Sense:Prop Anti:Highest_ExEx_Score,0.01,1,0,1.0,0.05%;
chr1	hg19_pseudoYale60	exon	120906043	120906420	0	+	.	gene_id "PGOHUM00000244880"; transcript_id "PGOHUM00000244880"; All_Transcript_IDs_Within_The_Span_of_Gene1:"TCONS_l2_00000542","TCONS_l2_00000543","TCONS_l2_00002146"; Matching_LINC_(GID:SpnScr:Orient:ExExScr)"TCONS_l2_00002146":0.04:S:0.49,"TCONS_l2_00000543":0.23:S:0.13,"TCONS_l2_00000542":0.01:S:0.09,%Highest_Span_Score:Intersect Anti:Sense:Prop Anti:Highest_ExEx_Score,0.23,0,3,0.0,0.49%;
chr1	hg19_wgEncodeGencodePseudoGeneV17	exon	142697653	142729971	0	-	.	gene_id "ENST00000416817.2"; transcript_id "ENST00000416817.2"; All_Transcript_IDs_Within_The_Span_of_Gene1:"ENST00000369381.2","ENST00000411746.1"; Matching_LNC_(GID:SpnScr:Orient:ExExScr)"ENSG00000230880.2"_19:0.18:A:0.04,"ENSG00000203849.5":0.09:S:0.29,%Highest_Span_Score:Intersect Anti:Sense:Prop Anti:Highest_ExEx_Score,0.18,1,1,0.5,0.29%;
chr1	hg19_pseudoYale60	exon	142700037	142711408	0	-	.	gene_id "PGOHUM00000244177"; transcript_id "PGOHUM00000244177"; All_Transcript_IDs_Within_The_Span_of_Gene1:"ENST00000369381.2"; Matching_LNC_(GID:SpnScr:Orient:ExExScr)"ENSG00000203849.5":0.12:S:0.22,%Highest_Span_Score:Intersect Anti:Sense:Prop Anti:Highest_ExEx_Score,0.12,0,1,0.0,0.22%;
chr1	hg19_pseudoYale60	exon	142712913	142716793	0	-	.	gene_id "PGOHUM00000244178"; transcript_id "PGOHUM00000244178"; All_Transcript_IDs_Within_The_Span_of_Gene1:"ENST00000369381.2"; Matching_LNC_(GID:SpnScr:Orient:ExExScr)"ENSG00000203849.5":0.01:S:0.05,%Highest_Span_Score:Intersect Anti:Sense:Prop Anti:Highest_ExEx_Score,0.01,0,1,0.0,0.05%;
chr1	hg19_wgEncodeGencodePseudoGeneV17	exon	142803532	142827235	0	+	.	gene_id "ENST00000457776.2"; transcript_id "ENST00000457776.2"; All_Transcript_IDs_Within_The_Span_of_Gene1:"ENST00000423385.1"; Matching_LNC_(GID:SpnScr:Orient:ExExScr)"ENSG00000234978.1":0.51:A:0.00,%Highest_Span_Score:Intersect Anti:Sense:Prop Anti:Highest_ExEx_Score,0.51,1,0,1.0,0.00%;
chr1	hg19_pseudoYale60	exon	143156455	143157208	0	-	.	gene_id "PGOHUM00000244182"; transcript_id "PGOHUM00000244182"; All_Transcript_IDs_Within_The_Span_of_Gene1:"ENST00000424474.2","ENST00000454861.2"; Matching_LNC_(GID:SpnScr:Orient:ExExScr)"ENSG00000230850.3"_4:0.46:A:0.13,"ENSG00000237291.2":0.05:A:0.00,%Highest_Span_Score:Intersect Anti:Sense:Prop Anti:Highest_ExEx_Score,0.46,2,0,1.0,0.13%;
chr1	hg19_pseudoYale60	exon	143184614	143185360	0	-	.	gene_id "PGOHUM00000244894"; transcript_id "PGOHUM00000244894"; All_Transcript_IDs_Within_The_Span_of_Gene1:"TCONS_l2_00002628","TCONS_l2_00002629"; Matching_LINC_(GID:SpnScr:Orient:ExExScr)"TCONS_l2_00002629":0.07:S:0.02,"TCONS_l2_00002628":0.01:S:0.00,%Highest_Span_Score:Intersect Anti:Sense:Prop Anti:Highest_ExEx_Score,0.07,0,2,0.0,0.02%;
chr1	hg19_pseudoYale60	exon	143194134	143195893	0	-	.	gene_id "PGOHUM00000251073"; transcript_id "PGOHUM00000251073"; All_Transcript_IDs_Within_The_Span_of_Gene1:"ENST00000452738.1","ENST00000435913.1","ENST00000437267.2","ENST00000422129.2","ENST00000420598.1","ENST00000413897.2","ENST00000447389.1","ENST00000412204.2"; Matching_LNC_(GID:SpnScr:Orient:ExExScr)"ENSG00000232274.2"_25:0.12:S:0.50,"ENSG00000232274.2"_24:0.12:S:0.50,"ENSG00000232274.2"_…
chr1	hg19_pseudoYale60	exon	143196522	143208085	0	-	.	gene_id "PGOHUM00000244186"; transcript_id "PGOHUM00000244186"; All_Transcript_IDs_Within_The_Span_of_Gene1:"ENST00000412204.2","ENST00000413897.2","ENST00000447389.1","ENST00000435913.1"; Matching_LNC_(GID:SpnScr:Orient:ExExScr)"ENSG00000232274.2"_30:0.00:S:0.14,"ENSG00000232274.2"_29:0.02:S:0.49,"ENSG00000232274.2"_28:0.02:S:0.49,"ENSG00000232274.2"_27:0.02:S:0.49,"ENSG00000232274.2"_26:0.02:S:…
chr1	hg19_pseudoYale60	exon	143209382	143213259	0	-	.	gene_id "PGOHUM00000244187"; transcript_id "PGOHUM00000244187"; All_Transcript_IDs_Within_The_Span_of_Gene1:"ENST00000412204.2","ENST00000437865.1","ENST00000422716.1"; Matching_LNC_(GID:SpnScr:Orient:ExExScr)"ENSG00000225278.3"_1:0.01:S:0.06,"ENSG00000225278.3":0.42:S:0.33,"ENSG00000232274.2"_30:0.22:S:0.18,%Highest_Span_Score:Intersect Anti:Sense:Prop Anti:Highest_ExEx_Score,0.42,0,3,0.0,0.33%;
chr1	hg19_pseudoYale60	exon	143215009	143216056	0	-	.	gene_id "PGOHUM00000244188"; transcript_id "PGOHUM00000244188"; All_Transcript_IDs_Within_The_Span_of_Gene1:"ENST00000435585.1"; Matching_LNC_(GID:SpnScr:Orient:ExExScr)"ENSG00000225278.3"_2:0.00:S:0.00,%Highest_Span_Score:Intersect Anti:Sense:Prop Anti:Highest_ExEx_Score,0.00,0,1,0.0,0.00%;
chr1	hg19_pseudoYale60	exon	143236902	143237057	0	-	.	gene_id "PGOHUM00000244189"; transcript_id "PGOHUM00000244189"; All_Transcript_IDs_Within_The_Span_of_Gene1:"ENST00000449527.1","ENST00000412196.1","ENST00000453561.2"; Matching_LNC_(GID:SpnScr:Orient:ExExScr)"ENSG00000225278.3"_31:0.85:S:0.85,"ENSG00000225278.3"_30:0.65:S:0.65,"ENSG00000225278.3"_29:0.54:S:0.54,%Highest_Span_Score:Intersect Anti:Sense:Prop Anti:Highest_ExEx_Score,0.85,0,3,0.0,0.…
chr1	hg19_pseudoYale60	exon	143351331	143351486	0	+	.	gene_id "PGOHUM00000244900"; transcript_id "PGOHUM00000244900"; All_Transcript_IDs_Within_The_Span_of_Gene1:"ENST00000416527.1","ENST00000421330.2"; Matching_LNC_(GID:SpnScr:Orient:ExExScr)"ENSG00000242569.2"_7:0.85:S:0.85,"ENSG00000242569.2"_6:0.85:S:0.85,%Highest_Span_Score:Intersect Anti:Sense:Prop Anti:Highest_ExEx_Score,0.85,0,2,0.0,0.85%;
chr1	hg19_pseudoYale60	exon	143380464	143391849	0	+	.	gene_id "PGOHUM00000244903"; transcript_id "PGOHUM00000244903"; All_Transcript_IDs_Within_The_Span_of_Gene1:"ENST00000428624.1","ENST00000423394.1","ENST00000432361.1","ENST00000456460.2","ENST00000412492.1","ENST00000421640.1","ENST00000458155.1","ENST00000448665.1","ENST00000448844.1"; Matching_LNC_(GID:SpnScr:Orient:ExExScr)"ENSG00000238261.4"_10:0.02:S:0.49,"ENSG00000238261.4"_9:0.02:S:0.49,"…
chr1	hg19_pseudoYale60	exon	143392443	143394199	0	+	.	gene_id "PGOHUM00000251123"; transcript_id "PGOHUM00000251123"; All_Transcript_IDs_Within_The_Span_of_Gene1:"ENST00000428624.1","ENST00000456460.2","ENST00000458155.1","ENST00000448844.1","ENST00000415543.1","ENST00000421640.1","ENST00000433980.1","ENST00000431700.1"; Matching_LNC_(GID:SpnScr:Orient:ExExScr)"ENSG00000238261.4"_24:0.02:S:0.09,"ENSG00000238261.4"_23:0.05:S:0.22,"ENSG00000238261.4"_…
chr1	hg19_ucscRetroAli5	exon	143400615	143402196	0	+	.	gene_id "AK024458.1-9"; transcript_id "AK024458.1-9"; All_Transcript_IDs_Within_The_Span_of_Gene1:"ENST00000443766.2","ENST00000433980.1","ENST00000448844.1"; Matching_LNC_(GID:SpnScr:Orient:ExExScr)"ENSG00000238261.4"_40:0.06:S:0.07,"ENSG00000238261.4"_39:0.11:S:0.00,"ENSG00000238261.4"_38:0.11:S:0.00,"ENSG00000185044.9"_9:0.05:A:0.04,%Highest_Span_Score:Intersect Anti:Sense:Prop Anti:Highest_Ex…
chr1	hg19_pseudoYale60	exon	143430755	143431495	0	+	.	gene_id "PGOHUM00000244907"; transcript_id "PGOHUM00000244907"; All_Transcript_IDs_Within_The_Span_of_Gene1:"ENST00000436326.2"; Matching_LNC_(GID:SpnScr:Orient:ExExScr)"ENSG00000185044.9"_10:0.45:A:0.14,%Highest_Span_Score:Intersect Anti:Sense:Prop Anti:Highest_ExEx_Score,0.45,1,0,1.0,0.14%;
chr1	hg19_pseudoYale60	exon	143705015	143705248	0	+	.	gene_id "PGOHUM00000251124"; transcript_id "PGOHUM00000251124"; All_Transcript_IDs_Within_The_Span_of_Gene1:"ENST00000432384.1","ENST00000457439.1","ENST00000426533.1","ENST00000411954.1","ENST00000455004.1","ENST00000417260.1"; Matching_LNC_(GID:SpnScr:Orient:ExExScr)"ENSG00000231734.3"_11:0.41:S:0.49,"ENSG00000231734.3"_10:0.97:S:0.97,"ENSG00000231734.3"_9:0.97:S:0.97,"ENSG00000231734.3"_8:0.97…
chr1	hg19_ucscRetroAli5	exon	143719645	143721570	0	+	.	gene_id "NM_144963.2-1"; transcript_id "NM_144963.2-1"; All_Transcript_IDs_Within_The_Span_of_Gene1:"ENST00000442423.1","ENST00000417260.1"; Matching_LNC_(GID:SpnScr:Orient:ExExScr)"ENSG00000231734.3"_28:0.30:S:0.15,"ENSG00000226637.1":0.78:A:0.09,%Highest_Span_Score:Intersect Anti:Sense:Prop Anti:Highest_ExEx_Score,0.78,1,1,0.5,0.15%;
chr1	hg19_pseudoYale60	exon	143744202	143744288	0	-	.	gene_id "PGOHUM00000251074"; transcript_id "PGOHUM00000251074"; All_Transcript_IDs_Within_The_Span_of_Gene1:"ENST00000440862.1","ENST00000429388.1","ENST00000418192.1","ENST00000445753.1"; Matching_LNC_(GID:SpnScr:Orient:ExExScr)"ENSG00000223804.1"_7:0.41:S:0.41,"ENSG00000223804.1"_6:0.56:S:0.56,"ENSG00000223804.1"_5:0.87:S:0.87,"ENSG00000223804.1"_4:0.87:S:0.87,%Highest_Span_Score:Intersect Anti…
chr1	hg19_pseudoYale60	exon	144284620	144284853	0	-	.	gene_id "PGOHUM00000251076"; transcript_id "PGOHUM00000251076"; All_Transcript_IDs_Within_The_Span_of_Gene1:"ENST00000426301.1","ENST00000422036.1","ENST00000446174.1","ENST00000411795.1","ENST00000429241.1","ENST00000452480.1","ENST00000436211.1","ENST00000418974.1"; Matching_LNC_(GID:SpnScr:Orient:ExExScr)"ENSG00000235398.3"_30:0.97:S:0.97,"ENSG00000235398.3"_29:0.97:S:0.97,"ENSG00000235398.3"_…
chr1	hg19_pseudoYale60	exon	144289801	144289950	0	-	.	gene_id "PGOHUM00000251077"; transcript_id "PGOHUM00000251077"; All_Transcript_IDs_Within_The_Span_of_Gene1:"ENST00000436211.1","ENST00000426301.1","ENST00000411795.1"; Matching_LNC_(GID:SpnScr:Orient:ExExScr)"ENSG00000235398.3"_33:0.71:S:0.71,"ENSG00000235398.3"_32:0.71:S:0.71,"ENSG00000235398.3"_31:0.82:S:0.82,%Highest_Span_Score:Intersect Anti:Sense:Prop Anti:Highest_ExEx_Score,0.82,0,3,0.0,0.…
chr1	hg19_pseudoYale60	exon	144340432	144340613	0	-	.	gene_id "PGOHUM00000251078"; transcript_id "PGOHUM00000251078"; All_Transcript_IDs_Within_The_Span_of_Gene1:"ENST00000433598.1","ENST00000414119.2","ENST00000422629.2","ENST00000441423.1","ENST00000411795.1","ENST00000439332.1","ENST00000440719.1","ENST00000426301.1"; Matching_LNC_(GID:SpnScr:Orient:ExExScr)"ENSG00000235398.3"_60:0.08:S:0.08,"ENSG00000235398.3"_59:0.19:S:0.19,"ENSG00000235398.3"_…
chr1	hg19_pseudoYale60	exon	144464862	144465095	0	-	.	gene_id "PGOHUM00000251079"; transcript_id "PGOHUM00000251079"; All_Transcript_IDs_Within_The_Span_of_Gene1:"ENST00000430014.1","ENST00000443242.1","ENST00000454100.1","ENST00000437785.1","ENST00000444499.1","ENST00000421955.1","ENST00000428309.1","ENST00000429496.1"; Matching_LNC_(GID:SpnScr:Orient:ExExScr)"ENSG00000236943.1"_30:0.97:S:0.97,"ENSG00000236943.1"_29:0.97:S:0.97,"ENSG00000236943.1"_…
chr1	hg19_pseudoYale60	exon	144520680	144520861	0	-	.	gene_id "PGOHUM00000251080"; transcript_id "PGOHUM00000251080"; All_Transcript_IDs_Within_The_Span_of_Gene1:"ENST00000435404.1","ENST00000414344.1","ENST00000426786.1","ENST00000411760.1","ENST00000437785.1","ENST00000458262.1","ENST00000442509.1","ENST00000411941.1","ENST00000430014.1"; Matching_LNC_(GID:SpnScr:Orient:ExExScr)"ENSG00000236943.1"_62:0.08:S:0.08,"ENSG00000236943.1"_61:0.19:S:0.19,…
chr1	hg19_pseudoYale60	exon	146093164	146093280	0	+	.	gene_id "PGOHUM00000244957"; transcript_id "PGOHUM00000244957"; All_Transcript_IDs_Within_The_Span_of_Gene1:"ENST00000488578.1"; Matching_LNC_(GID:SpnScr:Orient:ExExScr)"ENSG00000227733.3":0.00:A:0.06,%Highest_Span_Score:Intersect Anti:Sense:Prop Anti:Highest_ExEx_Score,0.00,1,0,1.0,0.06%;
chr1	hg19_wgEncodeGencodePseudoGeneV17	exon	146492879	146596107	0	-	.	gene_id "ENST00000444082.1"; transcript_id "ENST00000444082.1"; All_Transcript_IDs_Within_The_Span_of_Gene1:"TCONS_l2_00001503"; Matching_LINC_(GID:SpnScr:Orient:ExExScr)"TCONS_l2_00001503":0.16:S:0.04,%Highest_Span_Score:Intersect Anti:Sense:Prop Anti:Highest_ExEx_Score,0.16,0,1,0.0,0.04%;
chr1	hg19_wgEncodeGencodePseudoGeneV17	exon	147466533	147481824	0	-	.	gene_id "ENST00000425209.1"; transcript_id "ENST00000425209.1"; All_Transcript_IDs_Within_The_Span_of_Gene1:"ENST00000401008.2"; Matching_LNC_(GID:SpnScr:Orient:ExExScr)"ENSG00000215859.4":0.84:S:0.65,%Highest_Span_Score:Intersect Anti:Sense:Prop Anti:Highest_ExEx_Score,0.84,0,1,0.0,0.65%;
chr1	hg19_pseudoYale60	exon	147552865	147566157	0	+	.	gene_id "PGOHUM00000244969"; transcript_id "PGOHUM00000244969"; All_Transcript_IDs_Within_The_Span_of_Gene1:"TCONS_l2_00000568","TCONS_l2_00000569","TCONS_l2_00000570","TCONS_l2_00000571"; Matching_LINC_(GID:SpnScr:Orient:ExExScr)"TCONS_l2_00000571":0.68:S:0.29,"TCONS_l2_00000570":0.54:S:0.17,"TCONS_l2_00000569":0.78:S:0.47,"TCONS_l2_00000568":0.78:S:0.37,%Highest_Span_Score:Intersect Anti:Sense:…
chr1	hg19_pseudoYale60	exon	147634996	147635112	0	+	.	gene_id "PGOHUM00000244971"; transcript_id "PGOHUM00000244971"; All_Transcript_IDs_Within_The_Span_of_Gene1:"ENST00000432038.1","ENST00000411978.1"; Matching_LNC_(GID:SpnScr:Orient:ExExScr)"ENSG00000232265.2"_1:0.02:S:0.02,"ENSG00000232265.2":0.41:S:0.41,%Highest_Span_Score:Intersect Anti:Sense:Prop Anti:Highest_ExEx_Score,0.41,0,2,0.0,0.41%;
chr1	hg19_pseudoYale60	exon	147892524	147892757	0	+	.	gene_id "PGOHUM00000251128"; transcript_id "PGOHUM00000251128"; All_Transcript_IDs_Within_The_Span_of_Gene1:"ENST00000426101.1","ENST00000445243.1"; Matching_LNC_(GID:SpnScr:Orient:ExExScr)"ENSG00000231551.2"_3:0.97:S:0.97,"ENSG00000231551.2"_2:0.97:S:0.97,%Highest_Span_Score:Intersect Anti:Sense:Prop Anti:Highest_ExEx_Score,0.97,0,2,0.0,0.97%;
chr1	hg19_pseudoYale60	exon	147931630	147931811	0	-	.	gene_id "PGOHUM00000251083"; transcript_id "PGOHUM00000251083"; All_Transcript_IDs_Within_The_Span_of_Gene1:"ENST00000417554.1","ENST00000381475.3"; Matching_LNC_(GID:SpnScr:Orient:ExExScr)"ENSG00000215863.2"_2:0.20:S:0.20,"ENSG00000215863.2"_1:0.16:S:0.13,%Highest_Span_Score:Intersect Anti:Sense:Prop Anti:Highest_ExEx_Score,0.20,0,2,0.0,0.20%;
chr1	hg19_wgEncodeGencodePseudoGeneV17	exon	148598464	148598976	0	-	.	gene_id "ENST00000430618.1"; transcript_id "ENST00000430618.1"; All_Transcript_IDs_Within_The_Span_of_Gene1:"ENST00000415104.1"; Matching_LNC_(GID:SpnScr:Orient:ExExScr)"ENSG00000237253.1":0.45:A:0.02,%Highest_Span_Score:Intersect Anti:Sense:Prop Anti:Highest_ExEx_Score,0.45,1,0,1.0,0.02%;
chr1	hg19_wgEncodeGencodePseudoGeneV17	exon	148760506	148761018	0	-	.	gene_id "ENST00000432512.1"; transcript_id "ENST00000432512.1"; All_Transcript_IDs_Within_The_Span_of_Gene1:"ENST00000455105.1"; Matching_LNC_(GID:SpnScr:Orient:ExExScr)"ENSG00000237343.1":0.47:A:0.05,%Highest_Span_Score:Intersect Anti:Sense:Prop Anti:Highest_ExEx_Score,0.47,1,0,1.0,0.05%;
chr1	hg19_wgEncodeGencodePseudoGeneV17	exon	148854138	148891740	0	+	.	gene_id "ENST00000444424.1"; transcript_id "ENST00000444424.1"; All_Transcript_IDs_Within_The_Span_of_Gene1:"TCONS_l2_00002184","TCONS_l2_00000577"; Matching_LINC_(GID:SpnScr:Orient:ExExScr)"TCONS_l2_00000577":0.21:S:0.30,"TCONS_l2_00002184":0.25:S:0.47,%Highest_Span_Score:Intersect Anti:Sense:Prop Anti:Highest_ExEx_Score,0.25,0,2,0.0,0.47%;
chr1	hg19_wgEncodeGencodePseudoGeneV17	exon	148900615	148903715	0	+	.	gene_id "ENST00000421395.1"; transcript_id "ENST00000421395.1"; All_Transcript_IDs_Within_The_Span_of_Gene1:"TCONS_l2_00002184"; Matching_LINC_(GID:SpnScr:Orient:ExExScr)"TCONS_l2_00002184":0.03:S:0.00,%Highest_Span_Score:Intersect Anti:Sense:Prop Anti:Highest_ExEx_Score,0.03,0,1,0.0,0.00%;
chr1	hg19_pseudoYale60	exon	148932780	148932920	0	+	.	gene_id "PGOHUM00000244983"; transcript_id "PGOHUM00000244983"; All_Transcript_IDs_Within_The_Span_of_Gene1:"ENST00000457390.1","ENST00000420597.1","ENST00000452399.1","ENST00000294715.2"; Matching_LNC_(GID:SpnScr:Orient:ExExScr)"ENSG00000232527.3"_6:0.22:S:0.48,"ENSG00000232527.3"_5:0.96:S:0.96,"ENSG00000232527.3"_4:0.96:S:0.96,"ENSG00000232527.3"_3:0.96:S:0.96,%Highest_Span_Score:Intersect Anti…
chr1	hg19_wgEncodeGencodePseudoGeneV17	exon	149036435	149067496	0	+	.	gene_id "ENST00000449715.1"; transcript_id "ENST00000449715.1"; All_Transcript_IDs_Within_The_Span_of_Gene1:"TCONS_l2_00000584","TCONS_l2_00000585","TCONS_l2_00000586"; Matching_LINC_(GID:SpnScr:Orient:ExExScr)"TCONS_l2_00000586":0.06:S:0.07,"TCONS_l2_00000585":0.07:S:0.11,"TCONS_l2_00000584":0.12:S:0.10,%Highest_Span_Score:Intersect Anti:Sense:Prop Anti:Highest_ExEx_Score,0.12,0,3,0.0,0.11%;
chr1	hg19_pseudoYale60	exon	149239924	149240076	0	+	.	gene_id "PGOHUM00000251130"; transcript_id "PGOHUM00000251130"; All_Transcript_IDs_Within_The_Span_of_Gene1:"ENST00000457216.2","ENST00000430442.1","ENST00000325963.8","ENST00000442049.1"; Matching_LNC_(GID:SpnScr:Orient:ExExScr)"ENSG00000223779.4"_3:0.83:S:0.83,"ENSG00000223779.4"_2:0.73:S:0.73,"ENSG00000223779.4"_1:0.73:S:0.73,"ENSG00000223779.4":0.28:S:0.36,%Highest_Span_Score:Intersect Anti:S…
chr1	hg19_pseudoYale60	exon	149245054	149245287	0	+	.	gene_id "PGOHUM00000251131"; transcript_id "PGOHUM00000251131"; All_Transcript_IDs_Within_The_Span_of_Gene1:"ENST00000457216.2","ENST00000435115.1","ENST00000430442.1","ENST00000325963.8","ENST00000442049.1","ENST00000439719.1"; Matching_LNC_(GID:SpnScr:Orient:ExExScr)"ENSG00000223779.4"_10:0.97:S:0.97,"ENSG00000223779.4"_9:0.97:S:0.97,"ENSG00000223779.4"_8:0.97:S:0.97,"ENSG00000223779.4"_7:0.97:…
chr1	hg19_ucscRetroAli5	exon	149261125	149266468	0	+	.	gene_id "NM_144963.2-3"; transcript_id "NM_144963.2-3"; All_Transcript_IDs_Within_The_Span_of_Gene1:"ENST00000325963.8"; Matching_LNC_(GID:SpnScr:Orient:ExExScr)"ENSG00000223779.4"_22:0.78:S:0.11,%Highest_Span_Score:Intersect Anti:Sense:Prop Anti:Highest_ExEx_Score,0.78,0,1,0.0,0.11%;
chr1	hg19_pseudoYale60	exon	149287850	149288196	0	+	.	gene_id "PGOHUM00000244989"; transcript_id "PGOHUM00000244989"; All_Transcript_IDs_Within_The_Span_of_Gene1:"ENST00000433084.1"; Matching_LNC_(GID:SpnScr:Orient:ExExScr)"ENSG00000235999.1":0.08:S:0.12,%Highest_Span_Score:Intersect Anti:Sense:Prop Anti:Highest_ExEx_Score,0.08,0,1,0.0,0.12%;
chr1	hg19_pseudoYale60	exon	149307439	149315619	0	-	.	gene_id "PGOHUM00000244260"; transcript_id "PGOHUM00000244260"; All_Transcript_IDs_Within_The_Span_of_Gene1:"ENST00000449024.1"; Matching_LNC_(GID:SpnScr:Orient:ExExScr)"ENSG00000233430.2":0.54:S:0.22,%Highest_Span_Score:Intersect Anti:Sense:Prop Anti:Highest_ExEx_Score,0.54,0,1,0.0,0.22%;
chr1	hg19_wgEncodeGencodePseudoGeneV17	exon	149369294	149378365	0	+	.	gene_id "ENST00000440993.1"; transcript_id "ENST00000440993.1"; All_Transcript_IDs_Within_The_Span_of_Gene1:"TCONS_l2_00002197","TCONS_l2_00002195","TCONS_l2_00002194","TCONS_l2_00000595","TCONS_l2_00000596","TCONS_l2_00002198"; Matching_LINC_(GID:SpnScr:Orient:ExExScr)"TCONS_l2_00002198":0.52:S:0.36,"TCONS_l2_00000596":0.64:S:0.58,"TCONS_l2_00000595":0.91:S:0.68,"TCONS_l2_00002194":0.11:S:0.21,"…
chr1	hg19_pseudoYale60	exon	149380595	149380720	0	-	.	gene_id "PGOHUM00000251085"; transcript_id "PGOHUM00000251085"; All_Transcript_IDs_Within_The_Span_of_Gene1:"TCONS_l2_00001517"; Matching_LINC_(GID:SpnScr:Orient:ExExScr)"TCONS_l2_00001517":0.00:S:0.11,%Highest_Span_Score:Intersect Anti:Sense:Prop Anti:Highest_ExEx_Score,0.00,0,1,0.0,0.11%;
chr1	hg19_wgEncodeGencodePseudoGeneV17	exon	149398799	149399179	0	-	.	gene_id "ENST00000449108.1"; transcript_id "ENST00000449108.1"; All_Transcript_IDs_Within_The_Span_of_Gene1:"TCONS_l2_00001517"; Matching_LINC_(GID:SpnScr:Orient:ExExScr)"TCONS_l2_00001517":0.02:S:0.32,%Highest_Span_Score:Intersect Anti:Sense:Prop Anti:Highest_ExEx_Score,0.02,0,1,0.0,0.32%;
chr1	hg19_wgEncodeGencodePseudoGeneV17	exon	149400131	149400542	0	-	.	gene_id "ENST00000392948.2"; transcript_id "ENST00000392948.2"; All_Transcript_IDs_Within_The_Span_of_Gene1:"ENST00000444624.1","ENST00000435113.1"; Matching_LNC_(GID:SpnScr:Orient:ExExScr)"ENSG00000230186.1"_1:0.11:A:0.11,"ENSG00000230186.1":0.11:A:0.11,%Highest_Span_Score:Intersect Anti:Sense:Prop Anti:Highest_ExEx_Score,0.11,2,0,1.0,0.11%;
chr1	hg19_pseudoYale60	exon	149576613	149576699	0	+	.	gene_id "PGOHUM00000251133"; transcript_id "PGOHUM00000251133"; All_Transcript_IDs_Within_The_Span_of_Gene1:"ENST00000440084.1","ENST00000445225.1","ENST00000447883.2"; Matching_LNC_(GID:SpnScr:Orient:ExExScr)"ENSG00000233368.2":0.12:A:0.24,"ENSG00000232151.4"_1:0.41:S:0.41,"ENSG00000232151.4":0.16:S:0.16,%Highest_Span_Score:Intersect Anti:Sense:Prop Anti:Highest_ExEx_Score,0.41,1,2,0.3,0.41%;
chr1	hg19_wgEncodeGencodePseudoGeneV17	exon	149627341	149637707	0	+	.	gene_id "ENST00000598642.1"; transcript_id "ENST00000598642.1"; All_Transcript_IDs_Within_The_Span_of_Gene1:"ENST00000440084.1","ENST00000445225.1","ENST00000414422.1"; Matching_LNC_(GID:SpnScr:Orient:ExExScr)"ENSG00000232151.4"_14:0.00:S:0.11,"ENSG00000232151.4"_13:0.01:S:0.20,"ENSG00000232151.4"_12:0.01:S:0.20,"ENSG00000232151.4"_11:0.01:S:0.00,"ENSG00000232151.4"_10:0.03:S:0.00,"ENSG0000023215…
chr1	hg19_pseudoYale60	exon	149632460	149632693	0	+	.	gene_id "PGOHUM00000251135"; transcript_id "PGOHUM00000251135"; All_Transcript_IDs_Within_The_Span_of_Gene1:"ENST00000440084.1","ENST00000445225.1","ENST00000414422.1"; Matching_LNC_(GID:SpnScr:Orient:ExExScr)"ENSG00000232151.4"_8:0.97:S:0.97,"ENSG00000232151.4"_7:0.97:S:0.97,"ENSG00000232151.4"_6:0.97:S:0.97,%Highest_Span_Score:Intersect Anti:Sense:Prop Anti:Highest_ExEx_Score,0.97,0,3,0.0,0.97%;
chr1	hg19_ucscRetroAli5	exon	149646727	149652065	0	+	.	gene_id "NM_144963.2-4"; transcript_id "NM_144963.2-4"; All_Transcript_IDs_Within_The_Span_of_Gene1:"ENST00000445225.1"; Matching_LNC_(GID:SpnScr:Orient:ExExScr)"ENSG00000232151.4"_17:0.78:S:0.11,%Highest_Span_Score:Intersect Anti:Sense:Prop Anti:Highest_ExEx_Score,0.78,0,1,0.0,0.11%;
chr1	hg19_pseudoYale60	exon	149673396	149673742	0	+	.	gene_id "PGOHUM00000244994"; transcript_id "PGOHUM00000244994"; All_Transcript_IDs_Within_The_Span_of_Gene1:"ENST00000443602.1"; Matching_LNC_(GID:SpnScr:Orient:ExExScr)"ENSG00000223759.1":0.08:S:0.12,%Highest_Span_Score:Intersect Anti:Sense:Prop Anti:Highest_ExEx_Score,0.08,0,1,0.0,0.12%;
chr1	hg19_pseudoYale60	exon	149692963	149701150	0	-	.	gene_id "PGOHUM00000244264"; transcript_id "PGOHUM00000244264"; All_Transcript_IDs_Within_The_Span_of_Gene1:"ENST00000432978.1"; Matching_LNC_(GID:SpnScr:Orient:ExExScr)"ENSG00000234232.1":0.54:S:0.22,%Highest_Span_Score:Intersect Anti:Sense:Prop Anti:Highest_ExEx_Score,0.54,0,1,0.0,0.22%;
chr1	hg19_ucscRetroAli5	exon	150853682	150854195	0	-	.	gene_id "NM_001177413.1-3"; transcript_id "NM_001177413.1-3"; All_Transcript_IDs_Within_The_Span_of_Gene1:"TCONS_l2_00001532"; Matching_LINC_(GID:SpnScr:Orient:ExExScr)"TCONS_l2_00001532":0.08:S:0.47,%Highest_Span_Score:Intersect Anti:Sense:Prop Anti:Highest_ExEx_Score,0.08,0,1,0.0,0.47%;
chr1	hg19_wgEncodeGencodePseudoGeneV17	exon	151991138	151994984	0	+	.	gene_id "ENST00000413192.1"; transcript_id "ENST00000413192.1"; All_Transcript_IDs_Within_The_Span_of_Gene1:"ENST00000432386.1"; Matching_LNC_(GID:SpnScr:Orient:ExExScr)"ENSG00000229021.2":0.08:S:0.29,%Highest_Span_Score:Intersect Anti:Sense:Prop Anti:Highest_ExEx_Score,0.08,0,1,0.0,0.29%;
chr1	hg19_ucscRetroAli5	exon	152095634	152097646	0	-	.	gene_id "NM_012080.4-1"; transcript_id "NM_012080.4-1"; All_Transcript_IDs_Within_The_Span_of_Gene1:"ENST00000429230.1"; Matching_LNC_(GID:SpnScr:Orient:ExExScr)"ENSG00000226716.1":0.71:A:0.08,%Highest_Span_Score:Intersect Anti:Sense:Prop Anti:Highest_ExEx_Score,0.71,1,0,1.0,0.08%;
chr1	hg19_wgEncodeGencodePseudoGeneV17	exon	152616869	152617193	0	-	.	gene_id "ENST00000422768.1"; transcript_id "ENST00000422768.1"; All_Transcript_IDs_Within_The_Span_of_Gene1:"TCONS_l2_00001539"; Matching_LINC_(GID:SpnScr:Orient:ExExScr)"TCONS_l2_00001539":0.06:S:0.32,%Highest_Span_Score:Intersect Anti:Sense:Prop Anti:Highest_ExEx_Score,0.06,0,1,0.0,0.32%;
chr1	hg19_wgEncodeGencodePseudoGeneV17	exon	155584517	155630036	0	-	.	gene_id "ENST00000500626.2"; transcript_id "ENST00000500626.2"; All_Transcript_IDs_Within_The_Span_of_Gene1:"TCONS_l2_00002667","TCONS_l2_00001553"; Matching_LINC_(GID:SpnScr:Orient:ExExScr)"TCONS_l2_00001553":0.30:S:0.04,"TCONS_l2_00002667":0.48:S:0.04,%Highest_Span_Score:Intersect Anti:Sense:Prop Anti:Highest_ExEx_Score,0.48,0,2,0.0,0.04%;
chr1	hg19_pseudoYale60	exon	157605996	157610106	0	-	.	gene_id "PGOHUM00000244290"; transcript_id "PGOHUM00000244290"; All_Transcript_IDs_Within_The_Span_of_Gene1:"TCONS_l2_00001567"; Matching_LINC_(GID:SpnScr:Orient:ExExScr)"TCONS_l2_00001567":0.91:S:0.36,%Highest_Span_Score:Intersect Anti:Sense:Prop Anti:Highest_ExEx_Score,0.91,0,1,0.0,0.36%;
chr1	hg19_wgEncodeGencodePseudoGeneV17	exon	157894855	157899652	0	+	.	gene_id "ENST00000454878.2"; transcript_id "ENST00000454878.2"; All_Transcript_IDs_Within_The_Span_of_Gene1:"TCONS_l2_00002224","TCONS_l2_00002225"; Matching_LINC_(GID:SpnScr:Orient:ExExScr)"TCONS_l2_00002225":0.00:S:0.20,"TCONS_l2_00002224":0.14:S:0.20,%Highest_Span_Score:Intersect Anti:Sense:Prop Anti:Highest_ExEx_Score,0.14,0,2,0.0,0.20%;
chr1	hg19_ucscRetroAli5	exon	158121165	158121692	0	-	.	gene_id "AL832059.1-32"; transcript_id "AL832059.1-32"; All_Transcript_IDs_Within_The_Span_of_Gene1:"TCONS_00001175"; Matching_LINC_(GID:SpnScr:Orient:ExExScr)"TCONS_00001175":0.22:A:0.03,%Highest_Span_Score:Intersect Anti:Sense:Prop Anti:Highest_ExEx_Score,0.22,1,0,1.0,0.03%;
chr1	hg19_ucscRetroAli5	exon	158165366	158165957	0	-	.	gene_id "NM_001014.4-2"; transcript_id "NM_001014.4-2"; All_Transcript_IDs_Within_The_Span_of_Gene1:"TCONS_l2_00001572"; Matching_LINC_(GID:SpnScr:Orient:ExExScr)"TCONS_l2_00001572":0.06:S:0.06,%Highest_Span_Score:Intersect Anti:Sense:Prop Anti:Highest_ExEx_Score,0.06,0,1,0.0,0.06%;
chr1	hg19_ucscRetroAli5	exon	160639735	160641464	0	+	.	gene_id "NM_003011.3-3"; transcript_id "NM_003011.3-3"; All_Transcript_IDs_Within_The_Span_of_Gene1:"ENST00000598917.1"; Matching_LNC_(GID:SpnScr:Orient:ExExScr)"ENSG00000228863.3":0.42:S:0.11,%Highest_Span_Score:Intersect Anti:Sense:Prop Anti:Highest_ExEx_Score,0.42,0,1,0.0,0.11%;
chr1	hg19_ucscRetroAli5	exon	160864679	160866351	0	+	.	gene_id "NM_004595.4-1"; transcript_id "NM_004595.4-1"; All_Transcript_IDs_Within_The_Span_of_Gene1:"TCONS_l2_00000663"; Matching_LINC_(GID:SpnScr:Orient:ExExScr)"TCONS_l2_00000663":0.95:S:0.34,%Highest_Span_Score:Intersect Anti:Sense:Prop Anti:Highest_ExEx_Score,0.95,0,1,0.0,0.34%;
chr1	hg19_ucscRetroAli5	exon	165550795	165551752	0	+	.	gene_id "NM_002952.3-12"; transcript_id "NM_002952.3-12"; All_Transcript_IDs_Within_The_Span_of_Gene1:"ENST00000421273.1","ENST00000438275.1","ENST00000416424.1"; Matching_LNC_(GID:SpnScr:Orient:ExExScr)"ENSG00000237463.1"_31:0.47:A:0.54,"ENSG00000237463.1"_30:0.44:A:0.53,"ENSG00000237463.1"_29:0.42:A:0.52,%Highest_Span_Score:Intersect Anti:Sense:Prop Anti:Highest_ExEx_Score,0.47,3,0,1.0,0.54%;
chr1	hg19_wgEncodeGencodePseudoGeneV17	exon	166443982	166450802	0	+	.	gene_id "ENST00000436045.1"; transcript_id "ENST00000436045.1"; All_Transcript_IDs_Within_The_Span_of_Gene1:"ENST00000426519.1"; Matching_LNC_(GID:SpnScr:Orient:ExExScr)"ENSG00000234142.1":0.34:A:0.01,%Highest_Span_Score:Intersect Anti:Sense:Prop Anti:Highest_ExEx_Score,0.34,1,0,1.0,0.01%;
chr1	hg19_wgEncodeGencodePseudoGeneV17	exon	166535415	166543011	0	+	.	gene_id "ENST00000540928.1"; transcript_id "ENST00000540928.1"; All_Transcript_IDs_Within_The_Span_of_Gene1:"TCONS_l2_00000673"; Matching_LINC_(GID:SpnScr:Orient:ExExScr)"TCONS_l2_00000673":0.00:S:0.11,%Highest_Span_Score:Intersect Anti:Sense:Prop Anti:Highest_ExEx_Score,0.00,0,1,0.0,0.11%;
chr1	hg19_ucscRetroAli5	exon	168907654	168908283	0	+	.	gene_id "NM_000992.2-3"; transcript_id "NM_000992.2-3"; All_Transcript_IDs_Within_The_Span_of_Gene1:"TCONS_l2_00000681"; Matching_LINC_(GID:SpnScr:Orient:ExExScr)"TCONS_l2_00000681":0.04:S:0.44,%Highest_Span_Score:Intersect Anti:Sense:Prop Anti:Highest_ExEx_Score,0.04,0,1,0.0,0.44%;
chr1	hg19_ucscRetroAli5	exon	171652206	171653632	0	-	.	gene_id "NM_000968.3-2"; transcript_id "NM_000968.3-2"; All_Transcript_IDs_Within_The_Span_of_Gene1:"TCONS_l2_00001619"; Matching_LINC_(GID:SpnScr:Orient:ExExScr)"TCONS_l2_00001619":0.46:S:0.13,%Highest_Span_Score:Intersect Anti:Sense:Prop Anti:Highest_ExEx_Score,0.46,0,1,0.0,0.13%;
chr1	hg19_wgEncodeGencodePseudoGeneV17	exon	177977219	178007081	0	-	.	gene_id "ENST00000462729.1"; transcript_id "ENST00000462729.1"; All_Transcript_IDs_Within_The_Span_of_Gene1:"ENST00000354921.2","ENST00000466953.2","ENST00000464428.2"; Matching_LNC_(GID:SpnScr:Orient:ExExScr)"ENSG00000254154.3"_98:0.52:S:0.26,"ENSG00000254154.3"_97:0.00:S:0.06,"ENSG00000254154.3"_96:0.18:S:0.03,%Highest_Span_Score:Intersect Anti:Sense:Prop Anti:Highest_ExEx_Score,0.52,0,3,0.0,0.…
chr1	hg19_ucscRetroAli5	exon	179555363	179560191	0	+	.	gene_id "NM_001037131.2-1"; transcript_id "NM_001037131.2-1"; All_Transcript_IDs_Within_The_Span_of_Gene1:"ENST00000567150.1"; Matching_LNC_(GID:SpnScr:Orient:ExExScr)"ENSG00000261060.1":0.10:S:0.02,%Highest_Span_Score:Intersect Anti:Sense:Prop Anti:Highest_ExEx_Score,0.10,0,1,0.0,0.02%;
chr1	hg19_ucscRetroAli5	exon	184748216	184748550	0	-	.	gene_id "M13932.1-2"; transcript_id "M13932.1-2"; All_Transcript_IDs_Within_The_Span_of_Gene1:"TCONS_00001220"; Matching_LINC_(GID:SpnScr:Orient:ExExScr)"TCONS_00001220":0.15:A:0.05,%Highest_Span_Score:Intersect Anti:Sense:Prop Anti:Highest_ExEx_Score,0.15,1,0,1.0,0.05%;
chr1	hg19_ucscRetroAli5	exon	185299824	185302457	0	-	.	gene_id "NM_022818.4-1"; transcript_id "NM_022818.4-1"; All_Transcript_IDs_Within_The_Span_of_Gene1:"ENST00000565520.1","ENST00000562817.1","ENST00000563533.1"; Matching_LNC_(GID:SpnScr:Orient:ExExScr)"ENSG00000261024.1"_6:0.11:S:0.02,"ENSG00000261024.1"_5:0.11:S:0.02,"ENSG00000261024.1"_4:0.02:S:0.00,"ENSG00000261024.1"_3:0.05:S:0.02,%Highest_Span_Score:Intersect Anti:Sense:Prop Anti:Highest_ExE…
chr1	hg19_ucscRetroAli5	exon	192685275	192685783	0	+	.	gene_id "AK315695.1-4"; transcript_id "AK315695.1-4"; All_Transcript_IDs_Within_The_Span_of_Gene1:"TCONS_l2_00000739"; Matching_LINC_(GID:SpnScr:Orient:ExExScr)"TCONS_l2_00000739":0.58:S:0.19,%Highest_Span_Score:Intersect Anti:Sense:Prop Anti:Highest_ExEx_Score,0.58,0,1,0.0,0.19%;
chr1	hg19_wgEncodeGencodePseudoGeneV17	exon	200890122	200935658	0	+	.	gene_id "ENST00000435735.1"; transcript_id "ENST00000435735.1"; All_Transcript_IDs_Within_The_Span_of_Gene1:"TCONS_l2_00000749","TCONS_l2_00000747","TCONS_l2_00000748"; Matching_LINC_(GID:SpnScr:Orient:ExExScr)"TCONS_l2_00000748":0.01:S:0.03,"TCONS_l2_00000747":0.19:S:0.13,"TCONS_l2_00000749":0.11:S:0.05,%Highest_Span_Score:Intersect Anti:Sense:Prop Anti:Highest_ExEx_Score,0.19,0,3,0.0,0.13%;
chr1	hg19_ucscRetroAli5	exon	201489146	201489724	0	+	.	gene_id "NM_001014.4-3"; transcript_id "NM_001014.4-3"; All_Transcript_IDs_Within_The_Span_of_Gene1:"ENST00000454651.1","ENST00000441932.1"; Matching_LNC_(GID:SpnScr:Orient:ExExScr)"ENSG00000223396.2":0.05:S:0.15,"ENSG00000224536.1":0.02:S:0.00,%Highest_Span_Score:Intersect Anti:Sense:Prop Anti:Highest_ExEx_Score,0.05,0,2,0.0,0.15%;
chr1	hg19_ucscRetroAli5	exon	201868757	201869177	0	-	.	gene_id "HQ448074.1-2"; transcript_id "HQ448074.1-2"; All_Transcript_IDs_Within_The_Span_of_Gene1:"ENST00000414927.1","ENST00000458139.1"; Matching_LNC_(GID:SpnScr:Orient:ExExScr)"ENSG00000223774.1"_5:0.59:A:0.38,"ENSG00000223774.1"_4:0.59:A:0.38,%Highest_Span_Score:Intersect Anti:Sense:Prop Anti:Highest_ExEx_Score,0.59,2,0,1.0,0.38%;
chr1	hg19_pseudoYale60	exon	202794329	202795421	0	+	.	gene_id "PGOHUM00000245162"; transcript_id "PGOHUM00000245162"; All_Transcript_IDs_Within_The_Span_of_Gene1:"TCONS_l2_00002280","TCONS_l2_00000774"; Matching_LINC_(GID:SpnScr:Orient:ExExScr)"TCONS_l2_00000774":0.01:S:0.04,"TCONS_l2_00002280":0.16:S:0.18,%Highest_Span_Score:Intersect Anti:Sense:Prop Anti:Highest_ExEx_Score,0.16,0,2,0.0,0.18%;
chr1	hg19_ucscRetroAli5	exon	202842360	202844336	0	+	.	gene_id "NM_001614.3-17"; transcript_id "NM_001614.3-17"; All_Transcript_IDs_Within_The_Span_of_Gene1:"ENST00000456105.2"; Matching_LNC_(GID:SpnScr:Orient:ExExScr)"ENSG00000234996.3":0.15:S:0.26,%Highest_Span_Score:Intersect Anti:Sense:Prop Anti:Highest_ExEx_Score,0.15,0,1,0.0,0.26%;
chr1	hg19_wgEncodeGencodePseudoGeneV17	exon	202955685	202957710	0	-	.	gene_id "ENST00000438139.1"; transcript_id "ENST00000438139.1"; All_Transcript_IDs_Within_The_Span_of_Gene1:"TCONS_l2_00002751"; Matching_LINC_(GID:SpnScr:Orient:ExExScr)"TCONS_l2_00002751":0.60:S:0.30,%Highest_Span_Score:Intersect Anti:Sense:Prop Anti:Highest_ExEx_Score,0.60,0,1,0.0,0.30%;
chr1	hg19_ucscRetroAli5	exon	203369129	203369713	0	-	.	gene_id "NM_015454.2-1"; transcript_id "NM_015454.2-1"; All_Transcript_IDs_Within_The_Span_of_Gene1:"TCONS_00002218","TCONS_00002219","TCONS_00001247","TCONS_00001248"; Matching_LINC_(GID:SpnScr:Orient:ExExScr)"TCONS_00001248":0.01:A:0.01,"TCONS_00001247":0.00:A:0.00,"TCONS_00002219":0.00:A:0.00,"TCONS_00002218":0.00:A:0.00,%Highest_Span_Score:Intersect Anti:Sense:Prop Anti:Highest_ExEx_Score,0.0…
chr1	hg19_wgEncodeGencodePseudoGeneV17	exon	207338841	207357255	0	+	.	gene_id "ENST00000415474.1"; transcript_id "ENST00000415474.1"; All_Transcript_IDs_Within_The_Span_of_Gene1:"ENST00000442684.1"; Matching_LNC_(GID:SpnScr:Orient:ExExScr)"ENSG00000243636.1":0.24:S:0.22,%Highest_Span_Score:Intersect Anti:Sense:Prop Anti:Highest_ExEx_Score,0.24,0,1,0.0,0.22%;
chr1	hg19_ucscRetroAli5	exon	210438858	210440667	0	-	.	gene_id "AK303530.1-4"; transcript_id "AK303530.1-4"; All_Transcript_IDs_Within_The_Span_of_Gene1:"TCONS_l2_00001744"; Matching_LINC_(GID:SpnScr:Orient:ExExScr)"TCONS_l2_00001744":0.89:S:0.44,%Highest_Span_Score:Intersect Anti:Sense:Prop Anti:Highest_ExEx_Score,0.89,0,1,0.0,0.44%;
chr1	hg19_ucscRetroAli5	exon	212798211	212800113	0	+	.	gene_id "NM_130899.2-1"; transcript_id "NM_130899.2-1"; All_Transcript_IDs_Within_The_Span_of_Gene1:"ENST00000427949.1"; Matching_LNC_(GID:SpnScr:Orient:ExExScr)"ENSG00000235862.2":0.76:A:0.52,%Highest_Span_Score:Intersect Anti:Sense:Prop Anti:Highest_ExEx_Score,0.76,1,0,1.0,0.52%;
chr1	hg19_pseudoYale60	exon	213026610	213026757	0	+	.	gene_id "PGOHUM00000245203"; transcript_id "PGOHUM00000245203"; All_Transcript_IDs_Within_The_Span_of_Gene1:"ENST00000356684.3"; Matching_LNC_(GID:SpnScr:Orient:ExExScr)"ENSG00000198468.3":0.07:A:0.07,%Highest_Span_Score:Intersect Anti:Sense:Prop Anti:Highest_ExEx_Score,0.07,1,0,1.0,0.07%;
chr1	hg19_wgEncodeGencodePseudoGeneV17	exon	219782859	219786462	0	-	.	gene_id "ENST00000431766.2"; transcript_id "ENST00000431766.2"; All_Transcript_IDs_Within_The_Span_of_Gene1:"TCONS_l2_00001787","TCONS_l2_00001786"; Matching_LINC_(GID:SpnScr:Orient:ExExScr)"TCONS_l2_00001786":0.53:S:0.31,"TCONS_l2_00001787":0.69:S:0.35,%Highest_Span_Score:Intersect Anti:Sense:Prop Anti:Highest_ExEx_Score,0.69,0,2,0.0,0.35%;
chr1	hg19_pseudoYale60	exon	222645506	222646545	0	-	.	gene_id "PGOHUM00000244439"; transcript_id "PGOHUM00000244439"; All_Transcript_IDs_Within_The_Span_of_Gene1:"TCONS_l2_00001793"; Matching_LINC_(GID:SpnScr:Orient:ExExScr)"TCONS_l2_00001793":0.14:S:0.07,%Highest_Span_Score:Intersect Anti:Sense:Prop Anti:Highest_ExEx_Score,0.14,0,1,0.0,0.07%;
chr1	hg19_pseudoYale60	exon	222649332	222650419	0	-	.	gene_id "PGOHUM00000244441"; transcript_id "PGOHUM00000244441"; All_Transcript_IDs_Within_The_Span_of_Gene1:"TCONS_l2_00001793"; Matching_LINC_(GID:SpnScr:Orient:ExExScr)"TCONS_l2_00001793":0.14:S:0.07,%Highest_Span_Score:Intersect Anti:Sense:Prop Anti:Highest_ExEx_Score,0.14,0,1,0.0,0.07%;
chr1	hg19_ucscRetroAli5	exon	222855044	222856556	0	+	.	gene_id "NM_020199.2-2"; transcript_id "NM_020199.2-2"; All_Transcript_IDs_Within_The_Span_of_Gene1:"ENST00000433391.1"; Matching_LNC_(GID:SpnScr:Orient:ExExScr)"ENSG00000244697.1":0.02:S:0.06,%Highest_Span_Score:Intersect Anti:Sense:Prop Anti:Highest_ExEx_Score,0.02,0,1,0.0,0.06%;
chr1	hg19_wgEncodeGencodePseudoGeneV17	exon	224051428	224052553	0	-	.	gene_id "ENST00000436287.1"; transcript_id "ENST00000436287.1"; All_Transcript_IDs_Within_The_Span_of_Gene1:"TCONS_l2_00001799"; Matching_LINC_(GID:SpnScr:Orient:ExExScr)"TCONS_l2_00001799":0.17:S:0.12,%Highest_Span_Score:Intersect Anti:Sense:Prop Anti:Highest_ExEx_Score,0.17,0,1,0.0,0.12%;
chr1	hg19_pseudoYale60	exon	224139205	224139917	0	-	.	gene_id "PGOHUM00000244450"; transcript_id "PGOHUM00000244450"; All_Transcript_IDs_Within_The_Span_of_Gene1:"TCONS_l2_00001800","TCONS_l2_00001801","TCONS_l2_00001804","TCONS_l2_00001802","TCONS_l2_00001805"; Matching_LINC_(GID:SpnScr:Orient:ExExScr)"TCONS_l2_00001805":0.23:S:0.25,"TCONS_l2_00001802":0.59:S:0.41,"TCONS_l2_00001804":0.22:S:0.27,"TCONS_l2_00001801":0.22:S:0.40,"TCONS_l2_00001800":0…
chr1	hg19_wgEncodeGencodePseudoGeneV17	exon	224170456	224175856	0	-	.	gene_id "ENST00000431663.1"; transcript_id "ENST00000431663.1"; All_Transcript_IDs_Within_The_Span_of_Gene1:"TCONS_l2_00001800","TCONS_l2_00001808","TCONS_l2_00001811","TCONS_l2_00001812"; Matching_LINC_(GID:SpnScr:Orient:ExExScr)"TCONS_l2_00001812":0.22:S:0.10,"TCONS_l2_00001811":0.22:S:0.22,"TCONS_l2_00001808":0.11:S:0.11,"TCONS_l2_00001800":0.06:S:0.00,%Highest_Span_Score:Intersect Anti:Sense:…
chr1	hg19_wgEncodeGencodePseudoGeneV17	exon	224183597	224191356	0	+	.	gene_id "ENST00000327086.4"; transcript_id "ENST00000327086.4"; All_Transcript_IDs_Within_The_Span_of_Gene1:"ENST00000449219.1"; Matching_LNC_(GID:SpnScr:Orient:ExExScr)"ENSG00000185495.6":0.56:S:0.53,%Highest_Span_Score:Intersect Anti:Sense:Prop Anti:Highest_ExEx_Score,0.56,0,1,0.0,0.53%;
chr1	hg19_pseudoYale60	exon	224218385	224218507	0	-	.	gene_id "PGOHUM00000244452"; transcript_id "PGOHUM00000244452"; All_Transcript_IDs_Within_The_Span_of_Gene1:"TCONS_l2_00001800","TCONS_l2_00001813"; Matching_LINC_(GID:SpnScr:Orient:ExExScr)"TCONS_l2_00001813":0.01:S:0.13,"TCONS_l2_00001800":0.00:S:0.25,%Highest_Span_Score:Intersect Anti:Sense:Prop Anti:Highest_ExEx_Score,0.01,0,2,0.0,0.25%;
chr1	hg19_ucscRetroAli5	exon	226680133	226681187	0	-	.	gene_id "NM_080656.2-44"; transcript_id "NM_080656.2-44"; All_Transcript_IDs_Within_The_Span_of_Gene1:"TCONS_l2_00001825"; Matching_LINC_(GID:SpnScr:Orient:ExExScr)"TCONS_l2_00001825":0.28:S:0.06,%Highest_Span_Score:Intersect Anti:Sense:Prop Anti:Highest_ExEx_Score,0.28,0,1,0.0,0.06%;
chr1	hg19_ucscRetroAli5	exon	227618183	227618720	0	+	.	gene_id "NM_022551.2-2"; transcript_id "NM_022551.2-2"; All_Transcript_IDs_Within_The_Span_of_Gene1:"ENST00000445817.1"; Matching_LNC_(GID:SpnScr:Orient:ExExScr)"ENSG00000234277.2"_2:0.33:S:0.33,%Highest_Span_Score:Intersect Anti:Sense:Prop Anti:Highest_ExEx_Score,0.33,0,1,0.0,0.33%;
chr1	hg19_pseudoYale60	exon	227697794	227698336	0	-	.	gene_id "PGOHUM00000244463"; transcript_id "PGOHUM00000244463"; All_Transcript_IDs_Within_The_Span_of_Gene1:"ENST00000422837.1"; Matching_LNC_(GID:SpnScr:Orient:ExExScr)"ENSG00000227711.1":0.00:S:0.01,%Highest_Span_Score:Intersect Anti:Sense:Prop Anti:Highest_ExEx_Score,0.00,0,1,0.0,0.01%;
chr1	hg19_pseudoYale60	exon	228157185	228158204	0	+	.	gene_id "PGOHUM00000245234"; transcript_id "PGOHUM00000245234"; All_Transcript_IDs_Within_The_Span_of_Gene1:"TCONS_l2_00000879","TCONS_l2_00002788"; Matching_LINC_(GID:SpnScr:Orient:ExExScr)"TCONS_l2_00002788":0.29:A:0.00,"TCONS_l2_00000879":0.13:S:0.05,%Highest_Span_Score:Intersect Anti:Sense:Prop Anti:Highest_ExEx_Score,0.29,1,1,0.5,0.05%;
chr1	hg19_pseudoYale60	exon	228158338	228159519	0	+	.	gene_id "PGOHUM00000245235"; transcript_id "PGOHUM00000245235"; All_Transcript_IDs_Within_The_Span_of_Gene1:"TCONS_l2_00000879","TCONS_l2_00002788"; Matching_LINC_(GID:SpnScr:Orient:ExExScr)"TCONS_l2_00002788":0.06:A:0.16,"TCONS_l2_00000879":0.15:S:0.05,%Highest_Span_Score:Intersect Anti:Sense:Prop Anti:Highest_ExEx_Score,0.15,1,1,0.5,0.16%;
chr1	hg19_pseudoYale60	exon	228159673	228160120	0	+	.	gene_id "PGOHUM00000245236"; transcript_id "PGOHUM00000245236"; All_Transcript_IDs_Within_The_Span_of_Gene1:"TCONS_l2_00000879","TCONS_l2_00000880"; Matching_LINC_(GID:SpnScr:Orient:ExExScr)"TCONS_l2_00000880":0.10:S:0.20,"TCONS_l2_00000879":0.06:S:0.02,%Highest_Span_Score:Intersect Anti:Sense:Prop Anti:Highest_ExEx_Score,0.10,0,2,0.0,0.20%;
chr1	hg19_pseudoYale60	exon	228160655	228161021	0	+	.	gene_id "PGOHUM00000244467"; transcript_id "PGOHUM00000244467"; All_Transcript_IDs_Within_The_Span_of_Gene1:"TCONS_l2_00000879","TCONS_l2_00000880"; Matching_LINC_(GID:SpnScr:Orient:ExExScr)"TCONS_l2_00000880":0.26:S:0.00,"TCONS_l2_00000879":0.05:S:0.02,%Highest_Span_Score:Intersect Anti:Sense:Prop Anti:Highest_ExEx_Score,0.26,0,2,0.0,0.02%;
chr1	hg19_pseudoYale60	exon	228161052	228161826	0	+	.	gene_id "PGOHUM00000245237"; transcript_id "PGOHUM00000245237"; All_Transcript_IDs_Within_The_Span_of_Gene1:"TCONS_l2_00000879","TCONS_l2_00000880"; Matching_LINC_(GID:SpnScr:Orient:ExExScr)"TCONS_l2_00000880":0.05:S:0.06,"TCONS_l2_00000879":0.10:S:0.03,%Highest_Span_Score:Intersect Anti:Sense:Prop Anti:Highest_ExEx_Score,0.10,0,2,0.0,0.06%;
chr1	hg19_wgEncodeGencodePseudoGeneV17	exon	228696356	228700006	0	-	.	gene_id "ENST00000595971.1"; transcript_id "ENST00000595971.1"; All_Transcript_IDs_Within_The_Span_of_Gene1:"TCONS_00001318","TCONS_00001319"; Matching_LINC_(GID:SpnScr:Orient:ExExScr)"TCONS_00001319":0.29:A:0.00,"TCONS_00001318":0.08:A:0.09,%Highest_Span_Score:Intersect Anti:Sense:Prop Anti:Highest_ExEx_Score,0.29,2,0,1.0,0.09%;
chr1	hg19_wgEncodeGencodePseudoGeneV17	exon	229406674	229407346	0	-	.	gene_id "ENST00000434404.2"; transcript_id "ENST00000434404.2"; All_Transcript_IDs_Within_The_Span_of_Gene1:"ENST00000429227.1","ENST00000436334.1"; Matching_LNC_(GID:SpnScr:Orient:ExExScr)"ENSG00000177788.5"_3:0.08:S:0.08,"ENSG00000177788.5"_2:0.04:S:0.04,%Highest_Span_Score:Intersect Anti:Sense:Prop Anti:Highest_ExEx_Score,0.08,0,2,0.0,0.08%;
chr1	hg19_wgEncodeGencodePseudoGeneV17	exon	230451438	230451976	0	-	.	gene_id "ENST00000366088.1"; transcript_id "ENST00000366088.1"; All_Transcript_IDs_Within_The_Span_of_Gene1:"TCONS_00001323"; Matching_LINC_(GID:SpnScr:Orient:ExExScr)"TCONS_00001323":0.15:A:0.07,%Highest_Span_Score:Intersect Anti:Sense:Prop Anti:Highest_ExEx_Score,0.15,1,0,1.0,0.07%;
chr1	hg19_ucscRetroAli5	exon	234492419	234492905	0	-	.	gene_id "NM_001018.3-4"; transcript_id "NM_001018.3-4"; All_Transcript_IDs_Within_The_Span_of_Gene1:"ENST00000425104.1"; Matching_LNC_(GID:SpnScr:Orient:ExExScr)"ENSG00000236358.1":0.01:A:0.09,%Highest_Span_Score:Intersect Anti:Sense:Prop Anti:Highest_ExEx_Score,0.01,1,0,1.0,0.09%;
chr1	hg19_ucscRetroAli5	exon	234742883	234745628	0	-	.	gene_id "AB058768.1-1"; transcript_id "AB058768.1-1"; All_Transcript_IDs_Within_The_Span_of_Gene1:"ENST00000436039.1"; Matching_LNC_(GID:SpnScr:Orient:ExExScr)"ENSG00000228830.1":0.81:A:0.01,%Highest_Span_Score:Intersect Anti:Sense:Prop Anti:Highest_ExEx_Score,0.81,1,0,1.0,0.01%;
chr1	hg19_ucscRetroAli5	exon	238090110	238090906	0	+	.	gene_id "NM_001615.3-10"; transcript_id "NM_001615.3-10"; All_Transcript_IDs_Within_The_Span_of_Gene1:"ENST00000450451.1"; Matching_LNC_(GID:SpnScr:Orient:ExExScr)"ENSG00000237250.3":0.01:S:0.04,%Highest_Span_Score:Intersect Anti:Sense:Prop Anti:Highest_ExEx_Score,0.01,0,1,0.0,0.04%;
chr1	hg19_ucscRetroAli5	exon	240175911	240176562	0	+	.	gene_id "NM_001011.3-6"; transcript_id "NM_001011.3-6"; All_Transcript_IDs_Within_The_Span_of_Gene1:"TCONS_l2_00000917"; Matching_LINC_(GID:SpnScr:Orient:ExExScr)"TCONS_l2_00000917":0.11:S:0.49,%Highest_Span_Score:Intersect Anti:Sense:Prop Anti:Highest_ExEx_Score,0.11,0,1,0.0,0.49%;
chr1	hg19_ucscRetroAli5	exon	240931809	240934843	0	-	.	gene_id "NM_004705.2-1"; transcript_id "NM_004705.2-1"; All_Transcript_IDs_Within_The_Span_of_Gene1:"ENST00000413801.1"; Matching_LNC_(GID:SpnScr:Orient:ExExScr)"ENSG00000226919.1":0.00:A:0.01,%Highest_Span_Score:Intersect Anti:Sense:Prop Anti:Highest_ExEx_Score,0.00,1,0,1.0,0.01%;
chr1	hg19_pseudoYale60	exon	243202682	243215554	0	-	.	gene_id "PGOHUM00000244515"; transcript_id "PGOHUM00000244515"; All_Transcript_IDs_Within_The_Span_of_Gene1:"ENST00000450226.1","ENST00000420830.1","ENST00000436756.1","ENST00000437691.1"; Matching_LNC_(GID:SpnScr:Orient:ExExScr)"ENSG00000231512.1"_9:0.02:S:0.49,"ENSG00000231512.1"_8:0.01:S:0.00,"ENSG00000231512.1"_7:0.01:S:0.00,"ENSG00000231512.1"_6:0.01:S:0.00,"ENSG00000231512.1"_5:0.01:S:0.00,…
chr1	hg19_pseudoYale60	exon	243217613	243219748	0	-	.	gene_id "PGOHUM00000244517"; transcript_id "PGOHUM00000244517"; All_Transcript_IDs_Within_The_Span_of_Gene1:"TCONS_l2_00002815","TCONS_l2_00002816"; Matching_LINC_(GID:SpnScr:Orient:ExExScr)"TCONS_l2_00002816":0.00:S:0.00,"TCONS_l2_00002815":0.09:S:0.04,%Highest_Span_Score:Intersect Anti:Sense:Prop Anti:Highest_ExEx_Score,0.09,0,2,0.0,0.04%;
chr1	hg19_pseudoYale60	exon	243251431	243251535	0	-	.	gene_id "PGOHUM00000244519"; transcript_id "PGOHUM00000244519"; All_Transcript_IDs_Within_The_Span_of_Gene1:"ENST00000433986.1","ENST00000417964.1"; Matching_LNC_(GID:SpnScr:Orient:ExExScr)"ENSG00000214837.4"_5:0.98:S:0.98,"ENSG00000214837.4"_4:0.52:S:0.52,%Highest_Span_Score:Intersect Anti:Sense:Prop Anti:Highest_ExEx_Score,0.98,0,2,0.0,0.98%;
chr1	hg19_pseudoYale60	exon	243260510	243260611	0	-	.	gene_id "PGOHUM00000244520"; transcript_id "PGOHUM00000244520"; All_Transcript_IDs_Within_The_Span_of_Gene1:"ENST00000435793.1","ENST00000417964.1","ENST00000411733.1"; Matching_LNC_(GID:SpnScr:Orient:ExExScr)"ENSG00000214837.4"_20:0.26:S:0.26,"ENSG00000214837.4"_19:0.75:S:0.75,"ENSG00000214837.4"_18:0.19:S:0.19,%Highest_Span_Score:Intersect Anti:Sense:Prop Anti:Highest_ExEx_Score,0.75,0,3,0.0,0.…
chr1	hg19_wgEncodeGencodePseudoGeneV17	exon	246672340	246685894	0	-	.	gene_id "ENST00000398739.2"; transcript_id "ENST00000398739.2"; All_Transcript_IDs_Within_The_Span_of_Gene1:"ENST00000366308.2"; Matching_LNC_(GID:SpnScr:Orient:ExExScr)"ENSG00000242042.1":0.38:S:0.06,%Highest_Span_Score:Intersect Anti:Sense:Prop Anti:Highest_ExEx_Score,0.38,0,1,0.0,0.06%;
chr1	hg19_wgEncodeGencodePseudoGeneV17	exon	246935139	246993361	0	-	.	gene_id "ENST00000504864.2"; transcript_id "ENST00000504864.2"; All_Transcript_IDs_Within_The_Span_of_Gene1:"ENST00000567832.1","ENST00000421003.1","ENST00000505748.1","ENST00000509202.1","ENST00000426089.1","ENST00000419361.1"; Matching_LNC_(GID:SpnScr:Orient:ExExScr)"ENSG00000227953.2"_15:0.01:A:0.01,"ENSG00000227953.2"_14:0.01:A:0.01,"ENSG00000227953.2"_13:0.00:A:0.03,"ENSG00000227953.2"_12:0.…
chr1	hg19_ucscRetroAli5	exon	247338450	247339355	0	+	.	gene_id "BC071646.1-8"; transcript_id "BC071646.1-8"; All_Transcript_IDs_Within_The_Span_of_Gene1:"TCONS_l2_00000939","TCONS_l2_00000940"; Matching_LINC_(GID:SpnScr:Orient:ExExScr)"TCONS_l2_00000940":0.06:S:0.04,"TCONS_l2_00000939":0.07:S:0.02,%Highest_Span_Score:Intersect Anti:Sense:Prop Anti:Highest_ExEx_Score,0.07,0,2,0.0,0.04%;
chr1	hg19_ucscRetroAli5	exon	247345850	247348787	0	-	.	gene_id "NM_000319.4-1"; transcript_id "NM_000319.4-1"; All_Transcript_IDs_Within_The_Span_of_Gene1:"TCONS_l2_00000939","TCONS_l2_00000940","TCONS_l2_00000941","TCONS_l2_00001907"; Matching_LINC_(GID:SpnScr:Orient:ExExScr)"TCONS_l2_00001907":0.00:S:0.00,"TCONS_l2_00000941":0.54:A:0.01,"TCONS_l2_00000940":0.28:A:0.01,"TCONS_l2_00000939":0.24:A:0.03,%Highest_Span_Score:Intersect Anti:Sense:Prop Ant…
chr1	hg19_wgEncodeGencodePseudoGeneV17	exon	247353153	247372795	0	-	.	gene_id "ENST00000421406.1"; transcript_id "ENST00000421406.1"; All_Transcript_IDs_Within_The_Span_of_Gene1:"TCONS_l2_00001907","TCONS_l2_00001908","TCONS_l2_00001909","TCONS_l2_00001910","TCONS_l2_00001911","TCONS_l2_00001912"; Matching_LINC_(GID:SpnScr:Orient:ExExScr)"TCONS_l2_00001912":0.83:S:0.38,"TCONS_l2_00001911":0.38:S:0.27,"TCONS_l2_00001910":0.82:S:0.37,"TCONS_l2_00001909":0.82:S:0.45,"…
chr1	hg19_pseudoYale60	exon	247996651	247997581	0	-	.	gene_id "PGOHUM00000244543"; transcript_id "PGOHUM00000244543"; All_Transcript_IDs_Within_The_Span_of_Gene1:"TCONS_l2_00001916"; Matching_LINC_(GID:SpnScr:Orient:ExExScr)"TCONS_l2_00001916":0.62:S:0.06,%Highest_Span_Score:Intersect Anti:Sense:Prop Anti:Highest_ExEx_Score,0.62,0,1,0.0,0.06%;
chr1	hg19_ucscRetroAli5	exon	248884538	248885518	0	-	.	gene_id "NM_000687.2-2"; transcript_id "NM_000687.2-2"; All_Transcript_IDs_Within_The_Span_of_Gene1:"ENST00000436484.1"; Matching_LNC_(GID:SpnScr:Orient:ExExScr)"ENSG00000232694.2":0.27:S:0.32,%Highest_Span_Score:Intersect Anti:Sense:Prop Anti:Highest_ExEx_Score,0.27,0,1,0.0,0.32%;
chr10	hg19_pseudoYale60	exon	5324736	5324846	0	-	.	gene_id "PGOHUM00000238337"; transcript_id "PGOHUM00000238337"; All_Transcript_IDs_Within_The_Span_of_Gene1:"TCONS_l2_00004090","TCONS_l2_00003376","TCONS_l2_00003377"; Matching_LINC_(GID:SpnScr:Orient:ExExScr)"TCONS_l2_00003377":0.02:S:0.18,"TCONS_l2_00003376":0.02:S:0.46,"TCONS_l2_00004090":0.01:S:0.17,%Highest_Span_Score:Intersect Anti:Sense:Prop Anti:Highest_ExEx_Score,0.02,0,3,0.0,0.46%;
chr10	hg19_pseudoYale60	exon	5326772	5330463	0	-	.	gene_id "PGOHUM00000238338"; transcript_id "PGOHUM00000238338"; All_Transcript_IDs_Within_The_Span_of_Gene1:"TCONS_l2_00004090","TCONS_l2_00003377"; Matching_LINC_(GID:SpnScr:Orient:ExExScr)"TCONS_l2_00003377":0.00:S:0.06,"TCONS_l2_00004090":0.04:S:0.23,%Highest_Span_Score:Intersect Anti:Sense:Prop Anti:Highest_ExEx_Score,0.04,0,2,0.0,0.23%;
chr10	hg19_ucscRetroAli5	exon	5566964	5567522	0	+	.	gene_id "NM_005184.2-12"; transcript_id "NM_005184.2-12"; All_Transcript_IDs_Within_The_Span_of_Gene1:"ENST00000545372.1","ENST00000442008.2"; Matching_LNC_(GID:SpnScr:Orient:ExExScr)"ENSG00000256462.1":0.73:A:0.29,"ENSG00000205488.4"_6:0.29:A:0.00,%Highest_Span_Score:Intersect Anti:Sense:Prop Anti:Highest_ExEx_Score,0.73,2,0,1.0,0.29%;
chr10	hg19_ucscRetroAli5	exon	5666879	5667397	0	+	.	gene_id "NM_000984.5-19"; transcript_id "NM_000984.5-19"; All_Transcript_IDs_Within_The_Span_of_Gene1:"TCONS_l2_00002856"; Matching_LINC_(GID:SpnScr:Orient:ExExScr)"TCONS_l2_00002856":0.13:S:0.11,%Highest_Span_Score:Intersect Anti:Sense:Prop Anti:Highest_ExEx_Score,0.13,0,1,0.0,0.11%;
chr10	hg19_ucscRetroAli5	exon	6332994	6336705	0	-	.	gene_id "NM_001007070.1-2"; transcript_id "NM_001007070.1-2"; All_Transcript_IDs_Within_The_Span_of_Gene1:"TCONS_l2_00003387"; Matching_LINC_(GID:SpnScr:Orient:ExExScr)"TCONS_l2_00003387":0.15:S:0.03,%Highest_Span_Score:Intersect Anti:Sense:Prop Anti:Highest_ExEx_Score,0.15,0,1,0.0,0.03%;
chr10	hg19_ucscRetroAli5	exon	26153014	26153303	0	+	.	gene_id "AK000874.1-16"; transcript_id "AK000874.1-16"; All_Transcript_IDs_Within_The_Span_of_Gene1:"TCONS_00018141"; Matching_LINC_(GID:SpnScr:Orient:ExExScr)"TCONS_00018141":0.00:S:0.10,%Highest_Span_Score:Intersect Anti:Sense:Prop Anti:Highest_ExEx_Score,0.00,0,1,0.0,0.10%;
chr10	hg19_pseudoYale60	exon	26939479	26939598	0	+	.	gene_id "PGOHUM00000238701"; transcript_id "PGOHUM00000238701"; All_Transcript_IDs_Within_The_Span_of_Gene1:"ENST00000434458.1","ENST00000413288.1","ENST00000423917.1"; Matching_LNC_(GID:SpnScr:Orient:ExExScr)"ENSG00000231976.3"_7:0.47:S:0.47,"ENSG00000231976.3"_6:0.87:S:0.87,"ENSG00000231976.3"_5:0.08:S:0.43,%Highest_Span_Score:Intersect Anti:Sense:Prop Anti:Highest_ExEx_Score,0.87,0,3,0.0,0.87%;
chr10	hg19_pseudoYale60	exon	27223280	27223449	0	-	.	gene_id "PGOHUM00000238376"; transcript_id "PGOHUM00000238376"; All_Transcript_IDs_Within_The_Span_of_Gene1:"ENST00000458084.1","ENST00000431296.1","ENST00000458682.1"; Matching_LNC_(GID:SpnScr:Orient:ExExScr)"ENSG00000232224.1"_5:0.13:S:0.13,"ENSG00000232224.1"_4:0.61:S:0.61,"ENSG00000232224.1"_3:0.61:S:0.61,%Highest_Span_Score:Intersect Anti:Sense:Prop Anti:Highest_ExEx_Score,0.61,0,3,0.0,0.61%;
chr10	hg19_pseudoYale60	exon	27535032	27540458	0	-	.	gene_id "PGOHUM00000238378"; transcript_id "PGOHUM00000238378"; All_Transcript_IDs_Within_The_Span_of_Gene1:"ENST00000574842.1"; Matching_LNC_(GID:SpnScr:Orient:ExExScr)"ENSG00000262412.1":0.53:A:0.05,%Highest_Span_Score:Intersect Anti:Sense:Prop Anti:Highest_ExEx_Score,0.53,1,0,1.0,0.05%;
chr10	hg19_ucscRetroAli5	exon	28725055	28726080	0	+	.	gene_id "NM_002295.4-10"; transcript_id "NM_002295.4-10"; All_Transcript_IDs_Within_The_Span_of_Gene1:"ENST00000421132.1"; Matching_LNC_(GID:SpnScr:Orient:ExExScr)"ENSG00000237128.1":0.02:A:0.09,%Highest_Span_Score:Intersect Anti:Sense:Prop Anti:Highest_ExEx_Score,0.02,1,0,1.0,0.09%;
chr10	hg19_ucscRetroAli5	exon	29079124	29079831	0	+	.	gene_id "BC046183.1-3"; transcript_id "BC046183.1-3"; All_Transcript_IDs_Within_The_Span_of_Gene1:"ENST00000443246.2"; Matching_LNC_(GID:SpnScr:Orient:ExExScr)"ENSG00000235824.2":0.19:A:0.18,%Highest_Span_Score:Intersect Anti:Sense:Prop Anti:Highest_ExEx_Score,0.19,1,0,1.0,0.18%;
chr10	hg19_pseudoYale60	exon	29699170	29699388	0	+	.	gene_id "PGOHUM00000238708"; transcript_id "PGOHUM00000238708"; All_Transcript_IDs_Within_The_Span_of_Gene1:"ENST00000455774.1"; Matching_LNC_(GID:SpnScr:Orient:ExExScr)"ENSG00000224597.4"_8:0.98:S:0.98,%Highest_Span_Score:Intersect Anti:Sense:Prop Anti:Highest_ExEx_Score,0.98,0,1,0.0,0.98%;
chr10	hg19_pseudoYale60	exon	29710405	29710952	0	-	.	gene_id "PGOHUM00000238383"; transcript_id "PGOHUM00000238383"; All_Transcript_IDs_Within_The_Span_of_Gene1:"ENST00000427063.2"; Matching_LNC_(GID:SpnScr:Orient:ExExScr)"ENSG00000224597.4"_18:0.29:A:0.29,%Highest_Span_Score:Intersect Anti:Sense:Prop Anti:Highest_ExEx_Score,0.29,1,0,1.0,0.29%;
chr10	hg19_pseudoYale60	exon	30960493	31006195	0	+	.	gene_id "PGOHUM00000238712"; transcript_id "PGOHUM00000238712"; All_Transcript_IDs_Within_The_Span_of_Gene1:"TCONS_l2_00002951","TCONS_l2_00002952","TCONS_l2_00002953"; Matching_LINC_(GID:SpnScr:Orient:ExExScr)"TCONS_l2_00002953":0.12:S:0.04,"TCONS_l2_00002952":0.13:S:0.13,"TCONS_l2_00002951":0.35:S:0.16,%Highest_Span_Score:Intersect Anti:Sense:Prop Anti:Highest_ExEx_Score,0.35,0,3,0.0,0.16%;
chr10	hg19_ucscRetroAli5	exon	36728231	36728670	0	+	.	gene_id "BC001972.1-5"; transcript_id "BC001972.1-5"; All_Transcript_IDs_Within_The_Span_of_Gene1:"ENST00000426283.1"; Matching_LNC_(GID:SpnScr:Orient:ExExScr)"ENSG00000237002.1"_2:0.55:S:0.13,%Highest_Span_Score:Intersect Anti:Sense:Prop Anti:Highest_ExEx_Score,0.55,0,1,0.0,0.13%;
chr10	hg19_ucscRetroAli5	exon	37231538	37233590	0	-	.	gene_id "NM_001135553.2-3"; transcript_id "NM_001135553.2-3"; All_Transcript_IDs_Within_The_Span_of_Gene1:"ENST00000457804.1"; Matching_LNC_(GID:SpnScr:Orient:ExExScr)"ENSG00000238176.1":0.22:A:0.06,%Highest_Span_Score:Intersect Anti:Sense:Prop Anti:Highest_ExEx_Score,0.22,1,0,1.0,0.06%;
chr10	hg19_pseudoYale60	exon	37537046	37553565	0	+	.	gene_id "PGOHUM00000238726"; transcript_id "PGOHUM00000238726"; All_Transcript_IDs_Within_The_Span_of_Gene1:"TCONS_l2_00002970","TCONS_l2_00002971","TCONS_l2_00002972","TCONS_l2_00002973"; Matching_LINC_(GID:SpnScr:Orient:ExExScr)"TCONS_l2_00002973":0.17:S:0.23,"TCONS_l2_00002972":0.29:S:0.14,"TCONS_l2_00002971":0.63:S:0.06,"TCONS_l2_00002970":0.05:S:0.01,%Highest_Span_Score:Intersect Anti:Sense:…
chr10	hg19_wgEncodeGencodePseudoGeneV17	exon	38172522	38173037	0	+	.	gene_id "ENST00000406795.2"; transcript_id "ENST00000406795.2"; All_Transcript_IDs_Within_The_Span_of_Gene1:"TCONS_l2_00002983","TCONS_l2_00002984","TCONS_l2_00002985"; Matching_LINC_(GID:SpnScr:Orient:ExExScr)"TCONS_l2_00002985":0.04:S:0.46,"TCONS_l2_00002984":0.03:S:0.19,"TCONS_l2_00002983":0.03:S:0.46,%Highest_Span_Score:Intersect Anti:Sense:Prop Anti:Highest_ExEx_Score,0.04,0,3,0.0,0.46%;
chr10	hg19_wgEncodeGencodePseudoGeneV17	exon	38450498	38450677	0	+	.	gene_id "ENST00000430475.1"; transcript_id "ENST00000430475.1"; All_Transcript_IDs_Within_The_Span_of_Gene1:"TCONS_l2_00002988"; Matching_LINC_(GID:SpnScr:Orient:ExExScr)"TCONS_l2_00002988":0.00:S:0.06,%Highest_Span_Score:Intersect Anti:Sense:Prop Anti:Highest_ExEx_Score,0.00,0,1,0.0,0.06%;
chr10	hg19_pseudoYale60	exon	38598974	38622091	0	+	.	gene_id "PGOHUM00000238734"; transcript_id "PGOHUM00000238734"; All_Transcript_IDs_Within_The_Span_of_Gene1:"ENST00000450980.1"; Matching_LNC_(GID:SpnScr:Orient:ExExScr)"ENSG00000226113.1":0.27:S:0.63,%Highest_Span_Score:Intersect Anti:Sense:Prop Anti:Highest_ExEx_Score,0.27,0,1,0.0,0.63%;
chr10	hg19_pseudoYale60	exon	38696549	38696650	0	+	.	gene_id "PGOHUM00000238735"; transcript_id "PGOHUM00000238735"; All_Transcript_IDs_Within_The_Span_of_Gene1:"TCONS_l2_00003945","TCONS_l2_00003946","TCONS_l2_00002990","TCONS_l2_00002991"; Matching_LINC_(GID:SpnScr:Orient:ExExScr)"TCONS_l2_00002991":0.02:S:0.37,"TCONS_l2_00002990":0.02:S:0.25,"TCONS_l2_00003946":0.01:S:0.15,"TCONS_l2_00003945":0.01:S:0.11,%Highest_Span_Score:Intersect Anti:Sense:…
chr10	hg19_wgEncodeGencodePseudoGeneV17	exon	38741915	38744293	0	-	.	gene_id "ENST00000444451.1"; transcript_id "ENST00000444451.1"; All_Transcript_IDs_Within_The_Span_of_Gene1:"ENST00000428915.2"; Matching_LNC_(GID:SpnScr:Orient:ExExScr)"ENSG00000203496.4":0.15:A:0.00,%Highest_Span_Score:Intersect Anti:Sense:Prop Anti:Highest_ExEx_Score,0.15,1,0,1.0,0.00%;
chr10	hg19_wgEncodeGencodePseudoGeneV17	exon	38934102	38982199	0	-	.	gene_id "ENST00000452667.2"; transcript_id "ENST00000452667.2"; All_Transcript_IDs_Within_The_Span_of_Gene1:"TCONS_l2_00004140","TCONS_l2_00004141","TCONS_l2_00004142","TCONS_l2_00003489"; Matching_LINC_(GID:SpnScr:Orient:ExExScr)"TCONS_l2_00003489":0.80:S:0.34,"TCONS_l2_00004142":0.93:S:0.73,"TCONS_l2_00004141":0.19:S:0.25,"TCONS_l2_00004140":1.00:S:0.95,%Highest_Span_Score:Intersect Anti:Sense:…
chr10	hg19_pseudoYale60	exon	42746018	42772273	0	+	.	gene_id "PGOHUM00000238749"; transcript_id "PGOHUM00000238749"; All_Transcript_IDs_Within_The_Span_of_Gene1:"TCONS_l2_00002997","TCONS_l2_00002998","TCONS_l2_00002999"; Matching_LINC_(GID:SpnScr:Orient:ExExScr)"TCONS_l2_00002999":0.77:S:0.22,"TCONS_l2_00002998":0.76:S:0.22,"TCONS_l2_00002997":0.76:S:0.31,%Highest_Span_Score:Intersect Anti:Sense:Prop Anti:Highest_ExEx_Score,0.77,0,3,0.0,0.31%;
chr10	hg19_pseudoYale60	exon	42830550	42833742	0	-	.	gene_id "PGOHUM00000238428"; transcript_id "PGOHUM00000238428"; All_Transcript_IDs_Within_The_Span_of_Gene1:"TCONS_l2_00003491"; Matching_LINC_(GID:SpnScr:Orient:ExExScr)"TCONS_l2_00003491":0.10:S:0.05,%Highest_Span_Score:Intersect Anti:Sense:Prop Anti:Highest_ExEx_Score,0.10,0,1,0.0,0.05%;
chr10	hg19_pseudoYale60	exon	43014674	43014891	0	-	.	gene_id "PGOHUM00000238430"; transcript_id "PGOHUM00000238430"; All_Transcript_IDs_Within_The_Span_of_Gene1:"TCONS_l2_00003494","TCONS_l2_00003493","TCONS_l2_00003495","TCONS_l2_00003496","TCONS_l2_00003497","TCONS_l2_00004147","TCONS_l2_00004146","TCONS_l2_00004145","TCONS_l2_00003499","TCONS_l2_00003498","TCONS_l2_00003500","TCONS_l2_00003502","TCONS_l2_00003501","TCONS_l2_00003503","TCONS_l2_0…
chr10	hg19_wgEncodeGencodePseudoGeneV17	exon	43015143	43016494	0	-	.	gene_id "ENST00000452306.1"; transcript_id "ENST00000452306.1"; All_Transcript_IDs_Within_The_Span_of_Gene1:"TCONS_l2_00003494","TCONS_l2_00003493","TCONS_l2_00003495","TCONS_l2_00003496","TCONS_l2_00003497","TCONS_l2_00004147","TCONS_l2_00004146","TCONS_l2_00004145","TCONS_l2_00003499","TCONS_l2_00003498","TCONS_l2_00003500","TCONS_l2_00003502","TCONS_l2_00003501","TCONS_l2_00003503","TCONS_l2_0…
chr10	hg19_pseudoYale60	exon	43189818	43210024	0	-	.	gene_id "PGOHUM00000238433"; transcript_id "PGOHUM00000238433"; All_Transcript_IDs_Within_The_Span_of_Gene1:"ENST00000439913.1"; Matching_LNC_(GID:SpnScr:Orient:ExExScr)"ENSG00000234864.1":0.52:A:0.03,%Highest_Span_Score:Intersect Anti:Sense:Prop Anti:Highest_ExEx_Score,0.52,1,0,1.0,0.03%;
chr10	hg19_pseudoYale60	exon	43250176	43250788	0	-	.	gene_id "PGOHUM00000238435"; transcript_id "PGOHUM00000238435"; All_Transcript_IDs_Within_The_Span_of_Gene1:"TCONS_l2_00003008"; Matching_LINC_(GID:SpnScr:Orient:ExExScr)"TCONS_l2_00003008":0.01:A:0.19,%Highest_Span_Score:Intersect Anti:Sense:Prop Anti:Highest_ExEx_Score,0.01,1,0,1.0,0.19%;
chr10	hg19_pseudoYale60	exon	44018689	44019969	0	+	.	gene_id "PGOHUM00000238754"; transcript_id "PGOHUM00000238754"; All_Transcript_IDs_Within_The_Span_of_Gene1:"TCONS_l2_00003012"; Matching_LINC_(GID:SpnScr:Orient:ExExScr)"TCONS_l2_00003012":0.03:S:0.09,%Highest_Span_Score:Intersect Anti:Sense:Prop Anti:Highest_ExEx_Score,0.03,0,1,0.0,0.09%;
chr10	hg19_ucscRetroAli5	exon	44126355	44126919	0	+	.	gene_id "NR_026911.1-17"; transcript_id "NR_026911.1-17"; All_Transcript_IDs_Within_The_Span_of_Gene1:"ENST00000458063.1","ENST00000431956.1"; Matching_LNC_(GID:SpnScr:Orient:ExExScr)"ENSG00000237389.1":0.83:A:0.56,"ENSG00000223910.1":0.01:S:0.00,%Highest_Span_Score:Intersect Anti:Sense:Prop Anti:Highest_ExEx_Score,0.83,1,1,0.5,0.56%;
chr10	hg19_wgEncodeGencodePseudoGeneV17	exon	45602058	45611549	0	-	.	gene_id "ENST00000437884.1"; transcript_id "ENST00000437884.1"; All_Transcript_IDs_Within_The_Span_of_Gene1:"ENST00000602156.1"; Matching_LNC_(GID:SpnScr:Orient:ExExScr)"ENSG00000242848.3":0.08:S:0.31,%Highest_Span_Score:Intersect Anti:Sense:Prop Anti:Highest_ExEx_Score,0.08,0,1,0.0,0.31%;
chr10	hg19_pseudoYale60	exon	45622762	45644363	0	+	.	gene_id "PGOHUM00000238761"; transcript_id "PGOHUM00000238761"; All_Transcript_IDs_Within_The_Span_of_Gene1:"ENST00000602156.1","ENST00000427229.1"; Matching_LNC_(GID:SpnScr:Orient:ExExScr)"ENSG00000243349.1":0.05:S:0.10,"ENSG00000242848.3":0.03:A:0.00,%Highest_Span_Score:Intersect Anti:Sense:Prop Anti:Highest_ExEx_Score,0.05,1,1,0.5,0.10%;
chr10	hg19_ucscRetroAli5	exon	45645759	45647605	0	-	.	gene_id "NR_036556.1-6"; transcript_id "NR_036556.1-6"; All_Transcript_IDs_Within_The_Span_of_Gene1:"TCONS_l2_00003527","TCONS_l2_00004163","TCONS_l2_00003528","TCONS_l2_00003036"; Matching_LINC_(GID:SpnScr:Orient:ExExScr)"TCONS_l2_00003036":0.03:A:0.03,"TCONS_l2_00003528":0.14:S:0.00,"TCONS_l2_00004163":0.03:S:0.00,"TCONS_l2_00003527":0.03:S:0.00,%Highest_Span_Score:Intersect Anti:Sense:Prop Ant…
chr10	hg19_wgEncodeGencodePseudoGeneV17	exon	45727474	45742809	0	-	.	gene_id "ENST00000443534.1"; transcript_id "ENST00000443534.1"; All_Transcript_IDs_Within_The_Span_of_Gene1:"TCONS_l2_00003529"; Matching_LINC_(GID:SpnScr:Orient:ExExScr)"TCONS_l2_00003529":0.47:S:0.38,%Highest_Span_Score:Intersect Anti:Sense:Prop Anti:Highest_ExEx_Score,0.47,0,1,0.0,0.38%;
chr10	hg19_wgEncodeGencodePseudoGeneV17	exon	46174140	46195980	0	+	.	gene_id "ENST00000454844.1"; transcript_id "ENST00000454844.1"; All_Transcript_IDs_Within_The_Span_of_Gene1:"TCONS_l2_00003533"; Matching_LINC_(GID:SpnScr:Orient:ExExScr)"TCONS_l2_00003533":0.01:A:0.04,%Highest_Span_Score:Intersect Anti:Sense:Prop Anti:Highest_ExEx_Score,0.01,1,0,1.0,0.04%;
chr10	hg19_wgEncodeGencodePseudoGeneV17	exon	46201879	46217887	0	-	.	gene_id "ENST00000426241.1"; transcript_id "ENST00000426241.1"; All_Transcript_IDs_Within_The_Span_of_Gene1:"TCONS_l2_00003533","TCONS_l2_00003534","TCONS_l2_00003535","TCONS_l2_00003536"; Matching_LINC_(GID:SpnScr:Orient:ExExScr)"TCONS_l2_00003536":0.09:S:0.23,"TCONS_l2_00003535":0.32:S:0.33,"TCONS_l2_00003534":1.00:S:0.92,"TCONS_l2_00003533":0.67:S:0.78,%Highest_Span_Score:Intersect Anti:Sense:…
chr10	hg19_pseudoYale60	exon	46383611	46406157	0	-	.	gene_id "PGOHUM00000238453"; transcript_id "PGOHUM00000238453"; All_Transcript_IDs_Within_The_Span_of_Gene1:"ENST00000440803.2"; Matching_LNC_(GID:SpnScr:Orient:ExExScr)"ENSG00000239883.3":0.02:S:0.23,%Highest_Span_Score:Intersect Anti:Sense:Prop Anti:Highest_ExEx_Score,0.02,0,1,0.0,0.23%;
chr10	hg19_wgEncodeGencodePseudoGeneV17	exon	46749775	46761198	0	-	.	gene_id "ENST00000374336.4"; transcript_id "ENST00000374336.4"; All_Transcript_IDs_Within_The_Span_of_Gene1:"TCONS_l2_00004167","TCONS_l2_00004168","TCONS_l2_00004169","TCONS_l2_00003538"; Matching_LINC_(GID:SpnScr:Orient:ExExScr)"TCONS_l2_00003538":0.14:S:0.15,"TCONS_l2_00004169":0.62:S:0.60,"TCONS_l2_00004168":0.45:S:0.63,"TCONS_l2_00004167":0.48:S:0.69,%Highest_Span_Score:Intersect Anti:Sense:…
chr10	hg19_pseudoYale60	exon	46762835	46763131	0	+	.	gene_id "PGOHUM00000251266"; transcript_id "PGOHUM00000251266"; All_Transcript_IDs_Within_The_Span_of_Gene1:"TCONS_l2_00004168","TCONS_l2_00003967"; Matching_LINC_(GID:SpnScr:Orient:ExExScr)"TCONS_l2_00003967":0.02:S:0.13,"TCONS_l2_00004168":0.00:A:0.01,%Highest_Span_Score:Intersect Anti:Sense:Prop Anti:Highest_ExEx_Score,0.02,1,1,0.5,0.13%;
chr10	hg19_wgEncodeGencodePseudoGeneV17	exon	46772794	46778894	0	+	.	gene_id "ENST00000435321.1"; transcript_id "ENST00000435321.1"; All_Transcript_IDs_Within_The_Span_of_Gene1:"TCONS_l2_00003967","TCONS_l2_00003037"; Matching_LINC_(GID:SpnScr:Orient:ExExScr)"TCONS_l2_00003037":0.00:S:0.19,"TCONS_l2_00003967":0.22:S:0.23,%Highest_Span_Score:Intersect Anti:Sense:Prop Anti:Highest_ExEx_Score,0.22,0,2,0.0,0.23%;
chr10	hg19_pseudoYale60	exon	46790394	46791513	0	-	.	gene_id "PGOHUM00000251240"; transcript_id "PGOHUM00000251240"; All_Transcript_IDs_Within_The_Span_of_Gene1:"TCONS_l2_00003037","TCONS_l2_00004170"; Matching_LINC_(GID:SpnScr:Orient:ExExScr)"TCONS_l2_00004170":0.00:S:0.14,"TCONS_l2_00003037":0.00:A:0.12,%Highest_Span_Score:Intersect Anti:Sense:Prop Anti:Highest_ExEx_Score,0.00,1,1,0.5,0.14%;
chr10	hg19_wgEncodeGencodePseudoGeneV17	exon	46897592	46939143	0	+	.	gene_id "ENST00000497389.2"; transcript_id "ENST00000497389.2"; All_Transcript_IDs_Within_The_Span_of_Gene1:"ENST00000424615.2","ENST00000437899.1","ENST00000593793.1","ENST00000594037.1","ENST00000600081.1"; Matching_LNC_(GID:SpnScr:Orient:ExExScr)"ENSG00000229227.3"_4:0.02:A:0.02,"ENSG00000229227.3"_3:0.00:A:0.00,"ENSG00000229227.3"_2:0.00:A:0.00,"ENSG00000229227.3"_1:0.01:A:0.00,"ENSG000002292…
chr10	hg19_ucscRetroAli5	exon	47190420	47193636	0	-	.	gene_id "NM_001037131.2-4"; transcript_id "NM_001037131.2-4"; All_Transcript_IDs_Within_The_Span_of_Gene1:"ENST00000434533.1"; Matching_LNC_(GID:SpnScr:Orient:ExExScr)"ENSG00000224919.1":0.16:A:0.05,%Highest_Span_Score:Intersect Anti:Sense:Prop Anti:Highest_ExEx_Score,0.16,1,0,1.0,0.05%;
chr10	hg19_wgEncodeGencodePseudoGeneV17	exon	47230066	47241907	0	-	.	gene_id "ENST00000450360.2"; transcript_id "ENST00000450360.2"; All_Transcript_IDs_Within_The_Span_of_Gene1:"ENST00000431840.2"; Matching_LNC_(GID:SpnScr:Orient:ExExScr)"ENSG00000254929.1":0.39:S:0.62,%Highest_Span_Score:Intersect Anti:Sense:Prop Anti:Highest_ExEx_Score,0.39,0,1,0.0,0.62%;
chr10	hg19_pseudoYale60	exon	47271213	47272333	0	-	.	gene_id "PGOHUM00000251242"; transcript_id "PGOHUM00000251242"; All_Transcript_IDs_Within_The_Span_of_Gene1:"TCONS_l2_00004174"; Matching_LINC_(GID:SpnScr:Orient:ExExScr)"TCONS_l2_00004174":0.41:S:0.52,%Highest_Span_Score:Intersect Anti:Sense:Prop Anti:Highest_ExEx_Score,0.41,0,1,0.0,0.52%;
chr10	hg19_wgEncodeGencodePseudoGeneV17	exon	47605211	47644791	0	-	.	gene_id "ENST00000605038.1"; transcript_id "ENST00000605038.1"; All_Transcript_IDs_Within_The_Span_of_Gene1:"TCONS_l2_00003540","TCONS_l2_00003541","TCONS_l2_00003542","TCONS_l2_00004177","TCONS_l2_00003543","TCONS_l2_00003544"; Matching_LINC_(GID:SpnScr:Orient:ExExScr)"TCONS_l2_00003544":0.13:S:0.16,"TCONS_l2_00003543":0.39:S:0.09,"TCONS_l2_00004177":0.52:S:0.24,"TCONS_l2_00003542":0.50:S:0.21,"…
chr10	hg19_wgEncodeGencodePseudoGeneV17	exon	47740330	47744825	0	+	.	gene_id "ENST00000399377.3"; transcript_id "ENST00000399377.3"; All_Transcript_IDs_Within_The_Span_of_Gene1:"ENST00000445847.1"; Matching_LNC_(GID:SpnScr:Orient:ExExScr)"ENSG00000244599.1":0.27:S:0.24,%Highest_Span_Score:Intersect Anti:Sense:Prop Anti:Highest_ExEx_Score,0.27,0,1,0.0,0.24%;
chr10	hg19_wgEncodeGencodePseudoGeneV17	exon	48157041	48158148	0	+	.	gene_id "ENST00000428057.1"; transcript_id "ENST00000428057.1"; All_Transcript_IDs_Within_The_Span_of_Gene1:"TCONS_l2_00003975"; Matching_LINC_(GID:SpnScr:Orient:ExExScr)"TCONS_l2_00003975":0.40:S:0.53,%Highest_Span_Score:Intersect Anti:Sense:Prop Anti:Highest_ExEx_Score,0.40,0,1,0.0,0.53%;
chr10	hg19_wgEncodeGencodePseudoGeneV17	exon	48901102	48922972	0	-	.	gene_id "ENST00000425187.1"; transcript_id "ENST00000425187.1"; All_Transcript_IDs_Within_The_Span_of_Gene1:"TCONS_l2_00003552"; Matching_LINC_(GID:SpnScr:Orient:ExExScr)"TCONS_l2_00003552":0.14:S:0.19,%Highest_Span_Score:Intersect Anti:Sense:Prop Anti:Highest_ExEx_Score,0.14,0,1,0.0,0.19%;
chr10	hg19_ucscRetroAli5	exon	48949167	48949552	0	+	.	gene_id "EF553523.1-5"; transcript_id "EF553523.1-5"; All_Transcript_IDs_Within_The_Span_of_Gene1:"TCONS_l2_00004179","TCONS_l2_00004180","TCONS_l2_00003049"; Matching_LINC_(GID:SpnScr:Orient:ExExScr)"TCONS_l2_00003049":0.01:S:0.06,"TCONS_l2_00004180":0.02:A:0.00,"TCONS_l2_00004179":0.02:A:0.00,%Highest_Span_Score:Intersect Anti:Sense:Prop Anti:Highest_ExEx_Score,0.02,2,1,0.7,0.06%;
chr10	hg19_pseudoYale60	exon	48950749	48950937	0	-	.	gene_id "PGOHUM00000238469"; transcript_id "PGOHUM00000238469"; All_Transcript_IDs_Within_The_Span_of_Gene1:"TCONS_l2_00004179","TCONS_l2_00004180","TCONS_l2_00003049"; Matching_LINC_(GID:SpnScr:Orient:ExExScr)"TCONS_l2_00003049":0.01:A:0.00,"TCONS_l2_00004180":0.01:S:0.09,"TCONS_l2_00004179":0.01:S:0.10,%Highest_Span_Score:Intersect Anti:Sense:Prop Anti:Highest_ExEx_Score,0.01,1,2,0.3,0.10%;
chr10	hg19_pseudoYale60	exon	48952572	48952868	0	+	.	gene_id "PGOHUM00000251269"; transcript_id "PGOHUM00000251269"; All_Transcript_IDs_Within_The_Span_of_Gene1:"TCONS_l2_00004180","TCONS_l2_00003049","TCONS_l2_00003976","TCONS_l2_00003977"; Matching_LINC_(GID:SpnScr:Orient:ExExScr)"TCONS_l2_00003977":0.01:S:0.04,"TCONS_l2_00003976":0.01:S:0.05,"TCONS_l2_00003049":0.02:S:0.00,"TCONS_l2_00004180":0.00:A:0.01,%Highest_Span_Score:Intersect Anti:Sense:…
chr10	hg19_wgEncodeGencodePseudoGeneV17	exon	48962529	48968623	0	+	.	gene_id "ENST00000451308.1"; transcript_id "ENST00000451308.1"; All_Transcript_IDs_Within_The_Span_of_Gene1:"TCONS_l2_00003049","TCONS_l2_00003976","TCONS_l2_00003977"; Matching_LINC_(GID:SpnScr:Orient:ExExScr)"TCONS_l2_00003977":0.22:S:0.43,"TCONS_l2_00003976":0.22:S:0.33,"TCONS_l2_00003049":0.18:S:0.18,%Highest_Span_Score:Intersect Anti:Sense:Prop Anti:Highest_ExEx_Score,0.22,0,3,0.0,0.43%;
chr10	hg19_pseudoYale60	exon	48980152	48981273	0	-	.	gene_id "PGOHUM00000251245"; transcript_id "PGOHUM00000251245"; All_Transcript_IDs_Within_The_Span_of_Gene1:"TCONS_l2_00003976","TCONS_l2_00003977","TCONS_l2_00003554"; Matching_LINC_(GID:SpnScr:Orient:ExExScr)"TCONS_l2_00003554":0.77:S:0.59,"TCONS_l2_00003977":0.00:A:0.07,"TCONS_l2_00003976":0.00:A:0.09,%Highest_Span_Score:Intersect Anti:Sense:Prop Anti:Highest_ExEx_Score,0.77,2,1,0.7,0.59%;
chr10	hg19_wgEncodeGencodePseudoGeneV17	exon	49256241	49268060	0	-	.	gene_id "ENST00000458344.1"; transcript_id "ENST00000458344.1"; All_Transcript_IDs_Within_The_Span_of_Gene1:"TCONS_l2_00003557","TCONS_l2_00003558","TCONS_l2_00004183","TCONS_l2_00003559"; Matching_LINC_(GID:SpnScr:Orient:ExExScr)"TCONS_l2_00003559":0.00:S:0.10,"TCONS_l2_00004183":0.08:S:0.22,"TCONS_l2_00003558":0.23:S:0.22,"TCONS_l2_00003557":0.12:S:0.09,%Highest_Span_Score:Intersect Anti:Sense:…
chr10	hg19_wgEncodeGencodePseudoGeneV17	exon	49272334	49319280	0	-	.	gene_id "ENST00000316733.7"; transcript_id "ENST00000316733.7"; All_Transcript_IDs_Within_The_Span_of_Gene1:"TCONS_l2_00004183","TCONS_l2_00003559","TCONS_l2_00003560","TCONS_l2_00003561"; Matching_LINC_(GID:SpnScr:Orient:ExExScr)"TCONS_l2_00003561":0.07:S:0.17,"TCONS_l2_00003560":0.07:S:0.28,"TCONS_l2_00003559":0.00:S:0.11,"TCONS_l2_00004183":0.00:S:0.04,%Highest_Span_Score:Intersect Anti:Sense:…
chr10	hg19_pseudoYale60	exon	51287079	51309609	0	-	.	gene_id "PGOHUM00000238482"; transcript_id "PGOHUM00000238482"; All_Transcript_IDs_Within_The_Span_of_Gene1:"ENST00000418400.1"; Matching_LNC_(GID:SpnScr:Orient:ExExScr)"ENSG00000244393.2"_4:0.19:S:0.40,%Highest_Span_Score:Intersect Anti:Sense:Prop Anti:Highest_ExEx_Score,0.19,0,1,0.0,0.40%;
chr10	hg19_wgEncodeGencodePseudoGeneV17	exon	51623417	51732824	0	+	.	gene_id "ENST00000431974.2"; transcript_id "ENST00000431974.2"; All_Transcript_IDs_Within_The_Span_of_Gene1:"ENST00000429104.1","ENST00000444438.2"; Matching_LNC_(GID:SpnScr:Orient:ExExScr)"ENSG00000178440.5"_1:0.00:S:0.02,"ENSG00000178440.5":0.00:S:0.02,%Highest_Span_Score:Intersect Anti:Sense:Prop Anti:Highest_ExEx_Score,0.00,0,2,0.0,0.02%;
chr10	hg19_wgEncodeGencodePseudoGeneV17	exon	51807962	51823136	0	-	.	gene_id "ENST00000417804.1"; transcript_id "ENST00000417804.1"; All_Transcript_IDs_Within_The_Span_of_Gene1:"ENST00000456967.1"; Matching_LNC_(GID:SpnScr:Orient:ExExScr)"ENSG00000235618.2":0.33:S:0.42,%Highest_Span_Score:Intersect Anti:Sense:Prop Anti:Highest_ExEx_Score,0.33,0,1,0.0,0.42%;
chr10	hg19_ucscRetroAli5	exon	51826134	51826708	0	-	.	gene_id "NM_031452.3-4"; transcript_id "NM_031452.3-4"; All_Transcript_IDs_Within_The_Span_of_Gene1:"ENST00000456967.1"; Matching_LNC_(GID:SpnScr:Orient:ExExScr)"ENSG00000235618.2":0.01:S:0.03,%Highest_Span_Score:Intersect Anti:Sense:Prop Anti:Highest_ExEx_Score,0.01,0,1,0.0,0.03%;
chr10	hg19_ucscRetroAli5	exon	52388265	52391084	0	-	.	gene_id "NM_018130.2-7"; transcript_id "NM_018130.2-7"; All_Transcript_IDs_Within_The_Span_of_Gene1:"ENST00000443374.1"; Matching_LNC_(GID:SpnScr:Orient:ExExScr)"ENSG00000226200.1":0.67:A:0.18,%Highest_Span_Score:Intersect Anti:Sense:Prop Anti:Highest_ExEx_Score,0.67,1,0,1.0,0.18%;
chr10	hg19_ucscRetroAli5	exon	52417863	52423706	0	+	.	gene_id "NM_001080450.2-2"; transcript_id "NM_001080450.2-2"; All_Transcript_IDs_Within_The_Span_of_Gene1:"TCONS_l2_00003984"; Matching_LINC_(GID:SpnScr:Orient:ExExScr)"TCONS_l2_00003984":0.19:S:0.02,%Highest_Span_Score:Intersect Anti:Sense:Prop Anti:Highest_ExEx_Score,0.19,0,1,0.0,0.02%;
chr10	hg19_ucscRetroAli5	exon	52485139	52487750	0	-	.	gene_id "NM_005023.3-1"; transcript_id "NM_005023.3-1"; All_Transcript_IDs_Within_The_Span_of_Gene1:"TCONS_l2_00003579"; Matching_LINC_(GID:SpnScr:Orient:ExExScr)"TCONS_l2_00003579":0.46:S:0.11,%Highest_Span_Score:Intersect Anti:Sense:Prop Anti:Highest_ExEx_Score,0.46,0,1,0.0,0.11%;
chr10	hg19_ucscRetroAli5	exon	54148825	54149285	0	-	.	gene_id "NM_000993.4-6"; transcript_id "NM_000993.4-6"; All_Transcript_IDs_Within_The_Span_of_Gene1:"TCONS_l2_00003581"; Matching_LINC_(GID:SpnScr:Orient:ExExScr)"TCONS_l2_00003581":0.04:S:0.15,%Highest_Span_Score:Intersect Anti:Sense:Prop Anti:Highest_ExEx_Score,0.04,0,1,0.0,0.15%;
chr10	hg19_ucscRetroAli5	exon	60085427	60086942	0	-	.	gene_id "AK096038.1-12"; transcript_id "AK096038.1-12"; All_Transcript_IDs_Within_The_Span_of_Gene1:"ENST00000562575.1"; Matching_LNC_(GID:SpnScr:Orient:ExExScr)"ENSG00000261076.1":0.87:S:0.46,%Highest_Span_Score:Intersect Anti:Sense:Prop Anti:Highest_ExEx_Score,0.87,0,1,0.0,0.46%;
chr10	hg19_ucscRetroAli5	exon	65928499	65930889	0	-	.	gene_id "NM_006716.3-37"; transcript_id "NM_006716.3-37"; All_Transcript_IDs_Within_The_Span_of_Gene1:"TCONS_l2_00003601"; Matching_LINC_(GID:SpnScr:Orient:ExExScr)"TCONS_l2_00003601":0.14:S:0.04,%Highest_Span_Score:Intersect Anti:Sense:Prop Anti:Highest_ExEx_Score,0.14,0,1,0.0,0.04%;
chr10	hg19_ucscRetroAli5	exon	70303782	70304697	0	-	.	gene_id "NM_030969.3-1"; transcript_id "NM_030969.3-1"; All_Transcript_IDs_Within_The_Span_of_Gene1:"TCONS_l2_00003602"; Matching_LINC_(GID:SpnScr:Orient:ExExScr)"TCONS_l2_00003602":0.57:S:0.15,%Highest_Span_Score:Intersect Anti:Sense:Prop Anti:Highest_ExEx_Score,0.57,0,1,0.0,0.15%;
chr10	hg19_pseudoYale60	exon	74262596	74262715	0	+	.	gene_id "PGOHUM00000238836"; transcript_id "PGOHUM00000238836"; All_Transcript_IDs_Within_The_Span_of_Gene1:"ENST00000431638.1"; Matching_LNC_(GID:SpnScr:Orient:ExExScr)"ENSG00000226163.1":0.10:S:0.49,%Highest_Span_Score:Intersect Anti:Sense:Prop Anti:Highest_ExEx_Score,0.10,0,1,0.0,0.49%;
chr10	hg19_ucscRetroAli5	exon	75432700	75435935	0	-	.	gene_id "NM_001037131.2-12"; transcript_id "NM_001037131.2-12"; All_Transcript_IDs_Within_The_Span_of_Gene1:"ENST00000435317.2","ENST00000399449.3"; Matching_LNC_(GID:SpnScr:Orient:ExExScr)"ENSG00000242288.5":0.05:S:0.06,"ENSG00000251582.1":0.87:S:0.03,%Highest_Span_Score:Intersect Anti:Sense:Prop Anti:Highest_ExEx_Score,0.87,0,2,0.0,0.06%;
chr10	hg19_wgEncodeGencodePseudoGeneV17	exon	75476873	75488338	0	-	.	gene_id "ENST00000441263.1"; transcript_id "ENST00000441263.1"; All_Transcript_IDs_Within_The_Span_of_Gene1:"ENST00000399449.3","ENST00000580790.1"; Matching_LNC_(GID:SpnScr:Orient:ExExScr)"ENSG00000242288.5"_26:0.02:S:0.11,"ENSG00000242288.5"_25:0.02:S:0.11,"ENSG00000242288.5"_24:0.02:S:0.11,"ENSG00000242288.5"_23:0.02:S:0.11,"ENSG00000242288.5"_22:0.01:S:0.11,"ENSG00000242288.5"_21:0.01:S:0.11,…
chr10	hg19_pseudoYale60	exon	75488124	75488312	0	-	.	gene_id "PGOHUM00000238533"; transcript_id "PGOHUM00000238533"; All_Transcript_IDs_Within_The_Span_of_Gene1:"ENST00000399449.3","ENST00000580790.1"; Matching_LNC_(GID:SpnScr:Orient:ExExScr)"ENSG00000242288.5"_26:0.78:S:0.78,"ENSG00000242288.5"_25:0.78:S:0.78,%Highest_Span_Score:Intersect Anti:Sense:Prop Anti:Highest_ExEx_Score,0.78,0,2,0.0,0.78%;
chr10	hg19_ucscRetroAli5	exon	76287340	76288059	0	+	.	gene_id "AF208849.1-2"; transcript_id "AF208849.1-2"; All_Transcript_IDs_Within_The_Span_of_Gene1:"ENST00000448214.2","ENST00000595410.1"; Matching_LNC_(GID:SpnScr:Orient:ExExScr)"ENSG00000232342.2"_5:0.26:A:0.12,"ENSG00000232342.2"_4:0.32:A:0.16,%Highest_Span_Score:Intersect Anti:Sense:Prop Anti:Highest_ExEx_Score,0.32,2,0,1.0,0.16%;
chr10	hg19_wgEncodeGencodePseudoGeneV17	exon	79490524	79494527	0	+	.	gene_id "ENST00000394628.2"; transcript_id "ENST00000394628.2"; All_Transcript_IDs_Within_The_Span_of_Gene1:"TCONS_l2_00003118"; Matching_LINC_(GID:SpnScr:Orient:ExExScr)"TCONS_l2_00003118":0.29:S:0.11,%Highest_Span_Score:Intersect Anti:Sense:Prop Anti:Highest_ExEx_Score,0.29,0,1,0.0,0.11%;
chr10	hg19_pseudoYale60	exon	81265832	81266643	0	-	.	gene_id "PGOHUM00000238549"; transcript_id "PGOHUM00000238549"; All_Transcript_IDs_Within_The_Span_of_Gene1:"ENST00000456546.1"; Matching_LNC_(GID:SpnScr:Orient:ExExScr)"ENSG00000241317.1":0.02:S:0.12,%Highest_Span_Score:Intersect Anti:Sense:Prop Anti:Highest_ExEx_Score,0.02,0,1,0.0,0.12%;
chr10	hg19_ucscRetroAli5	exon	81586123	81587282	0	+	.	gene_id "NR_029408.1-1"; transcript_id "NR_029408.1-1"; All_Transcript_IDs_Within_The_Span_of_Gene1:"ENST00000488805.1","ENST00000483080.1","ENST00000470445.1","ENST00000495430.1"; Matching_LNC_(GID:SpnScr:Orient:ExExScr)"ENSG00000225484.2"_35:0.11:A:0.08,"ENSG00000225484.2"_34:0.06:A:0.06,"ENSG00000225484.2"_33:0.04:A:0.05,"ENSG00000225484.2"_32:0.01:A:0.04,%Highest_Span_Score:Intersect Anti:Sen…
chr10	hg19_wgEncodeGencodePseudoGeneV17	exon	81630131	81633659	0	-	.	gene_id "ENST00000458273.2"; transcript_id "ENST00000458273.2"; All_Transcript_IDs_Within_The_Span_of_Gene1:"TCONS_l2_00003650","TCONS_l2_00003651"; Matching_LINC_(GID:SpnScr:Orient:ExExScr)"TCONS_l2_00003651":0.72:S:0.72,"TCONS_l2_00003650":0.89:S:0.75,%Highest_Span_Score:Intersect Anti:Sense:Prop Anti:Highest_ExEx_Score,0.89,0,2,0.0,0.75%;
chr10	hg19_wgEncodeGencodePseudoGeneV17	exon	81680083	81682788	0	+	.	gene_id "ENST00000497731.1"; transcript_id "ENST00000497731.1"; All_Transcript_IDs_Within_The_Span_of_Gene1:"TCONS_00017676"; Matching_LINC_(GID:SpnScr:Orient:ExExScr)"TCONS_00017676":0.92:S:0.69,%Highest_Span_Score:Intersect Anti:Sense:Prop Anti:Highest_ExEx_Score,0.92,0,1,0.0,0.69%;
chr10	hg19_wgEncodeGencodePseudoGeneV17	exon	81993420	82005123	0	+	.	gene_id "ENST00000423182.1"; transcript_id "ENST00000423182.1"; All_Transcript_IDs_Within_The_Span_of_Gene1:"TCONS_l2_00003131"; Matching_LINC_(GID:SpnScr:Orient:ExExScr)"TCONS_l2_00003131":0.06:S:0.01,%Highest_Span_Score:Intersect Anti:Sense:Prop Anti:Highest_ExEx_Score,0.06,0,1,0.0,0.01%;
chr10	hg19_ucscRetroAli5	exon	82006332	82007553	0	-	.	gene_id "NM_001970.4-2"; transcript_id "NM_001970.4-2"; All_Transcript_IDs_Within_The_Span_of_Gene1:"TCONS_l2_00003131"; Matching_LINC_(GID:SpnScr:Orient:ExExScr)"TCONS_l2_00003131":0.19:A:0.10,%Highest_Span_Score:Intersect Anti:Sense:Prop Anti:Highest_ExEx_Score,0.19,1,0,1.0,0.10%;
chr10	hg19_wgEncodeGencodePseudoGeneV17	exon	88752010	88760192	0	+	.	gene_id "ENST00000372011.4"; transcript_id "ENST00000372011.4"; All_Transcript_IDs_Within_The_Span_of_Gene1:"ENST00000433214.1","ENST00000444431.1","ENST00000444180.3"; Matching_LNC_(GID:SpnScr:Orient:ExExScr)"ENSG00000151303.10"_15:0.01:S:0.17,"ENSG00000151303.10"_14:0.01:S:0.17,"ENSG00000151303.10"_13:0.05:S:0.02,"ENSG00000151303.10"_12:0.02:S:0.17,"ENSG00000151303.10"_11:0.02:S:0.17,"ENSG00000…
chr10	hg19_pseudoYale60	exon	88753108	88760196	0	+	.	gene_id "PGOHUM00000251274"; transcript_id "PGOHUM00000251274"; All_Transcript_IDs_Within_The_Span_of_Gene1:"ENST00000433214.1","ENST00000444431.1","ENST00000444180.3"; Matching_LNC_(GID:SpnScr:Orient:ExExScr)"ENSG00000151303.10"_15:0.02:S:0.22,"ENSG00000151303.10"_14:0.02:S:0.22,"ENSG00000151303.10"_13:0.06:S:0.04,"ENSG00000151303.10"_12:0.02:S:0.24,"ENSG00000151303.10"_11:0.02:S:0.24,"ENSG00000…
chr10	hg19_pseudoYale60	exon	88761384	88769659	0	+	.	gene_id "PGOHUM00000238869"; transcript_id "PGOHUM00000238869"; All_Transcript_IDs_Within_The_Span_of_Gene1:"ENST00000444431.1","ENST00000433214.1","ENST00000444180.3","ENST00000451760.1"; Matching_LNC_(GID:SpnScr:Orient:ExExScr)"ENSG00000229969.1":0.00:A:0.02,"ENSG00000151303.10"_25:0.16:S:0.42,"ENSG00000151303.10"_24:0.08:S:0.20,"ENSG00000151303.10"_23:0.01:S:0.00,"ENSG00000151303.10"_22:0.01:S…
chr10	hg19_ucscRetroAli5	exon	89101703	89103407	0	+	.	gene_id "NR_029407.1-2"; transcript_id "NR_029407.1-2"; All_Transcript_IDs_Within_The_Span_of_Gene1:"ENST00000413722.1","ENST00000413961.1","ENST00000458739.1","ENST00000451940.2","ENST00000433920.1","ENST00000446751.1","ENST00000439559.2"; Matching_LNC_(GID:SpnScr:Orient:ExExScr)"ENSG00000224914.2":0.03:S:0.12,"ENSG00000223482.3"_53:0.22:A:0.12,"ENSG00000223482.3"_52:0.22:A:0.12,"ENSG00000223482…
chr10	hg19_wgEncodeGencodePseudoGeneV17	exon	89146442	89149960	0	-	.	gene_id "ENST00000457530.1"; transcript_id "ENST00000457530.1"; All_Transcript_IDs_Within_The_Span_of_Gene1:"TCONS_l2_00003696","TCONS_l2_00003697"; Matching_LINC_(GID:SpnScr:Orient:ExExScr)"TCONS_l2_00003697":0.43:S:0.59,"TCONS_l2_00003696":0.81:S:0.78,%Highest_Span_Score:Intersect Anti:Sense:Prop Anti:Highest_ExEx_Score,0.81,0,2,0.0,0.78%;
chr10	hg19_ucscRetroAli5	exon	89603584	89604529	0	+	.	gene_id "X95404.1-6"; transcript_id "X95404.1-6"; All_Transcript_IDs_Within_The_Span_of_Gene1:"TCONS_l2_00004014"; Matching_LINC_(GID:SpnScr:Orient:ExExScr)"TCONS_l2_00004014":0.03:S:0.13,%Highest_Span_Score:Intersect Anti:Sense:Prop Anti:Highest_ExEx_Score,0.03,0,1,0.0,0.13%;
chr10	hg19_pseudoYale60	exon	90776339	90776601	0	+	.	gene_id "PGOHUM00000238881"; transcript_id "PGOHUM00000238881"; All_Transcript_IDs_Within_The_Span_of_Gene1:"ENST00000562983.1"; Matching_LNC_(GID:SpnScr:Orient:ExExScr)"ENSG00000261438.1":0.21:S:0.21,%Highest_Span_Score:Intersect Anti:Sense:Prop Anti:Highest_ExEx_Score,0.21,0,1,0.0,0.21%;
chr10	hg19_ucscRetroAli5	exon	91596428	91599092	0	-	.	gene_id "NM_001039469.2-7"; transcript_id "NM_001039469.2-7"; All_Transcript_IDs_Within_The_Span_of_Gene1:"ENST00000448963.1","ENST00000448490.1"; Matching_LNC_(GID:SpnScr:Orient:ExExScr)"ENSG00000232229.1"_5:0.46:A:0.03,"ENSG00000232229.1"_4:0.46:A:0.03,%Highest_Span_Score:Intersect Anti:Sense:Prop Anti:Highest_ExEx_Score,0.46,2,0,1.0,0.03%;
chr10	hg19_ucscRetroAli5	exon	94178417	94180155	0	+	.	gene_id "NM_001039469.2-8"; transcript_id "NM_001039469.2-8"; All_Transcript_IDs_Within_The_Span_of_Gene1:"TCONS_l2_00003174","TCONS_l2_00003173"; Matching_LINC_(GID:SpnScr:Orient:ExExScr)"TCONS_l2_00003173":0.15:S:0.11,"TCONS_l2_00003174":0.07:S:0.11,%Highest_Span_Score:Intersect Anti:Sense:Prop Anti:Highest_ExEx_Score,0.15,0,2,0.0,0.11%;
chr10	hg19_ucscRetroAli5	exon	94966412	94969443	0	-	.	gene_id "NM_001469.3-2"; transcript_id "NM_001469.3-2"; All_Transcript_IDs_Within_The_Span_of_Gene1:"TCONS_l2_00003176"; Matching_LINC_(GID:SpnScr:Orient:ExExScr)"TCONS_l2_00003176":0.31:A:0.12,%Highest_Span_Score:Intersect Anti:Sense:Prop Anti:Highest_ExEx_Score,0.31,1,0,1.0,0.12%;
chr10	hg19_ucscRetroAli5	exon	99068853	99069803	0	-	.	gene_id "NM_000976.3-7"; transcript_id "NM_000976.3-7"; All_Transcript_IDs_Within_The_Span_of_Gene1:"TCONS_l2_00003732"; Matching_LINC_(GID:SpnScr:Orient:ExExScr)"TCONS_l2_00003732":0.10:S:0.19,%Highest_Span_Score:Intersect Anti:Sense:Prop Anti:Highest_ExEx_Score,0.10,0,1,0.0,0.19%;
chr10	hg19_ucscRetroAli5	exon	102939102	102941751	0	-	.	gene_id "NM_003079.4-1"; transcript_id "NM_003079.4-1"; All_Transcript_IDs_Within_The_Span_of_Gene1:"ENST00000434189.2"; Matching_LNC_(GID:SpnScr:Orient:ExExScr)"ENSG00000237579.2":0.15:A:0.02,%Highest_Span_Score:Intersect Anti:Sense:Prop Anti:Highest_ExEx_Score,0.15,1,0,1.0,0.02%;
chr10	hg19_ucscRetroAli5	exon	107445969	107449476	0	+	.	gene_id "NM_145690.2-7"; transcript_id "NM_145690.2-7"; All_Transcript_IDs_Within_The_Span_of_Gene1:"TCONS_l2_00003753","TCONS_l2_00003754","TCONS_l2_00003230","TCONS_l2_00003231"; Matching_LINC_(GID:SpnScr:Orient:ExExScr)"TCONS_l2_00003231":0.24:S:0.06,"TCONS_l2_00003230":0.40:S:0.08,"TCONS_l2_00003754":0.01:A:0.00,"TCONS_l2_00003753":0.01:A:0.00,%Highest_Span_Score:Intersect Anti:Sense:Prop Ant…
chr10	hg19_ucscRetroAli5	exon	107899385	107902725	0	+	.	gene_id "NM_021116.2-1"; transcript_id "NM_021116.2-1"; All_Transcript_IDs_Within_The_Span_of_Gene1:"ENST00000449761.1","ENST00000424701.1"; Matching_LNC_(GID:SpnScr:Orient:ExExScr)"ENSG00000229775.2"_1:0.12:S:0.01,"ENSG00000229775.2":0.02:S:0.01,%Highest_Span_Score:Intersect Anti:Sense:Prop Anti:Highest_ExEx_Score,0.12,0,2,0.0,0.01%;
chr10	hg19_wgEncodeGencodePseudoGeneV17	exon	114067939	114116332	0	-	.	gene_id "ENST00000479705.1"; transcript_id "ENST00000479705.1"; All_Transcript_IDs_Within_The_Span_of_Gene1:"TCONS_l2_00004274","TCONS_l2_00003766","TCONS_l2_00003767","TCONS_l2_00003768","TCONS_l2_00003769"; Matching_LINC_(GID:SpnScr:Orient:ExExScr)"TCONS_l2_00003769":0.44:S:0.21,"TCONS_l2_00003768":0.02:S:0.07,"TCONS_l2_00003767":0.10:S:0.08,"TCONS_l2_00003766":0.03:S:0.03,"TCONS_l2_00004274":1…
chr10	hg19_ucscRetroAli5	exon	121380381	121381943	0	+	.	gene_id "AF084512.1-2"; transcript_id "AF084512.1-2"; All_Transcript_IDs_Within_The_Span_of_Gene1:"TCONS_l2_00003283"; Matching_LINC_(GID:SpnScr:Orient:ExExScr)"TCONS_l2_00003283":0.35:S:0.10,%Highest_Span_Score:Intersect Anti:Sense:Prop Anti:Highest_ExEx_Score,0.35,0,1,0.0,0.10%;
chr10	hg19_wgEncodeGencodePseudoGeneV17	exon	124488950	124585961	0	+	.	gene_id "ENST00000439464.1"; transcript_id "ENST00000439464.1"; All_Transcript_IDs_Within_The_Span_of_Gene1:"TCONS_l2_00004049","TCONS_l2_00004048","TCONS_l2_00004050","TCONS_l2_00003297","TCONS_l2_00003298","TCONS_l2_00004051"; Matching_LINC_(GID:SpnScr:Orient:ExExScr)"TCONS_l2_00004051":0.06:S:0.10,"TCONS_l2_00003298":0.06:S:0.08,"TCONS_l2_00003297":0.07:S:0.09,"TCONS_l2_00004050":0.04:S:0.04,"…
chr10	hg19_pseudoYale60	exon	124516233	124516541	0	+	.	gene_id "PGOHUM00000238953"; transcript_id "PGOHUM00000238953"; All_Transcript_IDs_Within_The_Span_of_Gene1:"TCONS_l2_00004049"; Matching_LINC_(GID:SpnScr:Orient:ExExScr)"TCONS_l2_00004049":0.01:S:0.03,%Highest_Span_Score:Intersect Anti:Sense:Prop Anti:Highest_ExEx_Score,0.01,0,1,0.0,0.03%;
chr10	hg19_pseudoYale60	exon	124539579	124558640	0	+	.	gene_id "PGOHUM00000238955"; transcript_id "PGOHUM00000238955"; All_Transcript_IDs_Within_The_Span_of_Gene1:"TCONS_l2_00004049","TCONS_l2_00004050"; Matching_LINC_(GID:SpnScr:Orient:ExExScr)"TCONS_l2_00004050":0.08:S:0.14,"TCONS_l2_00004049":0.40:S:0.03,%Highest_Span_Score:Intersect Anti:Sense:Prop Anti:Highest_ExEx_Score,0.40,0,2,0.0,0.14%;
chr10	hg19_pseudoYale60	exon	124578129	124578443	0	+	.	gene_id "PGOHUM00000238958"; transcript_id "PGOHUM00000238958"; All_Transcript_IDs_Within_The_Span_of_Gene1:"TCONS_l2_00003297"; Matching_LINC_(GID:SpnScr:Orient:ExExScr)"TCONS_l2_00003297":0.00:S:0.01,%Highest_Span_Score:Intersect Anti:Sense:Prop Anti:Highest_ExEx_Score,0.00,0,1,0.0,0.01%;
chr10	hg19_pseudoYale60	exon	124583074	124585841	0	+	.	gene_id "PGOHUM00000238959"; transcript_id "PGOHUM00000238959"; All_Transcript_IDs_Within_The_Span_of_Gene1:"TCONS_l2_00003297","TCONS_l2_00003298","TCONS_l2_00004051"; Matching_LINC_(GID:SpnScr:Orient:ExExScr)"TCONS_l2_00004051":0.46:S:0.27,"TCONS_l2_00003298":0.43:S:0.22,"TCONS_l2_00003297":0.35:S:0.16,%Highest_Span_Score:Intersect Anti:Sense:Prop Anti:Highest_ExEx_Score,0.46,0,3,0.0,0.27%;
chr10	hg19_pseudoYale60	exon	126136001	126136685	0	-	.	gene_id "PGOHUM00000238645"; transcript_id "PGOHUM00000238645"; All_Transcript_IDs_Within_The_Span_of_Gene1:"ENST00000602278.2","ENST00000604581.1"; Matching_LNC_(GID:SpnScr:Orient:ExExScr)"ENSG00000271434.1"_1:0.10:A:0.07,"ENSG00000271434.1":0.50:A:0.50,%Highest_Span_Score:Intersect Anti:Sense:Prop Anti:Highest_ExEx_Score,0.50,2,0,1.0,0.50%;
chr10	hg19_ucscRetroAli5	exon	131904029	131907104	0	+	.	gene_id "NM_001247989.1-11"; transcript_id "NM_001247989.1-11"; All_Transcript_IDs_Within_The_Span_of_Gene1:"TCONS_l2_00003828","TCONS_l2_00004297","TCONS_l2_00003831","TCONS_l2_00003833","TCONS_l2_00004298","TCONS_l2_00003834","TCONS_l2_00003325"; Matching_LINC_(GID:SpnScr:Orient:ExExScr)"TCONS_l2_00003325":0.12:S:0.01,"TCONS_l2_00003834":0.46:A:0.00,"TCONS_l2_00004298":0.07:A:0.00,"TCONS_l2_000…
chr10	hg19_wgEncodeGencodePseudoGeneV17	exon	134899473	134900137	0	-	.	gene_id "ENST00000366099.1"; transcript_id "ENST00000366099.1"; All_Transcript_IDs_Within_The_Span_of_Gene1:"ENST00000444433.1"; Matching_LNC_(GID:SpnScr:Orient:ExExScr)"ENSG00000256925.1":0.46:S:0.04,%Highest_Span_Score:Intersect Anti:Sense:Prop Anti:Highest_ExEx_Score,0.46,0,1,0.0,0.04%;
chr10	hg19_ucscRetroAli5	exon	134957011	134958852	0	-	.	gene_id "NM_000969.3-9"; transcript_id "NM_000969.3-9"; All_Transcript_IDs_Within_The_Span_of_Gene1:"TCONS_l2_00003853"; Matching_LINC_(GID:SpnScr:Orient:ExExScr)"TCONS_l2_00003853":0.64:S:0.11,%Highest_Span_Score:Intersect Anti:Sense:Prop Anti:Highest_ExEx_Score,0.64,0,1,0.0,0.11%;
chr10	hg19_ucscRetroAli5	exon	135450791	135451417	0	-	.	gene_id "NM_002889.3-1"; transcript_id "NM_002889.3-1"; All_Transcript_IDs_Within_The_Span_of_Gene1:"TCONS_l2_00003340"; Matching_LINC_(GID:SpnScr:Orient:ExExScr)"TCONS_l2_00003340":0.02:A:0.02,%Highest_Span_Score:Intersect Anti:Sense:Prop Anti:Highest_ExEx_Score,0.02,1,0,1.0,0.02%;
chr11	hg19_pseudoYale60	exon	134565	134720	0	-	.	gene_id "PGOHUM00000242108"; transcript_id "PGOHUM00000242108"; All_Transcript_IDs_Within_The_Span_of_Gene1:"ENST00000527297.1","ENST00000527683.1"; Matching_LNC_(GID:SpnScr:Orient:ExExScr)"ENSG00000230724.4"_1:0.12:S:0.22,"ENSG00000255229.1":0.00:A:0.00,%Highest_Span_Score:Intersect Anti:Sense:Prop Anti:Highest_ExEx_Score,0.12,1,1,0.5,0.22%;
chr11	hg19_pseudoYale60	exon	159877	159981	0	-	.	gene_id "PGOHUM00000242109"; transcript_id "PGOHUM00000242109"; All_Transcript_IDs_Within_The_Span_of_Gene1:"TCONS_l2_00005353"; Matching_LINC_(GID:SpnScr:Orient:ExExScr)"TCONS_l2_00005353":0.00:S:0.02,%Highest_Span_Score:Intersect Anti:Sense:Prop Anti:Highest_ExEx_Score,0.00,0,1,0.0,0.02%;
chr11	hg19_wgEncodeGencodePseudoGeneV17	exon	203485	204363	0	-	.	gene_id "ENST00000433234.2"; transcript_id "ENST00000433234.2"; All_Transcript_IDs_Within_The_Span_of_Gene1:"ENST00000526963.1"; Matching_LNC_(GID:SpnScr:Orient:ExExScr)"ENSG00000254559.1":0.34:A:0.18,%Highest_Span_Score:Intersect Anti:Sense:Prop Anti:Highest_ExEx_Score,0.34,1,0,1.0,0.18%;
chr11	hg19_ucscRetroAli5	exon	528571	530131	0	+	.	gene_id "X63547.1-7"; transcript_id "X63547.1-7"; All_Transcript_IDs_Within_The_Span_of_Gene1:"ENST00000526431.1"; Matching_LNC_(GID:SpnScr:Orient:ExExScr)"ENSG00000254739.1":0.48:S:0.07,%Highest_Span_Score:Intersect Anti:Sense:Prop Anti:Highest_ExEx_Score,0.48,0,1,0.0,0.07%;
chr11	hg19_wgEncodeGencodePseudoGeneV17	exon	1687097	1689085	0	+	.	gene_id "ENST00000538190.1"; transcript_id "ENST00000538190.1"; All_Transcript_IDs_Within_The_Span_of_Gene1:"ENST00000382167.2"; Matching_LNC_(GID:SpnScr:Orient:ExExScr)"ENSG00000205866.2":0.88:S:0.12,%Highest_Span_Score:Intersect Anti:Sense:Prop Anti:Highest_ExEx_Score,0.88,0,1,0.0,0.12%;
chr11	hg19_wgEncodeGencodePseudoGeneV17	exon	1824119	1825325	0	-	.	gene_id "ENST00000441772.1"; transcript_id "ENST00000441772.1"; All_Transcript_IDs_Within_The_Span_of_Gene1:"TCONS_l2_00004338"; Matching_LINC_(GID:SpnScr:Orient:ExExScr)"TCONS_l2_00004338":0.05:A:0.06,%Highest_Span_Score:Intersect Anti:Sense:Prop Anti:Highest_ExEx_Score,0.05,1,0,1.0,0.06%;
chr11	hg19_wgEncodeGencodePseudoGeneV17	exon	3422989	3430040	0	+	.	gene_id "ENST00000450217.2"; transcript_id "ENST00000450217.2"; All_Transcript_IDs_Within_The_Span_of_Gene1:"TCONS_l2_00005287","TCONS_l2_00005288","TCONS_l2_00004347","TCONS_l2_00004348","TCONS_l2_00004349","TCONS_l2_00004350","TCONS_l2_00004351","TCONS_l2_00004352","TCONS_l2_00004353","TCONS_l2_00004893"; Matching_LINC_(GID:SpnScr:Orient:ExExScr)"TCONS_l2_00004893":0.00:A:0.03,"TCONS_l2_0000435…
chr11	hg19_wgEncodeGencodePseudoGeneV17	exon	3431582	3443726	0	-	.	gene_id "ENST00000448322.2"; transcript_id "ENST00000448322.2"; All_Transcript_IDs_Within_The_Span_of_Gene1:"TCONS_l2_00004348","TCONS_l2_00004349","TCONS_l2_00004350","TCONS_l2_00004353","TCONS_l2_00004893"; Matching_LINC_(GID:SpnScr:Orient:ExExScr)"TCONS_l2_00004893":0.01:S:0.01,"TCONS_l2_00004353":0.00:A:0.00,"TCONS_l2_00004350":0.00:A:0.00,"TCONS_l2_00004349":0.03:A:0.00,"TCONS_l2_00004348":0…
chr11	hg19_pseudoYale60	exon	3450969	3521861	0	-	.	gene_id "PGOHUM00000242122"; transcript_id "PGOHUM00000242122"; All_Transcript_IDs_Within_The_Span_of_Gene1:"ENST00000534291.1","ENST00000527970.1"; Matching_LNC_(GID:SpnScr:Orient:ExExScr)"ENSG00000255367.1":0.27:S:0.15,"ENSG00000254757.1":0.22:A:0.00,%Highest_Span_Score:Intersect Anti:Sense:Prop Anti:Highest_ExEx_Score,0.27,1,1,0.5,0.15%;
chr11	hg19_ucscRetroAli5	exon	3592324	3593604	0	+	.	gene_id "NR_038937.1-126"; transcript_id "NR_038937.1-126"; All_Transcript_IDs_Within_The_Span_of_Gene1:"ENST00000526533.1"; Matching_LNC_(GID:SpnScr:Orient:ExExScr)"ENSG00000255367.1"_3:0.01:A:0.01,%Highest_Span_Score:Intersect Anti:Sense:Prop Anti:Highest_ExEx_Score,0.01,1,0,1.0,0.01%;
chr11	hg19_wgEncodeGencodePseudoGeneV17	exon	3631131	3658779	0	+	.	gene_id "ENST00000451043.2"; transcript_id "ENST00000451043.2"; All_Transcript_IDs_Within_The_Span_of_Gene1:"TCONS_l2_00005290","TCONS_l2_00005291","TCONS_l2_00004356","TCONS_l2_00004357"; Matching_LINC_(GID:SpnScr:Orient:ExExScr)"TCONS_l2_00004357":0.10:S:0.16,"TCONS_l2_00004356":0.04:S:0.09,"TCONS_l2_00005291":0.40:S:0.30,"TCONS_l2_00005290":0.34:S:0.23,%Highest_Span_Score:Intersect Anti:Sense:…
chr11	hg19_pseudoYale60	exon	3656275	3656400	0	+	.	gene_id "PGOHUM00000250394"; transcript_id "PGOHUM00000250394"; All_Transcript_IDs_Within_The_Span_of_Gene1:"TCONS_l2_00005291","TCONS_l2_00004356","TCONS_l2_00004357"; Matching_LINC_(GID:SpnScr:Orient:ExExScr)"TCONS_l2_00004357":0.04:S:0.20,"TCONS_l2_00004356":0.11:S:0.33,"TCONS_l2_00005291":0.01:S:0.14,%Highest_Span_Score:Intersect Anti:Sense:Prop Anti:Highest_ExEx_Score,0.11,0,3,0.0,0.33%;
chr11	hg19_ucscRetroAli5	exon	11202858	11204035	0	-	.	gene_id "NM_004965.6-16"; transcript_id "NM_004965.6-16"; All_Transcript_IDs_Within_The_Span_of_Gene1:"ENST00000525758.1"; Matching_LNC_(GID:SpnScr:Orient:ExExScr)"ENSG00000254401.1":0.02:A:0.01,%Highest_Span_Score:Intersect Anti:Sense:Prop Anti:Highest_ExEx_Score,0.02,1,0,1.0,0.01%;
chr11	hg19_ucscRetroAli5	exon	11373322	11374856	0	-	.	gene_id "NM_177559.2-1"; transcript_id "NM_177559.2-1"; All_Transcript_IDs_Within_The_Span_of_Gene1:"ENST00000526867.1"; Matching_LNC_(GID:SpnScr:Orient:ExExScr)"ENSG00000255351.1":0.57:A:0.31,%Highest_Span_Score:Intersect Anti:Sense:Prop Anti:Highest_ExEx_Score,0.57,1,0,1.0,0.31%;
chr11	hg19_wgEncodeGencodePseudoGeneV17	exon	13030696	13032647	0	+	.	gene_id "ENST00000340901.4"; transcript_id "ENST00000340901.4"; All_Transcript_IDs_Within_The_Span_of_Gene1:"ENST00000533002.1"; Matching_LNC_(GID:SpnScr:Orient:ExExScr)"ENSG00000254670.1":0.00:A:0.00,%Highest_Span_Score:Intersect Anti:Sense:Prop Anti:Highest_ExEx_Score,0.00,1,0,1.0,0.00%;
chr11	hg19_ucscRetroAli5	exon	17249796	17250737	0	+	.	gene_id "NM_002952.3-16"; transcript_id "NM_002952.3-16"; All_Transcript_IDs_Within_The_Span_of_Gene1:"TCONS_l2_00004424"; Matching_LINC_(GID:SpnScr:Orient:ExExScr)"TCONS_l2_00004424":0.97:S:0.14,%Highest_Span_Score:Intersect Anti:Sense:Prop Anti:Highest_ExEx_Score,0.97,0,1,0.0,0.14%;
chr11	hg19_wgEncodeGencodePseudoGeneV17	exon	18134173	18137625	0	-	.	gene_id "ENST00000533267.1"; transcript_id "ENST00000533267.1"; All_Transcript_IDs_Within_The_Span_of_Gene1:"TCONS_00019083"; Matching_LINC_(GID:SpnScr:Orient:ExExScr)"TCONS_00019083":0.94:S:0.55,%Highest_Span_Score:Intersect Anti:Sense:Prop Anti:Highest_ExEx_Score,0.94,0,1,0.0,0.55%;
chr11	hg19_ucscRetroAli5	exon	18283456	18285047	0	+	.	gene_id "U28918.1-6"; transcript_id "U28918.1-6"; All_Transcript_IDs_Within_The_Span_of_Gene1:"TCONS_00020046"; Matching_LINC_(GID:SpnScr:Orient:ExExScr)"TCONS_00020046":0.31:A:0.03,%Highest_Span_Score:Intersect Anti:Sense:Prop Anti:Highest_ExEx_Score,0.31,1,0,1.0,0.03%;
chr11	hg19_wgEncodeGencodePseudoGeneV17	exon	32133595	32275941	0	-	.	gene_id "ENST00000419556.2"; transcript_id "ENST00000419556.2"; All_Transcript_IDs_Within_The_Span_of_Gene1:"TCONS_l2_00004957"; Matching_LINC_(GID:SpnScr:Orient:ExExScr)"TCONS_l2_00004957":0.29:S:0.13,%Highest_Span_Score:Intersect Anti:Sense:Prop Anti:Highest_ExEx_Score,0.29,0,1,0.0,0.13%;
chr11	hg19_ucscRetroAli5	exon	33211467	33212100	0	-	.	gene_id "NM_000992.2-6"; transcript_id "NM_000992.2-6"; All_Transcript_IDs_Within_The_Span_of_Gene1:"ENST00000531870.1","ENST00000500025.2"; Matching_LNC_(GID:SpnScr:Orient:ExExScr)"ENSG00000247151.2"_5:0.37:A:0.36,"ENSG00000247151.2"_4:0.57:A:0.70,%Highest_Span_Score:Intersect Anti:Sense:Prop Anti:Highest_ExEx_Score,0.57,2,0,1.0,0.70%;
chr11	hg19_ucscRetroAli5	exon	39182990	39183874	0	+	.	gene_id "NR_073022.1-2"; transcript_id "NR_073022.1-2"; All_Transcript_IDs_Within_The_Span_of_Gene1:"TCONS_l2_00004485"; Matching_LINC_(GID:SpnScr:Orient:ExExScr)"TCONS_l2_00004485":0.01:S:0.16,%Highest_Span_Score:Intersect Anti:Sense:Prop Anti:Highest_ExEx_Score,0.01,0,1,0.0,0.16%;
chr11	hg19_wgEncodeGencodePseudoGeneV17	exon	43578308	43591483	0	+	.	gene_id "ENST00000446181.1"; transcript_id "ENST00000446181.1"; All_Transcript_IDs_Within_The_Span_of_Gene1:"TCONS_l2_00004492"; Matching_LINC_(GID:SpnScr:Orient:ExExScr)"TCONS_l2_00004492":0.03:S:0.09,%Highest_Span_Score:Intersect Anti:Sense:Prop Anti:Highest_ExEx_Score,0.03,0,1,0.0,0.09%;
chr11	hg19_wgEncodeGencodePseudoGeneV17	exon	49007423	49013433	0	-	.	gene_id "ENST00000531490.1"; transcript_id "ENST00000531490.1"; All_Transcript_IDs_Within_The_Span_of_Gene1:"TCONS_l2_00005000","TCONS_l2_00004998","TCONS_l2_00004999"; Matching_LINC_(GID:SpnScr:Orient:ExExScr)"TCONS_l2_00004999":0.34:S:0.35,"TCONS_l2_00004998":0.26:S:0.34,"TCONS_l2_00005000":0.00:S:0.14,%Highest_Span_Score:Intersect Anti:Sense:Prop Anti:Highest_ExEx_Score,0.34,0,3,0.0,0.35%;
chr11	hg19_wgEncodeGencodePseudoGeneV17	exon	49327266	49401040	0	+	.	gene_id "ENST00000529674.1"; transcript_id "ENST00000529674.1"; All_Transcript_IDs_Within_The_Span_of_Gene1:"TCONS_l2_00004513","TCONS_l2_00004515","TCONS_l2_00004516","TCONS_l2_00004517"; Matching_LINC_(GID:SpnScr:Orient:ExExScr)"TCONS_l2_00004517":0.38:S:0.42,"TCONS_l2_00004516":0.84:S:0.27,"TCONS_l2_00004515":0.87:S:0.49,"TCONS_l2_00004513":0.87:S:0.49,%Highest_Span_Score:Intersect Anti:Sense:…
chr11	hg19_wgEncodeGencodePseudoGeneV17	exon	49426527	49437299	0	-	.	gene_id "ENST00000243152.4"; transcript_id "ENST00000243152.4"; All_Transcript_IDs_Within_The_Span_of_Gene1:"TCONS_l2_00005001","TCONS_l2_00005002"; Matching_LINC_(GID:SpnScr:Orient:ExExScr)"TCONS_l2_00005002":0.01:S:0.24,"TCONS_l2_00005001":0.90:S:0.54,%Highest_Span_Score:Intersect Anti:Sense:Prop Anti:Highest_ExEx_Score,0.90,0,2,0.0,0.54%;
chr11	hg19_pseudoYale60	exon	50246823	50254524	0	-	.	gene_id "PGOHUM00000242250"; transcript_id "PGOHUM00000242250"; All_Transcript_IDs_Within_The_Span_of_Gene1:"TCONS_l2_00005005","TCONS_l2_00005004","TCONS_l2_00005371","TCONS_l2_00005007","TCONS_l2_00005008","TCONS_l2_00005009","TCONS_l2_00005010","TCONS_l2_00005011"; Matching_LINC_(GID:SpnScr:Orient:ExExScr)"TCONS_l2_00005011":0.78:S:0.60,"TCONS_l2_00005010":0.78:S:0.61,"TCONS_l2_00005009":0.99:…
chr11	hg19_wgEncodeGencodePseudoGeneV17	exon	50274585	50274768	0	+	.	gene_id "ENST00000532731.1"; transcript_id "ENST00000532731.1"; All_Transcript_IDs_Within_The_Span_of_Gene1:"TCONS_l2_00004520","TCONS_l2_00004521"; Matching_LINC_(GID:SpnScr:Orient:ExExScr)"TCONS_l2_00004521":0.01:S:0.25,"TCONS_l2_00004520":0.00:S:0.16,%Highest_Span_Score:Intersect Anti:Sense:Prop Anti:Highest_ExEx_Score,0.01,0,2,0.0,0.25%;
chr11	hg19_wgEncodeGencodePseudoGeneV17	exon	55059359	55065746	0	-	.	gene_id "ENST00000530412.1"; transcript_id "ENST00000530412.1"; All_Transcript_IDs_Within_The_Span_of_Gene1:"TCONS_l2_00005372"; Matching_LINC_(GID:SpnScr:Orient:ExExScr)"TCONS_l2_00005372":0.71:S:0.42,%Highest_Span_Score:Intersect Anti:Sense:Prop Anti:Highest_ExEx_Score,0.71,0,1,0.0,0.42%;
chr11	hg19_pseudoYale60	exon	55064955	55065054	0	-	.	gene_id "PGOHUM00000242259"; transcript_id "PGOHUM00000242259"; All_Transcript_IDs_Within_The_Span_of_Gene1:"TCONS_l2_00005372"; Matching_LINC_(GID:SpnScr:Orient:ExExScr)"TCONS_l2_00005372":0.02:S:0.19,%Highest_Span_Score:Intersect Anti:Sense:Prop Anti:Highest_ExEx_Score,0.02,0,1,0.0,0.19%;
chr11	hg19_wgEncodeGencodePseudoGeneV17	exon	55450715	55451850	0	+	.	gene_id "ENST00000530808.1"; transcript_id "ENST00000530808.1"; All_Transcript_IDs_Within_The_Span_of_Gene1:"ENST00000528000.1"; Matching_LNC_(GID:SpnScr:Orient:ExExScr)"ENSG00000254804.1":0.02:A:0.04,%Highest_Span_Score:Intersect Anti:Sense:Prop Anti:Highest_ExEx_Score,0.02,1,0,1.0,0.04%;
chr11	hg19_wgEncodeGencodePseudoGeneV17	exon	58652420	58660933	0	+	.	gene_id "ENST00000588046.1"; transcript_id "ENST00000588046.1"; All_Transcript_IDs_Within_The_Span_of_Gene1:"TCONS_l2_00005312"; Matching_LINC_(GID:SpnScr:Orient:ExExScr)"TCONS_l2_00005312":0.92:S:0.34,%Highest_Span_Score:Intersect Anti:Sense:Prop Anti:Highest_ExEx_Score,0.92,0,1,0.0,0.34%;
chr11	hg19_wgEncodeGencodePseudoGeneV17	exon	58746260	58761593	0	+	.	gene_id "ENST00000528297.1"; transcript_id "ENST00000528297.1"; All_Transcript_IDs_Within_The_Span_of_Gene1:"ENST00000525714.1","ENST00000533954.1"; Matching_LNC_(GID:SpnScr:Orient:ExExScr)"ENSG00000255240.1"_4:0.20:A:0.01,"ENSG00000255240.1"_3:0.01:A:0.00,%Highest_Span_Score:Intersect Anti:Sense:Prop Anti:Highest_ExEx_Score,0.20,2,0,1.0,0.01%;
chr11	hg19_wgEncodeGencodePseudoGeneV17	exon	58853780	58862259	0	+	.	gene_id "ENST00000527482.2"; transcript_id "ENST00000527482.2"; All_Transcript_IDs_Within_The_Span_of_Gene1:"TCONS_l2_00004527"; Matching_LINC_(GID:SpnScr:Orient:ExExScr)"TCONS_l2_00004527":0.90:S:0.49,%Highest_Span_Score:Intersect Anti:Sense:Prop Anti:Highest_ExEx_Score,0.90,0,1,0.0,0.49%;
chr11	hg19_ucscRetroAli5	exon	58906411	58910364	0	-	.	gene_id "NM_002736.2-5"; transcript_id "NM_002736.2-5"; All_Transcript_IDs_Within_The_Span_of_Gene1:"ENST00000533220.1","ENST00000532845.1","ENST00000501817.2","ENST00000531708.1"; Matching_LNC_(GID:SpnScr:Orient:ExExScr)"ENSG00000245571.2"_11:0.00:S:0.00,"ENSG00000245571.2"_10:0.04:S:0.01,"ENSG00000245571.2"_9:0.04:S:0.01,"ENSG00000245571.2"_8:0.05:S:0.01,"ENSG00000245571.2"_7:0.05:S:0.01,"ENSG0…
chr11	hg19_ucscRetroAli5	exon	62677259	62678449	0	-	.	gene_id "DQ895104.2-13"; transcript_id "DQ895104.2-13"; All_Transcript_IDs_Within_The_Span_of_Gene1:"ENST00000543624.1"; Matching_LNC_(GID:SpnScr:Orient:ExExScr)"ENSG00000257002.1":0.14:A:0.02,%Highest_Span_Score:Intersect Anti:Sense:Prop Anti:Highest_ExEx_Score,0.14,1,0,1.0,0.02%;
chr11	hg19_ucscRetroAli5	exon	63287903	63288424	0	-	.	gene_id "NM_021109.3-6"; transcript_id "NM_021109.3-6"; All_Transcript_IDs_Within_The_Span_of_Gene1:"TCONS_00019319"; Matching_LINC_(GID:SpnScr:Orient:ExExScr)"TCONS_00019319":0.11:A:0.18,%Highest_Span_Score:Intersect Anti:Sense:Prop Anti:Highest_ExEx_Score,0.11,1,0,1.0,0.18%;
chr11	hg19_ucscRetroAli5	exon	64832740	64834277	0	-	.	gene_id "NR_037608.1-49"; transcript_id "NR_037608.1-49"; All_Transcript_IDs_Within_The_Span_of_Gene1:"TCONS_00019123"; Matching_LINC_(GID:SpnScr:Orient:ExExScr)"TCONS_00019123":0.02:S:0.01,%Highest_Span_Score:Intersect Anti:Sense:Prop Anti:Highest_ExEx_Score,0.02,0,1,0.0,0.01%;
chr11	hg19_wgEncodeGencodePseudoGeneV17	exon	71093647	71118818	0	-	.	gene_id "ENST00000460880.1"; transcript_id "ENST00000460880.1"; All_Transcript_IDs_Within_The_Span_of_Gene1:"TCONS_l2_00005380"; Matching_LINC_(GID:SpnScr:Orient:ExExScr)"TCONS_l2_00005380":0.01:S:0.01,%Highest_Span_Score:Intersect Anti:Sense:Prop Anti:Highest_ExEx_Score,0.01,0,1,0.0,0.01%;
chr11	hg19_pseudoYale60	exon	71505691	71505810	0	-	.	gene_id "PGOHUM00000242355"; transcript_id "PGOHUM00000242355"; All_Transcript_IDs_Within_The_Span_of_Gene1:"ENST00000511954.1"; Matching_LNC_(GID:SpnScr:Orient:ExExScr)"ENSG00000248671.2":0.13:S:0.13,%Highest_Span_Score:Intersect Anti:Sense:Prop Anti:Highest_ExEx_Score,0.13,0,1,0.0,0.13%;
chr11	hg19_wgEncodeGencodePseudoGeneV17	exon	71511709	71515691	0	-	.	gene_id "ENST00000525656.1"; transcript_id "ENST00000525656.1"; All_Transcript_IDs_Within_The_Span_of_Gene1:"ENST00000511954.1","ENST00000524714.1"; Matching_LNC_(GID:SpnScr:Orient:ExExScr)"ENSG00000248671.2"_3:0.03:S:0.23,"ENSG00000248671.2"_2:0.03:S:0.23,%Highest_Span_Score:Intersect Anti:Sense:Prop Anti:Highest_ExEx_Score,0.03,0,2,0.0,0.23%;
chr11	hg19_pseudoYale60	exon	71524489	71524928	0	-	.	gene_id "PGOHUM00000242357"; transcript_id "PGOHUM00000242357"; All_Transcript_IDs_Within_The_Span_of_Gene1:"ENST00000524714.1","ENST00000511954.1","ENST00000508969.2"; Matching_LNC_(GID:SpnScr:Orient:ExExScr)"ENSG00000248671.2"_9:0.76:S:0.76,"ENSG00000248671.2"_8:0.73:S:0.73,"ENSG00000248671.2"_7:0.00:S:0.00,%Highest_Span_Score:Intersect Anti:Sense:Prop Anti:Highest_ExEx_Score,0.76,0,3,0.0,0.76%;
chr11	hg19_wgEncodeGencodePseudoGeneV17	exon	71589499	71595604	0	+	.	gene_id "ENST00000533289.1"; transcript_id "ENST00000533289.1"; All_Transcript_IDs_Within_The_Span_of_Gene1:"TCONS_00019375","TCONS_00019697"; Matching_LINC_(GID:SpnScr:Orient:ExExScr)"TCONS_00019697":0.00:A:0.11,"TCONS_00019375":0.34:S:0.03,%Highest_Span_Score:Intersect Anti:Sense:Prop Anti:Highest_ExEx_Score,0.34,1,1,0.5,0.11%;
chr11	hg19_ucscRetroAli5	exon	71724126	71727258	0	-	.	gene_id "NM_002473.4-3"; transcript_id "NM_002473.4-3"; All_Transcript_IDs_Within_The_Span_of_Gene1:"ENST00000502284.1"; Matching_LNC_(GID:SpnScr:Orient:ExExScr)"ENSG00000251143.1":0.18:A:0.01,%Highest_Span_Score:Intersect Anti:Sense:Prop Anti:Highest_ExEx_Score,0.18,1,0,1.0,0.01%;
chr11	hg19_pseudoYale60	exon	71991195	71992151	0	+	.	gene_id "PGOHUM00000250411"; transcript_id "PGOHUM00000250411"; All_Transcript_IDs_Within_The_Span_of_Gene1:"TCONS_l2_00004632","TCONS_l2_00004631"; Matching_LINC_(GID:SpnScr:Orient:ExExScr)"TCONS_l2_00004631":0.88:S:0.82,"TCONS_l2_00004632":0.88:S:0.82,%Highest_Span_Score:Intersect Anti:Sense:Prop Anti:Highest_ExEx_Score,0.88,0,2,0.0,0.82%;
chr11	hg19_ucscRetroAli5	exon	74195812	74197143	0	-	.	gene_id "NM_016304.2-3"; transcript_id "NM_016304.2-3"; All_Transcript_IDs_Within_The_Span_of_Gene1:"ENST00000533008.1"; Matching_LNC_(GID:SpnScr:Orient:ExExScr)"ENSG00000254631.1"_5:0.46:A:0.03,%Highest_Span_Score:Intersect Anti:Sense:Prop Anti:Highest_ExEx_Score,0.46,1,0,1.0,0.03%;
chr11	hg19_pseudoYale60	exon	74952123	74952814	0	+	.	gene_id "PGOHUM00000256686"; transcript_id "PGOHUM00000256686"; All_Transcript_IDs_Within_The_Span_of_Gene1:"ENST00000530792.1"; Matching_LNC_(GID:SpnScr:Orient:ExExScr)"ENSG00000255136.2"_7:0.08:A:0.08,%Highest_Span_Score:Intersect Anti:Sense:Prop Anti:Highest_ExEx_Score,0.08,1,0,1.0,0.08%;
chr11	hg19_pseudoYale60	exon	76338902	76339450	0	+	.	gene_id "PGOHUM00000256687"; transcript_id "PGOHUM00000256687"; All_Transcript_IDs_Within_The_Span_of_Gene1:"ENST00000532413.1"; Matching_LNC_(GID:SpnScr:Orient:ExExScr)"ENSG00000255363.1":0.08:A:0.23,%Highest_Span_Score:Intersect Anti:Sense:Prop Anti:Highest_ExEx_Score,0.08,1,0,1.0,0.23%;
chr11	hg19_ucscRetroAli5	exon	77852639	77854146	0	+	.	gene_id "NM_001099285.1-4"; transcript_id "NM_001099285.1-4"; All_Transcript_IDs_Within_The_Span_of_Gene1:"ENST00000500113.1","ENST00000532831.1","ENST00000530261.1","ENST00000527321.1"; Matching_LNC_(GID:SpnScr:Orient:ExExScr)"ENSG00000246174.3"_8:0.22:S:0.15,"ENSG00000246174.3"_7:0.07:S:0.08,"ENSG00000246174.3"_6:0.26:S:0.09,"ENSG00000246174.3"_5:0.88:S:0.33,%Highest_Span_Score:Intersect Anti:S…
chr11	hg19_ucscRetroAli5	exon	82817526	82818027	0	-	.	gene_id "NM_001862.2-2"; transcript_id "NM_001862.2-2"; All_Transcript_IDs_Within_The_Span_of_Gene1:"ENST00000527627.1"; Matching_LNC_(GID:SpnScr:Orient:ExExScr)"ENSG00000246067.2"_19:0.46:A:0.20,%Highest_Span_Score:Intersect Anti:Sense:Prop Anti:Highest_ExEx_Score,0.46,1,0,1.0,0.20%;
chr11	hg19_ucscRetroAli5	exon	82843043	82846311	0	+	.	gene_id "NM_005872.2-3"; transcript_id "NM_005872.2-3"; All_Transcript_IDs_Within_The_Span_of_Gene1:"TCONS_l2_00004688"; Matching_LINC_(GID:SpnScr:Orient:ExExScr)"TCONS_l2_00004688":0.17:S:0.10,%Highest_Span_Score:Intersect Anti:Sense:Prop Anti:Highest_ExEx_Score,0.17,0,1,0.0,0.10%;
chr11	hg19_ucscRetroAli5	exon	82920355	82921152	0	+	.	gene_id "NM_001826.2-3"; transcript_id "NM_001826.2-3"; All_Transcript_IDs_Within_The_Span_of_Gene1:"ENST00000531869.1"; Matching_LNC_(GID:SpnScr:Orient:ExExScr)"ENSG00000254551.1":0.15:A:0.44,%Highest_Span_Score:Intersect Anti:Sense:Prop Anti:Highest_ExEx_Score,0.15,1,0,1.0,0.44%;
chr11	hg19_ucscRetroAli5	exon	82923996	82924446	0	+	.	gene_id "AK311909.1-5"; transcript_id "AK311909.1-5"; All_Transcript_IDs_Within_The_Span_of_Gene1:"ENST00000531869.1"; Matching_LNC_(GID:SpnScr:Orient:ExExScr)"ENSG00000254551.1":0.10:A:0.19,%Highest_Span_Score:Intersect Anti:Sense:Prop Anti:Highest_ExEx_Score,0.10,1,0,1.0,0.19%;
chr11	hg19_ucscRetroAli5	exon	86142566	86145175	0	+	.	gene_id "AK312526.1-5"; transcript_id "AK312526.1-5"; All_Transcript_IDs_Within_The_Span_of_Gene1:"ENST00000524610.1"; Matching_LNC_(GID:SpnScr:Orient:ExExScr)"ENSG00000254733.1":0.01:S:0.10,%Highest_Span_Score:Intersect Anti:Sense:Prop Anti:Highest_ExEx_Score,0.01,0,1,0.0,0.10%;
chr11	hg19_wgEncodeGencodePseudoGeneV17	exon	86543582	86544491	0	-	.	gene_id "ENST00000526052.1"; transcript_id "ENST00000526052.1"; All_Transcript_IDs_Within_The_Span_of_Gene1:"ENST00000602510.1"; Matching_LNC_(GID:SpnScr:Orient:ExExScr)"ENSG00000269895.1":0.04:A:0.20,%Highest_Span_Score:Intersect Anti:Sense:Prop Anti:Highest_ExEx_Score,0.04,1,0,1.0,0.20%;
chr11	hg19_ucscRetroAli5	exon	93342598	93343574	0	-	.	gene_id "NM_013240.4-1"; transcript_id "NM_013240.4-1"; All_Transcript_IDs_Within_The_Span_of_Gene1:"TCONS_l2_00005153"; Matching_LINC_(GID:SpnScr:Orient:ExExScr)"TCONS_l2_00005153":0.46:S:0.30,%Highest_Span_Score:Intersect Anti:Sense:Prop Anti:Highest_ExEx_Score,0.46,0,1,0.0,0.30%;
chr11	hg19_wgEncodeGencodePseudoGeneV17	exon	104774180	104780642	0	-	.	gene_id "ENST00000532441.1"; transcript_id "ENST00000532441.1"; All_Transcript_IDs_Within_The_Span_of_Gene1:"TCONS_l2_00005390","TCONS_l2_00005389","TCONS_l2_00005388","TCONS_l2_00005176","TCONS_l2_00005177","TCONS_l2_00005391","TCONS_l2_00005178"; Matching_LINC_(GID:SpnScr:Orient:ExExScr)"TCONS_l2_00005178":0.25:S:0.23,"TCONS_l2_00005391":0.41:S:0.37,"TCONS_l2_00005177":0.01:S:0.04,"TCONS_l2_000…
chr11	hg19_ucscRetroAli5	exon	107606692	107609487	0	-	.	gene_id "NM_015976.4-2"; transcript_id "NM_015976.4-2"; All_Transcript_IDs_Within_The_Span_of_Gene1:"TCONS_l2_00005184"; Matching_LINC_(GID:SpnScr:Orient:ExExScr)"TCONS_l2_00005184":0.11:S:0.03,%Highest_Span_Score:Intersect Anti:Sense:Prop Anti:Highest_ExEx_Score,0.11,0,1,0.0,0.03%;
chr11	hg19_ucscRetroAli5	exon	113640327	113642603	0	+	.	gene_id "NM_004718.2-1"; transcript_id "NM_004718.2-1"; All_Transcript_IDs_Within_The_Span_of_Gene1:"ENST00000545514.1","ENST00000543486.1"; Matching_LNC_(GID:SpnScr:Orient:ExExScr)"ENSG00000256603.1":0.57:A:0.16,"ENSG00000256850.1":0.02:A:0.00,%Highest_Span_Score:Intersect Anti:Sense:Prop Anti:Highest_ExEx_Score,0.57,2,0,1.0,0.16%;
chr11	hg19_ucscRetroAli5	exon	113691136	113692651	0	-	.	gene_id "NM_030980.1-103"; transcript_id "NM_030980.1-103"; All_Transcript_IDs_Within_The_Span_of_Gene1:"ENST00000399123.2"; Matching_LNC_(GID:SpnScr:Orient:ExExScr)"ENSG00000256452.1":0.35:A:0.00,%Highest_Span_Score:Intersect Anti:Sense:Prop Anti:Highest_ExEx_Score,0.35,1,0,1.0,0.00%;
chr11	hg19_pseudoYale60	exon	117006233	117009299	0	+	.	gene_id "PGOHUM00000242905"; transcript_id "PGOHUM00000242905"; All_Transcript_IDs_Within_The_Span_of_Gene1:"TCONS_l2_00005211","TCONS_l2_00004785","TCONS_l2_00005339","TCONS_l2_00004786"; Matching_LINC_(GID:SpnScr:Orient:ExExScr)"TCONS_l2_00004786":0.40:S:0.22,"TCONS_l2_00005339":0.43:S:0.43,"TCONS_l2_00004785":0.82:S:0.56,"TCONS_l2_00005211":0.34:A:0.10,%Highest_Span_Score:Intersect Anti:Sense:…
chr11	hg19_ucscRetroAli5	exon	124983420	124984820	0	+	.	gene_id "NM_000224.2-12"; transcript_id "NM_000224.2-12"; All_Transcript_IDs_Within_The_Span_of_Gene1:"TCONS_l2_00004831","TCONS_l2_00004830"; Matching_LINC_(GID:SpnScr:Orient:ExExScr)"TCONS_l2_00004830":0.09:S:0.23,"TCONS_l2_00004831":0.09:S:0.16,%Highest_Span_Score:Intersect Anti:Sense:Prop Anti:Highest_ExEx_Score,0.09,0,2,0.0,0.23%;
chr11	hg19_wgEncodeGencodePseudoGeneV17	exon	126873298	126874130	0	+	.	gene_id "ENST00000404882.2"; transcript_id "ENST00000404882.2"; All_Transcript_IDs_Within_The_Span_of_Gene1:"ENST00000525678.1"; Matching_LNC_(GID:SpnScr:Orient:ExExScr)"ENSG00000218109.3":0.26:S:0.20,%Highest_Span_Score:Intersect Anti:Sense:Prop Anti:Highest_ExEx_Score,0.26,0,1,0.0,0.20%;
chr11	hg19_ucscRetroAli5	exon	133908320	133909378	0	+	.	gene_id "AK125069.1-133"; transcript_id "AK125069.1-133"; All_Transcript_IDs_Within_The_Span_of_Gene1:"ENST00000529070.1","ENST00000532327.1"; Matching_LNC_(GID:SpnScr:Orient:ExExScr)"ENSG00000204241.3"_9:0.26:S:0.04,"ENSG00000204241.3"_8:0.20:S:0.02,%Highest_Span_Score:Intersect Anti:Sense:Prop Anti:Highest_ExEx_Score,0.26,0,2,0.0,0.04%;
chr12	hg19_pseudoYale60	exon	2851224	2851972	0	+	.	gene_id "PGOHUM00000239625"; transcript_id "PGOHUM00000239625"; All_Transcript_IDs_Within_The_Span_of_Gene1:"ENST00000540093.1"; Matching_LNC_(GID:SpnScr:Orient:ExExScr)"ENSG00000256150.1":0.00:A:0.18,%Highest_Span_Score:Intersect Anti:Sense:Prop Anti:Highest_ExEx_Score,0.00,1,0,1.0,0.18%;
chr12	hg19_pseudoYale60	exon	2870392	2870812	0	+	.	gene_id "PGOHUM00000239626"; transcript_id "PGOHUM00000239626"; All_Transcript_IDs_Within_The_Span_of_Gene1:"ENST00000540093.1","ENST00000536497.1"; Matching_LNC_(GID:SpnScr:Orient:ExExScr)"ENSG00000255669.1":0.05:A:0.03,"ENSG00000256150.1":0.01:A:0.00,%Highest_Span_Score:Intersect Anti:Sense:Prop Anti:Highest_ExEx_Score,0.05,2,0,1.0,0.03%;
chr12	hg19_pseudoYale60	exon	3432490	3446368	0	-	.	gene_id "PGOHUM00000239297"; transcript_id "PGOHUM00000239297"; All_Transcript_IDs_Within_The_Span_of_Gene1:"ENST00000543036.1","ENST00000432994.2"; Matching_LNC_(GID:SpnScr:Orient:ExExScr)"ENSG00000236908.2"_3:0.02:A:0.00,"ENSG00000236908.2"_2:0.14:A:0.04,"ENSG00000236908.2"_1:0.00:A:0.18,%Highest_Span_Score:Intersect Anti:Sense:Prop Anti:Highest_ExEx_Score,0.14,3,0,1.0,0.18%;
chr12	hg19_ucscRetroAli5	exon	4206559	4208933	0	+	.	gene_id "BC016660.1-8"; transcript_id "BC016660.1-8"; All_Transcript_IDs_Within_The_Span_of_Gene1:"TCONS_l2_00005430"; Matching_LINC_(GID:SpnScr:Orient:ExExScr)"TCONS_l2_00005430":0.56:S:0.08,%Highest_Span_Score:Intersect Anti:Sense:Prop Anti:Highest_ExEx_Score,0.56,0,1,0.0,0.08%;
chr12	hg19_ucscRetroAli5	exon	6547641	6548304	0	+	.	gene_id "BC051006.1-5"; transcript_id "BC051006.1-5"; All_Transcript_IDs_Within_The_Span_of_Gene1:"ENST00000535639.1"; Matching_LNC_(GID:SpnScr:Orient:ExExScr)"ENSG00000215039.2":0.04:A:0.02,%Highest_Span_Score:Intersect Anti:Sense:Prop Anti:Highest_ExEx_Score,0.04,1,0,1.0,0.02%;
chr12	hg19_pseudoYale60	exon	8329464	8330293	0	+	.	gene_id "PGOHUM00000239643"; transcript_id "PGOHUM00000239643"; All_Transcript_IDs_Within_The_Span_of_Gene1:"ENST00000398526.2"; Matching_LNC_(GID:SpnScr:Orient:ExExScr)"ENSG00000256703.1":0.07:S:0.06,%Highest_Span_Score:Intersect Anti:Sense:Prop Anti:Highest_ExEx_Score,0.07,0,1,0.0,0.06%;
chr12	hg19_wgEncodeGencodePseudoGeneV17	exon	8352195	8359306	0	-	.	gene_id "ENST00000491870.1"; transcript_id "ENST00000491870.1"; All_Transcript_IDs_Within_The_Span_of_Gene1:"ENST00000541558.1","ENST00000544214.1","ENST00000535567.1","ENST00000372173.5","ENST00000456135.2"; Matching_LNC_(GID:SpnScr:Orient:ExExScr)"ENSG00000226711.2"_42:0.05:A:0.00,"ENSG00000226711.2"_41:0.02:A:0.00,"ENSG00000226711.2"_40:0.01:A:0.00,"ENSG00000226711.2"_39:0.18:A:0.02,"ENSG00000…
chr12	hg19_wgEncodeGencodePseudoGeneV17	exon	8380330	8384360	0	+	.	gene_id "ENST00000437882.2"; transcript_id "ENST00000437882.2"; All_Transcript_IDs_Within_The_Span_of_Gene1:"TCONS_l2_00006623","TCONS_l2_00006096","TCONS_l2_00006097"; Matching_LINC_(GID:SpnScr:Orient:ExExScr)"TCONS_l2_00006097":0.01:A:0.01,"TCONS_l2_00006096":0.02:A:0.01,"TCONS_l2_00006623":0.01:A:0.01,%Highest_Span_Score:Intersect Anti:Sense:Prop Anti:Highest_ExEx_Score,0.02,3,0,1.0,0.01%;
chr12	hg19_pseudoYale60	exon	8385106	8388267	0	-	.	gene_id "PGOHUM00000239316"; transcript_id "PGOHUM00000239316"; All_Transcript_IDs_Within_The_Span_of_Gene1:"ENST00000304751.9"; Matching_LNC_(GID:SpnScr:Orient:ExExScr)"ENSG00000215241.3":0.04:A:0.10,%Highest_Span_Score:Intersect Anti:Sense:Prop Anti:Highest_ExEx_Score,0.04,1,0,1.0,0.10%;
chr12	hg19_pseudoYale60	exon	8388275	8388394	0	+	.	gene_id "PGOHUM00000239647"; transcript_id "PGOHUM00000239647"; All_Transcript_IDs_Within_The_Span_of_Gene1:"ENST00000304751.9"; Matching_LNC_(GID:SpnScr:Orient:ExExScr)"ENSG00000215241.3":0.21:S:0.21,%Highest_Span_Score:Intersect Anti:Sense:Prop Anti:Highest_ExEx_Score,0.21,0,1,0.0,0.21%;
chr12	hg19_wgEncodeGencodePseudoGeneV17	exon	8407123	8461445	0	-	.	gene_id "ENST00000541031.1"; transcript_id "ENST00000541031.1"; All_Transcript_IDs_Within_The_Span_of_Gene1:"ENST00000544461.1"; Matching_LNC_(GID:SpnScr:Orient:ExExScr)"ENSG00000226091.3":0.15:S:0.09,%Highest_Span_Score:Intersect Anti:Sense:Prop Anti:Highest_ExEx_Score,0.15,0,1,0.0,0.09%;
chr12	hg19_ucscRetroAli5	exon	8549017	8549716	0	-	.	gene_id "NR_047662.2-155"; transcript_id "NR_047662.2-155"; All_Transcript_IDs_Within_The_Span_of_Gene1:"ENST00000538304.1","ENST00000544461.1"; Matching_LNC_(GID:SpnScr:Orient:ExExScr)"ENSG00000226091.3"_19:0.54:S:0.09,"ENSG00000226091.3"_18:0.00:S:0.02,%Highest_Span_Score:Intersect Anti:Sense:Prop Anti:Highest_ExEx_Score,0.54,0,2,0.0,0.09%;
chr12	hg19_wgEncodeGencodePseudoGeneV17	exon	9381972	9428413	0	-	.	gene_id "ENST00000566278.2"; transcript_id "ENST00000566278.2"; All_Transcript_IDs_Within_The_Span_of_Gene1:"ENST00000427111.3","ENST00000538219.1"; Matching_LNC_(GID:SpnScr:Orient:ExExScr)"ENSG00000256427.1":0.25:A:0.00,"ENSG00000237248.3":0.07:A:0.01,%Highest_Span_Score:Intersect Anti:Sense:Prop Anti:Highest_ExEx_Score,0.25,2,0,1.0,0.01%;
chr12	hg19_wgEncodeGencodePseudoGeneV17	exon	9550951	9567447	0	-	.	gene_id "ENST00000540982.1"; transcript_id "ENST00000540982.1"; All_Transcript_IDs_Within_The_Span_of_Gene1:"TCONS_l2_00006111","TCONS_l2_00006112","TCONS_l2_00006113","TCONS_l2_00006114","TCONS_l2_00006115","TCONS_l2_00006117","TCONS_l2_00006116","TCONS_l2_00006119","TCONS_l2_00006120","TCONS_l2_00006122","TCONS_l2_00006121","TCONS_l2_00006123","TCONS_l2_00006124","TCONS_l2_00006126","TCONS_l2_0…
chr12	hg19_wgEncodeGencodePseudoGeneV17	exon	9620148	9727568	0	+	.	gene_id "ENST00000518709.1"; transcript_id "ENST00000518709.1"; All_Transcript_IDs_Within_The_Span_of_Gene1:"TCONS_l2_00006576","TCONS_l2_00005493","TCONS_l2_00006131","TCONS_l2_00006130","TCONS_l2_00005494","TCONS_l2_00005495","TCONS_l2_00005496"; Matching_LINC_(GID:SpnScr:Orient:ExExScr)"TCONS_l2_00005496":0.04:S:0.06,"TCONS_l2_00005495":0.05:S:0.04,"TCONS_l2_00005494":0.05:S:0.08,"TCONS_l2_000…
chr12	hg19_ucscRetroAli5	exon	9794266	9796602	0	+	.	gene_id "NM_002080.2-4"; transcript_id "NM_002080.2-4"; All_Transcript_IDs_Within_The_Span_of_Gene1:"TCONS_l2_00006577","TCONS_l2_00005499"; Matching_LINC_(GID:SpnScr:Orient:ExExScr)"TCONS_l2_00005499":0.03:S:0.03,"TCONS_l2_00006577":0.09:S:0.00,%Highest_Span_Score:Intersect Anti:Sense:Prop Anti:Highest_ExEx_Score,0.09,0,2,0.0,0.03%;
chr12	hg19_wgEncodeGencodePseudoGeneV17	exon	9806279	9809639	0	+	.	gene_id "ENST00000537668.1"; transcript_id "ENST00000537668.1"; All_Transcript_IDs_Within_The_Span_of_Gene1:"TCONS_l2_00006577","TCONS_l2_00005499","TCONS_l2_00005500","TCONS_l2_00005501","TCONS_l2_00005502","TCONS_l2_00006578","TCONS_l2_00005503","TCONS_l2_00005504"; Matching_LINC_(GID:SpnScr:Orient:ExExScr)"TCONS_l2_00005504":0.08:S:0.09,"TCONS_l2_00005503":0.00:S:0.12,"TCONS_l2_00006578":0.33:…
chr12	hg19_ucscRetroAli5	exon	9853103	9864048	0	+	.	gene_id "NM_014900.3-1"; transcript_id "NM_014900.3-1"; All_Transcript_IDs_Within_The_Span_of_Gene1:"ENST00000541404.1"; Matching_LNC_(GID:SpnScr:Orient:ExExScr)"ENSG00000256582.1":0.48:S:0.01,%Highest_Span_Score:Intersect Anti:Sense:Prop Anti:Highest_ExEx_Score,0.48,0,1,0.0,0.01%;
chr12	hg19_wgEncodeGencodePseudoGeneV17	exon	10741077	10752434	0	-	.	gene_id "ENST00000341141.4"; transcript_id "ENST00000341141.4"; All_Transcript_IDs_Within_The_Span_of_Gene1:"TCONS_00020167","TCONS_00021290","TCONS_00021065"; Matching_LINC_(GID:SpnScr:Orient:ExExScr)"TCONS_00021065":0.06:A:0.05,"TCONS_00021290":0.50:S:0.24,"TCONS_00020167":1.00:S:0.86,%Highest_Span_Score:Intersect Anti:Sense:Prop Anti:Highest_ExEx_Score,1.00,1,2,0.3,0.86%;
chr12	hg19_wgEncodeGencodePseudoGeneV17	exon	11047542	11048481	0	-	.	gene_id "ENST00000542513.1"; transcript_id "ENST00000542513.1"; All_Transcript_IDs_Within_The_Span_of_Gene1:"ENST00000544947.1"; Matching_LNC_(GID:SpnScr:Orient:ExExScr)"ENSG00000256419.1":0.30:S:0.09,%Highest_Span_Score:Intersect Anti:Sense:Prop Anti:Highest_ExEx_Score,0.30,0,1,0.0,0.09%;
chr12	hg19_wgEncodeGencodePseudoGeneV17	exon	13152812	13155177	0	+	.	gene_id "ENST00000331998.1"; transcript_id "ENST00000331998.1"; All_Transcript_IDs_Within_The_Span_of_Gene1:"ENST00000543321.1"; Matching_LNC_(GID:SpnScr:Orient:ExExScr)"ENSG00000255621.1":0.03:S:0.01,%Highest_Span_Score:Intersect Anti:Sense:Prop Anti:Highest_ExEx_Score,0.03,0,1,0.0,0.01%;
chr12	hg19_ucscRetroAli5	exon	17143592	17145594	0	+	.	gene_id "X16869.1-20"; transcript_id "X16869.1-20"; All_Transcript_IDs_Within_The_Span_of_Gene1:"TCONS_l2_00005546"; Matching_LINC_(GID:SpnScr:Orient:ExExScr)"TCONS_l2_00005546":0.23:S:0.06,%Highest_Span_Score:Intersect Anti:Sense:Prop Anti:Highest_ExEx_Score,0.23,0,1,0.0,0.06%;
chr12	hg19_ucscRetroAli5	exon	24736107	24738034	0	+	.	gene_id "NM_001012991.2-2"; transcript_id "NM_001012991.2-2"; All_Transcript_IDs_Within_The_Span_of_Gene1:"ENST00000483544.1"; Matching_LNC_(GID:SpnScr:Orient:ExExScr)"ENSG00000197503.4":0.03:A:0.07,%Highest_Span_Score:Intersect Anti:Sense:Prop Anti:Highest_ExEx_Score,0.03,1,0,1.0,0.07%;
chr12	hg19_wgEncodeGencodePseudoGeneV17	exon	27274843	27300597	0	+	.	gene_id "ENST00000545069.1"; transcript_id "ENST00000545069.1"; All_Transcript_IDs_Within_The_Span_of_Gene1:"TCONS_l2_00005567","TCONS_l2_00005568","TCONS_l2_00005569"; Matching_LINC_(GID:SpnScr:Orient:ExExScr)"TCONS_l2_00005569":0.19:S:0.45,"TCONS_l2_00005568":0.37:S:0.44,"TCONS_l2_00005567":0.52:S:0.37,%Highest_Span_Score:Intersect Anti:Sense:Prop Anti:Highest_ExEx_Score,0.52,0,3,0.0,0.45%;
chr12	hg19_ucscRetroAli5	exon	27855188	27856635	0	+	.	gene_id "BC067732.1-20"; transcript_id "BC067732.1-20"; All_Transcript_IDs_Within_The_Span_of_Gene1:"ENST00000536317.1","ENST00000536922.1","ENST00000542660.1"; Matching_LNC_(GID:SpnScr:Orient:ExExScr)"ENSG00000256377.1"_5:0.11:A:0.06,"ENSG00000256377.1"_4:0.11:A:0.06,"ENSG00000256377.1"_3:0.11:A:0.06,%Highest_Span_Score:Intersect Anti:Sense:Prop Anti:Highest_ExEx_Score,0.11,3,0,1.0,0.06%;
chr12	hg19_ucscRetroAli5	exon	29194348	29195278	0	+	.	gene_id "NM_001905.2-2"; transcript_id "NM_001905.2-2"; All_Transcript_IDs_Within_The_Span_of_Gene1:"TCONS_00020366","TCONS_00021091"; Matching_LINC_(GID:SpnScr:Orient:ExExScr)"TCONS_00021091":0.50:S:0.11,"TCONS_00020366":0.06:S:0.11,%Highest_Span_Score:Intersect Anti:Sense:Prop Anti:Highest_ExEx_Score,0.50,0,2,0.0,0.11%;
chr12	hg19_ucscRetroAli5	exon	31766180	31769517	0	-	.	gene_id "NM_013410.3-6"; transcript_id "NM_013410.3-6"; All_Transcript_IDs_Within_The_Span_of_Gene1:"ENST00000536397.1","ENST00000537346.1"; Matching_LNC_(GID:SpnScr:Orient:ExExScr)"ENSG00000255867.1"_5:0.15:A:0.09,"ENSG00000255867.1"_4:0.06:A:0.03,%Highest_Span_Score:Intersect Anti:Sense:Prop Anti:Highest_ExEx_Score,0.15,2,0,1.0,0.09%;
chr12	hg19_pseudoYale60	exon	31901022	31901177	0	-	.	gene_id "PGOHUM00000239396"; transcript_id "PGOHUM00000239396"; All_Transcript_IDs_Within_The_Span_of_Gene1:"ENST00000598712.1"; Matching_LNC_(GID:SpnScr:Orient:ExExScr)"ENSG00000267931.1":0.00:S:0.00,%Highest_Span_Score:Intersect Anti:Sense:Prop Anti:Highest_ExEx_Score,0.00,0,1,0.0,0.00%;
chr12	hg19_wgEncodeGencodePseudoGeneV17	exon	37969251	37970186	0	+	.	gene_id "ENST00000547456.1"; transcript_id "ENST00000547456.1"; All_Transcript_IDs_Within_The_Span_of_Gene1:"TCONS_l2_00005589"; Matching_LINC_(GID:SpnScr:Orient:ExExScr)"TCONS_l2_00005589":0.77:S:0.25,%Highest_Span_Score:Intersect Anti:Sense:Prop Anti:Highest_ExEx_Score,0.77,0,1,0.0,0.25%;
chr12	hg19_wgEncodeGencodePseudoGeneV17	exon	44053630	44054904	0	+	.	gene_id "ENST00000547505.2"; transcript_id "ENST00000547505.2"; All_Transcript_IDs_Within_The_Span_of_Gene1:"TCONS_l2_00005603"; Matching_LINC_(GID:SpnScr:Orient:ExExScr)"TCONS_l2_00005603":0.07:S:0.05,%Highest_Span_Score:Intersect Anti:Sense:Prop Anti:Highest_ExEx_Score,0.07,0,1,0.0,0.05%;
chr12	hg19_wgEncodeGencodePseudoGeneV17	exon	48835813	48836730	0	-	.	gene_id "ENST00000421347.2"; transcript_id "ENST00000421347.2"; All_Transcript_IDs_Within_The_Span_of_Gene1:"ENST00000548257.1"; Matching_LNC_(GID:SpnScr:Orient:ExExScr)"ENSG00000257735.1":0.00:A:0.09,%Highest_Span_Score:Intersect Anti:Sense:Prop Anti:Highest_ExEx_Score,0.00,1,0,1.0,0.09%;
chr12	hg19_ucscRetroAli5	exon	49193771	49195044	0	-	.	gene_id "NM_001258429.1-2"; transcript_id "NM_001258429.1-2"; All_Transcript_IDs_Within_The_Span_of_Gene1:"TCONS_00020777"; Matching_LINC_(GID:SpnScr:Orient:ExExScr)"TCONS_00020777":0.00:S:0.03,%Highest_Span_Score:Intersect Anti:Sense:Prop Anti:Highest_ExEx_Score,0.00,0,1,0.0,0.03%;
chr12	hg19_ucscRetroAli5	exon	49521749	49523487	0	-	.	gene_id "NM_006088.5-16"; transcript_id "NM_006088.5-16"; All_Transcript_IDs_Within_The_Span_of_Gene1:"ENST00000548149.1","ENST00000552893.1","ENST00000547387.1"; Matching_LNC_(GID:SpnScr:Orient:ExExScr)"ENSG00000258017.1"_4:0.14:A:0.03,"ENSG00000258017.1"_3:0.05:A:0.02,"ENSG00000258017.1"_2:0.49:A:0.10,"ENSG00000258017.1"_1:0.08:A:0.02,"ENSG00000258017.1":0.08:A:0.02,%Highest_Span_Score:Intersec…
chr12	hg19_ucscRetroAli5	exon	49689272	49691375	0	+	.	gene_id "NM_032737.3-9"; transcript_id "NM_032737.3-9"; All_Transcript_IDs_Within_The_Span_of_Gene1:"ENST00000553259.1"; Matching_LNC_(GID:SpnScr:Orient:ExExScr)"ENSG00000258334.1":0.07:A:0.11,%Highest_Span_Score:Intersect Anti:Sense:Prop Anti:Highest_ExEx_Score,0.07,1,0,1.0,0.11%;
chr12	hg19_ucscRetroAli5	exon	52242008	52242494	0	+	.	gene_id "NM_001081562.1-6"; transcript_id "NM_001081562.1-6"; All_Transcript_IDs_Within_The_Span_of_Gene1:"ENST00000562996.1"; Matching_LNC_(GID:SpnScr:Orient:ExExScr)"ENSG00000259887.1":0.11:S:0.12,%Highest_Span_Score:Intersect Anti:Sense:Prop Anti:Highest_ExEx_Score,0.11,0,1,0.0,0.12%;
chr12	hg19_ucscRetroAli5	exon	52500956	52502151	0	+	.	gene_id "NR_002163.3-355"; transcript_id "NR_002163.3-355"; All_Transcript_IDs_Within_The_Span_of_Gene1:"TCONS_l2_00005676","TCONS_l2_00005677","TCONS_l2_00005678","TCONS_l2_00005679"; Matching_LINC_(GID:SpnScr:Orient:ExExScr)"TCONS_l2_00005679":0.07:S:0.22,"TCONS_l2_00005678":0.05:S:0.22,"TCONS_l2_00005677":0.04:S:0.22,"TCONS_l2_00005676":0.03:S:0.18,%Highest_Span_Score:Intersect Anti:Sense:Prop…
chr12	hg19_ucscRetroAli5	exon	53547042	53548414	0	+	.	gene_id "NM_001416.3-9"; transcript_id "NM_001416.3-9"; All_Transcript_IDs_Within_The_Span_of_Gene1:"TCONS_l2_00005685","TCONS_l2_00005686","TCONS_l2_00005687"; Matching_LINC_(GID:SpnScr:Orient:ExExScr)"TCONS_l2_00005687":0.98:S:0.85,"TCONS_l2_00005686":0.99:S:0.91,"TCONS_l2_00005685":0.99:S:0.86,%Highest_Span_Score:Intersect Anti:Sense:Prop Anti:Highest_ExEx_Score,0.99,0,3,0.0,0.91%;
chr12	hg19_ucscRetroAli5	exon	54026522	54026962	0	-	.	gene_id "NM_000993.4-12"; transcript_id "NM_000993.4-12"; All_Transcript_IDs_Within_The_Span_of_Gene1:"TCONS_l2_00006239"; Matching_LINC_(GID:SpnScr:Orient:ExExScr)"TCONS_l2_00006239":0.03:S:0.13,%Highest_Span_Score:Intersect Anti:Sense:Prop Anti:Highest_ExEx_Score,0.03,0,1,0.0,0.13%;
chr12	hg19_pseudoYale60	exon	54473047	54473237	0	-	.	gene_id "PGOHUM00000239464"; transcript_id "PGOHUM00000239464"; All_Transcript_IDs_Within_The_Span_of_Gene1:"TCONS_l2_00006646","TCONS_l2_00006647","TCONS_l2_00006254","TCONS_l2_00006253"; Matching_LINC_(GID:SpnScr:Orient:ExExScr)"TCONS_l2_00006253":0.11:S:0.15,"TCONS_l2_00006254":0.06:S:0.10,"TCONS_l2_00006647":0.06:S:0.09,"TCONS_l2_00006646":0.04:S:0.00,%Highest_Span_Score:Intersect Anti:Sense:…
chr12	hg19_wgEncodeGencodePseudoGeneV17	exon	55002057	55004189	0	-	.	gene_id "ENST00000546596.1"; transcript_id "ENST00000546596.1"; All_Transcript_IDs_Within_The_Span_of_Gene1:"TCONS_00020171"; Matching_LINC_(GID:SpnScr:Orient:ExExScr)"TCONS_00020171":0.94:S:0.30,%Highest_Span_Score:Intersect Anti:Sense:Prop Anti:Highest_ExEx_Score,0.94,0,1,0.0,0.30%;
chr12	hg19_ucscRetroAli5	exon	55803500	55808727	0	-	.	gene_id "NM_004426.2-4"; transcript_id "NM_004426.2-4"; All_Transcript_IDs_Within_The_Span_of_Gene1:"TCONS_l2_00006264"; Matching_LINC_(GID:SpnScr:Orient:ExExScr)"TCONS_l2_00006264":0.97:S:0.59,%Highest_Span_Score:Intersect Anti:Sense:Prop Anti:Highest_ExEx_Score,0.97,0,1,0.0,0.59%;
chr12	hg19_ucscRetroAli5	exon	56904720	56906969	0	+	.	gene_id "NM_002156.4-6"; transcript_id "NM_002156.4-6"; All_Transcript_IDs_Within_The_Span_of_Gene1:"TCONS_l2_00005705"; Matching_LINC_(GID:SpnScr:Orient:ExExScr)"TCONS_l2_00005705":0.97:S:0.93,%Highest_Span_Score:Intersect Anti:Sense:Prop Anti:Highest_ExEx_Score,0.97,0,1,0.0,0.93%;
chr12	hg19_ucscRetroAli5	exon	63397159	63398896	0	+	.	gene_id "NM_144972.4-137"; transcript_id "NM_144972.4-137"; All_Transcript_IDs_Within_The_Span_of_Gene1:"ENST00000552996.1"; Matching_LNC_(GID:SpnScr:Orient:ExExScr)"ENSG00000257235.1":0.16:A:0.07,%Highest_Span_Score:Intersect Anti:Sense:Prop Anti:Highest_ExEx_Score,0.16,1,0,1.0,0.07%;
chr12	hg19_pseudoYale60	exon	64078526	64118711	0	-	.	gene_id "PGOHUM00000239491"; transcript_id "PGOHUM00000239491"; All_Transcript_IDs_Within_The_Span_of_Gene1:"TCONS_l2_00006295"; Matching_LINC_(GID:SpnScr:Orient:ExExScr)"TCONS_l2_00006295":0.09:S:0.35,%Highest_Span_Score:Intersect Anti:Sense:Prop Anti:Highest_ExEx_Score,0.09,0,1,0.0,0.35%;
chr12	hg19_ucscRetroAli5	exon	64215316	64218128	0	+	.	gene_id "NM_002568.3-8"; transcript_id "NM_002568.3-8"; All_Transcript_IDs_Within_The_Span_of_Gene1:"ENST00000546214.1"; Matching_LNC_(GID:SpnScr:Orient:ExExScr)"ENSG00000255850.1":0.01:A:0.03,%Highest_Span_Score:Intersect Anti:Sense:Prop Anti:Highest_ExEx_Score,0.01,1,0,1.0,0.03%;
chr12	hg19_ucscRetroAli5	exon	66038091	66040256	0	-	.	gene_id "NM_020357.1-2"; transcript_id "NM_020357.1-2"; All_Transcript_IDs_Within_The_Span_of_Gene1:"ENST00000540875.1","ENST00000545188.1"; Matching_LNC_(GID:SpnScr:Orient:ExExScr)"ENSG00000256915.1"_1:0.04:A:0.03,"ENSG00000256915.1":0.07:A:0.04,%Highest_Span_Score:Intersect Anti:Sense:Prop Anti:Highest_ExEx_Score,0.07,2,0,1.0,0.04%;
chr12	hg19_ucscRetroAli5	exon	69078353	69080154	0	+	.	gene_id "NM_000971.3-19"; transcript_id "NM_000971.3-19"; All_Transcript_IDs_Within_The_Span_of_Gene1:"ENST00000433116.2","ENST00000500695.2","ENST00000502102.2"; Matching_LNC_(GID:SpnScr:Orient:ExExScr)"ENSG00000247363.2"_4:0.09:A:0.07,"ENSG00000247363.2"_3:0.09:A:0.07,"ENSG00000247363.2"_2:0.25:A:0.05,%Highest_Span_Score:Intersect Anti:Sense:Prop Anti:Highest_ExEx_Score,0.25,3,0,1.0,0.07%;
chr12	hg19_ucscRetroAli5	exon	69235652	69236953	0	+	.	gene_id "NM_016304.2-5"; transcript_id "NM_016304.2-5"; All_Transcript_IDs_Within_The_Span_of_Gene1:"ENST00000553141.1"; Matching_LNC_(GID:SpnScr:Orient:ExExScr)"ENSG00000257181.1":0.67:A:0.03,%Highest_Span_Score:Intersect Anti:Sense:Prop Anti:Highest_ExEx_Score,0.67,1,0,1.0,0.03%;
chr12	hg19_pseudoYale60	exon	70297415	70297633	0	+	.	gene_id "PGOHUM00000239849"; transcript_id "PGOHUM00000239849"; All_Transcript_IDs_Within_The_Span_of_Gene1:"TCONS_l2_00005745"; Matching_LINC_(GID:SpnScr:Orient:ExExScr)"TCONS_l2_00005745":0.03:S:0.27,%Highest_Span_Score:Intersect Anti:Sense:Prop Anti:Highest_ExEx_Score,0.03,0,1,0.0,0.27%;
chr12	hg19_ucscRetroAli5	exon	74686093	74686970	0	+	.	gene_id "BC108915.1-6"; transcript_id "BC108915.1-6"; All_Transcript_IDs_Within_The_Span_of_Gene1:"ENST00000548427.1","ENST00000551210.1","ENST00000515416.2","ENST00000549905.1"; Matching_LNC_(GID:SpnScr:Orient:ExExScr)"ENSG00000251138.2"_12:0.36:A:0.15,"ENSG00000251138.2"_11:0.35:A:0.15,"ENSG00000251138.2"_10:0.25:A:0.19,"ENSG00000251138.2"_9:0.54:A:0.18,%Highest_Span_Score:Intersect Anti:Sense:…
chr12	hg19_ucscRetroAli5	exon	74931823	74935207	0	+	.	gene_id "NM_001098833.1-2"; transcript_id "NM_001098833.1-2"; All_Transcript_IDs_Within_The_Span_of_Gene1:"ENST00000550926.1"; Matching_LNC_(GID:SpnScr:Orient:ExExScr)"ENSG00000257386.1":0.14:A:0.02,%Highest_Span_Score:Intersect Anti:Sense:Prop Anti:Highest_ExEx_Score,0.14,1,0,1.0,0.02%;
chr12	hg19_ucscRetroAli5	exon	75650541	75652503	0	-	.	gene_id "U47414.1-1"; transcript_id "U47414.1-1"; All_Transcript_IDs_Within_The_Span_of_Gene1:"ENST00000549953.1"; Matching_LNC_(GID:SpnScr:Orient:ExExScr)"ENSG00000254451.2"_3:0.00:A:0.01,%Highest_Span_Score:Intersect Anti:Sense:Prop Anti:Highest_ExEx_Score,0.00,1,0,1.0,0.01%;
chr12	hg19_ucscRetroAli5	exon	76530934	76533195	0	+	.	gene_id "NM_032730.4-107"; transcript_id "NM_032730.4-107"; All_Transcript_IDs_Within_The_Span_of_Gene1:"TCONS_l2_00005758"; Matching_LINC_(GID:SpnScr:Orient:ExExScr)"TCONS_l2_00005758":0.18:S:0.05,%Highest_Span_Score:Intersect Anti:Sense:Prop Anti:Highest_ExEx_Score,0.18,0,1,0.0,0.05%;
chr12	hg19_ucscRetroAli5	exon	80422657	80423483	0	+	.	gene_id "NM_000971.3-21"; transcript_id "NM_000971.3-21"; All_Transcript_IDs_Within_The_Span_of_Gene1:"TCONS_l2_00005785"; Matching_LINC_(GID:SpnScr:Orient:ExExScr)"TCONS_l2_00005785":0.08:S:0.22,%Highest_Span_Score:Intersect Anti:Sense:Prop Anti:Highest_ExEx_Score,0.08,0,1,0.0,0.22%;
chr12	hg19_ucscRetroAli5	exon	80496639	80497137	0	-	.	gene_id "NM_000987.3-17"; transcript_id "NM_000987.3-17"; All_Transcript_IDs_Within_The_Span_of_Gene1:"TCONS_l2_00006336"; Matching_LINC_(GID:SpnScr:Orient:ExExScr)"TCONS_l2_00006336":0.88:S:0.14,%Highest_Span_Score:Intersect Anti:Sense:Prop Anti:Highest_ExEx_Score,0.88,0,1,0.0,0.14%;
chr12	hg19_pseudoYale60	exon	80626745	80672916	0	+	.	gene_id "PGOHUM00000239871"; transcript_id "PGOHUM00000239871"; All_Transcript_IDs_Within_The_Span_of_Gene1:"TCONS_l2_00005786","TCONS_l2_00005787","TCONS_l2_00005788","TCONS_l2_00005789"; Matching_LINC_(GID:SpnScr:Orient:ExExScr)"TCONS_l2_00005789":0.07:S:0.10,"TCONS_l2_00005788":0.07:S:0.00,"TCONS_l2_00005787":0.07:S:0.14,"TCONS_l2_00005786":0.05:S:0.08,%Highest_Span_Score:Intersect Anti:Sense:…
chr12	hg19_ucscRetroAli5	exon	90311230	90313690	0	-	.	gene_id "NM_001007246.2-3"; transcript_id "NM_001007246.2-3"; All_Transcript_IDs_Within_The_Span_of_Gene1:"ENST00000549551.1"; Matching_LNC_(GID:SpnScr:Orient:ExExScr)"ENSG00000258216.1"_1:0.03:A:0.01,%Highest_Span_Score:Intersect Anti:Sense:Prop Anti:Highest_ExEx_Score,0.03,1,0,1.0,0.01%;
chr12	hg19_ucscRetroAli5	exon	93517728	93518324	0	-	.	gene_id "NM_001113202.1-3"; transcript_id "NM_001113202.1-3"; All_Transcript_IDs_Within_The_Span_of_Gene1:"TCONS_l2_00006359"; Matching_LINC_(GID:SpnScr:Orient:ExExScr)"TCONS_l2_00006359":0.04:S:0.36,%Highest_Span_Score:Intersect Anti:Sense:Prop Anti:Highest_ExEx_Score,0.04,0,1,0.0,0.36%;
chr12	hg19_pseudoYale60	exon	105907431	105907553	0	+	.	gene_id "PGOHUM00000239913"; transcript_id "PGOHUM00000239913"; All_Transcript_IDs_Within_The_Span_of_Gene1:"TCONS_l2_00005873"; Matching_LINC_(GID:SpnScr:Orient:ExExScr)"TCONS_l2_00005873":0.00:S:0.33,%Highest_Span_Score:Intersect Anti:Sense:Prop Anti:Highest_ExEx_Score,0.00,0,1,0.0,0.33%;
chr12	hg19_wgEncodeGencodePseudoGeneV17	exon	108275019	108277159	0	+	.	gene_id "ENST00000550420.1"; transcript_id "ENST00000550420.1"; All_Transcript_IDs_Within_The_Span_of_Gene1:"TCONS_l2_00006407"; Matching_LINC_(GID:SpnScr:Orient:ExExScr)"TCONS_l2_00006407":0.06:A:0.02,%Highest_Span_Score:Intersect Anti:Sense:Prop Anti:Highest_ExEx_Score,0.06,1,0,1.0,0.02%;
chr12	hg19_ucscRetroAli5	exon	108295730	108297767	0	-	.	gene_id "NM_144781.2-3"; transcript_id "NM_144781.2-3"; All_Transcript_IDs_Within_The_Span_of_Gene1:"TCONS_l2_00006407"; Matching_LINC_(GID:SpnScr:Orient:ExExScr)"TCONS_l2_00006407":0.07:S:0.08,%Highest_Span_Score:Intersect Anti:Sense:Prop Anti:Highest_ExEx_Score,0.07,0,1,0.0,0.08%;
chr12	hg19_wgEncodeGencodePseudoGeneV17	exon	112277571	112279211	0	-	.	gene_id "ENST00000507132.2"; transcript_id "ENST00000507132.2"; All_Transcript_IDs_Within_The_Span_of_Gene1:"ENST00000443596.1","ENST00000456429.1","ENST00000428207.1","ENST00000442119.1","ENST00000590479.1"; Matching_LNC_(GID:SpnScr:Orient:ExExScr)"ENSG00000234608.2"_9:0.00:S:0.00,"ENSG00000234608.2"_8:0.00:S:0.00,"ENSG00000234608.2"_7:0.62:S:0.05,"ENSG00000234608.2"_6:0.09:S:0.02,"ENSG000002346…
chr12	hg19_ucscRetroAli5	exon	114542743	114545509	0	+	.	gene_id "S70290.1-7"; transcript_id "S70290.1-7"; All_Transcript_IDs_Within_The_Span_of_Gene1:"ENST00000546791.1"; Matching_LNC_(GID:SpnScr:Orient:ExExScr)"ENSG00000257997.1"_1:0.09:S:0.01,%Highest_Span_Score:Intersect Anti:Sense:Prop Anti:Highest_ExEx_Score,0.09,0,1,0.0,0.01%;
chr12	hg19_ucscRetroAli5	exon	115025856	115027697	0	+	.	gene_id "NM_012383.4-2"; transcript_id "NM_012383.4-2"; All_Transcript_IDs_Within_The_Span_of_Gene1:"TCONS_l2_00005906"; Matching_LINC_(GID:SpnScr:Orient:ExExScr)"TCONS_l2_00005906":0.30:S:0.08,%Highest_Span_Score:Intersect Anti:Sense:Prop Anti:Highest_ExEx_Score,0.30,0,1,0.0,0.08%;
chr12	hg19_wgEncodeGencodePseudoGeneV17	exon	120719940	120720632	0	+	.	gene_id "ENST00000242630.2"; transcript_id "ENST00000242630.2"; All_Transcript_IDs_Within_The_Span_of_Gene1:"TCONS_00020953"; Matching_LINC_(GID:SpnScr:Orient:ExExScr)"TCONS_00020953":0.26:A:0.38,%Highest_Span_Score:Intersect Anti:Sense:Prop Anti:Highest_ExEx_Score,0.26,1,0,1.0,0.38%;
chr12	hg19_ucscRetroAli5	exon	120809159	120809498	0	+	.	gene_id "NM_001030.4-18"; transcript_id "NM_001030.4-18"; All_Transcript_IDs_Within_The_Span_of_Gene1:"TCONS_l2_00006603"; Matching_LINC_(GID:SpnScr:Orient:ExExScr)"TCONS_l2_00006603":0.15:S:0.23,%Highest_Span_Score:Intersect Anti:Sense:Prop Anti:Highest_ExEx_Score,0.15,0,1,0.0,0.23%;
chr12	hg19_pseudoYale60	exon	122217407	122217571	0	-	.	gene_id "PGOHUM00000251009"; transcript_id "PGOHUM00000251009"; All_Transcript_IDs_Within_The_Span_of_Gene1:"ENST00000546227.1"; Matching_LNC_(GID:SpnScr:Orient:ExExScr)"ENSG00000256392.1":0.01:S:0.17,%Highest_Span_Score:Intersect Anti:Sense:Prop Anti:Highest_ExEx_Score,0.01,0,1,0.0,0.17%;
chr12	hg19_pseudoYale60	exon	123466012	123466622	0	+	.	gene_id "PGOHUM00000239950"; transcript_id "PGOHUM00000239950"; All_Transcript_IDs_Within_The_Span_of_Gene1:"ENST00000540866.2"; Matching_LNC_(GID:SpnScr:Orient:ExExScr)"ENSG00000256028.2":0.08:S:0.16,%Highest_Span_Score:Intersect Anti:Sense:Prop Anti:Highest_ExEx_Score,0.08,0,1,0.0,0.16%;
chr12	hg19_ucscRetroAli5	exon	126941928	126943355	0	-	.	gene_id "NM_014077.2-6"; transcript_id "NM_014077.2-6"; All_Transcript_IDs_Within_The_Span_of_Gene1:"ENST00000545767.1","ENST00000397346.3","ENST00000544759.1","ENST00000539969.1"; Matching_LNC_(GID:SpnScr:Orient:ExExScr)"ENSG00000214043.3"_17:0.06:A:0.04,"ENSG00000214043.3"_16:0.17:A:0.05,"ENSG00000214043.3"_15:0.43:A:0.07,"ENSG00000214043.3"_14:0.04:A:0.04,%Highest_Span_Score:Intersect Anti:Sen…
chr12	hg19_ucscRetroAli5	exon	127359593	127360773	0	+	.	gene_id "NM_001247989.1-24"; transcript_id "NM_001247989.1-24"; All_Transcript_IDs_Within_The_Span_of_Gene1:"ENST00000543451.1"; Matching_LNC_(GID:SpnScr:Orient:ExExScr)"ENSG00000256286.1":0.84:S:0.03,%Highest_Span_Score:Intersect Anti:Sense:Prop Anti:Highest_ExEx_Score,0.84,0,1,0.0,0.03%;
chr12	hg19_pseudoYale60	exon	131958792	131959022	0	-	.	gene_id "PGOHUM00000239614"; transcript_id "PGOHUM00000239614"; All_Transcript_IDs_Within_The_Span_of_Gene1:"ENST00000535133.1"; Matching_LNC_(GID:SpnScr:Orient:ExExScr)"ENSG00000256209.1":0.01:S:0.22,%Highest_Span_Score:Intersect Anti:Sense:Prop Anti:Highest_ExEx_Score,0.01,0,1,0.0,0.22%;
chr12	hg19_pseudoYale60	exon	131977296	131977409	0	-	.	gene_id "PGOHUM00000239615"; transcript_id "PGOHUM00000239615"; All_Transcript_IDs_Within_The_Span_of_Gene1:"ENST00000535133.1"; Matching_LNC_(GID:SpnScr:Orient:ExExScr)"ENSG00000256209.1":0.00:S:0.17,%Highest_Span_Score:Intersect Anti:Sense:Prop Anti:Highest_ExEx_Score,0.00,0,1,0.0,0.17%;
chr12	hg19_ucscRetroAli5	exon	133609358	133610767	0	+	.	gene_id "BC070181.1-5"; transcript_id "BC070181.1-5"; All_Transcript_IDs_Within_The_Span_of_Gene1:"ENST00000443154.3","ENST00000592296.1"; Matching_LNC_(GID:SpnScr:Orient:ExExScr)"ENSG00000246394.3"_3:0.04:A:0.02,"ENSG00000246394.3"_2:0.68:A:0.07,"ENSG00000246394.3"_1:0.31:A:0.07,%Highest_Span_Score:Intersect Anti:Sense:Prop Anti:Highest_ExEx_Score,0.68,3,0,1.0,0.07%;
chr13	hg19_wgEncodeGencodePseudoGeneV17	exon	19315870	19316858	0	-	.	gene_id "ENST00000425951.1"; transcript_id "ENST00000425951.1"; All_Transcript_IDs_Within_The_Span_of_Gene1:"TCONS_l2_00007044","TCONS_l2_00007480","TCONS_l2_00007045"; Matching_LINC_(GID:SpnScr:Orient:ExExScr)"TCONS_l2_00007045":0.06:S:0.01,"TCONS_l2_00007480":0.19:S:0.08,"TCONS_l2_00007044":0.16:S:0.04,%Highest_Span_Score:Intersect Anti:Sense:Prop Anti:Highest_ExEx_Score,0.19,0,3,0.0,0.08%;
chr13	hg19_pseudoYale60	exon	19317371	19317696	0	-	.	gene_id "PGOHUM00000248290"; transcript_id "PGOHUM00000248290"; All_Transcript_IDs_Within_The_Span_of_Gene1:"TCONS_l2_00007044","TCONS_l2_00007480","TCONS_l2_00007045"; Matching_LINC_(GID:SpnScr:Orient:ExExScr)"TCONS_l2_00007045":0.02:S:0.01,"TCONS_l2_00007480":0.01:S:0.02,"TCONS_l2_00007044":0.05:S:0.02,%Highest_Span_Score:Intersect Anti:Sense:Prop Anti:Highest_ExEx_Score,0.05,0,3,0.0,0.02%;
chr13	hg19_ucscRetroAli5	exon	19381042	19382481	0	-	.	gene_id "BC060791.1-13"; transcript_id "BC060791.1-13"; All_Transcript_IDs_Within_The_Span_of_Gene1:"TCONS_l2_00007046"; Matching_LINC_(GID:SpnScr:Orient:ExExScr)"TCONS_l2_00007046":0.10:S:0.04,%Highest_Span_Score:Intersect Anti:Sense:Prop Anti:Highest_ExEx_Score,0.10,0,1,0.0,0.04%;
chr13	hg19_ucscRetroAli5	exon	19382903	19383472	0	-	.	gene_id "AK024458.1-57"; transcript_id "AK024458.1-57"; All_Transcript_IDs_Within_The_Span_of_Gene1:"TCONS_l2_00007046"; Matching_LINC_(GID:SpnScr:Orient:ExExScr)"TCONS_l2_00007046":0.04:S:0.01,%Highest_Span_Score:Intersect Anti:Sense:Prop Anti:Highest_ExEx_Score,0.04,0,1,0.0,0.01%;
chr13	hg19_wgEncodeGencodePseudoGeneV17	exon	19390858	19446107	0	-	.	gene_id "ENST00000457997.1"; transcript_id "ENST00000457997.1"; All_Transcript_IDs_Within_The_Span_of_Gene1:"TCONS_l2_00007046","TCONS_l2_00007047","TCONS_l2_00007048","TCONS_l2_00007350"; Matching_LINC_(GID:SpnScr:Orient:ExExScr)"TCONS_l2_00007350":0.02:A:0.00,"TCONS_l2_00007048":0.31:S:0.27,"TCONS_l2_00007047":0.18:S:0.12,"TCONS_l2_00007046":0.01:S:0.11,%Highest_Span_Score:Intersect Anti:Sense:…
chr13	hg19_pseudoYale60	exon	19393212	19400916	0	-	.	gene_id "PGOHUM00000248292"; transcript_id "PGOHUM00000248292"; All_Transcript_IDs_Within_The_Span_of_Gene1:"TCONS_l2_00007046"; Matching_LINC_(GID:SpnScr:Orient:ExExScr)"TCONS_l2_00007046":0.00:S:0.10,%Highest_Span_Score:Intersect Anti:Sense:Prop Anti:Highest_ExEx_Score,0.00,0,1,0.0,0.10%;
chr13	hg19_pseudoYale60	exon	19409471	19446107	0	-	.	gene_id "PGOHUM00000248293"; transcript_id "PGOHUM00000248293"; All_Transcript_IDs_Within_The_Span_of_Gene1:"TCONS_l2_00007047","TCONS_l2_00007048","TCONS_l2_00007350"; Matching_LINC_(GID:SpnScr:Orient:ExExScr)"TCONS_l2_00007350":0.03:A:0.00,"TCONS_l2_00007048":0.47:S:0.09,"TCONS_l2_00007047":0.00:S:0.04,%Highest_Span_Score:Intersect Anti:Sense:Prop Anti:Highest_ExEx_Score,0.47,1,2,0.3,0.09%;
chr13	hg19_pseudoYale60	exon	19520864	19527032	0	-	.	gene_id "PGOHUM00000248298"; transcript_id "PGOHUM00000248298"; All_Transcript_IDs_Within_The_Span_of_Gene1:"TCONS_l2_00007049","TCONS_l2_00007481"; Matching_LINC_(GID:SpnScr:Orient:ExExScr)"TCONS_l2_00007481":0.92:S:0.50,"TCONS_l2_00007049":0.52:S:0.51,%Highest_Span_Score:Intersect Anti:Sense:Prop Anti:Highest_ExEx_Score,0.92,0,2,0.0,0.51%;
chr13	hg19_wgEncodeGencodePseudoGeneV17	exon	19700539	19713751	0	+	.	gene_id "ENST00000425713.1"; transcript_id "ENST00000425713.1"; All_Transcript_IDs_Within_The_Span_of_Gene1:"TCONS_l2_00006694"; Matching_LINC_(GID:SpnScr:Orient:ExExScr)"TCONS_l2_00006694":0.21:S:0.05,%Highest_Span_Score:Intersect Anti:Sense:Prop Anti:Highest_ExEx_Score,0.21,0,1,0.0,0.05%;
chr13	hg19_wgEncodeGencodePseudoGeneV17	exon	19775777	19801572	0	-	.	gene_id "ENST00000442352.1"; transcript_id "ENST00000442352.1"; All_Transcript_IDs_Within_The_Span_of_Gene1:"TCONS_l2_00007052","TCONS_l2_00007053","TCONS_l2_00007054","TCONS_l2_00007055"; Matching_LINC_(GID:SpnScr:Orient:ExExScr)"TCONS_l2_00007055":0.10:S:0.16,"TCONS_l2_00007054":0.10:S:0.25,"TCONS_l2_00007053":0.28:S:0.25,"TCONS_l2_00007052":0.65:S:0.36,%Highest_Span_Score:Intersect Anti:Sense:…
chr13	hg19_pseudoYale60	exon	19859120	19883922	0	-	.	gene_id "PGOHUM00000248306"; transcript_id "PGOHUM00000248306"; All_Transcript_IDs_Within_The_Span_of_Gene1:"TCONS_l2_00007485","TCONS_l2_00007057","TCONS_l2_00007058"; Matching_LINC_(GID:SpnScr:Orient:ExExScr)"TCONS_l2_00007058":0.40:S:0.32,"TCONS_l2_00007057":0.31:S:0.35,"TCONS_l2_00007485":0.30:S:0.21,%Highest_Span_Score:Intersect Anti:Sense:Prop Anti:Highest_ExEx_Score,0.40,0,3,0.0,0.35%;
chr13	hg19_wgEncodeGencodePseudoGeneV17	exon	19923277	19982102	0	+	.	gene_id "ENST00000446672.2"; transcript_id "ENST00000446672.2"; All_Transcript_IDs_Within_The_Span_of_Gene1:"TCONS_l2_00006698","TCONS_l2_00006699","TCONS_l2_00006700","TCONS_l2_00006701","TCONS_l2_00006702","TCONS_l2_00006703","TCONS_l2_00006704","TCONS_l2_00006705","TCONS_l2_00006706","TCONS_l2_00007486"; Matching_LINC_(GID:SpnScr:Orient:ExExScr)"TCONS_l2_00007486":0.01:A:0.00,"TCONS_l2_0000670…
chr13	hg19_ucscRetroAli5	exon	20137368	20139137	0	-	.	gene_id "AK298564.1-2"; transcript_id "AK298564.1-2"; All_Transcript_IDs_Within_The_Span_of_Gene1:"TCONS_l2_00007059"; Matching_LINC_(GID:SpnScr:Orient:ExExScr)"TCONS_l2_00007059":0.81:S:0.39,%Highest_Span_Score:Intersect Anti:Sense:Prop Anti:Highest_ExEx_Score,0.81,0,1,0.0,0.39%;
chr13	hg19_ucscRetroAli5	exon	20752921	20753644	0	-	.	gene_id "BC093076.1-34"; transcript_id "BC093076.1-34"; All_Transcript_IDs_Within_The_Span_of_Gene1:"TCONS_l2_00007060"; Matching_LINC_(GID:SpnScr:Orient:ExExScr)"TCONS_l2_00007060":0.05:S:0.05,%Highest_Span_Score:Intersect Anti:Sense:Prop Anti:Highest_ExEx_Score,0.05,0,1,0.0,0.05%;
chr13	hg19_ucscRetroAli5	exon	21522090	21523788	0	-	.	gene_id "BC071945.1-30"; transcript_id "BC071945.1-30"; All_Transcript_IDs_Within_The_Span_of_Gene1:"ENST00000424329.1"; Matching_LNC_(GID:SpnScr:Orient:ExExScr)"ENSG00000241831.1":0.12:S:0.02,%Highest_Span_Score:Intersect Anti:Sense:Prop Anti:Highest_ExEx_Score,0.12,0,1,0.0,0.02%;
chr13	hg19_wgEncodeGencodePseudoGeneV17	exon	21834171	21835719	0	+	.	gene_id "ENST00000418437.1"; transcript_id "ENST00000418437.1"; All_Transcript_IDs_Within_The_Span_of_Gene1:"ENST00000427890.1"; Matching_LNC_(GID:SpnScr:Orient:ExExScr)"ENSG00000239501.1":0.05:S:0.01,%Highest_Span_Score:Intersect Anti:Sense:Prop Anti:Highest_ExEx_Score,0.05,0,1,0.0,0.01%;
chr13	hg19_pseudoYale60	exon	21861773	21861934	0	-	.	gene_id "PGOHUM00000248322"; transcript_id "PGOHUM00000248322"; All_Transcript_IDs_Within_The_Span_of_Gene1:"ENST00000427890.1","ENST00000453309.2"; Matching_LNC_(GID:SpnScr:Orient:ExExScr)"ENSG00000229137.2":0.02:A:0.15,"ENSG00000239501.1":0.00:A:0.00,%Highest_Span_Score:Intersect Anti:Sense:Prop Anti:Highest_ExEx_Score,0.02,2,0,1.0,0.15%;
chr13	hg19_pseudoYale60	exon	21866804	21866981	0	+	.	gene_id "PGOHUM00000248518"; transcript_id "PGOHUM00000248518"; All_Transcript_IDs_Within_The_Span_of_Gene1:"ENST00000427890.1","ENST00000453309.2"; Matching_LNC_(GID:SpnScr:Orient:ExExScr)"ENSG00000229137.2":0.02:S:0.00,"ENSG00000239501.1":0.01:S:0.13,%Highest_Span_Score:Intersect Anti:Sense:Prop Anti:Highest_ExEx_Score,0.02,0,2,0.0,0.13%;
chr13	hg19_wgEncodeGencodePseudoGeneV17	exon	21872398	21880512	0	+	.	gene_id "ENST00000412105.1"; transcript_id "ENST00000412105.1"; All_Transcript_IDs_Within_The_Span_of_Gene1:"ENST00000424756.1","ENST00000434601.2"; Matching_LNC_(GID:SpnScr:Orient:ExExScr)"ENSG00000224429.2":0.11:A:0.00,"ENSG00000244054.1":0.76:S:0.17,%Highest_Span_Score:Intersect Anti:Sense:Prop Anti:Highest_ExEx_Score,0.76,1,1,0.5,0.17%;
chr13	hg19_ucscRetroAli5	exon	22183372	22184974	0	-	.	gene_id "NM_015001.2-2"; transcript_id "NM_015001.2-2"; All_Transcript_IDs_Within_The_Span_of_Gene1:"TCONS_00021715"; Matching_LINC_(GID:SpnScr:Orient:ExExScr)"TCONS_00021715":0.07:A:0.01,%Highest_Span_Score:Intersect Anti:Sense:Prop Anti:Highest_ExEx_Score,0.07,1,0,1.0,0.01%;
chr13	hg19_ucscRetroAli5	exon	23270001	23270941	0	-	.	gene_id "NM_002032.2-16"; transcript_id "NM_002032.2-16"; All_Transcript_IDs_Within_The_Span_of_Gene1:"TCONS_l2_00007075"; Matching_LINC_(GID:SpnScr:Orient:ExExScr)"TCONS_l2_00007075":0.96:S:0.63,%Highest_Span_Score:Intersect Anti:Sense:Prop Anti:Highest_ExEx_Score,0.96,0,1,0.0,0.63%;
chr13	hg19_ucscRetroAli5	exon	23471169	23472340	0	-	.	gene_id "NM_006317.4-2"; transcript_id "NM_006317.4-2"; All_Transcript_IDs_Within_The_Span_of_Gene1:"TCONS_l2_00007494","TCONS_l2_00007077","TCONS_l2_00007078"; Matching_LINC_(GID:SpnScr:Orient:ExExScr)"TCONS_l2_00007078":0.05:S:0.00,"TCONS_l2_00007077":0.13:S:0.08,"TCONS_l2_00007494":0.02:S:0.00,%Highest_Span_Score:Intersect Anti:Sense:Prop Anti:Highest_ExEx_Score,0.13,0,3,0.0,0.08%;
chr13	hg19_ucscRetroAli5	exon	23489619	23493378	0	+	.	gene_id "BC110325.1-1"; transcript_id "BC110325.1-1"; All_Transcript_IDs_Within_The_Span_of_Gene1:"ENST00000577004.1","ENST00000575845.1"; Matching_LNC_(GID:SpnScr:Orient:ExExScr)"ENSG00000262198.1":0.02:S:0.00,"ENSG00000262619.1":0.01:A:0.04,%Highest_Span_Score:Intersect Anti:Sense:Prop Anti:Highest_ExEx_Score,0.02,1,1,0.5,0.04%;
chr13	hg19_ucscRetroAli5	exon	24460221	24463377	0	-	.	gene_id "BX648740.1-55"; transcript_id "BX648740.1-55"; All_Transcript_IDs_Within_The_Span_of_Gene1:"ENST00000382133.4"; Matching_LNC_(GID:SpnScr:Orient:ExExScr)"ENSG00000205861.7":0.01:A:0.02,%Highest_Span_Score:Intersect Anti:Sense:Prop Anti:Highest_ExEx_Score,0.01,1,0,1.0,0.02%;
chr13	hg19_pseudoYale60	exon	24515420	24515881	0	-	.	gene_id "PGOHUM00000248331"; transcript_id "PGOHUM00000248331"; All_Transcript_IDs_Within_The_Span_of_Gene1:"TCONS_l2_00007495","TCONS_l2_00007496","TCONS_l2_00007081","TCONS_l2_00007082","TCONS_l2_00007497","TCONS_l2_00007083"; Matching_LINC_(GID:SpnScr:Orient:ExExScr)"TCONS_l2_00007083":0.88:S:0.83,"TCONS_l2_00007497":0.09:S:0.38,"TCONS_l2_00007082":0.03:S:0.48,"TCONS_l2_00007081":0.03:S:0.38,"…
chr13	hg19_ucscRetroAli5	exon	24901859	24906240	0	+	.	gene_id "AK125119.1-2"; transcript_id "AK125119.1-2"; All_Transcript_IDs_Within_The_Span_of_Gene1:"ENST00000561557.1"; Matching_LNC_(GID:SpnScr:Orient:ExExScr)"ENSG00000261498.1":0.02:S:0.00,%Highest_Span_Score:Intersect Anti:Sense:Prop Anti:Highest_ExEx_Score,0.02,0,1,0.0,0.00%;
chr13	hg19_wgEncodeGencodePseudoGeneV17	exon	24982295	25171798	0	+	.	gene_id "ENST00000445572.1"; transcript_id "ENST00000445572.1"; All_Transcript_IDs_Within_The_Span_of_Gene1:"ENST00000416351.1","ENST00000453498.1","ENST00000440905.1","ENST00000450973.1"; Matching_LNC_(GID:SpnScr:Orient:ExExScr)"ENSG00000205822.5"_15:0.00:S:0.09,"ENSG00000205822.5"_14:0.00:S:0.09,"ENSG00000205822.5"_13:0.00:S:0.09,"ENSG00000205822.5"_12:0.00:S:0.10,"ENSG00000205822.5"_11:0.00:S:…
chr13	hg19_pseudoYale60	exon	25138133	25138392	0	+	.	gene_id "PGOHUM00000248537"; transcript_id "PGOHUM00000248537"; All_Transcript_IDs_Within_The_Span_of_Gene1:"TCONS_l2_00006748","TCONS_l2_00006749"; Matching_LINC_(GID:SpnScr:Orient:ExExScr)"TCONS_l2_00006749":0.05:S:0.23,"TCONS_l2_00006748":0.00:S:0.05,%Highest_Span_Score:Intersect Anti:Sense:Prop Anti:Highest_ExEx_Score,0.05,0,2,0.0,0.23%;
chr13	hg19_wgEncodeGencodePseudoGeneV17	exon	25140981	25144866	0	+	.	gene_id "ENST00000455130.1"; transcript_id "ENST00000455130.1"; All_Transcript_IDs_Within_The_Span_of_Gene1:"ENST00000453498.1"; Matching_LNC_(GID:SpnScr:Orient:ExExScr)"ENSG00000205822.5":0.23:S:0.23,%Highest_Span_Score:Intersect Anti:Sense:Prop Anti:Highest_ExEx_Score,0.23,0,1,0.0,0.23%;
chr13	hg19_pseudoYale60	exon	25161356	25161475	0	+	.	gene_id "PGOHUM00000248538"; transcript_id "PGOHUM00000248538"; All_Transcript_IDs_Within_The_Span_of_Gene1:"ENST00000450973.1","ENST00000453498.1","ENST00000440905.1"; Matching_LNC_(GID:SpnScr:Orient:ExExScr)"ENSG00000205822.5"_5:0.84:S:0.84,"ENSG00000205822.5"_4:0.84:S:0.84,"ENSG00000205822.5"_3:0.86:S:0.86,%Highest_Span_Score:Intersect Anti:Sense:Prop Anti:Highest_ExEx_Score,0.86,0,3,0.0,0.86%;
chr13	hg19_wgEncodeGencodePseudoGeneV17	exon	25324795	25326309	0	-	.	gene_id "ENST00000457591.1"; transcript_id "ENST00000457591.1"; All_Transcript_IDs_Within_The_Span_of_Gene1:"TCONS_l2_00007086"; Matching_LINC_(GID:SpnScr:Orient:ExExScr)"TCONS_l2_00007086":0.05:S:0.08,%Highest_Span_Score:Intersect Anti:Sense:Prop Anti:Highest_ExEx_Score,0.05,0,1,0.0,0.08%;
chr13	hg19_ucscRetroAli5	exon	25591500	25591676	0	+	.	gene_id "NR_027238.1-3"; transcript_id "NR_027238.1-3"; All_Transcript_IDs_Within_The_Span_of_Gene1:"TCONS_l2_00006759"; Matching_LINC_(GID:SpnScr:Orient:ExExScr)"TCONS_l2_00006759":0.02:S:0.02,%Highest_Span_Score:Intersect Anti:Sense:Prop Anti:Highest_ExEx_Score,0.02,0,1,0.0,0.02%;
chr13	hg19_pseudoYale60	exon	25591919	25592041	0	-	.	gene_id "PGOHUM00000249940"; transcript_id "PGOHUM00000249940"; All_Transcript_IDs_Within_The_Span_of_Gene1:"TCONS_l2_00006759"; Matching_LINC_(GID:SpnScr:Orient:ExExScr)"TCONS_l2_00006759":0.01:A:0.02,%Highest_Span_Score:Intersect Anti:Sense:Prop Anti:Highest_ExEx_Score,0.01,1,0,1.0,0.02%;
chr13	hg19_ucscRetroAli5	exon	29172954	29174332	0	+	.	gene_id "NM_001416.3-10"; transcript_id "NM_001416.3-10"; All_Transcript_IDs_Within_The_Span_of_Gene1:"TCONS_l2_00006768"; Matching_LINC_(GID:SpnScr:Orient:ExExScr)"TCONS_l2_00006768":0.06:S:0.13,%Highest_Span_Score:Intersect Anti:Sense:Prop Anti:Highest_ExEx_Score,0.06,0,1,0.0,0.13%;
chr13	hg19_ucscRetroAli5	exon	31482920	31483652	0	-	.	gene_id "NM_000989.3-7"; transcript_id "NM_000989.3-7"; All_Transcript_IDs_Within_The_Span_of_Gene1:"ENST00000590721.1"; Matching_LNC_(GID:SpnScr:Orient:ExExScr)"ENSG00000224743.2"_8:0.44:S:0.02,%Highest_Span_Score:Intersect Anti:Sense:Prop Anti:Highest_ExEx_Score,0.44,0,1,0.0,0.02%;
chr13	hg19_ucscRetroAli5	exon	32526612	32527563	0	+	.	gene_id "NM_001130055.2-4"; transcript_id "NM_001130055.2-4"; All_Transcript_IDs_Within_The_Span_of_Gene1:"TCONS_l2_00007381","TCONS_l2_00007380","TCONS_l2_00006780"; Matching_LINC_(GID:SpnScr:Orient:ExExScr)"TCONS_l2_00006780":0.06:S:0.00,"TCONS_l2_00007380":0.01:S:0.23,"TCONS_l2_00007381":0.01:S:0.00,%Highest_Span_Score:Intersect Anti:Sense:Prop Anti:Highest_ExEx_Score,0.06,0,3,0.0,0.23%;
chr13	hg19_ucscRetroAli5	exon	37368511	37371124	0	+	.	gene_id "NM_012106.3-6"; transcript_id "NM_012106.3-6"; All_Transcript_IDs_Within_The_Span_of_Gene1:"TCONS_l2_00006791","TCONS_l2_00006792"; Matching_LINC_(GID:SpnScr:Orient:ExExScr)"TCONS_l2_00006792":0.05:S:0.02,"TCONS_l2_00006791":0.04:S:0.02,%Highest_Span_Score:Intersect Anti:Sense:Prop Anti:Highest_ExEx_Score,0.05,0,2,0.0,0.02%;
chr13	hg19_ucscRetroAli5	exon	45963429	45965561	0	-	.	gene_id "NM_002901.2-2"; transcript_id "NM_002901.2-2"; All_Transcript_IDs_Within_The_Span_of_Gene1:"ENST00000330825.3","ENST00000517509.1","ENST00000524062.1","ENST00000520585.1","ENST00000522673.1","ENST00000519454.1","ENST00000520432.1","ENST00000379050.2"; Matching_LNC_(GID:SpnScr:Orient:ExExScr)"ENSG00000170919.11"_99:0.10:A:0.11,"ENSG00000170919.11"_98:0.11:A:0.11,"ENSG00000170919.11"_97:0.…
chr13	hg19_pseudoYale60	exon	47034724	47035250	0	+	.	gene_id "PGOHUM00000248585"; transcript_id "PGOHUM00000248585"; All_Transcript_IDs_Within_The_Span_of_Gene1:"ENST00000593640.1","ENST00000594428.1","ENST00000594153.1","ENST00000599175.1"; Matching_LNC_(GID:SpnScr:Orient:ExExScr)"ENSG00000231817.2"_14:0.17:A:0.17,"ENSG00000231817.2"_13:0.25:A:0.25,"ENSG00000231817.2"_12:0.25:A:0.25,"ENSG00000231817.2"_11:0.25:A:0.25,%Highest_Span_Score:Intersect …
chr13	hg19_ucscRetroAli5	exon	48337481	48338739	0	+	.	gene_id "NM_139207.2-11"; transcript_id "NM_139207.2-11"; All_Transcript_IDs_Within_The_Span_of_Gene1:"TCONS_l2_00006843"; Matching_LINC_(GID:SpnScr:Orient:ExExScr)"TCONS_l2_00006843":0.73:S:0.20,%Highest_Span_Score:Intersect Anti:Sense:Prop Anti:Highest_ExEx_Score,0.73,0,1,0.0,0.20%;
chr13	hg19_pseudoYale60	exon	50618806	50618907	0	-	.	gene_id "PGOHUM00000248398"; transcript_id "PGOHUM00000248398"; All_Transcript_IDs_Within_The_Span_of_Gene1:"ENST00000458725.1","ENST00000433070.2","ENST00000443587.1","ENST00000425586.1"; Matching_LNC_(GID:SpnScr:Orient:ExExScr)"ENSG00000231607.3"_4:0.81:S:0.81,"ENSG00000231607.3"_3:0.38:S:0.38,"ENSG00000231607.3"_2:0.25:S:0.25,"ENSG00000231607.3"_1:0.11:S:0.11,%Highest_Span_Score:Intersect Anti…
chr13	hg19_ucscRetroAli5	exon	52034627	52035516	0	+	.	gene_id "NM_001007.4-11"; transcript_id "NM_001007.4-11"; All_Transcript_IDs_Within_The_Span_of_Gene1:"TCONS_l2_00006853","TCONS_l2_00006854","TCONS_l2_00006855"; Matching_LINC_(GID:SpnScr:Orient:ExExScr)"TCONS_l2_00006855":0.98:S:0.65,"TCONS_l2_00006854":0.10:S:0.20,"TCONS_l2_00006853":0.06:S:0.00,%Highest_Span_Score:Intersect Anti:Sense:Prop Anti:Highest_ExEx_Score,0.98,0,3,0.0,0.65%;
chr13	hg19_pseudoYale60	exon	52742092	52742457	0	-	.	gene_id "PGOHUM00000248403"; transcript_id "PGOHUM00000248403"; All_Transcript_IDs_Within_The_Span_of_Gene1:"ENST00000416599.1","ENST00000451298.1"; Matching_LNC_(GID:SpnScr:Orient:ExExScr)"ENSG00000217576.6"_1:0.23:S:0.23,"ENSG00000217576.6":0.23:S:0.23,%Highest_Span_Score:Intersect Anti:Sense:Prop Anti:Highest_ExEx_Score,0.23,0,2,0.0,0.23%;
chr13	hg19_pseudoYale60	exon	52745297	52745401	0	-	.	gene_id "PGOHUM00000248404"; transcript_id "PGOHUM00000248404"; All_Transcript_IDs_Within_The_Span_of_Gene1:"ENST00000416599.1","ENST00000451298.1"; Matching_LNC_(GID:SpnScr:Orient:ExExScr)"ENSG00000217576.6"_5:0.79:S:0.79,"ENSG00000217576.6"_4:0.79:S:0.79,%Highest_Span_Score:Intersect Anti:Sense:Prop Anti:Highest_ExEx_Score,0.79,0,2,0.0,0.79%;
chr13	hg19_pseudoYale60	exon	52749772	52764057	0	-	.	gene_id "PGOHUM00000248405"; transcript_id "PGOHUM00000248405"; All_Transcript_IDs_Within_The_Span_of_Gene1:"ENST00000416599.1","ENST00000451298.1"; Matching_LNC_(GID:SpnScr:Orient:ExExScr)"ENSG00000217576.6"_14:0.00:S:0.16,"ENSG00000217576.6"_13:0.23:S:0.32,"ENSG00000217576.6"_12:0.01:S:0.00,"ENSG00000217576.6"_11:0.01:S:0.00,"ENSG00000217576.6"_10:0.01:S:0.00,"ENSG00000217576.6"_9:0.01:S:0.00,"…
chr13	hg19_wgEncodeGencodePseudoGeneV17	exon	52793663	52871963	0	-	.	gene_id "ENST00000403471.2"; transcript_id "ENST00000403471.2"; All_Transcript_IDs_Within_The_Span_of_Gene1:"ENST00000451298.1"; Matching_LNC_(GID:SpnScr:Orient:ExExScr)"ENSG00000217576.6"_15:0.87:S:0.82,%Highest_Span_Score:Intersect Anti:Sense:Prop Anti:Highest_ExEx_Score,0.87,0,1,0.0,0.82%;
chr13	hg19_wgEncodeGencodePseudoGeneV17	exon	53063128	53161222	0	+	.	gene_id "ENST00000427445.2"; transcript_id "ENST00000427445.2"; All_Transcript_IDs_Within_The_Span_of_Gene1:"ENST00000418237.1","ENST00000446689.1"; Matching_LNC_(GID:SpnScr:Orient:ExExScr)"ENSG00000244471.1"_5:0.00:S:0.02,"ENSG00000244471.1"_4:0.02:S:0.08,"ENSG00000244471.1"_3:0.00:S:0.04,"ENSG00000244471.1"_2:0.00:S:0.04,"ENSG00000244471.1"_1:0.00:S:0.04,"ENSG00000244471.1":0.00:S:0.04,%Highest…
chr13	hg19_wgEncodeGencodePseudoGeneV17	exon	53774116	53776547	0	+	.	gene_id "ENST00000428983.1"; transcript_id "ENST00000428983.1"; All_Transcript_IDs_Within_The_Span_of_Gene1:"TCONS_l2_00006862","TCONS_l2_00006863"; Matching_LINC_(GID:SpnScr:Orient:ExExScr)"TCONS_l2_00006863":0.24:S:0.19,"TCONS_l2_00006862":0.06:S:0.08,%Highest_Span_Score:Intersect Anti:Sense:Prop Anti:Highest_ExEx_Score,0.24,0,2,0.0,0.19%;
chr13	hg19_ucscRetroAli5	exon	54690162	54691239	0	+	.	gene_id "NM_001171908.1-2"; transcript_id "NM_001171908.1-2"; All_Transcript_IDs_Within_The_Span_of_Gene1:"ENST00000423442.2"; Matching_LNC_(GID:SpnScr:Orient:ExExScr)"ENSG00000234787.2":0.21:A:0.02,%Highest_Span_Score:Intersect Anti:Sense:Prop Anti:Highest_ExEx_Score,0.21,1,0,1.0,0.02%;
chr13	hg19_ucscRetroAli5	exon	59102565	59105538	0	+	.	gene_id "NM_005930.3-28"; transcript_id "NM_005930.3-28"; All_Transcript_IDs_Within_The_Span_of_Gene1:"TCONS_l2_00006869"; Matching_LINC_(GID:SpnScr:Orient:ExExScr)"TCONS_l2_00006869":0.11:S:0.01,%Highest_Span_Score:Intersect Anti:Sense:Prop Anti:Highest_ExEx_Score,0.11,0,1,0.0,0.01%;
chr13	hg19_ucscRetroAli5	exon	60848840	60851950	0	+	.	gene_id "NM_007375.3-3"; transcript_id "NM_007375.3-3"; All_Transcript_IDs_Within_The_Span_of_Gene1:"TCONS_l2_00006877"; Matching_LINC_(GID:SpnScr:Orient:ExExScr)"TCONS_l2_00006877":0.53:S:0.03,%Highest_Span_Score:Intersect Anti:Sense:Prop Anti:Highest_ExEx_Score,0.53,0,1,0.0,0.03%;
chr13	hg19_pseudoYale60	exon	64316474	64316946	0	+	.	gene_id "PGOHUM00000248618"; transcript_id "PGOHUM00000248618"; All_Transcript_IDs_Within_The_Span_of_Gene1:"TCONS_l2_00007419","TCONS_l2_00006888","TCONS_l2_00006889","TCONS_l2_00006887","TCONS_l2_00006890"; Matching_LINC_(GID:SpnScr:Orient:ExExScr)"TCONS_l2_00006890":0.18:S:0.26,"TCONS_l2_00006887":0.10:S:0.24,"TCONS_l2_00006889":0.04:S:0.00,"TCONS_l2_00006888":0.04:S:0.00,"TCONS_l2_00007419":0…
chr13	hg19_pseudoYale60	exon	64411114	64411586	0	-	.	gene_id "PGOHUM00000248418"; transcript_id "PGOHUM00000248418"; All_Transcript_IDs_Within_The_Span_of_Gene1:"TCONS_l2_00007235","TCONS_l2_00007234","TCONS_l2_00007233","TCONS_l2_00007567","TCONS_l2_00007238","TCONS_l2_00007237","TCONS_l2_00007236","TCONS_l2_00006891","TCONS_l2_00007240","TCONS_l2_00007239"; Matching_LINC_(GID:SpnScr:Orient:ExExScr)"TCONS_l2_00007239":0.07:S:0.17,"TCONS_l2_0000724…
chr13	hg19_ucscRetroAli5	exon	66361680	66362895	0	-	.	gene_id "AK316434.1-34"; transcript_id "AK316434.1-34"; All_Transcript_IDs_Within_The_Span_of_Gene1:"TCONS_l2_00007244","TCONS_l2_00007245"; Matching_LINC_(GID:SpnScr:Orient:ExExScr)"TCONS_l2_00007245":0.94:S:0.74,"TCONS_l2_00007244":0.91:S:0.57,%Highest_Span_Score:Intersect Anti:Sense:Prop Anti:Highest_ExEx_Score,0.94,0,2,0.0,0.74%;
chr13	hg19_ucscRetroAli5	exon	77558877	77563108	0	+	.	gene_id "NR_033302.1-4"; transcript_id "NR_033302.1-4"; All_Transcript_IDs_Within_The_Span_of_Gene1:"TCONS_l2_00006925"; Matching_LINC_(GID:SpnScr:Orient:ExExScr)"TCONS_l2_00006925":0.70:S:0.11,%Highest_Span_Score:Intersect Anti:Sense:Prop Anti:Highest_ExEx_Score,0.70,0,1,0.0,0.11%;
chr13	hg19_ucscRetroAli5	exon	77564458	77564731	0	+	.	gene_id "NM_001357.4-5"; transcript_id "NM_001357.4-5"; All_Transcript_IDs_Within_The_Span_of_Gene1:"TCONS_l2_00006925"; Matching_LINC_(GID:SpnScr:Orient:ExExScr)"TCONS_l2_00006925":0.05:S:0.37,%Highest_Span_Score:Intersect Anti:Sense:Prop Anti:Highest_ExEx_Score,0.05,0,1,0.0,0.37%;
chr13	hg19_wgEncodeGencodePseudoGeneV17	exon	81228890	81231162	0	+	.	gene_id "ENST00000429776.2"; transcript_id "ENST00000429776.2"; All_Transcript_IDs_Within_The_Span_of_Gene1:"TCONS_l2_00006951"; Matching_LINC_(GID:SpnScr:Orient:ExExScr)"TCONS_l2_00006951":0.00:S:0.01,%Highest_Span_Score:Intersect Anti:Sense:Prop Anti:Highest_ExEx_Score,0.00,0,1,0.0,0.01%;
chr13	hg19_ucscRetroAli5	exon	97598840	97601227	0	-	.	gene_id "NM_003324.4-4"; transcript_id "NM_003324.4-4"; All_Transcript_IDs_Within_The_Span_of_Gene1:"ENST00000442322.1"; Matching_LNC_(GID:SpnScr:Orient:ExExScr)"ENSG00000243300.1":0.17:S:0.02,%Highest_Span_Score:Intersect Anti:Sense:Prop Anti:Highest_ExEx_Score,0.17,0,1,0.0,0.02%;
chr13	hg19_ucscRetroAli5	exon	98326886	98327645	0	-	.	gene_id "AY312516.1-1"; transcript_id "AY312516.1-1"; All_Transcript_IDs_Within_The_Span_of_Gene1:"ENST00000437334.1"; Matching_LNC_(GID:SpnScr:Orient:ExExScr)"ENSG00000226134.1":0.06:S:0.05,%Highest_Span_Score:Intersect Anti:Sense:Prop Anti:Highest_ExEx_Score,0.06,0,1,0.0,0.05%;
chr13	hg19_wgEncodeGencodePseudoGeneV17	exon	103544877	103548030	0	+	.	gene_id "ENST00000298105.6"; transcript_id "ENST00000298105.6"; All_Transcript_IDs_Within_The_Span_of_Gene1:"TCONS_l2_00007458"; Matching_LINC_(GID:SpnScr:Orient:ExExScr)"TCONS_l2_00007458":0.20:S:0.16,%Highest_Span_Score:Intersect Anti:Sense:Prop Anti:Highest_ExEx_Score,0.20,0,1,0.0,0.16%;
chr13	hg19_pseudoYale60	exon	111642321	111642482	0	+	.	gene_id "PGOHUM00000248685"; transcript_id "PGOHUM00000248685"; All_Transcript_IDs_Within_The_Span_of_Gene1:"ENST00000440735.1"; Matching_LNC_(GID:SpnScr:Orient:ExExScr)"ENSG00000225760.1":0.02:S:0.13,%Highest_Span_Score:Intersect Anti:Sense:Prop Anti:Highest_ExEx_Score,0.02,0,1,0.0,0.13%;
chr14	hg19_pseudoYale60	exon	19605906	19606189	0	+	.	gene_id "PGOHUM00000248010"; transcript_id "PGOHUM00000248010"; All_Transcript_IDs_Within_The_Span_of_Gene1:"TCONS_l2_00007612","TCONS_l2_00007611","TCONS_l2_00008288"; Matching_LINC_(GID:SpnScr:Orient:ExExScr)"TCONS_l2_00008288":0.01:S:0.06,"TCONS_l2_00007611":0.02:S:0.06,"TCONS_l2_00007612":0.02:S:0.09,%Highest_Span_Score:Intersect Anti:Sense:Prop Anti:Highest_ExEx_Score,0.02,0,3,0.0,0.09%;
chr14	hg19_ucscRetroAli5	exon	19649350	19650159	0	+	.	gene_id "NR_015352.1-5"; transcript_id "NR_015352.1-5"; All_Transcript_IDs_Within_The_Span_of_Gene1:"ENST00000432001.1","ENST00000547220.1","ENST00000412017.1","ENST00000441500.1","ENST00000418499.3","ENST00000553119.1","ENST00000549484.1","ENST00000548475.1","ENST00000431094.2","ENST00000438128.1","ENST00000551881.2"; Matching_LNC_(GID:SpnScr:Orient:ExExScr)"ENSG00000225210.5"_10:0.06:S:0.04,"EN…
chr14	hg19_ucscRetroAli5	exon	19656751	19657213	0	-	.	gene_id "NM_006421.4-2"; transcript_id "NM_006421.4-2"; All_Transcript_IDs_Within_The_Span_of_Gene1:"ENST00000546389.1"; Matching_LNC_(GID:SpnScr:Orient:ExExScr)"ENSG00000225210.5"_41:0.21:A:0.05,%Highest_Span_Score:Intersect Anti:Sense:Prop Anti:Highest_ExEx_Score,0.21,1,0,1.0,0.05%;
chr14	hg19_ucscRetroAli5	exon	19691736	19694814	0	+	.	gene_id "NM_001012729.1-356"; transcript_id "NM_001012729.1-356"; All_Transcript_IDs_Within_The_Span_of_Gene1:"ENST00000432001.1","ENST00000441500.1","ENST00000431094.2"; Matching_LNC_(GID:SpnScr:Orient:ExExScr)"ENSG00000225210.5"_61:0.80:S:0.78,"ENSG00000225210.5"_60:0.29:S:0.03,"ENSG00000225210.5"_59:0.02:S:0.01,%Highest_Span_Score:Intersect Anti:Sense:Prop Anti:Highest_ExEx_Score,0.80,0,3,0.0,…
chr14	hg19_pseudoYale60	exon	19718326	19742038	0	+	.	gene_id "PGOHUM00000248012"; transcript_id "PGOHUM00000248012"; All_Transcript_IDs_Within_The_Span_of_Gene1:"ENST00000553119.1","ENST00000551932.1"; Matching_LNC_(GID:SpnScr:Orient:ExExScr)"ENSG00000257310.1":0.06:A:0.02,"ENSG00000225210.5"_62:0.01:S:0.27,%Highest_Span_Score:Intersect Anti:Sense:Prop Anti:Highest_ExEx_Score,0.06,1,1,0.5,0.27%;
chr14	hg19_wgEncodeGencodePseudoGeneV17	exon	19832617	19857070	0	-	.	gene_id "ENST00000548443.2"; transcript_id "ENST00000548443.2"; All_Transcript_IDs_Within_The_Span_of_Gene1:"ENST00000548109.1","ENST00000551334.1"; Matching_LNC_(GID:SpnScr:Orient:ExExScr)"ENSG00000244306.5":0.12:S:0.02,"ENSG00000258188.1":0.51:A:0.00,%Highest_Span_Score:Intersect Anti:Sense:Prop Anti:Highest_ExEx_Score,0.51,1,1,0.5,0.02%;
chr14	hg19_ucscRetroAli5	exon	19880571	19883648	0	-	.	gene_id "NM_001012729.1-357"; transcript_id "NM_001012729.1-357"; All_Transcript_IDs_Within_The_Span_of_Gene1:"ENST00000552602.1","ENST00000553153.1","ENST00000455088.2","ENST00000549813.1"; Matching_LNC_(GID:SpnScr:Orient:ExExScr)"ENSG00000244306.5"_5:0.01:S:0.00,"ENSG00000244306.5"_4:0.29:S:0.03,"ENSG00000244306.5"_3:0.09:S:0.03,"ENSG00000244306.5"_2:0.78:S:0.75,%Highest_Span_Score:Intersect An…
chr14	hg19_pseudoYale60	exon	19889616	19890244	0	-	.	gene_id "PGOHUM00000247717"; transcript_id "PGOHUM00000247717"; All_Transcript_IDs_Within_The_Span_of_Gene1:"ENST00000551908.1"; Matching_LNC_(GID:SpnScr:Orient:ExExScr)"ENSG00000215394.4":0.01:A:0.01,%Highest_Span_Score:Intersect Anti:Sense:Prop Anti:Highest_ExEx_Score,0.01,1,0,1.0,0.01%;
chr14	hg19_ucscRetroAli5	exon	19918149	19918611	0	+	.	gene_id "NM_006421.4-3"; transcript_id "NM_006421.4-3"; All_Transcript_IDs_Within_The_Span_of_Gene1:"ENST00000546959.1"; Matching_LNC_(GID:SpnScr:Orient:ExExScr)"ENSG00000244306.5"_22:0.21:A:0.05,%Highest_Span_Score:Intersect Anti:Sense:Prop Anti:Highest_ExEx_Score,0.21,1,0,1.0,0.05%;
chr14	hg19_ucscRetroAli5	exon	19925207	19926016	0	-	.	gene_id "NR_015352.1-6"; transcript_id "NR_015352.1-6"; All_Transcript_IDs_Within_The_Span_of_Gene1:"ENST00000549813.1","ENST00000400192.4","ENST00000552602.1","ENST00000549065.1","ENST00000551334.1","ENST00000547285.1","ENST00000546382.1","ENST00000455088.2","ENST00000547648.1","ENST00000553153.1","ENST00000548903.1"; Matching_LNC_(GID:SpnScr:Orient:ExExScr)"ENSG00000244306.5"_66:0.13:S:0.08,"EN…
chr14	hg19_wgEncodeGencodePseudoGeneV17	exon	20132257	20151836	0	-	.	gene_id "ENST00000548456.1"; transcript_id "ENST00000548456.1"; All_Transcript_IDs_Within_The_Span_of_Gene1:"ENST00000555580.1","ENST00000547175.1"; Matching_LNC_(GID:SpnScr:Orient:ExExScr)"ENSG00000257395.1":0.08:A:0.02,"ENSG00000259069.1":0.07:S:0.00,%Highest_Span_Score:Intersect Anti:Sense:Prop Anti:Highest_ExEx_Score,0.08,1,1,0.5,0.02%;
chr14	hg19_pseudoYale60	exon	21188780	21191287	0	-	.	gene_id "PGOHUM00000247731"; transcript_id "PGOHUM00000247731"; All_Transcript_IDs_Within_The_Span_of_Gene1:"TCONS_l2_00007972"; Matching_LINC_(GID:SpnScr:Orient:ExExScr)"TCONS_l2_00007972":0.48:S:0.32,%Highest_Span_Score:Intersect Anti:Sense:Prop Anti:Highest_ExEx_Score,0.48,0,1,0.0,0.32%;
chr14	hg19_ucscRetroAli5	exon	21584569	21584822	0	+	.	gene_id "NM_002489.3-165"; transcript_id "NM_002489.3-165"; All_Transcript_IDs_Within_The_Span_of_Gene1:"ENST00000320322.2"; Matching_LNC_(GID:SpnScr:Orient:ExExScr)"ENSG00000178107.2":0.03:S:0.35,%Highest_Span_Score:Intersect Anti:Sense:Prop Anti:Highest_ExEx_Score,0.03,0,1,0.0,0.35%;
chr14	hg19_wgEncodeGencodePseudoGeneV17	exon	23171352	23172274	0	+	.	gene_id "ENST00000414424.1"; transcript_id "ENST00000414424.1"; All_Transcript_IDs_Within_The_Span_of_Gene1:"ENST00000554857.1","ENST00000553792.1"; Matching_LNC_(GID:SpnScr:Orient:ExExScr)"ENSG00000258458.1"_1:0.02:A:0.02,"ENSG00000258458.1":0.43:A:0.43,%Highest_Span_Score:Intersect Anti:Sense:Prop Anti:Highest_ExEx_Score,0.43,2,0,1.0,0.43%;
chr14	hg19_ucscRetroAli5	exon	35389921	35390998	0	+	.	gene_id "NM_006937.3-14"; transcript_id "NM_006937.3-14"; All_Transcript_IDs_Within_The_Span_of_Gene1:"ENST00000556355.1","ENST00000555015.1"; Matching_LNC_(GID:SpnScr:Orient:ExExScr)"ENSG00000258704.1"_1:0.10:A:0.06,"ENSG00000258704.1":0.79:A:0.11,%Highest_Span_Score:Intersect Anti:Sense:Prop Anti:Highest_ExEx_Score,0.79,2,0,1.0,0.11%;
chr14	hg19_ucscRetroAli5	exon	36288964	36289815	0	+	.	gene_id "NM_005796.1-4"; transcript_id "NM_005796.1-4"; All_Transcript_IDs_Within_The_Span_of_Gene1:"ENST00000555918.1"; Matching_LNC_(GID:SpnScr:Orient:ExExScr)"ENSG00000258938.1":0.11:A:0.07,%Highest_Span_Score:Intersect Anti:Sense:Prop Anti:Highest_ExEx_Score,0.11,1,0,1.0,0.07%;
chr14	hg19_wgEncodeGencodePseudoGeneV17	exon	39304593	39304992	0	+	.	gene_id "ENST00000554098.2"; transcript_id "ENST00000554098.2"; All_Transcript_IDs_Within_The_Span_of_Gene1:"ENST00000553932.1","ENST00000554732.1","ENST00000557440.1"; Matching_LNC_(GID:SpnScr:Orient:ExExScr)"ENSG00000259070.1"_11:0.04:A:0.04,"ENSG00000259070.1"_10:0.04:A:0.04,"ENSG00000259070.1"_9:0.12:A:0.03,"ENSG00000259070.1"_8:0.00:A:0.00,"ENSG00000259070.1"_7:0.00:A:0.00,%Highest_Span_Scor…
chr14	hg19_ucscRetroAli5	exon	50519547	50520314	0	+	.	gene_id "NM_001030009.1-16"; transcript_id "NM_001030009.1-16"; All_Transcript_IDs_Within_The_Span_of_Gene1:"ENST00000603228.1","ENST00000556019.2"; Matching_LNC_(GID:SpnScr:Orient:ExExScr)"ENSG00000258391.2"_5:0.02:A:0.10,"ENSG00000258391.2"_4:0.06:A:0.13,%Highest_Span_Score:Intersect Anti:Sense:Prop Anti:Highest_ExEx_Score,0.06,2,0,1.0,0.13%;
chr14	hg19_wgEncodeGencodePseudoGeneV17	exon	52229774	52230794	0	-	.	gene_id "ENST00000556941.1"; transcript_id "ENST00000556941.1"; All_Transcript_IDs_Within_The_Span_of_Gene1:"ENST00000557308.1"; Matching_LNC_(GID:SpnScr:Orient:ExExScr)"ENSG00000259111.1":0.00:A:0.01,%Highest_Span_Score:Intersect Anti:Sense:Prop Anti:Highest_ExEx_Score,0.00,1,0,1.0,0.01%;
chr14	hg19_ucscRetroAli5	exon	55695909	55696654	0	+	.	gene_id "NM_003347.3-5"; transcript_id "NM_003347.3-5"; All_Transcript_IDs_Within_The_Span_of_Gene1:"TCONS_00023109"; Matching_LINC_(GID:SpnScr:Orient:ExExScr)"TCONS_00023109":0.82:A:0.31,%Highest_Span_Score:Intersect Anti:Sense:Prop Anti:Highest_ExEx_Score,0.82,1,0,1.0,0.31%;
chr14	hg19_ucscRetroAli5	exon	58751427	58752553	0	+	.	gene_id "BC067732.1-26"; transcript_id "BC067732.1-26"; All_Transcript_IDs_Within_The_Span_of_Gene1:"ENST00000557412.1","ENST00000554360.1","ENST00000554378.1","ENST00000551597.2","ENST00000555037.1"; Matching_LNC_(GID:SpnScr:Orient:ExExScr)"ENSG00000257621.3"_19:0.02:A:0.06,"ENSG00000257621.3"_18:0.02:A:0.06,"ENSG00000257621.3"_17:0.15:A:0.06,"ENSG00000257621.3"_16:0.15:A:0.06,"ENSG00000257621.3…
chr14	hg19_ucscRetroAli5	exon	59293753	59295269	0	-	.	gene_id "NM_015544.2-1"; transcript_id "NM_015544.2-1"; All_Transcript_IDs_Within_The_Span_of_Gene1:"ENST00000553762.1","ENST00000555378.1","ENST00000556815.1"; Matching_LNC_(GID:SpnScr:Orient:ExExScr)"ENSG00000258583.1"_2:0.17:A:0.12,"ENSG00000258583.1"_1:0.17:A:0.12,"ENSG00000258583.1":0.21:A:0.14,%Highest_Span_Score:Intersect Anti:Sense:Prop Anti:Highest_ExEx_Score,0.21,3,0,1.0,0.14%;
chr14	hg19_ucscRetroAli5	exon	62183149	62185116	0	-	.	gene_id "NM_032373.4-4"; transcript_id "NM_032373.4-4"; All_Transcript_IDs_Within_The_Span_of_Gene1:"ENST00000554254.1"; Matching_LNC_(GID:SpnScr:Orient:ExExScr)"ENSG00000258667.1":0.06:S:0.01,%Highest_Span_Score:Intersect Anti:Sense:Prop Anti:Highest_ExEx_Score,0.06,0,1,0.0,0.01%;
chr14	hg19_pseudoYale60	exon	62330925	62332263	0	+	.	gene_id "PGOHUM00000248197"; transcript_id "PGOHUM00000248197"; All_Transcript_IDs_Within_The_Span_of_Gene1:"ENST00000554436.1"; Matching_LNC_(GID:SpnScr:Orient:ExExScr)"ENSG00000258882.1"_1:0.00:S:0.09,%Highest_Span_Score:Intersect Anti:Sense:Prop Anti:Highest_ExEx_Score,0.00,0,1,0.0,0.09%;
chr14	hg19_ucscRetroAli5	exon	63589716	63590657	0	+	.	gene_id "NM_001618.3-4"; transcript_id "NM_001618.3-4"; All_Transcript_IDs_Within_The_Span_of_Gene1:"ENST00000554921.1"; Matching_LNC_(GID:SpnScr:Orient:ExExScr)"ENSG00000259093.1":0.17:A:0.32,%Highest_Span_Score:Intersect Anti:Sense:Prop Anti:Highest_ExEx_Score,0.17,1,0,1.0,0.32%;
chr14	hg19_wgEncodeGencodePseudoGeneV17	exon	64812889	64841384	0	-	.	gene_id "ENST00000447107.1"; transcript_id "ENST00000447107.1"; All_Transcript_IDs_Within_The_Span_of_Gene1:"ENST00000556556.1"; Matching_LNC_(GID:SpnScr:Orient:ExExScr)"ENSG00000258809.1":0.43:S:0.19,%Highest_Span_Score:Intersect Anti:Sense:Prop Anti:Highest_ExEx_Score,0.43,0,1,0.0,0.19%;
chr14	hg19_ucscRetroAli5	exon	69328479	69329239	0	+	.	gene_id "AB528590.1-3"; transcript_id "AB528590.1-3"; All_Transcript_IDs_Within_The_Span_of_Gene1:"TCONS_l2_00007785","TCONS_l2_00007786"; Matching_LINC_(GID:SpnScr:Orient:ExExScr)"TCONS_l2_00007786":0.80:S:0.71,"TCONS_l2_00007785":0.90:S:0.81,%Highest_Span_Score:Intersect Anti:Sense:Prop Anti:Highest_ExEx_Score,0.90,0,2,0.0,0.81%;
chr14	hg19_pseudoYale60	exon	70935865	70937837	0	-	.	gene_id "PGOHUM00000247846"; transcript_id "PGOHUM00000247846"; All_Transcript_IDs_Within_The_Span_of_Gene1:"ENST00000556646.1","ENST00000556964.1"; Matching_LNC_(GID:SpnScr:Orient:ExExScr)"ENSG00000259158.1":0.13:S:0.36,"ENSG00000257759.2":0.02:S:0.00,%Highest_Span_Score:Intersect Anti:Sense:Prop Anti:Highest_ExEx_Score,0.13,0,2,0.0,0.36%;
chr14	hg19_wgEncodeGencodePseudoGeneV17	exon	73957644	73960105	0	+	.	gene_id "ENST00000304061.5"; transcript_id "ENST00000304061.5"; All_Transcript_IDs_Within_The_Span_of_Gene1:"ENST00000531973.1"; Matching_LNC_(GID:SpnScr:Orient:ExExScr)"ENSG00000255242.1":0.99:S:0.99,%Highest_Span_Score:Intersect Anti:Sense:Prop Anti:Highest_ExEx_Score,0.99,0,1,0.0,0.99%;
chr14	hg19_ucscRetroAli5	exon	77352668	77353115	0	-	.	gene_id "D17652.1-12"; transcript_id "D17652.1-12"; All_Transcript_IDs_Within_The_Span_of_Gene1:"TCONS_l2_00008156"; Matching_LINC_(GID:SpnScr:Orient:ExExScr)"TCONS_l2_00008156":0.02:S:0.27,%Highest_Span_Score:Intersect Anti:Sense:Prop Anti:Highest_ExEx_Score,0.02,0,1,0.0,0.27%;
chr14	hg19_wgEncodeGencodePseudoGeneV17	exon	94830053	94833039	0	-	.	gene_id "ENST00000553483.1"; transcript_id "ENST00000553483.1"; All_Transcript_IDs_Within_The_Span_of_Gene1:"TCONS_l2_00008202"; Matching_LINC_(GID:SpnScr:Orient:ExExScr)"TCONS_l2_00008202":0.89:S:0.32,%Highest_Span_Score:Intersect Anti:Sense:Prop Anti:Highest_ExEx_Score,0.89,0,1,0.0,0.32%;
chr14	hg19_ucscRetroAli5	exon	99439157	99439638	0	-	.	gene_id "NM_001033853.1-3"; transcript_id "NM_001033853.1-3"; All_Transcript_IDs_Within_The_Span_of_Gene1:"TCONS_l2_00008237"; Matching_LINC_(GID:SpnScr:Orient:ExExScr)"TCONS_l2_00008237":0.02:S:0.37,%Highest_Span_Score:Intersect Anti:Sense:Prop Anti:Highest_ExEx_Score,0.02,0,1,0.0,0.37%;
chr14	hg19_pseudoYale60	exon	102144280	102144714	0	+	.	gene_id "PGOHUM00000248268"; transcript_id "PGOHUM00000248268"; All_Transcript_IDs_Within_The_Span_of_Gene1:"TCONS_l2_00007922"; Matching_LINC_(GID:SpnScr:Orient:ExExScr)"TCONS_l2_00007922":0.64:S:0.44,%Highest_Span_Score:Intersect Anti:Sense:Prop Anti:Highest_ExEx_Score,0.64,0,1,0.0,0.44%;
chr14	hg19_ucscRetroAli5	exon	103605916	103606458	0	+	.	gene_id "NM_004547.5-3"; transcript_id "NM_004547.5-3"; All_Transcript_IDs_Within_The_Span_of_Gene1:"TCONS_l2_00007927"; Matching_LINC_(GID:SpnScr:Orient:ExExScr)"TCONS_l2_00007927":0.44:S:0.23,%Highest_Span_Score:Intersect Anti:Sense:Prop Anti:Highest_ExEx_Score,0.44,0,1,0.0,0.23%;
chr14	hg19_ucscRetroAli5	exon	103673697	103675323	0	+	.	gene_id "BX647223.1-4"; transcript_id "BX647223.1-4"; All_Transcript_IDs_Within_The_Span_of_Gene1:"TCONS_l2_00007928"; Matching_LINC_(GID:SpnScr:Orient:ExExScr)"TCONS_l2_00007928":0.82:S:0.11,%Highest_Span_Score:Intersect Anti:Sense:Prop Anti:Highest_ExEx_Score,0.82,0,1,0.0,0.11%;
chr14	hg19_ucscRetroAli5	exon	106436115	106437025	0	-	.	gene_id "NM_003816.2-6"; transcript_id "NM_003816.2-6"; All_Transcript_IDs_Within_The_Span_of_Gene1:"ENST00000452053.1"; Matching_LNC_(GID:SpnScr:Orient:ExExScr)"ENSG00000233988.1":0.36:S:0.33,%Highest_Span_Score:Intersect Anti:Sense:Prop Anti:Highest_ExEx_Score,0.36,0,1,0.0,0.33%;
chr14	hg19_ucscRetroAli5	exon	106742687	106744392	0	-	.	gene_id "NM_199330.2-1"; transcript_id "NM_199330.2-1"; All_Transcript_IDs_Within_The_Span_of_Gene1:"ENST00000458560.1","ENST00000415154.1"; Matching_LNC_(GID:SpnScr:Orient:ExExScr)"ENSG00000229084.2"_1:0.01:A:0.01,"ENSG00000229084.2":0.03:A:0.02,%Highest_Span_Score:Intersect Anti:Sense:Prop Anti:Highest_ExEx_Score,0.03,2,0,1.0,0.02%;
chr14	hg19_wgEncodeGencodePseudoGeneV17	exon	106950148	106950397	0	-	.	gene_id "ENST00000517728.1"; transcript_id "ENST00000517728.1"; All_Transcript_IDs_Within_The_Span_of_Gene1:"ENST00000334298.3"; Matching_LNC_(GID:SpnScr:Orient:ExExScr)"ENSG00000187156.4"_6:0.16:A:0.16,%Highest_Span_Score:Intersect Anti:Sense:Prop Anti:Highest_ExEx_Score,0.16,1,0,1.0,0.16%;
chr15	hg19_wgEncodeGencodePseudoGeneV17	exon	20359029	20366079	0	+	.	gene_id "ENST00000554269.1"; transcript_id "ENST00000554269.1"; All_Transcript_IDs_Within_The_Span_of_Gene1:"TCONS_l2_00008392"; Matching_LINC_(GID:SpnScr:Orient:ExExScr)"TCONS_l2_00008392":0.02:S:0.19,%Highest_Span_Score:Intersect Anti:Sense:Prop Anti:Highest_ExEx_Score,0.02,0,1,0.0,0.19%;
chr15	hg19_wgEncodeGencodePseudoGeneV17	exon	20433873	20482756	0	-	.	gene_id "ENST00000557586.1"; transcript_id "ENST00000557586.1"; All_Transcript_IDs_Within_The_Span_of_Gene1:"TCONS_l2_00008907","TCONS_l2_00008906","TCONS_l2_00008908"; Matching_LINC_(GID:SpnScr:Orient:ExExScr)"TCONS_l2_00008908":0.12:S:0.21,"TCONS_l2_00008906":0.21:S:0.06,"TCONS_l2_00008907":0.29:S:0.25,%Highest_Span_Score:Intersect Anti:Sense:Prop Anti:Highest_ExEx_Score,0.29,0,3,0.0,0.25%;
chr15	hg19_pseudoYale60	exon	20488749	20496683	0	+	.	gene_id "PGOHUM00000246957"; transcript_id "PGOHUM00000246957"; All_Transcript_IDs_Within_The_Span_of_Gene1:"TCONS_l2_00008394","TCONS_l2_00008395","TCONS_l2_00008393","TCONS_l2_00009396","TCONS_l2_00008396","TCONS_l2_00008397","TCONS_l2_00008398"; Matching_LINC_(GID:SpnScr:Orient:ExExScr)"TCONS_l2_00008398":0.16:S:0.12,"TCONS_l2_00008397":0.23:S:0.09,"TCONS_l2_00008396":0.22:S:0.19,"TCONS_l2_000…
chr15	hg19_pseudoYale60	exon	20721488	20725870	0	+	.	gene_id "PGOHUM00000246959"; transcript_id "PGOHUM00000246959"; All_Transcript_IDs_Within_The_Span_of_Gene1:"TCONS_l2_00009397","TCONS_l2_00008401"; Matching_LINC_(GID:SpnScr:Orient:ExExScr)"TCONS_l2_00008401":0.21:S:0.22,"TCONS_l2_00009397":0.27:S:0.43,%Highest_Span_Score:Intersect Anti:Sense:Prop Anti:Highest_ExEx_Score,0.27,0,2,0.0,0.43%;
chr15	hg19_pseudoYale60	exon	21122012	21141048	0	-	.	gene_id "PGOHUM00000246630"; transcript_id "PGOHUM00000246630"; All_Transcript_IDs_Within_The_Span_of_Gene1:"TCONS_l2_00009480"; Matching_LINC_(GID:SpnScr:Orient:ExExScr)"TCONS_l2_00009480":0.66:S:0.38,%Highest_Span_Score:Intersect Anti:Sense:Prop Anti:Highest_ExEx_Score,0.66,0,1,0.0,0.38%;
chr15	hg19_wgEncodeGencodePseudoGeneV17	exon	21365634	21372686	0	+	.	gene_id "ENST00000556075.2"; transcript_id "ENST00000556075.2"; All_Transcript_IDs_Within_The_Span_of_Gene1:"TCONS_00023293"; Matching_LINC_(GID:SpnScr:Orient:ExExScr)"TCONS_00023293":0.10:S:0.13,%Highest_Span_Score:Intersect Anti:Sense:Prop Anti:Highest_ExEx_Score,0.10,0,1,0.0,0.13%;
chr15	hg19_ucscRetroAli5	exon	21932386	21938218	0	-	.	gene_id "NM_002577.4-78"; transcript_id "NM_002577.4-78"; All_Transcript_IDs_Within_The_Span_of_Gene1:"TCONS_l2_00008911"; Matching_LINC_(GID:SpnScr:Orient:ExExScr)"TCONS_l2_00008911":0.95:S:0.41,%Highest_Span_Score:Intersect Anti:Sense:Prop Anti:Highest_ExEx_Score,0.95,0,1,0.0,0.41%;
chr15	hg19_pseudoYale60	exon	22133172	22152214	0	-	.	gene_id "PGOHUM00000246642"; transcript_id "PGOHUM00000246642"; All_Transcript_IDs_Within_The_Span_of_Gene1:"TCONS_l2_00009482","TCONS_l2_00008912"; Matching_LINC_(GID:SpnScr:Orient:ExExScr)"TCONS_l2_00008912":0.02:S:0.05,"TCONS_l2_00009482":0.66:S:0.41,%Highest_Span_Score:Intersect Anti:Sense:Prop Anti:Highest_ExEx_Score,0.66,0,2,0.0,0.41%;
chr15	hg19_wgEncodeGencodePseudoGeneV17	exon	22318882	22319785	0	-	.	gene_id "ENST00000558299.1"; transcript_id "ENST00000558299.1"; All_Transcript_IDs_Within_The_Span_of_Gene1:"ENST00000560625.1","ENST00000560134.1","ENST00000560193.1","ENST00000559392.1","ENST00000558896.1","ENST00000557817.1","ENST00000558312.1","ENST00000558798.1"; Matching_LNC_(GID:SpnScr:Orient:ExExScr)"ENSG00000259176.1"_31:0.09:A:0.09,"ENSG00000259176.1"_30:0.09:A:0.09,"ENSG00000259176.1"_…
chr15	hg19_pseudoYale60	exon	22332412	22333348	0	+	.	gene_id "PGOHUM00000246984"; transcript_id "PGOHUM00000246984"; All_Transcript_IDs_Within_The_Span_of_Gene1:"ENST00000560134.1","ENST00000558896.1"; Matching_LNC_(GID:SpnScr:Orient:ExExScr)"ENSG00000259176.1"_33:0.37:S:0.37,"ENSG00000259176.1"_32:0.28:S:0.28,%Highest_Span_Score:Intersect Anti:Sense:Prop Anti:Highest_ExEx_Score,0.37,0,2,0.0,0.37%;
chr15	hg19_ucscRetroAli5	exon	22368576	22369517	0	+	.	gene_id "NM_001005500.1-286"; transcript_id "NM_001005500.1-286"; All_Transcript_IDs_Within_The_Span_of_Gene1:"ENST00000560544.1"; Matching_LNC_(GID:SpnScr:Orient:ExExScr)"ENSG00000259176.1"_55:0.02:S:0.09,%Highest_Span_Score:Intersect Anti:Sense:Prop Anti:Highest_ExEx_Score,0.02,0,1,0.0,0.09%;
chr15	hg19_pseudoYale60	exon	22413462	22414382	0	+	.	gene_id "PGOHUM00000246986"; transcript_id "PGOHUM00000246986"; All_Transcript_IDs_Within_The_Span_of_Gene1:"ENST00000559392.1"; Matching_LNC_(GID:SpnScr:Orient:ExExScr)"ENSG00000259176.1"_62:0.00:S:0.02,%Highest_Span_Score:Intersect Anti:Sense:Prop Anti:Highest_ExEx_Score,0.00,0,1,0.0,0.02%;
chr15	hg19_pseudoYale60	exon	22448384	22448819	0	-	.	gene_id "PGOHUM00000246648"; transcript_id "PGOHUM00000246648"; All_Transcript_IDs_Within_The_Span_of_Gene1:"TCONS_l2_00008913","TCONS_l2_00008914","TCONS_l2_00008915","TCONS_l2_00008916","TCONS_l2_00008917"; Matching_LINC_(GID:SpnScr:Orient:ExExScr)"TCONS_l2_00008917":0.01:S:0.09,"TCONS_l2_00008916":0.02:S:0.01,"TCONS_l2_00008915":0.02:S:0.18,"TCONS_l2_00008914":0.40:S:0.44,"TCONS_l2_00008913":0…
chr15	hg19_pseudoYale60	exon	22466058	22466369	0	-	.	gene_id "PGOHUM00000251161"; transcript_id "PGOHUM00000251161"; All_Transcript_IDs_Within_The_Span_of_Gene1:"TCONS_l2_00008913","TCONS_l2_00008915","TCONS_l2_00008916","TCONS_l2_00008917"; Matching_LINC_(GID:SpnScr:Orient:ExExScr)"TCONS_l2_00008917":0.02:S:0.00,"TCONS_l2_00008916":0.01:S:0.00,"TCONS_l2_00008915":0.01:S:0.08,"TCONS_l2_00008913":0.02:S:0.01,%Highest_Span_Score:Intersect Anti:Sense:…
chr15	hg19_pseudoYale60	exon	22472920	22473374	0	-	.	gene_id "PGOHUM00000251162"; transcript_id "PGOHUM00000251162"; All_Transcript_IDs_Within_The_Span_of_Gene1:"TCONS_l2_00008916","TCONS_l2_00009483"; Matching_LINC_(GID:SpnScr:Orient:ExExScr)"TCONS_l2_00009483":0.95:S:0.76,"TCONS_l2_00008916":0.02:S:0.37,%Highest_Span_Score:Intersect Anti:Sense:Prop Anti:Highest_ExEx_Score,0.95,0,2,0.0,0.76%;
chr15	hg19_wgEncodeGencodePseudoGeneV17	exon	22546089	22546799	0	+	.	gene_id "ENST00000553429.1"; transcript_id "ENST00000553429.1"; All_Transcript_IDs_Within_The_Span_of_Gene1:"TCONS_l2_00008411","TCONS_l2_00008410","TCONS_l2_00009401"; Matching_LINC_(GID:SpnScr:Orient:ExExScr)"TCONS_l2_00009401":0.00:S:0.10,"TCONS_l2_00008410":0.01:S:0.18,"TCONS_l2_00008411":0.01:S:0.18,%Highest_Span_Score:Intersect Anti:Sense:Prop Anti:Highest_ExEx_Score,0.01,0,3,0.0,0.18%;
chr15	hg19_pseudoYale60	exon	22566922	22567224	0	+	.	gene_id "PGOHUM00000246988"; transcript_id "PGOHUM00000246988"; All_Transcript_IDs_Within_The_Span_of_Gene1:"TCONS_l2_00008411","TCONS_l2_00008410","TCONS_l2_00009401","TCONS_l2_00008412","TCONS_l2_00008413","TCONS_l2_00008414","TCONS_l2_00008415"; Matching_LINC_(GID:SpnScr:Orient:ExExScr)"TCONS_l2_00008415":0.07:S:0.33,"TCONS_l2_00008414":0.05:S:0.22,"TCONS_l2_00008413":0.01:S:0.17,"TCONS_l2_000…
chr15	hg19_wgEncodeGencodePseudoGeneV17	exon	22751742	22752819	0	-	.	gene_id "ENST00000560512.1"; transcript_id "ENST00000560512.1"; All_Transcript_IDs_Within_The_Span_of_Gene1:"ENST00000560026.1"; Matching_LNC_(GID:SpnScr:Orient:ExExScr)"ENSG00000259596.1":0.03:S:0.39,%Highest_Span_Score:Intersect Anti:Sense:Prop Anti:Highest_ExEx_Score,0.03,0,1,0.0,0.39%;
chr15	hg19_wgEncodeGencodePseudoGeneV17	exon	22777713	22789974	0	-	.	gene_id "ENST00000559072.1"; transcript_id "ENST00000559072.1"; All_Transcript_IDs_Within_The_Span_of_Gene1:"ENST00000560026.1"; Matching_LNC_(GID:SpnScr:Orient:ExExScr)"ENSG00000259596.1":0.05:S:0.18,%Highest_Span_Score:Intersect Anti:Sense:Prop Anti:Highest_ExEx_Score,0.05,0,1,0.0,0.18%;
chr15	hg19_wgEncodeGencodePseudoGeneV17	exon	23097010	23105332	0	+	.	gene_id "ENST00000558417.1"; transcript_id "ENST00000558417.1"; All_Transcript_IDs_Within_The_Span_of_Gene1:"TCONS_l2_00008416","TCONS_l2_00008921","TCONS_l2_00009484","TCONS_l2_00008417","TCONS_l2_00008922","TCONS_l2_00008418","TCONS_l2_00008419"; Matching_LINC_(GID:SpnScr:Orient:ExExScr)"TCONS_l2_00008419":0.36:S:0.08,"TCONS_l2_00008418":0.67:S:0.60,"TCONS_l2_00008922":0.13:A:0.00,"TCONS_l2_000…
chr15	hg19_wgEncodeGencodePseudoGeneV17	exon	23108754	23114261	0	-	.	gene_id "ENST00000560859.1"; transcript_id "ENST00000560859.1"; All_Transcript_IDs_Within_The_Span_of_Gene1:"TCONS_l2_00008921","TCONS_l2_00009484","TCONS_l2_00008922","TCONS_l2_00008923","TCONS_l2_00008924","TCONS_l2_00008925"; Matching_LINC_(GID:SpnScr:Orient:ExExScr)"TCONS_l2_00008925":0.11:S:0.09,"TCONS_l2_00008924":0.82:S:0.33,"TCONS_l2_00008923":0.12:S:0.09,"TCONS_l2_00008922":0.09:S:0.13,"…
chr15	hg19_wgEncodeGencodePseudoGeneV17	exon	23128407	23145997	0	-	.	gene_id "ENST00000558839.1"; transcript_id "ENST00000558839.1"; All_Transcript_IDs_Within_The_Span_of_Gene1:"TCONS_l2_00008922","TCONS_l2_00008923","TCONS_l2_00008925","TCONS_l2_00008926","TCONS_l2_00008927"; Matching_LINC_(GID:SpnScr:Orient:ExExScr)"TCONS_l2_00008927":0.49:S:0.37,"TCONS_l2_00008926":0.65:S:0.69,"TCONS_l2_00008925":0.35:S:0.63,"TCONS_l2_00008923":0.37:S:0.63,"TCONS_l2_00008922":0…
chr15	hg19_ucscRetroAli5	exon	23157055	23158552	0	-	.	gene_id "NM_014015.3-1"; transcript_id "NM_014015.3-1"; All_Transcript_IDs_Within_The_Span_of_Gene1:"TCONS_l2_00008922","TCONS_l2_00008925","TCONS_l2_00008928"; Matching_LINC_(GID:SpnScr:Orient:ExExScr)"TCONS_l2_00008928":0.37:S:0.19,"TCONS_l2_00008925":0.03:S:0.07,"TCONS_l2_00008922":0.02:S:0.06,%Highest_Span_Score:Intersect Anti:Sense:Prop Anti:Highest_ExEx_Score,0.37,0,3,0.0,0.19%;
chr15	hg19_wgEncodeGencodePseudoGeneV17	exon	23191491	23208737	0	-	.	gene_id "ENST00000340286.6"; transcript_id "ENST00000340286.6"; All_Transcript_IDs_Within_The_Span_of_Gene1:"TCONS_l2_00008932","TCONS_l2_00008933","TCONS_l2_00009485","TCONS_l2_00008937","TCONS_l2_00008938","TCONS_l2_00008939","TCONS_l2_00008942","TCONS_l2_00008943","TCONS_l2_00009487","TCONS_l2_00009488","TCONS_l2_00008929","TCONS_l2_00008930","TCONS_l2_00008931","TCONS_l2_00008935","TCONS_l2_0…
chr15	hg19_pseudoYale60	exon	28577370	28581752	0	+	.	gene_id "PGOHUM00000247018"; transcript_id "PGOHUM00000247018"; All_Transcript_IDs_Within_The_Span_of_Gene1:"TCONS_l2_00008465","TCONS_l2_00008466","TCONS_l2_00008467"; Matching_LINC_(GID:SpnScr:Orient:ExExScr)"TCONS_l2_00008467":0.33:S:0.43,"TCONS_l2_00008466":0.52:S:0.17,"TCONS_l2_00008465":0.00:S:0.17,%Highest_Span_Score:Intersect Anti:Sense:Prop Anti:Highest_ExEx_Score,0.52,0,3,0.0,0.43%;
chr15	hg19_wgEncodeGencodePseudoGeneV17	exon	28835335	28919173	0	+	.	gene_id "ENST00000529624.1"; transcript_id "ENST00000529624.1"; All_Transcript_IDs_Within_The_Span_of_Gene1:"TCONS_l2_00008468","TCONS_l2_00008469","TCONS_l2_00009409","TCONS_l2_00008470","TCONS_l2_00008471","TCONS_l2_00009411","TCONS_l2_00009410","TCONS_l2_00008472","TCONS_l2_00008473","TCONS_l2_00008474","TCONS_l2_00008475","TCONS_l2_00008476","TCONS_l2_00008477","TCONS_l2_00008478","TCONS_l2_0…
chr15	hg19_wgEncodeGencodePseudoGeneV17	exon	28896567	28902401	0	+	.	gene_id "ENST00000542073.1"; transcript_id "ENST00000542073.1"; All_Transcript_IDs_Within_The_Span_of_Gene1:"TCONS_l2_00008468","TCONS_l2_00008469","TCONS_l2_00008471","TCONS_l2_00008473","TCONS_l2_00008474","TCONS_l2_00008475","TCONS_l2_00008476","TCONS_l2_00008477","TCONS_l2_00008478","TCONS_l2_00009412","TCONS_l2_00009413","TCONS_l2_00008479","TCONS_l2_00008480","TCONS_l2_00008481"; Matching_L…
chr15	hg19_pseudoYale60	exon	28924550	28927397	0	-	.	gene_id "PGOHUM00000246697"; transcript_id "PGOHUM00000246697"; All_Transcript_IDs_Within_The_Span_of_Gene1:"TCONS_l2_00008468","TCONS_l2_00008469","TCONS_l2_00008471","TCONS_l2_00008473","TCONS_l2_00008474","TCONS_l2_00008475","TCONS_l2_00008476","TCONS_l2_00008477","TCONS_l2_00009412","TCONS_l2_00008479","TCONS_l2_00008481","TCONS_l2_00008482","TCONS_l2_00008483"; Matching_LINC_(GID:SpnScr:Orie…
chr15	hg19_pseudoYale60	exon	28947103	28948566	0	-	.	gene_id "PGOHUM00000251172"; transcript_id "PGOHUM00000251172"; All_Transcript_IDs_Within_The_Span_of_Gene1:"TCONS_l2_00008956","TCONS_l2_00008957"; Matching_LINC_(GID:SpnScr:Orient:ExExScr)"TCONS_l2_00008957":0.49:S:0.50,"TCONS_l2_00008956":0.29:S:0.41,%Highest_Span_Score:Intersect Anti:Sense:Prop Anti:Highest_ExEx_Score,0.49,0,2,0.0,0.50%;
chr15	hg19_pseudoYale60	exon	28954413	28954825	0	-	.	gene_id "PGOHUM00000251173"; transcript_id "PGOHUM00000251173"; All_Transcript_IDs_Within_The_Span_of_Gene1:"TCONS_l2_00008960","TCONS_l2_00008961","TCONS_l2_00008962"; Matching_LINC_(GID:SpnScr:Orient:ExExScr)"TCONS_l2_00008962":0.00:S:0.01,"TCONS_l2_00008961":0.01:S:0.09,"TCONS_l2_00008960":0.01:S:0.05,%Highest_Span_Score:Intersect Anti:Sense:Prop Anti:Highest_ExEx_Score,0.01,0,3,0.0,0.09%;
chr15	hg19_pseudoYale60	exon	28982729	28999701	0	+	.	gene_id "PGOHUM00000247031"; transcript_id "PGOHUM00000247031"; All_Transcript_IDs_Within_The_Span_of_Gene1:"TCONS_l2_00009415","TCONS_l2_00009414","TCONS_l2_00008484","TCONS_l2_00009416","TCONS_l2_00008486","TCONS_l2_00008485","TCONS_l2_00009417","TCONS_l2_00008487","TCONS_l2_00008488","TCONS_l2_00009418","TCONS_l2_00008489","TCONS_l2_00008490","TCONS_l2_00008491","TCONS_l2_00009419","TCONS_l2_0…
chr15	hg19_wgEncodeGencodePseudoGeneV17	exon	29033748	29037148	0	+	.	gene_id "ENST00000567053.1"; transcript_id "ENST00000567053.1"; All_Transcript_IDs_Within_The_Span_of_Gene1:"TCONS_l2_00009420","TCONS_l2_00008496","TCONS_l2_00008497"; Matching_LINC_(GID:SpnScr:Orient:ExExScr)"TCONS_l2_00008497":0.10:S:0.17,"TCONS_l2_00008496":0.29:S:0.20,"TCONS_l2_00009420":0.41:S:0.01,%Highest_Span_Score:Intersect Anti:Sense:Prop Anti:Highest_ExEx_Score,0.41,0,3,0.0,0.20%;
chr15	hg19_wgEncodeGencodePseudoGeneV17	exon	29046512	29064145	0	+	.	gene_id "ENST00000566321.1"; transcript_id "ENST00000566321.1"; All_Transcript_IDs_Within_The_Span_of_Gene1:"TCONS_l2_00008497","TCONS_l2_00008499"; Matching_LINC_(GID:SpnScr:Orient:ExExScr)"TCONS_l2_00008499":0.60:S:0.44,"TCONS_l2_00008497":0.10:S:0.32,%Highest_Span_Score:Intersect Anti:Sense:Prop Anti:Highest_ExEx_Score,0.60,0,2,0.0,0.44%;
chr15	hg19_ucscRetroAli5	exon	29087379	29088345	0	-	.	gene_id "BC104800.1-29"; transcript_id "BC104800.1-29"; All_Transcript_IDs_Within_The_Span_of_Gene1:"TCONS_l2_00008965"; Matching_LINC_(GID:SpnScr:Orient:ExExScr)"TCONS_l2_00008965":0.46:S:0.15,%Highest_Span_Score:Intersect Anti:Sense:Prop Anti:Highest_ExEx_Score,0.46,0,1,0.0,0.15%;
chr15	hg19_pseudoYale60	exon	30297393	30298642	0	+	.	gene_id "PGOHUM00000247036"; transcript_id "PGOHUM00000247036"; All_Transcript_IDs_Within_The_Span_of_Gene1:"ENST00000561392.1"; Matching_LNC_(GID:SpnScr:Orient:ExExScr)"ENSG00000259647.1":0.02:A:0.19,%Highest_Span_Score:Intersect Anti:Sense:Prop Anti:Highest_ExEx_Score,0.02,1,0,1.0,0.19%;
chr15	hg19_wgEncodeGencodePseudoGeneV17	exon	30336658	30337499	0	+	.	gene_id "ENST00000569699.1"; transcript_id "ENST00000569699.1"; All_Transcript_IDs_Within_The_Span_of_Gene1:"TCONS_l2_00008516"; Matching_LINC_(GID:SpnScr:Orient:ExExScr)"TCONS_l2_00008516":0.72:S:0.61,%Highest_Span_Score:Intersect Anti:Sense:Prop Anti:Highest_ExEx_Score,0.72,0,1,0.0,0.61%;
chr15	hg19_ucscRetroAli5	exon	30712448	30712705	0	-	.	gene_id "NM_001145335.1-9"; transcript_id "NM_001145335.1-9"; All_Transcript_IDs_Within_The_Span_of_Gene1:"TCONS_l2_00008970"; Matching_LINC_(GID:SpnScr:Orient:ExExScr)"TCONS_l2_00008970":0.01:S:0.15,%Highest_Span_Score:Intersect Anti:Sense:Prop Anti:Highest_ExEx_Score,0.01,0,1,0.0,0.15%;
chr15	hg19_pseudoYale60	exon	30762982	30766732	0	+	.	gene_id "PGOHUM00000247047"; transcript_id "PGOHUM00000247047"; All_Transcript_IDs_Within_The_Span_of_Gene1:"TCONS_l2_00008517","TCONS_l2_00008519","TCONS_l2_00008518","TCONS_l2_00008520","TCONS_l2_00008521","TCONS_l2_00009422","TCONS_l2_00008522"; Matching_LINC_(GID:SpnScr:Orient:ExExScr)"TCONS_l2_00008522":0.00:S:0.04,"TCONS_l2_00009422":0.01:S:0.05,"TCONS_l2_00008521":0.02:S:0.03,"TCONS_l2_000…
chr15	hg19_pseudoYale60	exon	30799575	30804999	0	+	.	gene_id "PGOHUM00000247048"; transcript_id "PGOHUM00000247048"; All_Transcript_IDs_Within_The_Span_of_Gene1:"TCONS_l2_00008524","TCONS_l2_00008525","TCONS_l2_00008526","TCONS_l2_00008527"; Matching_LINC_(GID:SpnScr:Orient:ExExScr)"TCONS_l2_00008527":0.00:S:0.18,"TCONS_l2_00008526":0.77:S:0.15,"TCONS_l2_00008525":0.43:S:0.14,"TCONS_l2_00008524":0.73:S:0.25,%Highest_Span_Score:Intersect Anti:Sense:…
chr15	hg19_wgEncodeGencodePseudoGeneV17	exon	30808282	30810070	0	+	.	gene_id "ENST00000564693.1"; transcript_id "ENST00000564693.1"; All_Transcript_IDs_Within_The_Span_of_Gene1:"TCONS_l2_00008525","TCONS_l2_00008527"; Matching_LINC_(GID:SpnScr:Orient:ExExScr)"TCONS_l2_00008527":0.05:S:0.05,"TCONS_l2_00008525":0.02:S:0.03,%Highest_Span_Score:Intersect Anti:Sense:Prop Anti:Highest_ExEx_Score,0.05,0,2,0.0,0.05%;
chr15	hg19_ucscRetroAli5	exon	30837940	30838197	0	+	.	gene_id "NM_001145335.1-12"; transcript_id "NM_001145335.1-12"; All_Transcript_IDs_Within_The_Span_of_Gene1:"ENST00000562992.1"; Matching_LNC_(GID:SpnScr:Orient:ExExScr)"ENSG00000260693.1":0.04:S:0.17,%Highest_Span_Score:Intersect Anti:Sense:Prop Anti:Highest_ExEx_Score,0.04,0,1,0.0,0.17%;
chr15	hg19_pseudoYale60	exon	30846914	30848903	0	+	.	gene_id "PGOHUM00000247052"; transcript_id "PGOHUM00000247052"; All_Transcript_IDs_Within_The_Span_of_Gene1:"TCONS_l2_00008528","TCONS_l2_00008529"; Matching_LINC_(GID:SpnScr:Orient:ExExScr)"TCONS_l2_00008529":0.71:S:0.37,"TCONS_l2_00008528":0.23:S:0.04,%Highest_Span_Score:Intersect Anti:Sense:Prop Anti:Highest_ExEx_Score,0.71,0,2,0.0,0.37%;
chr15	hg19_wgEncodeGencodePseudoGeneV17	exon	31107474	31136356	0	+	.	gene_id "ENST00000570209.1"; transcript_id "ENST00000570209.1"; All_Transcript_IDs_Within_The_Span_of_Gene1:"TCONS_l2_00008532","TCONS_l2_00008533","TCONS_l2_00008534","TCONS_l2_00008535"; Matching_LINC_(GID:SpnScr:Orient:ExExScr)"TCONS_l2_00008535":0.08:S:0.17,"TCONS_l2_00008534":0.18:S:0.06,"TCONS_l2_00008533":0.37:S:0.19,"TCONS_l2_00008532":0.28:S:0.19,%Highest_Span_Score:Intersect Anti:Sense:…
chr15	hg19_pseudoYale60	exon	32692341	32745103	0	-	.	gene_id "PGOHUM00000251176"; transcript_id "PGOHUM00000251176"; All_Transcript_IDs_Within_The_Span_of_Gene1:"ENST00000562108.1"; Matching_LNC_(GID:SpnScr:Orient:ExExScr)"ENSG00000215304.3":0.64:S:0.02,%Highest_Span_Score:Intersect Anti:Sense:Prop Anti:Highest_ExEx_Score,0.64,0,1,0.0,0.02%;
chr15	hg19_wgEncodeGencodePseudoGeneV17	exon	32786204	32792547	0	-	.	gene_id "ENST00000528049.2"; transcript_id "ENST00000528049.2"; All_Transcript_IDs_Within_The_Span_of_Gene1:"TCONS_l2_00008981","TCONS_l2_00008982"; Matching_LINC_(GID:SpnScr:Orient:ExExScr)"TCONS_l2_00008982":0.01:S:0.21,"TCONS_l2_00008981":0.01:S:0.15,%Highest_Span_Score:Intersect Anti:Sense:Prop Anti:Highest_ExEx_Score,0.01,0,2,0.0,0.21%;
chr15	hg19_wgEncodeGencodePseudoGeneV17	exon	32815227	32829127	0	-	.	gene_id "ENST00000454486.4"; transcript_id "ENST00000454486.4"; All_Transcript_IDs_Within_The_Span_of_Gene1:"ENST00000564670.1","ENST00000561999.1"; Matching_LNC_(GID:SpnScr:Orient:ExExScr)"ENSG00000261064.1"_1:0.00:A:0.03,"ENSG00000261064.1":0.01:A:0.00,%Highest_Span_Score:Intersect Anti:Sense:Prop Anti:Highest_ExEx_Score,0.01,2,0,1.0,0.03%;
chr15	hg19_ucscRetroAli5	exon	32879396	32879653	0	+	.	gene_id "NM_001145335.1-19"; transcript_id "NM_001145335.1-19"; All_Transcript_IDs_Within_The_Span_of_Gene1:"ENST00000564670.1"; Matching_LNC_(GID:SpnScr:Orient:ExExScr)"ENSG00000261064.1"_2:0.16:S:0.19,%Highest_Span_Score:Intersect Anti:Sense:Prop Anti:Highest_ExEx_Score,0.16,0,1,0.0,0.19%;
chr15	hg19_pseudoYale60	exon	32888389	32890378	0	+	.	gene_id "PGOHUM00000247074"; transcript_id "PGOHUM00000247074"; All_Transcript_IDs_Within_The_Span_of_Gene1:"TCONS_l2_00008541","TCONS_l2_00009426","TCONS_l2_00008542","TCONS_l2_00008543"; Matching_LINC_(GID:SpnScr:Orient:ExExScr)"TCONS_l2_00008543":0.52:S:0.49,"TCONS_l2_00008542":0.54:S:0.33,"TCONS_l2_00009426":0.70:S:0.04,"TCONS_l2_00008541":0.01:S:0.03,%Highest_Span_Score:Intersect Anti:Sense:…
chr15	hg19_wgEncodeGencodePseudoGeneV17	exon	33528794	33538098	0	-	.	gene_id "ENST00000530020.1"; transcript_id "ENST00000530020.1"; All_Transcript_IDs_Within_The_Span_of_Gene1:"TCONS_00023613","TCONS_00023614","TCONS_00023616","TCONS_00023617","TCONS_00023618"; Matching_LINC_(GID:SpnScr:Orient:ExExScr)"TCONS_00023618":0.24:S:0.15,"TCONS_00023617":0.24:S:0.15,"TCONS_00023616":0.52:S:0.29,"TCONS_00023614":0.52:S:0.26,"TCONS_00023613":0.71:S:0.34,%Highest_Span_Score…
chr15	hg19_ucscRetroAli5	exon	37108393	37110797	0	-	.	gene_id "NM_001025105.2-3"; transcript_id "NM_001025105.2-3"; All_Transcript_IDs_Within_The_Span_of_Gene1:"ENST00000569828.1"; Matching_LNC_(GID:SpnScr:Orient:ExExScr)"ENSG00000260200.1":0.39:S:0.05,%Highest_Span_Score:Intersect Anti:Sense:Prop Anti:Highest_ExEx_Score,0.39,0,1,0.0,0.05%;
chr15	hg19_ucscRetroAli5	exon	37782886	37783351	0	+	.	gene_id "BC141832.1-6"; transcript_id "BC141832.1-6"; All_Transcript_IDs_Within_The_Span_of_Gene1:"ENST00000561054.1"; Matching_LNC_(GID:SpnScr:Orient:ExExScr)"ENSG00000259434.1":0.00:A:0.09,%Highest_Span_Score:Intersect Anti:Sense:Prop Anti:Highest_ExEx_Score,0.00,1,0,1.0,0.09%;
chr15	hg19_ucscRetroAli5	exon	39049259	39050191	0	-	.	gene_id "NM_004965.6-36"; transcript_id "NM_004965.6-36"; All_Transcript_IDs_Within_The_Span_of_Gene1:"TCONS_00023634","TCONS_00024073"; Matching_LINC_(GID:SpnScr:Orient:ExExScr)"TCONS_00024073":0.05:S:0.04,"TCONS_00023634":0.09:S:0.04,%Highest_Span_Score:Intersect Anti:Sense:Prop Anti:Highest_ExEx_Score,0.09,0,2,0.0,0.04%;
chr15	hg19_ucscRetroAli5	exon	40604475	40605563	0	-	.	gene_id "NM_001002.3-11"; transcript_id "NM_001002.3-11"; All_Transcript_IDs_Within_The_Span_of_Gene1:"ENST00000559030.1"; Matching_LNC_(GID:SpnScr:Orient:ExExScr)"ENSG00000259198.1":0.13:A:0.06,%Highest_Span_Score:Intersect Anti:Sense:Prop Anti:Highest_ExEx_Score,0.13,1,0,1.0,0.06%;
chr15	hg19_ucscRetroAli5	exon	41320063	41322215	0	-	.	gene_id "NM_020156.4-7"; transcript_id "NM_020156.4-7"; All_Transcript_IDs_Within_The_Span_of_Gene1:"ENST00000560178.1"; Matching_LNC_(GID:SpnScr:Orient:ExExScr)"ENSG00000259521.1"_1:0.00:A:0.00,%Highest_Span_Score:Intersect Anti:Sense:Prop Anti:Highest_ExEx_Score,0.00,1,0,1.0,0.00%;
chr15	hg19_ucscRetroAli5	exon	41455322	41456692	0	+	.	gene_id "NM_145269.3-2"; transcript_id "NM_145269.3-2"; All_Transcript_IDs_Within_The_Span_of_Gene1:"TCONS_00023647"; Matching_LINC_(GID:SpnScr:Orient:ExExScr)"TCONS_00023647":0.98:A:0.30,%Highest_Span_Score:Intersect Anti:Sense:Prop Anti:Highest_ExEx_Score,0.98,1,0,1.0,0.30%;
chr15	hg19_ucscRetroAli5	exon	41849133	41849861	0	+	.	gene_id "NM_001204857.1-181"; transcript_id "NM_001204857.1-181"; All_Transcript_IDs_Within_The_Span_of_Gene1:"TCONS_l2_00008597"; Matching_LINC_(GID:SpnScr:Orient:ExExScr)"TCONS_l2_00008597":0.99:S:0.98,%Highest_Span_Score:Intersect Anti:Sense:Prop Anti:Highest_ExEx_Score,0.99,0,1,0.0,0.98%;
chr15	hg19_wgEncodeGencodePseudoGeneV17	exon	43991686	44010382	0	-	.	gene_id "ENST00000509801.1"; transcript_id "ENST00000509801.1"; All_Transcript_IDs_Within_The_Span_of_Gene1:"TCONS_l2_00009062","TCONS_l2_00009063"; Matching_LINC_(GID:SpnScr:Orient:ExExScr)"TCONS_l2_00009063":0.07:S:0.11,"TCONS_l2_00009062":0.09:S:0.17,%Highest_Span_Score:Intersect Anti:Sense:Prop Anti:Highest_ExEx_Score,0.09,0,2,0.0,0.17%;
chr15	hg19_pseudoYale60	exon	45119257	45139764	0	-	.	gene_id "PGOHUM00000246773"; transcript_id "PGOHUM00000246773"; All_Transcript_IDs_Within_The_Span_of_Gene1:"ENST00000558419.1"; Matching_LNC_(GID:SpnScr:Orient:ExExScr)"ENSG00000259187.1":0.00:A:0.01,%Highest_Span_Score:Intersect Anti:Sense:Prop Anti:Highest_ExEx_Score,0.00,1,0,1.0,0.01%;
chr15	hg19_ucscRetroAli5	exon	53229043	53230778	0	-	.	gene_id "AK055058.1-28"; transcript_id "AK055058.1-28"; All_Transcript_IDs_Within_The_Span_of_Gene1:"TCONS_l2_00009118"; Matching_LINC_(GID:SpnScr:Orient:ExExScr)"TCONS_l2_00009118":0.46:S:0.21,%Highest_Span_Score:Intersect Anti:Sense:Prop Anti:Highest_ExEx_Score,0.46,0,1,0.0,0.21%;
chr15	hg19_wgEncodeGencodePseudoGeneV17	exon	59157205	59157502	0	+	.	gene_id "ENST00000559497.1"; transcript_id "ENST00000559497.1"; All_Transcript_IDs_Within_The_Span_of_Gene1:"ENST00000558042.1"; Matching_LNC_(GID:SpnScr:Orient:ExExScr)"ENSG00000259353.1":0.00:A:0.02,%Highest_Span_Score:Intersect Anti:Sense:Prop Anti:Highest_ExEx_Score,0.00,1,0,1.0,0.02%;
chr15	hg19_ucscRetroAli5	exon	59699103	59700376	0	-	.	gene_id "NM_000972.2-33"; transcript_id "NM_000972.2-33"; All_Transcript_IDs_Within_The_Span_of_Gene1:"TCONS_l2_00009129"; Matching_LINC_(GID:SpnScr:Orient:ExExScr)"TCONS_l2_00009129":0.31:S:0.24,%Highest_Span_Score:Intersect Anti:Sense:Prop Anti:Highest_ExEx_Score,0.31,0,1,0.0,0.24%;
chr15	hg19_ucscRetroAli5	exon	67292340	67293540	0	-	.	gene_id "NM_005517.3-38"; transcript_id "NM_005517.3-38"; All_Transcript_IDs_Within_The_Span_of_Gene1:"ENST00000558097.1"; Matching_LNC_(GID:SpnScr:Orient:ExExScr)"ENSG00000259347.1"_7:0.15:S:0.07,%Highest_Span_Score:Intersect Anti:Sense:Prop Anti:Highest_ExEx_Score,0.15,0,1,0.0,0.07%;
chr15	hg19_ucscRetroAli5	exon	70589215	70589776	0	-	.	gene_id "AX747052.1-57"; transcript_id "AX747052.1-57"; All_Transcript_IDs_Within_The_Span_of_Gene1:"TCONS_00023725","TCONS_00024152"; Matching_LINC_(GID:SpnScr:Orient:ExExScr)"TCONS_00024152":0.15:S:0.02,"TCONS_00023725":0.30:S:0.00,%Highest_Span_Score:Intersect Anti:Sense:Prop Anti:Highest_ExEx_Score,0.30,0,2,0.0,0.02%;
chr15	hg19_ucscRetroAli5	exon	71088855	71089485	0	-	.	gene_id "NM_000992.2-16"; transcript_id "NM_000992.2-16"; All_Transcript_IDs_Within_The_Span_of_Gene1:"TCONS_l2_00009514","TCONS_l2_00009515"; Matching_LINC_(GID:SpnScr:Orient:ExExScr)"TCONS_l2_00009515":0.06:S:0.14,"TCONS_l2_00009514":0.08:S:0.24,%Highest_Span_Score:Intersect Anti:Sense:Prop Anti:Highest_ExEx_Score,0.08,0,2,0.0,0.24%;
chr15	hg19_pseudoYale60	exon	72766981	72767355	0	+	.	gene_id "PGOHUM00000251211"; transcript_id "PGOHUM00000251211"; All_Transcript_IDs_Within_The_Span_of_Gene1:"ENST00000565181.1"; Matching_LNC_(GID:SpnScr:Orient:ExExScr)"ENSG00000261423.1"_1:0.16:A:0.16,%Highest_Span_Score:Intersect Anti:Sense:Prop Anti:Highest_ExEx_Score,0.16,1,0,1.0,0.16%;
chr15	hg19_wgEncodeGencodePseudoGeneV17	exon	72897524	72904667	0	+	.	gene_id "ENST00000563214.1"; transcript_id "ENST00000563214.1"; All_Transcript_IDs_Within_The_Span_of_Gene1:"ENST00000565305.1","ENST00000565543.1"; Matching_LNC_(GID:SpnScr:Orient:ExExScr)"ENSG00000259783.1"_1:0.25:A:0.00,"ENSG00000259783.1":0.04:A:0.00,%Highest_Span_Score:Intersect Anti:Sense:Prop Anti:Highest_ExEx_Score,0.25,2,0,1.0,0.00%;
chr15	hg19_ucscRetroAli5	exon	74773332	74774065	0	-	.	gene_id "AK098285.1-256"; transcript_id "AK098285.1-256"; All_Transcript_IDs_Within_The_Span_of_Gene1:"ENST00000564621.1","ENST00000499217.2","ENST00000568853.1"; Matching_LNC_(GID:SpnScr:Orient:ExExScr)"ENSG00000247240.3"_15:0.11:A:0.00,"ENSG00000247240.3"_14:0.34:A:0.09,"ENSG00000247240.3"_13:0.06:A:0.06,%Highest_Span_Score:Intersect Anti:Sense:Prop Anti:Highest_ExEx_Score,0.34,3,0,1.0,0.09%;
chr15	hg19_pseudoYale60	exon	76030377	76030765	0	+	.	gene_id "PGOHUM00000247179"; transcript_id "PGOHUM00000247179"; All_Transcript_IDs_Within_The_Span_of_Gene1:"ENST00000501931.1","ENST00000565686.1"; Matching_LNC_(GID:SpnScr:Orient:ExExScr)"ENSG00000260288.1":0.02:S:0.00,"ENSG00000246877.1":0.04:A:0.01,%Highest_Span_Score:Intersect Anti:Sense:Prop Anti:Highest_ExEx_Score,0.04,1,1,0.5,0.01%;
chr15	hg19_pseudoYale60	exon	76053545	76054129	0	+	.	gene_id "PGOHUM00000247181"; transcript_id "PGOHUM00000247181"; All_Transcript_IDs_Within_The_Span_of_Gene1:"ENST00000569596.1","ENST00000561777.1"; Matching_LNC_(GID:SpnScr:Orient:ExExScr)"ENSG00000261043.1":0.20:A:0.11,"ENSG00000260288.1"_2:0.12:S:0.00,%Highest_Span_Score:Intersect Anti:Sense:Prop Anti:Highest_ExEx_Score,0.20,1,1,0.5,0.11%;
chr15	hg19_wgEncodeGencodePseudoGeneV17	exon	78187026	78197016	0	+	.	gene_id "ENST00000567704.1"; transcript_id "ENST00000567704.1"; All_Transcript_IDs_Within_The_Span_of_Gene1:"TCONS_l2_00008748","TCONS_l2_00008750","TCONS_l2_00008749","TCONS_l2_00008751","TCONS_l2_00008752"; Matching_LINC_(GID:SpnScr:Orient:ExExScr)"TCONS_l2_00008752":0.21:S:0.08,"TCONS_l2_00008751":0.16:S:0.10,"TCONS_l2_00008749":0.15:S:0.11,"TCONS_l2_00008750":0.16:S:0.12,"TCONS_l2_00008748":0…
chr15	hg19_wgEncodeGencodePseudoGeneV17	exon	78207526	78219167	0	-	.	gene_id "ENST00000562938.1"; transcript_id "ENST00000562938.1"; All_Transcript_IDs_Within_The_Span_of_Gene1:"ENST00000565869.1"; Matching_LNC_(GID:SpnScr:Orient:ExExScr)"ENSG00000261244.1":0.47:A:0.02,%Highest_Span_Score:Intersect Anti:Sense:Prop Anti:Highest_ExEx_Score,0.47,1,0,1.0,0.02%;
chr15	hg19_ucscRetroAli5	exon	78882195	78883724	0	+	.	gene_id "NM_000747.2-435"; transcript_id "NM_000747.2-435"; All_Transcript_IDs_Within_The_Span_of_Gene1:"ENST00000567141.1"; Matching_LNC_(GID:SpnScr:Orient:ExExScr)"ENSG00000261762.1":0.62:A:0.25,%Highest_Span_Score:Intersect Anti:Sense:Prop Anti:Highest_ExEx_Score,0.62,1,0,1.0,0.25%;
chr15	hg19_wgEncodeGencodePseudoGeneV17	exon	79019519	79027837	0	+	.	gene_id "ENST00000564933.1"; transcript_id "ENST00000564933.1"; All_Transcript_IDs_Within_The_Span_of_Gene1:"TCONS_l2_00008761","TCONS_l2_00008762","TCONS_l2_00008763","TCONS_00023746","TCONS_l2_00008764"; Matching_LINC_(GID:SpnScr:Orient:ExExScr)"TCONS_l2_00008764":0.06:S:0.08,"TCONS_00023746":0.00:A:0.00,"TCONS_l2_00008763":0.27:S:0.69,"TCONS_l2_00008762":0.25:S:0.59,"TCONS_l2_00008761":0.25:S:…
chr15	hg19_pseudoYale60	exon	79027688	79027913	0	+	.	gene_id "PGOHUM00000251216"; transcript_id "PGOHUM00000251216"; All_Transcript_IDs_Within_The_Span_of_Gene1:"TCONS_l2_00008761","TCONS_l2_00008762","TCONS_l2_00008763"; Matching_LINC_(GID:SpnScr:Orient:ExExScr)"TCONS_l2_00008763":0.01:S:0.01,"TCONS_l2_00008762":0.01:S:0.01,"TCONS_l2_00008761":0.01:S:0.01,%Highest_Span_Score:Intersect Anti:Sense:Prop Anti:Highest_ExEx_Score,0.01,0,3,0.0,0.01%;
chr15	hg19_pseudoYale60	exon	79028834	79029031	0	+	.	gene_id "PGOHUM00000247194"; transcript_id "PGOHUM00000247194"; All_Transcript_IDs_Within_The_Span_of_Gene1:"TCONS_l2_00008761","TCONS_l2_00008762","TCONS_l2_00008763"; Matching_LINC_(GID:SpnScr:Orient:ExExScr)"TCONS_l2_00008763":0.01:S:0.01,"TCONS_l2_00008762":0.01:S:0.01,"TCONS_l2_00008761":0.01:S:0.01,%Highest_Span_Score:Intersect Anti:Sense:Prop Anti:Highest_ExEx_Score,0.01,0,3,0.0,0.01%;
chr15	hg19_ucscRetroAli5	exon	79045418	79048859	0	+	.	gene_id "NM_144572.1-3"; transcript_id "NM_144572.1-3"; All_Transcript_IDs_Within_The_Span_of_Gene1:"TCONS_00023190"; Matching_LINC_(GID:SpnScr:Orient:ExExScr)"TCONS_00023190":0.02:S:0.06,%Highest_Span_Score:Intersect Anti:Sense:Prop Anti:Highest_ExEx_Score,0.02,0,1,0.0,0.06%;
chr15	hg19_ucscRetroAli5	exon	79528512	79531357	0	+	.	gene_id "NM_004500.3-8"; transcript_id "NM_004500.3-8"; All_Transcript_IDs_Within_The_Span_of_Gene1:"ENST00000560732.1","ENST00000559979.1","ENST00000560452.1","ENST00000557790.1","ENST00000558297.1"; Matching_LNC_(GID:SpnScr:Orient:ExExScr)"ENSG00000259234.1"_8:0.02:A:0.00,"ENSG00000259234.1"_7:0.03:A:0.01,"ENSG00000259234.1"_6:0.07:A:0.02,"ENSG00000259234.1"_5:0.08:A:0.02,"ENSG00000259234.1"_4:…
chr15	hg19_ucscRetroAli5	exon	80665465	80666976	0	-	.	gene_id "NM_006936.2-11"; transcript_id "NM_006936.2-11"; All_Transcript_IDs_Within_The_Span_of_Gene1:"TCONS_00023755"; Matching_LINC_(GID:SpnScr:Orient:ExExScr)"TCONS_00023755":0.03:S:0.02,%Highest_Span_Score:Intersect Anti:Sense:Prop Anti:Highest_ExEx_Score,0.03,0,1,0.0,0.02%;
chr15	hg19_pseudoYale60	exon	82590847	82626749	0	+	.	gene_id "PGOHUM00000247202"; transcript_id "PGOHUM00000247202"; All_Transcript_IDs_Within_The_Span_of_Gene1:"TCONS_l2_00009460"; Matching_LINC_(GID:SpnScr:Orient:ExExScr)"TCONS_l2_00009460":0.11:S:0.07,%Highest_Span_Score:Intersect Anti:Sense:Prop Anti:Highest_ExEx_Score,0.11,0,1,0.0,0.07%;
chr15	hg19_wgEncodeGencodePseudoGeneV17	exon	82684055	82712277	0	+	.	gene_id "ENST00000560795.1"; transcript_id "ENST00000560795.1"; All_Transcript_IDs_Within_The_Span_of_Gene1:"ENST00000548121.1"; Matching_LNC_(GID:SpnScr:Orient:ExExScr)"ENSG00000259206.1":0.00:S:0.07,%Highest_Span_Score:Intersect Anti:Sense:Prop Anti:Highest_ExEx_Score,0.00,0,1,0.0,0.07%;
chr15	hg19_ucscRetroAli5	exon	82724363	82726719	0	+	.	gene_id "AK098200.1-78"; transcript_id "AK098200.1-78"; All_Transcript_IDs_Within_The_Span_of_Gene1:"ENST00000548121.1"; Matching_LNC_(GID:SpnScr:Orient:ExExScr)"ENSG00000259206.1":0.12:S:0.02,%Highest_Span_Score:Intersect Anti:Sense:Prop Anti:Highest_ExEx_Score,0.12,0,1,0.0,0.02%;
chr15	hg19_wgEncodeGencodePseudoGeneV17	exon	83060589	83088805	0	+	.	gene_id "ENST00000559039.1"; transcript_id "ENST00000559039.1"; All_Transcript_IDs_Within_The_Span_of_Gene1:"ENST00000560145.1"; Matching_LNC_(GID:SpnScr:Orient:ExExScr)"ENSG00000259310.1":0.00:S:0.07,%Highest_Span_Score:Intersect Anti:Sense:Prop Anti:Highest_ExEx_Score,0.00,0,1,0.0,0.07%;
chr15	hg19_pseudoYale60	exon	83101205	83193016	0	+	.	gene_id "PGOHUM00000247220"; transcript_id "PGOHUM00000247220"; All_Transcript_IDs_Within_The_Span_of_Gene1:"ENST00000560145.1"; Matching_LNC_(GID:SpnScr:Orient:ExExScr)"ENSG00000259310.1":0.00:S:0.02,%Highest_Span_Score:Intersect Anti:Sense:Prop Anti:Highest_ExEx_Score,0.00,0,1,0.0,0.02%;
chr15	hg19_ucscRetroAli5	exon	83360127	83361204	0	-	.	gene_id "NM_003769.2-4"; transcript_id "NM_003769.2-4"; All_Transcript_IDs_Within_The_Span_of_Gene1:"ENST00000560650.1"; Matching_LNC_(GID:SpnScr:Orient:ExExScr)"ENSG00000259462.1":0.02:A:0.11,%Highest_Span_Score:Intersect Anti:Sense:Prop Anti:Highest_ExEx_Score,0.02,1,0,1.0,0.11%;
chr15	hg19_wgEncodeGencodePseudoGeneV17	exon	84748920	84795356	0	+	.	gene_id "ENST00000560401.1"; transcript_id "ENST00000560401.1"; All_Transcript_IDs_Within_The_Span_of_Gene1:"TCONS_l2_00008789","TCONS_l2_00008790","TCONS_l2_00008791","TCONS_l2_00008792"; Matching_LINC_(GID:SpnScr:Orient:ExExScr)"TCONS_l2_00008792":0.23:S:0.25,"TCONS_l2_00008791":0.28:S:0.32,"TCONS_l2_00008790":0.47:S:0.29,"TCONS_l2_00008789":0.53:S:0.37,%Highest_Span_Score:Intersect Anti:Sense:…
chr15	hg19_pseudoYale60	exon	84840084	84840179	0	-	.	gene_id "PGOHUM00000246898"; transcript_id "PGOHUM00000246898"; All_Transcript_IDs_Within_The_Span_of_Gene1:"ENST00000558110.1"; Matching_LNC_(GID:SpnScr:Orient:ExExScr)"ENSG00000259694.1":0.05:S:0.17,%Highest_Span_Score:Intersect Anti:Sense:Prop Anti:Highest_ExEx_Score,0.05,0,1,0.0,0.17%;
chr15	hg19_ucscRetroAli5	exon	84841418	84842403	0	+	.	gene_id "BC033224.1-466"; transcript_id "BC033224.1-466"; All_Transcript_IDs_Within_The_Span_of_Gene1:"ENST00000558110.1"; Matching_LNC_(GID:SpnScr:Orient:ExExScr)"ENSG00000259694.1":0.14:A:0.05,%Highest_Span_Score:Intersect Anti:Sense:Prop Anti:Highest_ExEx_Score,0.14,1,0,1.0,0.05%;
chr15	hg19_wgEncodeGencodePseudoGeneV17	exon	84855504	84866136	0	+	.	gene_id "ENST00000560634.1"; transcript_id "ENST00000560634.1"; All_Transcript_IDs_Within_The_Span_of_Gene1:"TCONS_l2_00008793"; Matching_LINC_(GID:SpnScr:Orient:ExExScr)"TCONS_l2_00008793":0.00:S:0.10,%Highest_Span_Score:Intersect Anti:Sense:Prop Anti:Highest_ExEx_Score,0.00,0,1,0.0,0.10%;
chr15	hg19_wgEncodeGencodePseudoGeneV17	exon	84867600	84874024	0	-	.	gene_id "ENST00000436127.2"; transcript_id "ENST00000436127.2"; All_Transcript_IDs_Within_The_Span_of_Gene1:"TCONS_l2_00008793","TCONS_l2_00009522","TCONS_l2_00009524","TCONS_l2_00009523","TCONS_l2_00009525","TCONS_l2_00009526","TCONS_l2_00009527","TCONS_l2_00009243"; Matching_LINC_(GID:SpnScr:Orient:ExExScr)"TCONS_l2_00009243":0.01:S:0.21,"TCONS_l2_00009527":0.01:S:0.43,"TCONS_l2_00009526":0.64:…
chr15	hg19_wgEncodeGencodePseudoGeneV17	exon	84869932	84874024	0	-	.	gene_id "ENST00000456029.1"; transcript_id "ENST00000456029.1"; All_Transcript_IDs_Within_The_Span_of_Gene1:"TCONS_l2_00009522","TCONS_l2_00009524","TCONS_l2_00009523","TCONS_l2_00009525","TCONS_l2_00009526","TCONS_l2_00009527","TCONS_l2_00009243"; Matching_LINC_(GID:SpnScr:Orient:ExExScr)"TCONS_l2_00009243":0.01:S:0.35,"TCONS_l2_00009527":0.01:S:0.55,"TCONS_l2_00009526":1.00:S:0.86,"TCONS_l2_000…
chr15	hg19_pseudoYale60	exon	84873515	84873736	0	-	.	gene_id "PGOHUM00000251191"; transcript_id "PGOHUM00000251191"; All_Transcript_IDs_Within_The_Span_of_Gene1:"TCONS_l2_00009522","TCONS_l2_00009524","TCONS_l2_00009523","TCONS_l2_00009525","TCONS_l2_00009526","TCONS_l2_00009527","TCONS_l2_00009243"; Matching_LINC_(GID:SpnScr:Orient:ExExScr)"TCONS_l2_00009243":0.01:S:0.21,"TCONS_l2_00009527":0.01:S:0.14,"TCONS_l2_00009526":0.05:S:0.14,"TCONS_l2_000…
chr15	hg19_pseudoYale60	exon	84906987	84907309	0	+	.	gene_id "PGOHUM00000251220"; transcript_id "PGOHUM00000251220"; All_Transcript_IDs_Within_The_Span_of_Gene1:"TCONS_l2_00009463"; Matching_LINC_(GID:SpnScr:Orient:ExExScr)"TCONS_l2_00009463":0.16:S:0.11,%Highest_Span_Score:Intersect Anti:Sense:Prop Anti:Highest_ExEx_Score,0.16,0,1,0.0,0.11%;
chr15	hg19_pseudoYale60	exon	84908536	84909378	0	+	.	gene_id "PGOHUM00000251221"; transcript_id "PGOHUM00000251221"; All_Transcript_IDs_Within_The_Span_of_Gene1:"TCONS_l2_00009463","TCONS_l2_00008794","TCONS_l2_00009464"; Matching_LINC_(GID:SpnScr:Orient:ExExScr)"TCONS_l2_00009464":0.00:S:0.00,"TCONS_l2_00008794":0.34:S:0.32,"TCONS_l2_00009463":0.02:S:0.09,%Highest_Span_Score:Intersect Anti:Sense:Prop Anti:Highest_ExEx_Score,0.34,0,3,0.0,0.32%;
chr15	hg19_ucscRetroAli5	exon	84910724	84914594	0	+	.	gene_id "AK131330.1-52"; transcript_id "AK131330.1-52"; All_Transcript_IDs_Within_The_Span_of_Gene1:"TCONS_l2_00008794"; Matching_LINC_(GID:SpnScr:Orient:ExExScr)"TCONS_l2_00008794":0.01:S:0.06,%Highest_Span_Score:Intersect Anti:Sense:Prop Anti:Highest_ExEx_Score,0.01,0,1,0.0,0.06%;
chr15	hg19_pseudoYale60	exon	84953316	84953689	0	+	.	gene_id "PGOHUM00000247243"; transcript_id "PGOHUM00000247243"; All_Transcript_IDs_Within_The_Span_of_Gene1:"ENST00000558801.1"; Matching_LNC_(GID:SpnScr:Orient:ExExScr)"ENSG00000235370.3":0.03:A:0.09,%Highest_Span_Score:Intersect Anti:Sense:Prop Anti:Highest_ExEx_Score,0.03,1,0,1.0,0.09%;
chr15	hg19_pseudoYale60	exon	84955819	84962769	0	-	.	gene_id "PGOHUM00000246902"; transcript_id "PGOHUM00000246902"; All_Transcript_IDs_Within_The_Span_of_Gene1:"ENST00000558801.1"; Matching_LNC_(GID:SpnScr:Orient:ExExScr)"ENSG00000235370.3":0.52:S:0.25,%Highest_Span_Score:Intersect Anti:Sense:Prop Anti:Highest_ExEx_Score,0.52,0,1,0.0,0.25%;
chr15	hg19_pseudoYale60	exon	84978080	84978175	0	+	.	gene_id "PGOHUM00000247244"; transcript_id "PGOHUM00000247244"; All_Transcript_IDs_Within_The_Span_of_Gene1:"ENST00000559866.1"; Matching_LNC_(GID:SpnScr:Orient:ExExScr)"ENSG00000259774.1":0.03:S:0.15,%Highest_Span_Score:Intersect Anti:Sense:Prop Anti:Highest_ExEx_Score,0.03,0,1,0.0,0.15%;
chr15	hg19_wgEncodeGencodePseudoGeneV17	exon	85034711	85043830	0	-	.	gene_id "ENST00000414573.1"; transcript_id "ENST00000414573.1"; All_Transcript_IDs_Within_The_Span_of_Gene1:"ENST00000559065.1"; Matching_LNC_(GID:SpnScr:Orient:ExExScr)"ENSG00000259551.1":0.00:A:0.13,%Highest_Span_Score:Intersect Anti:Sense:Prop Anti:Highest_ExEx_Score,0.00,1,0,1.0,0.13%;
chr15	hg19_pseudoYale60	exon	85045363	85045458	0	+	.	gene_id "PGOHUM00000247245"; transcript_id "PGOHUM00000247245"; All_Transcript_IDs_Within_The_Span_of_Gene1:"ENST00000559065.1"; Matching_LNC_(GID:SpnScr:Orient:ExExScr)"ENSG00000259551.1":0.05:S:0.17,%Highest_Span_Score:Intersect Anti:Sense:Prop Anti:Highest_ExEx_Score,0.05,0,1,0.0,0.17%;
chr15	hg19_wgEncodeGencodePseudoGeneV17	exon	85048694	85048726	0	+	.	gene_id "ENST00000558652.1"; transcript_id "ENST00000558652.1"; All_Transcript_IDs_Within_The_Span_of_Gene1:"TCONS_l2_00009528"; Matching_LINC_(GID:SpnScr:Orient:ExExScr)"TCONS_l2_00009528":0.00:A:0.00,%Highest_Span_Score:Intersect Anti:Sense:Prop Anti:Highest_ExEx_Score,0.00,1,0,1.0,0.00%;
chr15	hg19_wgEncodeGencodePseudoGeneV17	exon	85053157	85060016	0	-	.	gene_id "ENST00000515341.2"; transcript_id "ENST00000515341.2"; All_Transcript_IDs_Within_The_Span_of_Gene1:"ENST00000560239.1"; Matching_LNC_(GID:SpnScr:Orient:ExExScr)"ENSG00000259244.1":0.13:S:0.37,%Highest_Span_Score:Intersect Anti:Sense:Prop Anti:Highest_ExEx_Score,0.13,0,1,0.0,0.37%;
chr15	hg19_pseudoYale60	exon	85057117	85058268	0	-	.	gene_id "PGOHUM00000251192"; transcript_id "PGOHUM00000251192"; All_Transcript_IDs_Within_The_Span_of_Gene1:"ENST00000560239.1"; Matching_LNC_(GID:SpnScr:Orient:ExExScr)"ENSG00000259244.1":0.08:S:0.26,%Highest_Span_Score:Intersect Anti:Sense:Prop Anti:Highest_ExEx_Score,0.08,0,1,0.0,0.26%;
chr15	hg19_wgEncodeGencodePseudoGeneV17	exon	85070012	85113931	0	-	.	gene_id "ENST00000354771.4"; transcript_id "ENST00000354771.4"; All_Transcript_IDs_Within_The_Span_of_Gene1:"ENST00000560239.1"; Matching_LNC_(GID:SpnScr:Orient:ExExScr)"ENSG00000259244.1":0.00:S:0.04,%Highest_Span_Score:Intersect Anti:Sense:Prop Anti:Highest_ExEx_Score,0.00,0,1,0.0,0.04%;
chr15	hg19_ucscRetroAli5	exon	85113795	85114240	0	-	.	gene_id "NM_139320.1-20"; transcript_id "NM_139320.1-20"; All_Transcript_IDs_Within_The_Span_of_Gene1:"TCONS_l2_00009246","TCONS_l2_00009248","TCONS_l2_00009249","TCONS_l2_00009529","TCONS_l2_00009251","TCONS_l2_00009253","TCONS_l2_00009254","TCONS_l2_00009255","TCONS_l2_00008796"; Matching_LINC_(GID:SpnScr:Orient:ExExScr)"TCONS_l2_00008796":0.04:A:0.05,"TCONS_l2_00009255":0.28:S:0.34,"TCONS_l2_0…
chr15	hg19_wgEncodeGencodePseudoGeneV17	exon	85175058	85181644	0	+	.	gene_id "ENST00000541482.1"; transcript_id "ENST00000541482.1"; All_Transcript_IDs_Within_The_Span_of_Gene1:"ENST00000527801.1"; Matching_LNC_(GID:SpnScr:Orient:ExExScr)"ENSG00000254414.1":0.32:A:0.19,%Highest_Span_Score:Intersect Anti:Sense:Prop Anti:Highest_ExEx_Score,0.32,1,0,1.0,0.19%;
chr15	hg19_wgEncodeGencodePseudoGeneV17	exon	85747141	85777994	0	-	.	gene_id "ENST00000357253.4"; transcript_id "ENST00000357253.4"; All_Transcript_IDs_Within_The_Span_of_Gene1:"TCONS_l2_00009530","TCONS_l2_00009262"; Matching_LINC_(GID:SpnScr:Orient:ExExScr)"TCONS_l2_00009262":0.82:S:0.37,"TCONS_l2_00009530":0.99:S:0.69,%Highest_Span_Score:Intersect Anti:Sense:Prop Anti:Highest_ExEx_Score,0.99,0,2,0.0,0.69%;
chr15	hg19_wgEncodeGencodePseudoGeneV17	exon	85749009	85753102	0	-	.	gene_id "ENST00000442755.1"; transcript_id "ENST00000442755.1"; All_Transcript_IDs_Within_The_Span_of_Gene1:"TCONS_l2_00009530","TCONS_l2_00009262"; Matching_LINC_(GID:SpnScr:Orient:ExExScr)"TCONS_l2_00009262":0.00:S:0.17,"TCONS_l2_00009530":0.13:S:0.61,%Highest_Span_Score:Intersect Anti:Sense:Prop Anti:Highest_ExEx_Score,0.13,0,2,0.0,0.61%;
chr15	hg19_wgEncodeGencodePseudoGeneV17	exon	85783703	85790401	0	+	.	gene_id "ENST00000507199.1"; transcript_id "ENST00000507199.1"; All_Transcript_IDs_Within_The_Span_of_Gene1:"TCONS_l2_00009466","TCONS_l2_00008801"; Matching_LINC_(GID:SpnScr:Orient:ExExScr)"TCONS_l2_00008801":0.22:S:0.25,"TCONS_l2_00009466":0.29:S:0.34,%Highest_Span_Score:Intersect Anti:Sense:Prop Anti:Highest_ExEx_Score,0.29,0,2,0.0,0.34%;
chr15	hg19_wgEncodeGencodePseudoGeneV17	exon	85798600	85814123	0	-	.	gene_id "ENST00000561209.1"; transcript_id "ENST00000561209.1"; All_Transcript_IDs_Within_The_Span_of_Gene1:"TCONS_l2_00009263"; Matching_LINC_(GID:SpnScr:Orient:ExExScr)"TCONS_l2_00009263":0.20:S:0.10,%Highest_Span_Score:Intersect Anti:Sense:Prop Anti:Highest_ExEx_Score,0.20,0,1,0.0,0.10%;
chr15	hg19_ucscRetroAli5	exon	90827555	90828858	0	-	.	gene_id "NM_032390.4-6"; transcript_id "NM_032390.4-6"; All_Transcript_IDs_Within_The_Span_of_Gene1:"TCONS_l2_00009281"; Matching_LINC_(GID:SpnScr:Orient:ExExScr)"TCONS_l2_00009281":0.86:S:0.19,%Highest_Span_Score:Intersect Anti:Sense:Prop Anti:Highest_ExEx_Score,0.86,0,1,0.0,0.19%;
chr15	hg19_ucscRetroAli5	exon	90889755	90892661	0	-	.	gene_id "AL136676.1-4"; transcript_id "AL136676.1-4"; All_Transcript_IDs_Within_The_Span_of_Gene1:"TCONS_00023206"; Matching_LINC_(GID:SpnScr:Orient:ExExScr)"TCONS_00023206":0.99:S:0.84,%Highest_Span_Score:Intersect Anti:Sense:Prop Anti:Highest_ExEx_Score,0.99,0,1,0.0,0.84%;
chr15	hg19_pseudoYale60	exon	91573093	91573242	0	+	.	gene_id "PGOHUM00000247272"; transcript_id "PGOHUM00000247272"; All_Transcript_IDs_Within_The_Span_of_Gene1:"ENST00000501381.3"; Matching_LNC_(GID:SpnScr:Orient:ExExScr)"ENSG00000214432.5"_7:0.02:S:0.16,%Highest_Span_Score:Intersect Anti:Sense:Prop Anti:Highest_ExEx_Score,0.02,0,1,0.0,0.16%;
chr15	hg19_wgEncodeGencodePseudoGeneV17	exon	91574942	91575665	0	-	.	gene_id "ENST00000557387.1"; transcript_id "ENST00000557387.1"; All_Transcript_IDs_Within_The_Span_of_Gene1:"ENST00000557804.1"; Matching_LNC_(GID:SpnScr:Orient:ExExScr)"ENSG00000214432.5"_12:0.00:A:0.02,%Highest_Span_Score:Intersect Anti:Sense:Prop Anti:Highest_ExEx_Score,0.00,1,0,1.0,0.02%;
chr15	hg19_ucscRetroAli5	exon	92828960	92830464	0	+	.	gene_id "NM_002520.6-20"; transcript_id "NM_002520.6-20"; All_Transcript_IDs_Within_The_Span_of_Gene1:"TCONS_l2_00008829"; Matching_LINC_(GID:SpnScr:Orient:ExExScr)"TCONS_l2_00008829":0.89:S:0.62,%Highest_Span_Score:Intersect Anti:Sense:Prop Anti:Highest_ExEx_Score,0.89,0,1,0.0,0.62%;
chr15	hg19_ucscRetroAli5	exon	95398692	95400197	0	+	.	gene_id "NM_015710.4-4"; transcript_id "NM_015710.4-4"; All_Transcript_IDs_Within_The_Span_of_Gene1:"ENST00000602330.1"; Matching_LNC_(GID:SpnScr:Orient:ExExScr)"ENSG00000270017.1":0.89:A:0.29,%Highest_Span_Score:Intersect Anti:Sense:Prop Anti:Highest_ExEx_Score,0.89,1,0,1.0,0.29%;
chr15	hg19_ucscRetroAli5	exon	99645435	99646187	0	+	.	gene_id "NM_006262.3-75"; transcript_id "NM_006262.3-75"; All_Transcript_IDs_Within_The_Span_of_Gene1:"ENST00000559468.1"; Matching_LNC_(GID:SpnScr:Orient:ExExScr)"ENSG00000259475.1":0.00:A:0.04,%Highest_Span_Score:Intersect Anti:Sense:Prop Anti:Highest_ExEx_Score,0.00,1,0,1.0,0.04%;
chr15	hg19_ucscRetroAli5	exon	100331181	100336678	0	+	.	gene_id "NR_036632.1-65"; transcript_id "NR_036632.1-65"; All_Transcript_IDs_Within_The_Span_of_Gene1:"TCONS_l2_00009364","TCONS_l2_00009365","TCONS_l2_00009366"; Matching_LINC_(GID:SpnScr:Orient:ExExScr)"TCONS_l2_00009366":0.27:A:0.04,"TCONS_l2_00009365":0.27:A:0.04,"TCONS_l2_00009364":0.24:A:0.02,%Highest_Span_Score:Intersect Anti:Sense:Prop Anti:Highest_ExEx_Score,0.27,3,0,1.0,0.04%;
chr15	hg19_wgEncodeGencodePseudoGeneV17	exon	100338328	100341384	0	-	.	gene_id "ENST00000415963.2"; transcript_id "ENST00000415963.2"; All_Transcript_IDs_Within_The_Span_of_Gene1:"TCONS_l2_00009364","TCONS_l2_00009365","TCONS_l2_00009366","TCONS_l2_00009545","TCONS_l2_00009546"; Matching_LINC_(GID:SpnScr:Orient:ExExScr)"TCONS_l2_00009546":0.07:S:0.22,"TCONS_l2_00009545":0.11:S:0.33,"TCONS_l2_00009366":0.15:S:0.34,"TCONS_l2_00009365":0.15:S:0.40,"TCONS_l2_00009364":0…
chr15	hg19_pseudoYale60	exon	100341064	100345094	0	-	.	gene_id "PGOHUM00000251196"; transcript_id "PGOHUM00000251196"; All_Transcript_IDs_Within_The_Span_of_Gene1:"TCONS_l2_00009364","TCONS_l2_00009365","TCONS_l2_00009366","TCONS_l2_00009545","TCONS_l2_00009546"; Matching_LINC_(GID:SpnScr:Orient:ExExScr)"TCONS_l2_00009546":0.57:S:0.09,"TCONS_l2_00009545":0.55:S:0.25,"TCONS_l2_00009366":0.20:S:0.09,"TCONS_l2_00009365":0.20:S:0.13,"TCONS_l2_00009364":0…
chr15	hg19_ucscRetroAli5	exon	100346206	100347757	0	+	.	gene_id "BC033224.1-477"; transcript_id "BC033224.1-477"; All_Transcript_IDs_Within_The_Span_of_Gene1:"TCONS_l2_00009364","TCONS_l2_00009365","TCONS_l2_00009366","TCONS_l2_00009545","TCONS_l2_00009546","TCONS_l2_00008876","TCONS_l2_00008877"; Matching_LINC_(GID:SpnScr:Orient:ExExScr)"TCONS_l2_00008877":0.03:S:0.02,"TCONS_l2_00008876":0.13:S:0.03,"TCONS_l2_00009546":0.08:A:0.03,"TCONS_l2_00009545"…
chr15	hg19_pseudoYale60	exon	100348376	100348519	0	+	.	gene_id "PGOHUM00000247290"; transcript_id "PGOHUM00000247290"; All_Transcript_IDs_Within_The_Span_of_Gene1:"TCONS_l2_00009364","TCONS_l2_00008876","TCONS_l2_00008877","TCONS_l2_00008878","TCONS_l2_00008879","TCONS_l2_00009476"; Matching_LINC_(GID:SpnScr:Orient:ExExScr)"TCONS_l2_00009476":0.00:S:0.09,"TCONS_l2_00008879":0.12:S:0.10,"TCONS_l2_00008878":0.03:S:0.09,"TCONS_l2_00008877":0.02:S:0.26,"…
chr15	hg19_ucscRetroAli5	exon	101088134	101099488	0	-	.	gene_id "NM_005044.4-148"; transcript_id "NM_005044.4-148"; All_Transcript_IDs_Within_The_Span_of_Gene1:"ENST00000602585.1","ENST00000559349.1","ENST00000557839.1"; Matching_LNC_(GID:SpnScr:Orient:ExExScr)"ENSG00000259540.1"_1:0.04:A:0.01,"ENSG00000259540.1":0.01:A:0.01,"ENSG00000270127.1":0.18:S:0.03,%Highest_Span_Score:Intersect Anti:Sense:Prop Anti:Highest_ExEx_Score,0.18,2,1,0.7,0.03%;
chr15	hg19_wgEncodeGencodePseudoGeneV17	exon	102501356	102516759	0	+	.	gene_id "ENST00000338304.4"; transcript_id "ENST00000338304.4"; All_Transcript_IDs_Within_The_Span_of_Gene1:"ENST00000561145.1"; Matching_LNC_(GID:SpnScr:Orient:ExExScr)"ENSG00000259553.1"_3:0.01:A:0.03,%Highest_Span_Score:Intersect Anti:Sense:Prop Anti:Highest_ExEx_Score,0.01,1,0,1.0,0.03%;
chr16	hg19_wgEncodeGencodePseudoGeneV17	exon	79336	88321	0	-	.	gene_id "ENST00000442856.1"; transcript_id "ENST00000442856.1"; All_Transcript_IDs_Within_The_Span_of_Gene1:"ENST00000568710.1"; Matching_LNC_(GID:SpnScr:Orient:ExExScr)"ENSG00000260803.1":0.22:S:0.13,%Highest_Span_Score:Intersect Anti:Sense:Prop Anti:Highest_ExEx_Score,0.22,0,1,0.0,0.13%;
chr16	hg19_pseudoYale60	exon	213121	215152	0	+	.	gene_id "PGOHUM00000248958"; transcript_id "PGOHUM00000248958"; All_Transcript_IDs_Within_The_Span_of_Gene1:"TCONS_l2_00009549"; Matching_LINC_(GID:SpnScr:Orient:ExExScr)"TCONS_l2_00009549":0.96:S:0.72,%Highest_Span_Score:Intersect Anti:Sense:Prop Anti:Highest_ExEx_Score,0.96,0,1,0.0,0.72%;
chr16	hg19_ucscRetroAli5	exon	436751	437287	0	+	.	gene_id "AK130965.1-41"; transcript_id "AK130965.1-41"; All_Transcript_IDs_Within_The_Span_of_Gene1:"ENST00000457760.1"; Matching_LNC_(GID:SpnScr:Orient:ExExScr)"ENSG00000236829.4"_3:0.11:S:0.39,%Highest_Span_Score:Intersect Anti:Sense:Prop Anti:Highest_ExEx_Score,0.11,0,1,0.0,0.39%;
chr16	hg19_wgEncodeGencodePseudoGeneV17	exon	1115299	1116349	0	-	.	gene_id "ENST00000314015.1"; transcript_id "ENST00000314015.1"; All_Transcript_IDs_Within_The_Span_of_Gene1:"ENST00000569832.1","ENST00000564390.1","ENST00000565992.1"; Matching_LNC_(GID:SpnScr:Orient:ExExScr)"ENSG00000261713.1"_1:0.04:S:0.10,"ENSG00000261720.1":0.83:A:0.59,"ENSG00000261713.1":0.43:S:0.43,%Highest_Span_Score:Intersect Anti:Sense:Prop Anti:Highest_ExEx_Score,0.83,1,2,0.3,0.59%;
chr16	hg19_pseudoYale60	exon	1336352	1336781	0	-	.	gene_id "PGOHUM00000248695"; transcript_id "PGOHUM00000248695"; All_Transcript_IDs_Within_The_Span_of_Gene1:"TCONS_l2_00009929"; Matching_LINC_(GID:SpnScr:Orient:ExExScr)"TCONS_l2_00009929":0.46:S:0.21,%Highest_Span_Score:Intersect Anti:Sense:Prop Anti:Highest_ExEx_Score,0.46,0,1,0.0,0.21%;
chr16	hg19_wgEncodeGencodePseudoGeneV17	exon	2411145	2475686	0	+	.	gene_id "ENST00000494925.1"; transcript_id "ENST00000494925.1"; All_Transcript_IDs_Within_The_Span_of_Gene1:"TCONS_l2_00009565"; Matching_LINC_(GID:SpnScr:Orient:ExExScr)"TCONS_l2_00009565":0.11:S:0.04,%Highest_Span_Score:Intersect Anti:Sense:Prop Anti:Highest_ExEx_Score,0.11,0,1,0.0,0.04%;
chr16	hg19_pseudoYale60	exon	5183279	5183504	0	+	.	gene_id "PGOHUM00000248975"; transcript_id "PGOHUM00000248975"; All_Transcript_IDs_Within_The_Span_of_Gene1:"ENST00000589323.1"; Matching_LNC_(GID:SpnScr:Orient:ExExScr)"ENSG00000267070.1":0.01:S:0.11,%Highest_Span_Score:Intersect Anti:Sense:Prop Anti:Highest_ExEx_Score,0.01,0,1,0.0,0.11%;
chr16	hg19_wgEncodeGencodePseudoGeneV17	exon	14821139	14827204	0	-	.	gene_id "ENST00000526173.1"; transcript_id "ENST00000526173.1"; All_Transcript_IDs_Within_The_Span_of_Gene1:"TCONS_l2_00010019"; Matching_LINC_(GID:SpnScr:Orient:ExExScr)"TCONS_l2_00010019":0.59:S:0.39,%Highest_Span_Score:Intersect Anti:Sense:Prop Anti:Highest_ExEx_Score,0.59,0,1,0.0,0.39%;
chr16	hg19_wgEncodeGencodePseudoGeneV17	exon	14914649	14918526	0	-	.	gene_id "ENST00000526069.1"; transcript_id "ENST00000526069.1"; All_Transcript_IDs_Within_The_Span_of_Gene1:"TCONS_l2_00010020"; Matching_LINC_(GID:SpnScr:Orient:ExExScr)"TCONS_l2_00010020":0.14:S:0.29,%Highest_Span_Score:Intersect Anti:Sense:Prop Anti:Highest_ExEx_Score,0.14,0,1,0.0,0.29%;
chr16	hg19_wgEncodeGencodePseudoGeneV17	exon	15005408	15029565	0	+	.	gene_id "ENST00000534164.1"; transcript_id "ENST00000534164.1"; All_Transcript_IDs_Within_The_Span_of_Gene1:"TCONS_l2_00009604","TCONS_l2_00009605","TCONS_l2_00009606"; Matching_LINC_(GID:SpnScr:Orient:ExExScr)"TCONS_l2_00009606":0.05:S:0.02,"TCONS_l2_00009605":0.03:S:0.06,"TCONS_l2_00009604":0.06:S:0.04,%Highest_Span_Score:Intersect Anti:Sense:Prop Anti:Highest_ExEx_Score,0.06,0,3,0.0,0.06%;
chr16	hg19_pseudoYale60	exon	15197107	15197214	0	+	.	gene_id "PGOHUM00000248992"; transcript_id "PGOHUM00000248992"; All_Transcript_IDs_Within_The_Span_of_Gene1:"ENST00000569858.1"; Matching_LNC_(GID:SpnScr:Orient:ExExScr)"ENSG00000260735.1":0.01:S:0.12,%Highest_Span_Score:Intersect Anti:Sense:Prop Anti:Highest_ExEx_Score,0.01,0,1,0.0,0.12%;
chr16	hg19_wgEncodeGencodePseudoGeneV17	exon	15198187	15217355	0	-	.	gene_id "ENST00000547107.1"; transcript_id "ENST00000547107.1"; All_Transcript_IDs_Within_The_Span_of_Gene1:"ENST00000569858.1","ENST00000605794.1","ENST00000340301.5"; Matching_LNC_(GID:SpnScr:Orient:ExExScr)"ENSG00000270580.1"_5:0.01:S:0.00,"ENSG00000270580.1"_4:0.01:S:0.00,"ENSG00000270580.1"_3:0.01:S:0.13,"ENSG00000270580.1"_2:0.01:S:0.13,"ENSG00000270580.1"_1:0.00:S:0.04,"ENSG00000270580.1":…
chr16	hg19_wgEncodeGencodePseudoGeneV17	exon	15219099	15248421	0	-	.	gene_id "ENST00000343738.6"; transcript_id "ENST00000343738.6"; All_Transcript_IDs_Within_The_Span_of_Gene1:"ENST00000605794.1","ENST00000340301.5"; Matching_LNC_(GID:SpnScr:Orient:ExExScr)"ENSG00000270580.1"_8:0.14:S:0.33,"ENSG00000270580.1"_7:0.01:S:0.02,"ENSG00000270580.1"_6:0.00:S:0.04,%Highest_Span_Score:Intersect Anti:Sense:Prop Anti:Highest_ExEx_Score,0.14,0,3,0.0,0.33%;
chr16	hg19_ucscRetroAli5	exon	15835197	15835752	0	-	.	gene_id "BC144640.1-142"; transcript_id "BC144640.1-142"; All_Transcript_IDs_Within_The_Span_of_Gene1:"ENST00000577048.1"; Matching_LNC_(GID:SpnScr:Orient:ExExScr)"ENSG00000263065.1":0.57:A:0.11,%Highest_Span_Score:Intersect Anti:Sense:Prop Anti:Highest_ExEx_Score,0.57,1,0,1.0,0.11%;
chr16	hg19_wgEncodeGencodePseudoGeneV17	exon	16450081	16471364	0	+	.	gene_id "ENST00000532739.1"; transcript_id "ENST00000532739.1"; All_Transcript_IDs_Within_The_Span_of_Gene1:"TCONS_l2_00009611","TCONS_l2_00009612","TCONS_l2_00009613"; Matching_LINC_(GID:SpnScr:Orient:ExExScr)"TCONS_l2_00009613":0.03:S:0.06,"TCONS_l2_00009612":0.38:S:0.24,"TCONS_l2_00009611":0.67:S:0.56,%Highest_Span_Score:Intersect Anti:Sense:Prop Anti:Highest_ExEx_Score,0.67,0,3,0.0,0.56%;
chr16	hg19_ucscRetroAli5	exon	18026574	18027205	0	+	.	gene_id "NM_000971.3-30"; transcript_id "NM_000971.3-30"; All_Transcript_IDs_Within_The_Span_of_Gene1:"ENST00000569048.1"; Matching_LNC_(GID:SpnScr:Orient:ExExScr)"ENSG00000259929.1":0.06:A:0.06,%Highest_Span_Score:Intersect Anti:Sense:Prop Anti:Highest_ExEx_Score,0.06,1,0,1.0,0.06%;
chr16	hg19_wgEncodeGencodePseudoGeneV17	exon	18468378	18495797	0	-	.	gene_id "ENST00000532415.1"; transcript_id "ENST00000532415.1"; All_Transcript_IDs_Within_The_Span_of_Gene1:"TCONS_l2_00010024","TCONS_l2_00010023","TCONS_l2_00010025"; Matching_LINC_(GID:SpnScr:Orient:ExExScr)"TCONS_l2_00010025":0.01:S:0.04,"TCONS_l2_00010023":0.10:S:0.15,"TCONS_l2_00010024":0.28:S:0.21,%Highest_Span_Score:Intersect Anti:Sense:Prop Anti:Highest_ExEx_Score,0.28,0,3,0.0,0.21%;
chr16	hg19_wgEncodeGencodePseudoGeneV17	exon	20597872	20618429	0	-	.	gene_id "ENST00000566754.1"; transcript_id "ENST00000566754.1"; All_Transcript_IDs_Within_The_Span_of_Gene1:"ENST00000565300.1","ENST00000562852.1"; Matching_LNC_(GID:SpnScr:Orient:ExExScr)"ENSG00000260201.1"_4:0.00:A:0.00,"ENSG00000260201.1"_3:0.00:A:0.00,%Highest_Span_Score:Intersect Anti:Sense:Prop Anti:Highest_ExEx_Score,0.00,2,0,1.0,0.00%;
chr16	hg19_pseudoYale60	exon	20722794	20740878	0	+	.	gene_id "PGOHUM00000249006"; transcript_id "PGOHUM00000249006"; All_Transcript_IDs_Within_The_Span_of_Gene1:"TCONS_l2_00010039"; Matching_LINC_(GID:SpnScr:Orient:ExExScr)"TCONS_l2_00010039":0.11:A:0.03,%Highest_Span_Score:Intersect Anti:Sense:Prop Anti:Highest_ExEx_Score,0.11,1,0,1.0,0.03%;
chr16	hg19_wgEncodeGencodePseudoGeneV17	exon	21358460	21363459	0	+	.	gene_id "ENST00000549658.2"; transcript_id "ENST00000549658.2"; All_Transcript_IDs_Within_The_Span_of_Gene1:"TCONS_l2_00009629"; Matching_LINC_(GID:SpnScr:Orient:ExExScr)"TCONS_l2_00009629":0.00:S:0.11,%Highest_Span_Score:Intersect Anti:Sense:Prop Anti:Highest_ExEx_Score,0.00,0,1,0.0,0.11%;
chr16	hg19_wgEncodeGencodePseudoGeneV17	exon	21391313	21403412	0	+	.	gene_id "ENST00000324089.5"; transcript_id "ENST00000324089.5"; All_Transcript_IDs_Within_The_Span_of_Gene1:"TCONS_l2_00009630","TCONS_l2_00009631"; Matching_LINC_(GID:SpnScr:Orient:ExExScr)"TCONS_l2_00009631":0.23:S:0.16,"TCONS_l2_00009630":0.49:S:0.56,%Highest_Span_Score:Intersect Anti:Sense:Prop Anti:Highest_ExEx_Score,0.49,0,2,0.0,0.56%;
chr16	hg19_pseudoYale60	exon	21412392	21412517	0	+	.	gene_id "PGOHUM00000249008"; transcript_id "PGOHUM00000249008"; All_Transcript_IDs_Within_The_Span_of_Gene1:"TCONS_l2_00009631"; Matching_LINC_(GID:SpnScr:Orient:ExExScr)"TCONS_l2_00009631":0.00:S:0.25,%Highest_Span_Score:Intersect Anti:Sense:Prop Anti:Highest_ExEx_Score,0.00,0,1,0.0,0.25%;
chr16	hg19_wgEncodeGencodePseudoGeneV17	exon	21544266	21561694	0	-	.	gene_id "ENST00000550637.1"; transcript_id "ENST00000550637.1"; All_Transcript_IDs_Within_The_Span_of_Gene1:"TCONS_l2_00010042"; Matching_LINC_(GID:SpnScr:Orient:ExExScr)"TCONS_l2_00010042":0.01:S:0.14,%Highest_Span_Score:Intersect Anti:Sense:Prop Anti:Highest_ExEx_Score,0.01,0,1,0.0,0.14%;
chr16	hg19_wgEncodeGencodePseudoGeneV17	exon	22393757	22418749	0	+	.	gene_id "ENST00000420133.1"; transcript_id "ENST00000420133.1"; All_Transcript_IDs_Within_The_Span_of_Gene1:"TCONS_l2_00009632"; Matching_LINC_(GID:SpnScr:Orient:ExExScr)"TCONS_l2_00009632":0.00:S:0.11,%Highest_Span_Score:Intersect Anti:Sense:Prop Anti:Highest_ExEx_Score,0.00,0,1,0.0,0.11%;
chr16	hg19_wgEncodeGencodePseudoGeneV17	exon	22441117	22447133	0	-	.	gene_id "ENST00000549207.1"; transcript_id "ENST00000549207.1"; All_Transcript_IDs_Within_The_Span_of_Gene1:"TCONS_00024348"; Matching_LINC_(GID:SpnScr:Orient:ExExScr)"TCONS_00024348":0.16:A:0.26,%Highest_Span_Score:Intersect Anti:Sense:Prop Anti:Highest_ExEx_Score,0.16,1,0,1.0,0.26%;
chr16	hg19_wgEncodeGencodePseudoGeneV17	exon	29323671	29342598	0	+	.	gene_id "ENST00000569730.1"; transcript_id "ENST00000569730.1"; All_Transcript_IDs_Within_The_Span_of_Gene1:"ENST00000604430.1"; Matching_LNC_(GID:SpnScr:Orient:ExExScr)"ENSG00000198106.7":0.23:S:0.33,%Highest_Span_Score:Intersect Anti:Sense:Prop Anti:Highest_ExEx_Score,0.23,0,1,0.0,0.33%;
chr16	hg19_wgEncodeGencodePseudoGeneV17	exon	29367108	29376380	0	+	.	gene_id "ENST00000603801.1"; transcript_id "ENST00000603801.1"; All_Transcript_IDs_Within_The_Span_of_Gene1:"ENST00000604430.1"; Matching_LNC_(GID:SpnScr:Orient:ExExScr)"ENSG00000198106.7":0.11:S:0.36,%Highest_Span_Score:Intersect Anti:Sense:Prop Anti:Highest_ExEx_Score,0.11,0,1,0.0,0.36%;
chr16	hg19_wgEncodeGencodePseudoGeneV17	exon	29437121	29458347	0	-	.	gene_id "ENST00000532337.1"; transcript_id "ENST00000532337.1"; All_Transcript_IDs_Within_The_Span_of_Gene1:"TCONS_l2_00010079","TCONS_l2_00010080","TCONS_l2_00010081"; Matching_LINC_(GID:SpnScr:Orient:ExExScr)"TCONS_l2_00010081":0.22:S:0.19,"TCONS_l2_00010080":0.03:S:0.08,"TCONS_l2_00010079":0.13:S:0.17,%Highest_Span_Score:Intersect Anti:Sense:Prop Anti:Highest_ExEx_Score,0.22,0,3,0.0,0.19%;
chr16	hg19_pseudoYale60	exon	29439624	29448591	0	-	.	gene_id "PGOHUM00000248787"; transcript_id "PGOHUM00000248787"; All_Transcript_IDs_Within_The_Span_of_Gene1:"TCONS_l2_00010079","TCONS_l2_00010081"; Matching_LINC_(GID:SpnScr:Orient:ExExScr)"TCONS_l2_00010081":0.30:S:0.27,"TCONS_l2_00010079":0.00:S:0.04,%Highest_Span_Score:Intersect Anti:Sense:Prop Anti:Highest_ExEx_Score,0.30,0,2,0.0,0.27%;
chr16	hg19_pseudoYale60	exon	29466449	29466747	0	-	.	gene_id "PGOHUM00000250649"; transcript_id "PGOHUM00000250649"; All_Transcript_IDs_Within_The_Span_of_Gene1:"ENST00000564950.1"; Matching_LNC_(GID:SpnScr:Orient:ExExScr)"ENSG00000260280.1":0.03:A:0.08,%Highest_Span_Score:Intersect Anti:Sense:Prop Anti:Highest_ExEx_Score,0.03,1,0,1.0,0.08%;
chr16	hg19_pseudoYale60	exon	30205791	30206089	0	-	.	gene_id "PGOHUM00000250651"; transcript_id "PGOHUM00000250651"; All_Transcript_IDs_Within_The_Span_of_Gene1:"ENST00000568997.1","ENST00000565342.1","ENST00000561824.1","ENST00000569959.1","ENST00000567520.1"; Matching_LNC_(GID:SpnScr:Orient:ExExScr)"ENSG00000213599.5"_5:0.05:A:0.05,"ENSG00000213599.5"_4:0.33:A:0.33,"ENSG00000213599.5"_3:0.30:A:0.30,"ENSG00000213599.5"_2:0.86:A:0.86,"ENSG000002135…
chr16	hg19_wgEncodeGencodePseudoGeneV17	exon	30234230	30292625	0	-	.	gene_id "ENST00000420114.2"; transcript_id "ENST00000420114.2"; All_Transcript_IDs_Within_The_Span_of_Gene1:"TCONS_l2_00010452","TCONS_l2_00010454","TCONS_l2_00010087"; Matching_LINC_(GID:SpnScr:Orient:ExExScr)"TCONS_l2_00010087":0.02:S:0.07,"TCONS_l2_00010454":0.05:S:0.26,"TCONS_l2_00010452":0.11:S:0.01,%Highest_Span_Score:Intersect Anti:Sense:Prop Anti:Highest_ExEx_Score,0.11,0,3,0.0,0.26%;
chr16	hg19_pseudoYale60	exon	30347721	30354680	0	+	.	gene_id "PGOHUM00000249048"; transcript_id "PGOHUM00000249048"; All_Transcript_IDs_Within_The_Span_of_Gene1:"TCONS_l2_00010090"; Matching_LINC_(GID:SpnScr:Orient:ExExScr)"TCONS_l2_00010090":0.00:A:0.01,%Highest_Span_Score:Intersect Anti:Sense:Prop Anti:Highest_ExEx_Score,0.00,1,0,1.0,0.01%;
chr16	hg19_pseudoYale60	exon	30367643	30368097	0	+	.	gene_id "PGOHUM00000249049"; transcript_id "PGOHUM00000249049"; All_Transcript_IDs_Within_The_Span_of_Gene1:"ENST00000563252.1"; Matching_LNC_(GID:SpnScr:Orient:ExExScr)"ENSG00000260219.1":0.09:S:0.20,%Highest_Span_Score:Intersect Anti:Sense:Prop Anti:Highest_ExEx_Score,0.09,0,1,0.0,0.20%;
chr16	hg19_ucscRetroAli5	exon	30547746	30549580	0	-	.	gene_id "BC036861.1-245"; transcript_id "BC036861.1-245"; All_Transcript_IDs_Within_The_Span_of_Gene1:"ENST00000457283.3"; Matching_LNC_(GID:SpnScr:Orient:ExExScr)"ENSG00000235560.3"_2:0.39:A:0.07,%Highest_Span_Score:Intersect Anti:Sense:Prop Anti:Highest_ExEx_Score,0.39,1,0,1.0,0.07%;
chr16	hg19_pseudoYale60	exon	31558126	31559027	0	+	.	gene_id "PGOHUM00000249057"; transcript_id "PGOHUM00000249057"; All_Transcript_IDs_Within_The_Span_of_Gene1:"ENST00000566641.1"; Matching_LNC_(GID:SpnScr:Orient:ExExScr)"ENSG00000261648.1":0.38:A:0.38,%Highest_Span_Score:Intersect Anti:Sense:Prop Anti:Highest_ExEx_Score,0.38,1,0,1.0,0.38%;
chr16	hg19_ucscRetroAli5	exon	31560016	31561928	0	-	.	gene_id "NM_020240.2-1"; transcript_id "NM_020240.2-1"; All_Transcript_IDs_Within_The_Span_of_Gene1:"ENST00000567765.1"; Matching_LNC_(GID:SpnScr:Orient:ExExScr)"ENSG00000261475.2":0.25:S:0.04,%Highest_Span_Score:Intersect Anti:Sense:Prop Anti:Highest_ExEx_Score,0.25,0,1,0.0,0.04%;
chr16	hg19_pseudoYale60	exon	31712012	31712317	0	+	.	gene_id "PGOHUM00000249061"; transcript_id "PGOHUM00000249061"; All_Transcript_IDs_Within_The_Span_of_Gene1:"TCONS_l2_00009669","TCONS_l2_00009670","TCONS_l2_00009672","TCONS_l2_00009673","TCONS_l2_00009671","TCONS_l2_00010404","TCONS_l2_00009674"; Matching_LINC_(GID:SpnScr:Orient:ExExScr)"TCONS_l2_00009674":0.08:S:0.02,"TCONS_l2_00010404":0.04:S:0.01,"TCONS_l2_00009671":0.02:S:0.01,"TCONS_l2_000…
chr16	hg19_wgEncodeGencodePseudoGeneV17	exon	31714489	31719902	0	+	.	gene_id "ENST00000563678.1"; transcript_id "ENST00000563678.1"; All_Transcript_IDs_Within_The_Span_of_Gene1:"TCONS_l2_00009669","TCONS_l2_00009670","TCONS_l2_00009672","TCONS_l2_00009673","TCONS_l2_00009671","TCONS_l2_00009676","TCONS_l2_00010404","TCONS_l2_00009674","TCONS_l2_00009675"; Matching_LINC_(GID:SpnScr:Orient:ExExScr)"TCONS_l2_00009675":0.09:S:0.11,"TCONS_l2_00009674":0.10:S:0.10,"TCON…
chr16	hg19_wgEncodeGencodePseudoGeneV17	exon	31987124	32015049	0	+	.	gene_id "ENST00000568208.1"; transcript_id "ENST00000568208.1"; All_Transcript_IDs_Within_The_Span_of_Gene1:"TCONS_l2_00009677"; Matching_LINC_(GID:SpnScr:Orient:ExExScr)"TCONS_l2_00009677":0.27:S:0.17,%Highest_Span_Score:Intersect Anti:Sense:Prop Anti:Highest_ExEx_Score,0.27,0,1,0.0,0.17%;
chr16	hg19_pseudoYale60	exon	32163432	32163961	0	-	.	gene_id "PGOHUM00000248817"; transcript_id "PGOHUM00000248817"; All_Transcript_IDs_Within_The_Span_of_Gene1:"ENST00000564145.1"; Matching_LNC_(GID:SpnScr:Orient:ExExScr)"ENSG00000261483.1":0.01:S:0.05,%Highest_Span_Score:Intersect Anti:Sense:Prop Anti:Highest_ExEx_Score,0.01,0,1,0.0,0.05%;
chr16	hg19_wgEncodeGencodePseudoGeneV17	exon	32187411	32199434	0	-	.	gene_id "ENST00000433784.1"; transcript_id "ENST00000433784.1"; All_Transcript_IDs_Within_The_Span_of_Gene1:"TCONS_l2_00010108","TCONS_l2_00010457"; Matching_LINC_(GID:SpnScr:Orient:ExExScr)"TCONS_l2_00010457":1.00:S:1.00,"TCONS_l2_00010108":0.00:S:0.02,%Highest_Span_Score:Intersect Anti:Sense:Prop Anti:Highest_ExEx_Score,1.00,0,2,0.0,1.00%;
chr16	hg19_wgEncodeGencodePseudoGeneV17	exon	32301012	32301159	0	-	.	gene_id "ENST00000562267.2"; transcript_id "ENST00000562267.2"; All_Transcript_IDs_Within_The_Span_of_Gene1:"TCONS_l2_00010458","TCONS_l2_00010111"; Matching_LINC_(GID:SpnScr:Orient:ExExScr)"TCONS_l2_00010111":0.01:S:0.19,"TCONS_l2_00010458":0.01:S:0.02,%Highest_Span_Score:Intersect Anti:Sense:Prop Anti:Highest_ExEx_Score,0.01,0,2,0.0,0.19%;
chr16	hg19_wgEncodeGencodePseudoGeneV17	exon	32399456	32447521	0	+	.	gene_id "ENST00000562908.1"; transcript_id "ENST00000562908.1"; All_Transcript_IDs_Within_The_Span_of_Gene1:"TCONS_l2_00009679"; Matching_LINC_(GID:SpnScr:Orient:ExExScr)"TCONS_l2_00009679":0.35:S:0.24,%Highest_Span_Score:Intersect Anti:Sense:Prop Anti:Highest_ExEx_Score,0.35,0,1,0.0,0.24%;
chr16	hg19_wgEncodeGencodePseudoGeneV17	exon	32613896	32626960	0	+	.	gene_id "ENST00000562098.1"; transcript_id "ENST00000562098.1"; All_Transcript_IDs_Within_The_Span_of_Gene1:"TCONS_00024370"; Matching_LINC_(GID:SpnScr:Orient:ExExScr)"TCONS_00024370":0.07:S:0.11,%Highest_Span_Score:Intersect Anti:Sense:Prop Anti:Highest_ExEx_Score,0.07,0,1,0.0,0.11%;
chr16	hg19_wgEncodeGencodePseudoGeneV17	exon	32753674	32786689	0	+	.	gene_id "ENST00000562687.2"; transcript_id "ENST00000562687.2"; All_Transcript_IDs_Within_The_Span_of_Gene1:"TCONS_l2_00009682","TCONS_l2_00009683","TCONS_l2_00009684","TCONS_l2_00009685","TCONS_l2_00009686","TCONS_l2_00010407","TCONS_l2_00009687","TCONS_l2_00009688"; Matching_LINC_(GID:SpnScr:Orient:ExExScr)"TCONS_l2_00009688":0.08:S:0.12,"TCONS_l2_00009687":0.27:S:0.15,"TCONS_l2_00010407":0.31:…
chr16	hg19_wgEncodeGencodePseudoGeneV17	exon	32881306	32883370	0	+	.	gene_id "ENST00000563143.1"; transcript_id "ENST00000563143.1"; All_Transcript_IDs_Within_The_Span_of_Gene1:"TCONS_l2_00009689","TCONS_l2_00009690"; Matching_LINC_(GID:SpnScr:Orient:ExExScr)"TCONS_l2_00009690":0.00:S:0.24,"TCONS_l2_00009689":0.56:S:0.65,%Highest_Span_Score:Intersect Anti:Sense:Prop Anti:Highest_ExEx_Score,0.56,0,2,0.0,0.65%;
chr16	hg19_wgEncodeGencodePseudoGeneV17	exon	32890027	32896822	0	-	.	gene_id "ENST00000431994.1"; transcript_id "ENST00000431994.1"; All_Transcript_IDs_Within_The_Span_of_Gene1:"ENST00000566260.1"; Matching_LNC_(GID:SpnScr:Orient:ExExScr)"ENSG00000214614.2":0.01:A:0.00,%Highest_Span_Score:Intersect Anti:Sense:Prop Anti:Highest_ExEx_Score,0.01,1,0,1.0,0.00%;
chr16	hg19_wgEncodeGencodePseudoGeneV17	exon	32926395	32926857	0	+	.	gene_id "ENST00000568775.2"; transcript_id "ENST00000568775.2"; All_Transcript_IDs_Within_The_Span_of_Gene1:"TCONS_l2_00009693"; Matching_LINC_(GID:SpnScr:Orient:ExExScr)"TCONS_l2_00009693":0.91:S:0.77,%Highest_Span_Score:Intersect Anti:Sense:Prop Anti:Highest_ExEx_Score,0.91,0,1,0.0,0.77%;
chr16	hg19_wgEncodeGencodePseudoGeneV17	exon	33106350	33128499	0	-	.	gene_id "ENST00000564334.1"; transcript_id "ENST00000564334.1"; All_Transcript_IDs_Within_The_Span_of_Gene1:"ENST00000564165.1"; Matching_LNC_(GID:SpnScr:Orient:ExExScr)"ENSG00000260141.1"_3:0.00:S:0.02,%Highest_Span_Score:Intersect Anti:Sense:Prop Anti:Highest_ExEx_Score,0.00,0,1,0.0,0.02%;
chr16	hg19_wgEncodeGencodePseudoGeneV17	exon	33298410	33298560	0	-	.	gene_id "ENST00000573021.1"; transcript_id "ENST00000573021.1"; All_Transcript_IDs_Within_The_Span_of_Gene1:"TCONS_l2_00010121","TCONS_l2_00010460"; Matching_LINC_(GID:SpnScr:Orient:ExExScr)"TCONS_l2_00010460":0.01:S:0.02,"TCONS_l2_00010121":0.01:S:0.09,%Highest_Span_Score:Intersect Anti:Sense:Prop Anti:Highest_ExEx_Score,0.01,0,2,0.0,0.09%;
chr16	hg19_wgEncodeGencodePseudoGeneV17	exon	33365497	33373402	0	-	.	gene_id "ENST00000567422.1"; transcript_id "ENST00000567422.1"; All_Transcript_IDs_Within_The_Span_of_Gene1:"TCONS_l2_00010123","TCONS_l2_00010124","TCONS_l2_00010125","TCONS_l2_00010126"; Matching_LINC_(GID:SpnScr:Orient:ExExScr)"TCONS_l2_00010126":0.04:S:0.27,"TCONS_l2_00010125":0.90:S:0.73,"TCONS_l2_00010124":0.90:S:0.56,"TCONS_l2_00010123":0.25:S:0.23,%Highest_Span_Score:Intersect Anti:Sense:…
chr16	hg19_pseudoYale60	exon	33390396	33425011	0	+	.	gene_id "PGOHUM00000249088"; transcript_id "PGOHUM00000249088"; All_Transcript_IDs_Within_The_Span_of_Gene1:"TCONS_l2_00009697","TCONS_l2_00009695","TCONS_l2_00009696"; Matching_LINC_(GID:SpnScr:Orient:ExExScr)"TCONS_l2_00009696":0.04:S:0.09,"TCONS_l2_00009695":0.30:S:0.10,"TCONS_l2_00009697":0.31:S:0.18,%Highest_Span_Score:Intersect Anti:Sense:Prop Anti:Highest_ExEx_Score,0.31,0,3,0.0,0.18%;
chr16	hg19_pseudoYale60	exon	33489797	33499111	0	-	.	gene_id "PGOHUM00000248836"; transcript_id "PGOHUM00000248836"; All_Transcript_IDs_Within_The_Span_of_Gene1:"TCONS_l2_00010127","TCONS_l2_00010128","TCONS_l2_00010129"; Matching_LINC_(GID:SpnScr:Orient:ExExScr)"TCONS_l2_00010129":0.04:S:0.05,"TCONS_l2_00010128":0.92:S:0.39,"TCONS_l2_00010127":0.43:S:0.25,%Highest_Span_Score:Intersect Anti:Sense:Prop Anti:Highest_ExEx_Score,0.92,0,3,0.0,0.39%;
chr16	hg19_wgEncodeGencodePseudoGeneV17	exon	33573502	33573715	0	+	.	gene_id "ENST00000563187.1"; transcript_id "ENST00000563187.1"; All_Transcript_IDs_Within_The_Span_of_Gene1:"TCONS_l2_00009698"; Matching_LINC_(GID:SpnScr:Orient:ExExScr)"TCONS_l2_00009698":0.01:S:0.37,%Highest_Span_Score:Intersect Anti:Sense:Prop Anti:Highest_ExEx_Score,0.01,0,1,0.0,0.37%;
chr16	hg19_wgEncodeGencodePseudoGeneV17	exon	33661363	33661819	0	-	.	gene_id "ENST00000565524.3"; transcript_id "ENST00000565524.3"; All_Transcript_IDs_Within_The_Span_of_Gene1:"TCONS_l2_00010131"; Matching_LINC_(GID:SpnScr:Orient:ExExScr)"TCONS_l2_00010131":0.02:S:0.09,%Highest_Span_Score:Intersect Anti:Sense:Prop Anti:Highest_ExEx_Score,0.02,0,1,0.0,0.09%;
chr16	hg19_wgEncodeGencodePseudoGeneV17	exon	33709886	33739491	0	-	.	gene_id "ENST00000562773.1"; transcript_id "ENST00000562773.1"; All_Transcript_IDs_Within_The_Span_of_Gene1:"TCONS_l2_00010132","TCONS_l2_00010133","TCONS_l2_00010134"; Matching_LINC_(GID:SpnScr:Orient:ExExScr)"TCONS_l2_00010134":0.35:S:0.30,"TCONS_l2_00010133":0.40:S:0.30,"TCONS_l2_00010132":0.52:S:0.36,%Highest_Span_Score:Intersect Anti:Sense:Prop Anti:Highest_ExEx_Score,0.52,0,3,0.0,0.36%;
chr16	hg19_wgEncodeGencodePseudoGeneV17	exon	33790873	33794018	0	-	.	gene_id "ENST00000565437.2"; transcript_id "ENST00000565437.2"; All_Transcript_IDs_Within_The_Span_of_Gene1:"TCONS_l2_00010135","TCONS_l2_00010136"; Matching_LINC_(GID:SpnScr:Orient:ExExScr)"TCONS_l2_00010136":0.33:S:0.41,"TCONS_l2_00010135":0.82:S:0.61,%Highest_Span_Score:Intersect Anti:Sense:Prop Anti:Highest_ExEx_Score,0.82,0,2,0.0,0.61%;
chr16	hg19_wgEncodeGencodePseudoGeneV17	exon	34257710	34258136	0	+	.	gene_id "ENST00000570988.1"; transcript_id "ENST00000570988.1"; All_Transcript_IDs_Within_The_Span_of_Gene1:"ENST00000567803.1"; Matching_LNC_(GID:SpnScr:Orient:ExExScr)"ENSG00000261566.1":0.30:A:0.00,%Highest_Span_Score:Intersect Anti:Sense:Prop Anti:Highest_ExEx_Score,0.30,1,0,1.0,0.00%;
chr16	hg19_wgEncodeGencodePseudoGeneV17	exon	34262756	34318684	0	+	.	gene_id "ENST00000407030.3"; transcript_id "ENST00000407030.3"; All_Transcript_IDs_Within_The_Span_of_Gene1:"TCONS_00024635","TCONS_00024373","TCONS_l2_00009701","TCONS_l2_00009702"; Matching_LINC_(GID:SpnScr:Orient:ExExScr)"TCONS_l2_00009702":0.25:S:0.36,"TCONS_l2_00009701":0.30:S:0.27,"TCONS_00024373":0.04:S:0.00,"TCONS_00024635":0.01:A:0.00,%Highest_Span_Score:Intersect Anti:Sense:Prop Anti:Hi…
chr16	hg19_wgEncodeGencodePseudoGeneV17	exon	34324872	34339205	0	+	.	gene_id "ENST00000563400.1"; transcript_id "ENST00000563400.1"; All_Transcript_IDs_Within_The_Span_of_Gene1:"TCONS_l2_00009703","TCONS_l2_00009704"; Matching_LINC_(GID:SpnScr:Orient:ExExScr)"TCONS_l2_00009704":0.04:S:0.11,"TCONS_l2_00009703":0.19:S:0.22,%Highest_Span_Score:Intersect Anti:Sense:Prop Anti:Highest_ExEx_Score,0.19,0,2,0.0,0.22%;
chr16	hg19_wgEncodeGencodePseudoGeneV17	exon	34378356	34378845	0	-	.	gene_id "ENST00000569533.1"; transcript_id "ENST00000569533.1"; All_Transcript_IDs_Within_The_Span_of_Gene1:"ENST00000565523.1"; Matching_LNC_(GID:SpnScr:Orient:ExExScr)"ENSG00000261800.1":0.42:A:0.01,%Highest_Span_Score:Intersect Anti:Sense:Prop Anti:Highest_ExEx_Score,0.42,1,0,1.0,0.01%;
chr16	hg19_pseudoYale60	exon	34427688	34428060	0	+	.	gene_id "PGOHUM00000249102"; transcript_id "PGOHUM00000249102"; All_Transcript_IDs_Within_The_Span_of_Gene1:"ENST00000562945.1"; Matching_LNC_(GID:SpnScr:Orient:ExExScr)"ENSG00000260073.1":0.13:A:0.13,%Highest_Span_Score:Intersect Anti:Sense:Prop Anti:Highest_ExEx_Score,0.13,1,0,1.0,0.13%;
chr16	hg19_pseudoYale60	exon	34442272	34442611	0	-	.	gene_id "PGOHUM00000248854"; transcript_id "PGOHUM00000248854"; All_Transcript_IDs_Within_The_Span_of_Gene1:"ENST00000562572.1","ENST00000569557.2"; Matching_LNC_(GID:SpnScr:Orient:ExExScr)"ENSG00000260958.2"_1:0.01:A:0.05,"ENSG00000260958.2":0.25:A:0.25,%Highest_Span_Score:Intersect Anti:Sense:Prop Anti:Highest_ExEx_Score,0.25,2,0,1.0,0.25%;
chr16	hg19_ucscRetroAli5	exon	34623496	34624405	0	-	.	gene_id "BC029382.1-4"; transcript_id "BC029382.1-4"; All_Transcript_IDs_Within_The_Span_of_Gene1:"ENST00000569242.1"; Matching_LNC_(GID:SpnScr:Orient:ExExScr)"ENSG00000259841.2"_9:0.11:A:0.02,%Highest_Span_Score:Intersect Anti:Sense:Prop Anti:Highest_ExEx_Score,0.11,1,0,1.0,0.02%;
chr16	hg19_ucscRetroAli5	exon	34726617	34729014	0	+	.	gene_id "NM_153689.5-13"; transcript_id "NM_153689.5-13"; All_Transcript_IDs_Within_The_Span_of_Gene1:"ENST00000566562.1","ENST00000567902.1"; Matching_LNC_(GID:SpnScr:Orient:ExExScr)"ENSG00000261445.1":0.12:A:0.04,"ENSG00000261350.1":0.01:A:0.03,%Highest_Span_Score:Intersect Anti:Sense:Prop Anti:Highest_ExEx_Score,0.12,2,0,1.0,0.04%;
chr16	hg19_ucscRetroAli5	exon	46656787	46660908	0	-	.	gene_id "NM_001204887.1-16"; transcript_id "NM_001204887.1-16"; All_Transcript_IDs_Within_The_Span_of_Gene1:"ENST00000562549.2","ENST00000574180.1"; Matching_LNC_(GID:SpnScr:Orient:ExExScr)"ENSG00000261512.2"_2:0.02:S:0.01,"ENSG00000261512.2"_1:0.38:S:0.26,"ENSG00000261512.2":0.24:S:0.22,%Highest_Span_Score:Intersect Anti:Sense:Prop Anti:Highest_ExEx_Score,0.38,0,3,0.0,0.26%;
chr16	hg19_ucscRetroAli5	exon	50080287	50081814	0	+	.	gene_id "AK292907.1-1"; transcript_id "AK292907.1-1"; All_Transcript_IDs_Within_The_Span_of_Gene1:"ENST00000568130.2"; Matching_LNC_(GID:SpnScr:Orient:ExExScr)"ENSG00000259843.2":0.07:A:0.05,%Highest_Span_Score:Intersect Anti:Sense:Prop Anti:Highest_ExEx_Score,0.07,1,0,1.0,0.05%;
chr16	hg19_wgEncodeGencodePseudoGeneV17	exon	51679669	51680723	0	+	.	gene_id "ENST00000403195.3"; transcript_id "ENST00000403195.3"; All_Transcript_IDs_Within_The_Span_of_Gene1:"TCONS_l2_00009739"; Matching_LINC_(GID:SpnScr:Orient:ExExScr)"TCONS_l2_00009739":0.52:S:0.14,%Highest_Span_Score:Intersect Anti:Sense:Prop Anti:Highest_ExEx_Score,0.52,0,1,0.0,0.14%;
chr16	hg19_ucscRetroAli5	exon	52689145	52691232	0	+	.	gene_id "NM_153649.3-150"; transcript_id "NM_153649.3-150"; All_Transcript_IDs_Within_The_Span_of_Gene1:"TCONS_l2_00009761"; Matching_LINC_(GID:SpnScr:Orient:ExExScr)"TCONS_l2_00009761":0.60:S:0.11,%Highest_Span_Score:Intersect Anti:Sense:Prop Anti:Highest_ExEx_Score,0.60,0,1,0.0,0.11%;
chr16	hg19_wgEncodeGencodePseudoGeneV17	exon	53398894	53406995	0	-	.	gene_id "ENST00000565598.2"; transcript_id "ENST00000565598.2"; All_Transcript_IDs_Within_The_Span_of_Gene1:"TCONS_l2_00010170","TCONS_l2_00010465"; Matching_LINC_(GID:SpnScr:Orient:ExExScr)"TCONS_l2_00010465":0.50:S:0.09,"TCONS_l2_00010170":0.67:S:0.24,%Highest_Span_Score:Intersect Anti:Sense:Prop Anti:Highest_ExEx_Score,0.67,0,2,0.0,0.24%;
chr16	hg19_wgEncodeGencodePseudoGeneV17	exon	55762027	55784023	0	+	.	gene_id "ENST00000566467.2"; transcript_id "ENST00000566467.2"; All_Transcript_IDs_Within_The_Span_of_Gene1:"TCONS_l2_00010411","TCONS_l2_00009764"; Matching_LINC_(GID:SpnScr:Orient:ExExScr)"TCONS_l2_00009764":0.24:S:0.23,"TCONS_l2_00010411":0.87:S:0.73,%Highest_Span_Score:Intersect Anti:Sense:Prop Anti:Highest_ExEx_Score,0.87,0,2,0.0,0.73%;
chr16	hg19_wgEncodeGencodePseudoGeneV17	exon	55794460	55828070	0	+	.	gene_id "ENST00000421606.1"; transcript_id "ENST00000421606.1"; All_Transcript_IDs_Within_The_Span_of_Gene1:"TCONS_l2_00009765"; Matching_LINC_(GID:SpnScr:Orient:ExExScr)"TCONS_l2_00009765":0.22:S:0.14,%Highest_Span_Score:Intersect Anti:Sense:Prop Anti:Highest_ExEx_Score,0.22,0,1,0.0,0.14%;
chr16	hg19_wgEncodeGencodePseudoGeneV17	exon	56677637	56678677	0	+	.	gene_id "ENST00000486551.1"; transcript_id "ENST00000486551.1"; All_Transcript_IDs_Within_The_Span_of_Gene1:"TCONS_00024856","TCONS_00024857","TCONS_00024226","TCONS_00024227"; Matching_LINC_(GID:SpnScr:Orient:ExExScr)"TCONS_00024227":0.78:S:0.31,"TCONS_00024226":0.83:S:0.56,"TCONS_00024857":0.29:S:0.30,"TCONS_00024856":0.29:S:0.30,%Highest_Span_Score:Intersect Anti:Sense:Prop Anti:Highest_ExEx_S…
chr16	hg19_wgEncodeGencodePseudoGeneV17	exon	56682160	56683426	0	+	.	gene_id "ENST00000567054.1"; transcript_id "ENST00000567054.1"; All_Transcript_IDs_Within_The_Span_of_Gene1:"ENST00000568608.1"; Matching_LNC_(GID:SpnScr:Orient:ExExScr)"ENSG00000259923.1":0.08:S:0.00,%Highest_Span_Score:Intersect Anti:Sense:Prop Anti:Highest_ExEx_Score,0.08,0,1,0.0,0.00%;
chr16	hg19_ucscRetroAli5	exon	56720749	56722210	0	+	.	gene_id "NM_138815.3-20"; transcript_id "NM_138815.3-20"; All_Transcript_IDs_Within_The_Span_of_Gene1:"ENST00000567563.1"; Matching_LNC_(GID:SpnScr:Orient:ExExScr)"ENSG00000259827.1":0.12:S:0.03,%Highest_Span_Score:Intersect Anti:Sense:Prop Anti:Highest_ExEx_Score,0.12,0,1,0.0,0.03%;
chr16	hg19_ucscRetroAli5	exon	57126150	57126721	0	-	.	gene_id "AK225269.1-5"; transcript_id "AK225269.1-5"; All_Transcript_IDs_Within_The_Span_of_Gene1:"ENST00000565829.1"; Matching_LNC_(GID:SpnScr:Orient:ExExScr)"ENSG00000260148.1":0.01:S:0.01,%Highest_Span_Score:Intersect Anti:Sense:Prop Anti:Highest_ExEx_Score,0.01,0,1,0.0,0.01%;
chr16	hg19_ucscRetroAli5	exon	64294229	64295145	0	-	.	gene_id "BC073152.1-2"; transcript_id "BC073152.1-2"; All_Transcript_IDs_Within_The_Span_of_Gene1:"TCONS_l2_00010222","TCONS_00024435"; Matching_LINC_(GID:SpnScr:Orient:ExExScr)"TCONS_00024435":0.90:A:0.31,"TCONS_l2_00010222":0.76:S:0.45,%Highest_Span_Score:Intersect Anti:Sense:Prop Anti:Highest_ExEx_Score,0.90,1,1,0.5,0.45%;
chr16	hg19_ucscRetroAli5	exon	64770671	64771389	0	+	.	gene_id "BC093076.1-46"; transcript_id "BC093076.1-46"; All_Transcript_IDs_Within_The_Span_of_Gene1:"ENST00000564293.1"; Matching_LNC_(GID:SpnScr:Orient:ExExScr)"ENSG00000259859.1":0.00:S:0.01,%Highest_Span_Score:Intersect Anti:Sense:Prop Anti:Highest_ExEx_Score,0.00,0,1,0.0,0.01%;
chr16	hg19_pseudoYale60	exon	68596934	68598583	0	+	.	gene_id "PGOHUM00000249159"; transcript_id "PGOHUM00000249159"; All_Transcript_IDs_Within_The_Span_of_Gene1:"ENST00000571720.1"; Matching_LNC_(GID:SpnScr:Orient:ExExScr)"ENSG00000262820.1":0.33:S:0.33,%Highest_Span_Score:Intersect Anti:Sense:Prop Anti:Highest_ExEx_Score,0.33,0,1,0.0,0.33%;
chr16	hg19_pseudoYale60	exon	70011778	70012187	0	-	.	gene_id "PGOHUM00000248920"; transcript_id "PGOHUM00000248920"; All_Transcript_IDs_Within_The_Span_of_Gene1:"ENST00000531894.1","ENST00000530079.1"; Matching_LNC_(GID:SpnScr:Orient:ExExScr)"ENSG00000196696.7"_3:0.50:S:0.53,"ENSG00000196696.7"_2:0.11:S:0.04,%Highest_Span_Score:Intersect Anti:Sense:Prop Anti:Highest_ExEx_Score,0.50,0,2,0.0,0.53%;
chr16	hg19_pseudoYale60	exon	70024497	70024586	0	-	.	gene_id "PGOHUM00000250662"; transcript_id "PGOHUM00000250662"; All_Transcript_IDs_Within_The_Span_of_Gene1:"ENST00000531894.1","ENST00000530079.1"; Matching_LNC_(GID:SpnScr:Orient:ExExScr)"ENSG00000196696.7"_11:0.97:S:0.97,"ENSG00000196696.7"_10:0.12:S:0.48,%Highest_Span_Score:Intersect Anti:Sense:Prop Anti:Highest_ExEx_Score,0.97,0,2,0.0,0.97%;
chr16	hg19_pseudoYale60	exon	70029969	70030091	0	-	.	gene_id "PGOHUM00000256783"; transcript_id "PGOHUM00000256783"; All_Transcript_IDs_Within_The_Span_of_Gene1:"ENST00000526478.1","ENST00000531894.1","ENST00000530079.1","ENST00000525331.1","ENST00000529089.1"; Matching_LNC_(GID:SpnScr:Orient:ExExScr)"ENSG00000196696.7"_17:0.08:S:0.08,"ENSG00000196696.7"_16:0.74:S:0.74,"ENSG00000196696.7"_15:0.74:S:0.74,"ENSG00000196696.7"_14:0.74:S:0.74,"ENSG00000…
chr16	hg19_wgEncodeGencodePseudoGeneV17	exon	70044654	70099679	0	-	.	gene_id "ENST00000534700.1"; transcript_id "ENST00000534700.1"; All_Transcript_IDs_Within_The_Span_of_Gene1:"ENST00000531894.1","ENST00000530079.1","ENST00000525331.1","ENST00000529089.1","ENST00000561788.1","ENST00000526478.1"; Matching_LNC_(GID:SpnScr:Orient:ExExScr)"ENSG00000196696.7"_76:0.00:S:0.01,"ENSG00000196696.7"_75:0.00:S:0.01,"ENSG00000196696.7"_74:0.41:S:0.09,"ENSG00000196696.7"_73:0.…
chr16	hg19_wgEncodeGencodePseudoGeneV17	exon	70236257	70236362	0	+	.	gene_id "ENST00000569264.1"; transcript_id "ENST00000569264.1"; All_Transcript_IDs_Within_The_Span_of_Gene1:"TCONS_l2_00009811"; Matching_LINC_(GID:SpnScr:Orient:ExExScr)"TCONS_l2_00009811":0.07:S:0.34,%Highest_Span_Score:Intersect Anti:Sense:Prop Anti:Highest_ExEx_Score,0.07,0,1,0.0,0.34%;
chr16	hg19_wgEncodeGencodePseudoGeneV17	exon	70253773	70279519	0	-	.	gene_id "ENST00000565246.1"; transcript_id "ENST00000565246.1"; All_Transcript_IDs_Within_The_Span_of_Gene1:"TCONS_00024238"; Matching_LINC_(GID:SpnScr:Orient:ExExScr)"TCONS_00024238":0.23:S:0.18,%Highest_Span_Score:Intersect Anti:Sense:Prop Anti:Highest_ExEx_Score,0.23,0,1,0.0,0.18%;
chr16	hg19_wgEncodeGencodePseudoGeneV17	exon	71464165	71466185	0	-	.	gene_id "ENST00000572770.2"; transcript_id "ENST00000572770.2"; All_Transcript_IDs_Within_The_Span_of_Gene1:"TCONS_l2_00010265"; Matching_LINC_(GID:SpnScr:Orient:ExExScr)"TCONS_l2_00010265":0.76:S:0.48,%Highest_Span_Score:Intersect Anti:Sense:Prop Anti:Highest_ExEx_Score,0.76,0,1,0.0,0.48%;
chr16	hg19_pseudoYale60	exon	71481999	71483786	0	-	.	gene_id "PGOHUM00000248926"; transcript_id "PGOHUM00000248926"; All_Transcript_IDs_Within_The_Span_of_Gene1:"ENST00000576258.1"; Matching_LNC_(GID:SpnScr:Orient:ExExScr)"ENSG00000262086.1":0.35:S:0.35,%Highest_Span_Score:Intersect Anti:Sense:Prop Anti:Highest_ExEx_Score,0.35,0,1,0.0,0.35%;
chr16	hg19_ucscRetroAli5	exon	74346479	74347317	0	-	.	gene_id "NR_026911.1-70"; transcript_id "NR_026911.1-70"; All_Transcript_IDs_Within_The_Span_of_Gene1:"ENST00000564455.1"; Matching_LNC_(GID:SpnScr:Orient:ExExScr)"ENSG00000260884.1":0.00:A:0.02,%Highest_Span_Score:Intersect Anti:Sense:Prop Anti:Highest_ExEx_Score,0.00,1,0,1.0,0.02%;
chr16	hg19_wgEncodeGencodePseudoGeneV17	exon	74366465	74394757	0	-	.	gene_id "ENST00000563377.1"; transcript_id "ENST00000563377.1"; All_Transcript_IDs_Within_The_Span_of_Gene1:"ENST00000565313.1","ENST00000561921.1"; Matching_LNC_(GID:SpnScr:Orient:ExExScr)"ENSG00000259972.1"_5:0.02:S:0.01,"ENSG00000259972.1"_4:0.00:S:0.03,%Highest_Span_Score:Intersect Anti:Sense:Prop Anti:Highest_ExEx_Score,0.02,0,2,0.0,0.03%;
chr16	hg19_wgEncodeGencodePseudoGeneV17	exon	74876485	74877781	0	+	.	gene_id "ENST00000565194.1"; transcript_id "ENST00000565194.1"; All_Transcript_IDs_Within_The_Span_of_Gene1:"TCONS_l2_00009838"; Matching_LINC_(GID:SpnScr:Orient:ExExScr)"TCONS_l2_00009838":0.45:S:0.46,%Highest_Span_Score:Intersect Anti:Sense:Prop Anti:Highest_ExEx_Score,0.45,0,1,0.0,0.46%;
chr16	hg19_wgEncodeGencodePseudoGeneV17	exon	75260239	75262013	0	+	.	gene_id "ENST00000463353.1"; transcript_id "ENST00000463353.1"; All_Transcript_IDs_Within_The_Span_of_Gene1:"TCONS_l2_00010423"; Matching_LINC_(GID:SpnScr:Orient:ExExScr)"TCONS_l2_00010423":0.84:S:0.30,%Highest_Span_Score:Intersect Anti:Sense:Prop Anti:Highest_ExEx_Score,0.84,0,1,0.0,0.30%;
chr16	hg19_wgEncodeGencodePseudoGeneV17	exon	75533686	75539181	0	-	.	gene_id "ENST00000575421.1"; transcript_id "ENST00000575421.1"; All_Transcript_IDs_Within_The_Span_of_Gene1:"TCONS_l2_00010283","TCONS_l2_00010284","TCONS_l2_00010285","TCONS_l2_00010286"; Matching_LINC_(GID:SpnScr:Orient:ExExScr)"TCONS_l2_00010286":0.11:S:0.25,"TCONS_l2_00010285":0.16:S:0.35,"TCONS_l2_00010284":0.65:S:0.36,"TCONS_l2_00010283":0.21:S:0.34,%Highest_Span_Score:Intersect Anti:Sense:…
chr16	hg19_ucscRetroAli5	exon	75737397	75743763	0	-	.	gene_id "NM_001688.4-234"; transcript_id "NM_001688.4-234"; All_Transcript_IDs_Within_The_Span_of_Gene1:"TCONS_l2_00010287"; Matching_LINC_(GID:SpnScr:Orient:ExExScr)"TCONS_l2_00010287":0.42:S:0.06,%Highest_Span_Score:Intersect Anti:Sense:Prop Anti:Highest_ExEx_Score,0.42,0,1,0.0,0.06%;
chr16	hg19_ucscRetroAli5	exon	75792057	75794107	0	-	.	gene_id "U94780.1-35"; transcript_id "U94780.1-35"; All_Transcript_IDs_Within_The_Span_of_Gene1:"TCONS_00024468"; Matching_LINC_(GID:SpnScr:Orient:ExExScr)"TCONS_00024468":0.01:A:0.03,%Highest_Span_Score:Intersect Anti:Sense:Prop Anti:Highest_ExEx_Score,0.01,1,0,1.0,0.03%;
chr16	hg19_ucscRetroAli5	exon	76268915	76269563	0	-	.	gene_id "NR_073022.1-9"; transcript_id "NR_073022.1-9"; All_Transcript_IDs_Within_The_Span_of_Gene1:"TCONS_l2_00010290","TCONS_l2_00010291"; Matching_LINC_(GID:SpnScr:Orient:ExExScr)"TCONS_l2_00010291":0.94:S:0.53,"TCONS_l2_00010290":0.08:S:0.31,%Highest_Span_Score:Intersect Anti:Sense:Prop Anti:Highest_ExEx_Score,0.94,0,2,0.0,0.53%;
chr16	hg19_pseudoYale60	exon	85203040	85205154	0	+	.	gene_id "PGOHUM00000256797"; transcript_id "PGOHUM00000256797"; All_Transcript_IDs_Within_The_Span_of_Gene1:"ENST00000574293.1"; Matching_LNC_(GID:SpnScr:Orient:ExExScr)"ENSG00000262601.1":0.00:S:0.03,%Highest_Span_Score:Intersect Anti:Sense:Prop Anti:Highest_ExEx_Score,0.00,0,1,0.0,0.03%;
chr16	hg19_ucscRetroAli5	exon	87301737	87302141	0	+	.	gene_id "NM_001000.2-22"; transcript_id "NM_001000.2-22"; All_Transcript_IDs_Within_The_Span_of_Gene1:"ENST00000569872.1","ENST00000570286.1"; Matching_LNC_(GID:SpnScr:Orient:ExExScr)"ENSG00000261697.1"_2:0.09:A:0.06,"ENSG00000261697.1"_1:0.02:A:0.01,%Highest_Span_Score:Intersect Anti:Sense:Prop Anti:Highest_ExEx_Score,0.09,2,0,1.0,0.06%;
chr16	hg19_ucscRetroAli5	exon	87400798	87401568	0	+	.	gene_id "NM_001265605.1-9"; transcript_id "NM_001265605.1-9"; All_Transcript_IDs_Within_The_Span_of_Gene1:"ENST00000602779.1"; Matching_LNC_(GID:SpnScr:Orient:ExExScr)"ENSG00000269901.1":0.02:S:0.03,%Highest_Span_Score:Intersect Anti:Sense:Prop Anti:Highest_ExEx_Score,0.02,0,1,0.0,0.03%;
chr16	hg19_ucscRetroAli5	exon	87525302	87526363	0	-	.	gene_id "NM_172056.2-6"; transcript_id "NM_172056.2-6"; All_Transcript_IDs_Within_The_Span_of_Gene1:"ENST00000562466.1"; Matching_LNC_(GID:SpnScr:Orient:ExExScr)"ENSG00000260750.1":0.10:A:0.01,%Highest_Span_Score:Intersect Anti:Sense:Prop Anti:Highest_ExEx_Score,0.10,1,0,1.0,0.01%;
chr16	hg19_pseudoYale60	exon	87926553	87927302	0	+	.	gene_id "PGOHUM00000249185"; transcript_id "PGOHUM00000249185"; All_Transcript_IDs_Within_The_Span_of_Gene1:"ENST00000562644.1"; Matching_LNC_(GID:SpnScr:Orient:ExExScr)"ENSG00000260603.1":0.97:A:0.89,%Highest_Span_Score:Intersect Anti:Sense:Prop Anti:Highest_ExEx_Score,0.97,1,0,1.0,0.89%;
chr16	hg19_wgEncodeGencodePseudoGeneV17	exon	89985273	89987375	0	+	.	gene_id "ENST00000540694.1"; transcript_id "ENST00000540694.1"; All_Transcript_IDs_Within_The_Span_of_Gene1:"ENST00000554623.1"; Matching_LNC_(GID:SpnScr:Orient:ExExScr)"ENSG00000259006.1":0.22:A:0.17,%Highest_Span_Score:Intersect Anti:Sense:Prop Anti:Highest_ExEx_Score,0.22,1,0,1.0,0.17%;
chr16	hg19_pseudoYale60	exon	90182696	90195122	0	+	.	gene_id "PGOHUM00000249189"; transcript_id "PGOHUM00000249189"; All_Transcript_IDs_Within_The_Span_of_Gene1:"ENST00000563515.1","ENST00000563357.1","ENST00000565965.1"; Matching_LNC_(GID:SpnScr:Orient:ExExScr)"ENSG00000261172.1"_2:0.01:A:0.00,"ENSG00000260528.2"_2:0.57:S:0.25,"ENSG00000261172.1"_1:0.78:A:0.19,%Highest_Span_Score:Intersect Anti:Sense:Prop Anti:Highest_ExEx_Score,0.78,2,1,0.7,0.25%;
chr16	hg19_pseudoYale60	exon	90204093	90204197	0	+	.	gene_id "PGOHUM00000249190"; transcript_id "PGOHUM00000249190"; All_Transcript_IDs_Within_The_Span_of_Gene1:"ENST00000563357.1","ENST00000565965.1"; Matching_LNC_(GID:SpnScr:Orient:ExExScr)"ENSG00000261172.1"_2:0.00:A:0.00,"ENSG00000260528.2"_2:0.00:S:0.05,%Highest_Span_Score:Intersect Anti:Sense:Prop Anti:Highest_ExEx_Score,0.00,1,1,0.5,0.05%;
chr16	hg19_pseudoYale60	exon	90229232	90234949	0	+	.	gene_id "PGOHUM00000249191"; transcript_id "PGOHUM00000249191"; All_Transcript_IDs_Within_The_Span_of_Gene1:"ENST00000565965.1","ENST00000570230.1"; Matching_LNC_(GID:SpnScr:Orient:ExExScr)"ENSG00000260528.2"_7:0.10:S:0.13,"ENSG00000261172.1"_2:0.12:A:0.08,%Highest_Span_Score:Intersect Anti:Sense:Prop Anti:Highest_ExEx_Score,0.12,1,1,0.5,0.13%;
chr16	hg19_pseudoYale60	exon	90239768	90252517	0	+	.	gene_id "PGOHUM00000249194"; transcript_id "PGOHUM00000249194"; All_Transcript_IDs_Within_The_Span_of_Gene1:"ENST00000568070.1","ENST00000570230.1","ENST00000568418.1"; Matching_LNC_(GID:SpnScr:Orient:ExExScr)"ENSG00000260923.1":0.00:S:0.14,"ENSG00000260528.2"_9:0.05:S:0.10,"ENSG00000260528.2"_8:0.01:S:0.00,%Highest_Span_Score:Intersect Anti:Sense:Prop Anti:Highest_ExEx_Score,0.05,0,3,0.0,0.14%;
chr17	hg19_wgEncodeGencodePseudoGeneV17	exon	666805	668559	0	-	.	gene_id "ENST00000358446.2"; transcript_id "ENST00000358446.2"; All_Transcript_IDs_Within_The_Span_of_Gene1:"ENST00000570809.1"; Matching_LNC_(GID:SpnScr:Orient:ExExScr)"ENSG00000262228.1":1.00:S:1.00,%Highest_Span_Score:Intersect Anti:Sense:Prop Anti:Highest_ExEx_Score,1.00,0,1,0.0,1.00%;
chr17	hg19_wgEncodeGencodePseudoGeneV17	exon	3289224	3290127	0	+	.	gene_id "ENST00000572493.1"; transcript_id "ENST00000572493.1"; All_Transcript_IDs_Within_The_Span_of_Gene1:"ENST00000573491.1","ENST00000576166.1","ENST00000573901.1"; Matching_LNC_(GID:SpnScr:Orient:ExExScr)"ENSG00000262670.1"_7:0.24:A:0.24,"ENSG00000262670.1"_6:0.19:A:0.19,"ENSG00000262670.1"_5:0.06:A:0.09,%Highest_Span_Score:Intersect Anti:Sense:Prop Anti:Highest_ExEx_Score,0.24,3,0,1.0,0.24%;
chr17	hg19_ucscRetroAli5	exon	4608090	4608594	0	-	.	gene_id "NM_001016.3-19"; transcript_id "NM_001016.3-19"; All_Transcript_IDs_Within_The_Span_of_Gene1:"ENST00000497885.1"; Matching_LNC_(GID:SpnScr:Orient:ExExScr)"ENSG00000244184.1":0.39:A:0.02,%Highest_Span_Score:Intersect Anti:Sense:Prop Anti:Highest_ExEx_Score,0.39,1,0,1.0,0.02%;
chr17	hg19_wgEncodeGencodePseudoGeneV17	exon	4890302	4890972	0	+	.	gene_id "ENST00000366373.2"; transcript_id "ENST00000366373.2"; All_Transcript_IDs_Within_The_Span_of_Gene1:"ENST00000575985.1"; Matching_LNC_(GID:SpnScr:Orient:ExExScr)"ENSG00000262678.1":0.18:S:0.10,%Highest_Span_Score:Intersect Anti:Sense:Prop Anti:Highest_ExEx_Score,0.18,0,1,0.0,0.10%;
chr17	hg19_pseudoYale60	exon	5017452	5087551	0	-	.	gene_id "PGOHUM00000236908"; transcript_id "PGOHUM00000236908"; All_Transcript_IDs_Within_The_Span_of_Gene1:"ENST00000573105.1","ENST00000570712.1","ENST00000413077.1","ENST00000571138.1"; Matching_LNC_(GID:SpnScr:Orient:ExExScr)"ENSG00000234327.2"_7:0.00:A:0.29,"ENSG00000234327.2"_6:0.00:A:0.29,"ENSG00000234327.2"_5:0.00:A:0.19,"ENSG00000234327.2"_2:0.01:A:0.12,%Highest_Span_Score:Intersect Anti…
chr17	hg19_wgEncodeGencodePseudoGeneV17	exon	6797101	6803351	0	+	.	gene_id "ENST00000570921.1"; transcript_id "ENST00000570921.1"; All_Transcript_IDs_Within_The_Span_of_Gene1:"TCONS_l2_00011516","TCONS_l2_00011515","TCONS_l2_00010541","TCONS_l2_00010542","TCONS_l2_00011517","TCONS_l2_00010543","TCONS_l2_00010544"; Matching_LINC_(GID:SpnScr:Orient:ExExScr)"TCONS_l2_00010544":0.17:S:0.22,"TCONS_l2_00010543":0.42:S:0.23,"TCONS_l2_00011517":0.95:S:0.87,"TCONS_l2_000…
chr17	hg19_wgEncodeGencodePseudoGeneV17	exon	7044249	7044911	0	+	.	gene_id "ENST00000483947.1"; transcript_id "ENST00000483947.1"; All_Transcript_IDs_Within_The_Span_of_Gene1:"TCONS_l2_00010547"; Matching_LINC_(GID:SpnScr:Orient:ExExScr)"TCONS_l2_00010547":0.07:S:0.06,%Highest_Span_Score:Intersect Anti:Sense:Prop Anti:Highest_ExEx_Score,0.07,0,1,0.0,0.06%;
chr17	hg19_ucscRetroAli5	exon	15640233	15643413	0	-	.	gene_id "AK128109.1-430"; transcript_id "AK128109.1-430"; All_Transcript_IDs_Within_The_Span_of_Gene1:"ENST00000433873.1"; Matching_LNC_(GID:SpnScr:Orient:ExExScr)"ENSG00000233002.2"_1:0.09:S:0.02,%Highest_Span_Score:Intersect Anti:Sense:Prop Anti:Highest_ExEx_Score,0.09,0,1,0.0,0.02%;
chr17	hg19_ucscRetroAli5	exon	15646118	15647292	0	+	.	gene_id "AB209126.1-63"; transcript_id "AB209126.1-63"; All_Transcript_IDs_Within_The_Span_of_Gene1:"ENST00000434017.1","ENST00000433873.1"; Matching_LNC_(GID:SpnScr:Orient:ExExScr)"ENSG00000233002.2"_4:0.17:A:0.01,"ENSG00000233002.2"_3:0.16:A:0.01,%Highest_Span_Score:Intersect Anti:Sense:Prop Anti:Highest_ExEx_Score,0.17,2,0,1.0,0.01%;
chr17	hg19_ucscRetroAli5	exon	15652015	15653146	0	-	.	gene_id "NM_003157.4-10"; transcript_id "NM_003157.4-10"; All_Transcript_IDs_Within_The_Span_of_Gene1:"ENST00000580194.1"; Matching_LNC_(GID:SpnScr:Orient:ExExScr)"ENSG00000233002.2"_5:0.38:S:0.03,%Highest_Span_Score:Intersect Anti:Sense:Prop Anti:Highest_ExEx_Score,0.38,0,1,0.0,0.03%;
chr17	hg19_wgEncodeGencodePseudoGeneV17	exon	15668017	15668978	0	+	.	gene_id "ENST00000447470.1"; transcript_id "ENST00000447470.1"; All_Transcript_IDs_Within_The_Span_of_Gene1:"TCONS_l2_00011108","TCONS_l2_00011526","TCONS_l2_00010576"; Matching_LINC_(GID:SpnScr:Orient:ExExScr)"TCONS_l2_00010576":0.64:S:0.12,"TCONS_l2_00011526":0.98:S:0.75,"TCONS_l2_00011108":0.18:A:0.08,%Highest_Span_Score:Intersect Anti:Sense:Prop Anti:Highest_ExEx_Score,0.98,1,2,0.3,0.75%;
chr17	hg19_ucscRetroAli5	exon	15689501	15691455	0	+	.	gene_id "NM_001009813.2-9"; transcript_id "NM_001009813.2-9"; All_Transcript_IDs_Within_The_Span_of_Gene1:"ENST00000582780.1"; Matching_LNC_(GID:SpnScr:Orient:ExExScr)"ENSG00000265519.1":0.15:A:0.11,%Highest_Span_Score:Intersect Anti:Sense:Prop Anti:Highest_ExEx_Score,0.15,1,0,1.0,0.11%;
chr17	hg19_pseudoYale60	exon	15710068	15710199	0	-	.	gene_id "PGOHUM00000236932"; transcript_id "PGOHUM00000236932"; All_Transcript_IDs_Within_The_Span_of_Gene1:"ENST00000418821.2"; Matching_LNC_(GID:SpnScr:Orient:ExExScr)"ENSG00000237057.2":0.01:S:0.07,%Highest_Span_Score:Intersect Anti:Sense:Prop Anti:Highest_ExEx_Score,0.01,0,1,0.0,0.07%;
chr17	hg19_pseudoYale60	exon	15720833	15721075	0	-	.	gene_id "PGOHUM00000236933"; transcript_id "PGOHUM00000236933"; All_Transcript_IDs_Within_The_Span_of_Gene1:"ENST00000418821.2"; Matching_LNC_(GID:SpnScr:Orient:ExExScr)"ENSG00000237057.2":0.02:S:0.29,%Highest_Span_Score:Intersect Anti:Sense:Prop Anti:Highest_ExEx_Score,0.02,0,1,0.0,0.29%;
chr17	hg19_wgEncodeGencodePseudoGeneV17	exon	15732683	15767467	0	+	.	gene_id "ENST00000421102.1"; transcript_id "ENST00000421102.1"; All_Transcript_IDs_Within_The_Span_of_Gene1:"TCONS_l2_00010577"; Matching_LINC_(GID:SpnScr:Orient:ExExScr)"TCONS_l2_00010577":0.75:S:0.27,%Highest_Span_Score:Intersect Anti:Sense:Prop Anti:Highest_ExEx_Score,0.75,0,1,0.0,0.27%;
chr17	hg19_wgEncodeGencodePseudoGeneV17	exon	16692215	16692721	0	+	.	gene_id "ENST00000582212.1"; transcript_id "ENST00000582212.1"; All_Transcript_IDs_Within_The_Span_of_Gene1:"ENST00000578710.1"; Matching_LNC_(GID:SpnScr:Orient:ExExScr)"ENSG00000264673.1":0.22:A:0.18,%Highest_Span_Score:Intersect Anti:Sense:Prop Anti:Highest_ExEx_Score,0.22,1,0,1.0,0.18%;
chr17	hg19_wgEncodeGencodePseudoGeneV17	exon	16721456	16725806	0	-	.	gene_id "ENST00000425692.2"; transcript_id "ENST00000425692.2"; All_Transcript_IDs_Within_The_Span_of_Gene1:"TCONS_l2_00011114","TCONS_l2_00011623"; Matching_LINC_(GID:SpnScr:Orient:ExExScr)"TCONS_l2_00011623":0.96:S:0.81,"TCONS_l2_00011114":0.85:S:0.69,%Highest_Span_Score:Intersect Anti:Sense:Prop Anti:Highest_ExEx_Score,0.96,0,2,0.0,0.81%;
chr17	hg19_wgEncodeGencodePseudoGeneV17	exon	16827310	16835819	0	-	.	gene_id "ENST00000424239.1"; transcript_id "ENST00000424239.1"; All_Transcript_IDs_Within_The_Span_of_Gene1:"TCONS_l2_00011115"; Matching_LINC_(GID:SpnScr:Orient:ExExScr)"TCONS_l2_00011115":0.11:S:0.06,%Highest_Span_Score:Intersect Anti:Sense:Prop Anti:Highest_ExEx_Score,0.11,0,1,0.0,0.06%;
chr17	hg19_wgEncodeGencodePseudoGeneV17	exon	17325995	17327018	0	+	.	gene_id "ENST00000381380.3"; transcript_id "ENST00000381380.3"; All_Transcript_IDs_Within_The_Span_of_Gene1:"TCONS_l2_00010591"; Matching_LINC_(GID:SpnScr:Orient:ExExScr)"TCONS_l2_00010591":0.29:S:0.37,%Highest_Span_Score:Intersect Anti:Sense:Prop Anti:Highest_ExEx_Score,0.29,0,1,0.0,0.37%;
chr17	hg19_wgEncodeGencodePseudoGeneV17	exon	18292185	18292773	0	+	.	gene_id "ENST00000586597.1"; transcript_id "ENST00000586597.1"; All_Transcript_IDs_Within_The_Span_of_Gene1:"ENST00000579352.1"; Matching_LNC_(GID:SpnScr:Orient:ExExScr)"ENSG00000264177.1":0.00:A:0.01,%Highest_Span_Score:Intersect Anti:Sense:Prop Anti:Highest_ExEx_Score,0.00,1,0,1.0,0.01%;
chr17	hg19_pseudoYale60	exon	18320881	18321003	0	+	.	gene_id "PGOHUM00000237253"; transcript_id "PGOHUM00000237253"; All_Transcript_IDs_Within_The_Span_of_Gene1:"ENST00000445433.1"; Matching_LNC_(GID:SpnScr:Orient:ExExScr)"ENSG00000205266.5":0.03:S:0.32,%Highest_Span_Score:Intersect Anti:Sense:Prop Anti:Highest_ExEx_Score,0.03,0,1,0.0,0.32%;
chr17	hg19_wgEncodeGencodePseudoGeneV17	exon	18324133	18328200	0	+	.	gene_id "ENST00000332088.6"; transcript_id "ENST00000332088.6"; All_Transcript_IDs_Within_The_Span_of_Gene1:"ENST00000445433.1","ENST00000444070.1","ENST00000584833.1","ENST00000581247.1","ENST00000579679.1","ENST00000583394.1"; Matching_LNC_(GID:SpnScr:Orient:ExExScr)"ENSG00000205266.5"_22:0.01:S:0.05,"ENSG00000205266.5"_21:0.01:S:0.05,"ENSG00000205266.5"_20:0.01:S:0.05,"ENSG00000205266.5"_19:0.…
chr17	hg19_wgEncodeGencodePseudoGeneV17	exon	18330241	18335162	0	+	.	gene_id "ENST00000300992.8"; transcript_id "ENST00000300992.8"; All_Transcript_IDs_Within_The_Span_of_Gene1:"ENST00000580052.1"; Matching_LNC_(GID:SpnScr:Orient:ExExScr)"ENSG00000265785.1":0.09:S:0.01,%Highest_Span_Score:Intersect Anti:Sense:Prop Anti:Highest_ExEx_Score,0.09,0,1,0.0,0.01%;
chr17	hg19_wgEncodeGencodePseudoGeneV17	exon	18343224	18344641	0	+	.	gene_id "ENST00000411877.2"; transcript_id "ENST00000411877.2"; All_Transcript_IDs_Within_The_Span_of_Gene1:"TCONS_l2_00011528"; Matching_LINC_(GID:SpnScr:Orient:ExExScr)"TCONS_l2_00011528":0.84:S:0.59,%Highest_Span_Score:Intersect Anti:Sense:Prop Anti:Highest_ExEx_Score,0.84,0,1,0.0,0.59%;
chr17	hg19_wgEncodeGencodePseudoGeneV17	exon	18353558	18354079	0	+	.	gene_id "ENST00000453883.1"; transcript_id "ENST00000453883.1"; All_Transcript_IDs_Within_The_Span_of_Gene1:"ENST00000580052.1"; Matching_LNC_(GID:SpnScr:Orient:ExExScr)"ENSG00000265785.1":0.01:S:0.08,%Highest_Span_Score:Intersect Anti:Sense:Prop Anti:Highest_ExEx_Score,0.01,0,1,0.0,0.08%;
chr17	hg19_wgEncodeGencodePseudoGeneV17	exon	18416599	18422988	0	-	.	gene_id "ENST00000508093.1"; transcript_id "ENST00000508093.1"; All_Transcript_IDs_Within_The_Span_of_Gene1:"TCONS_l2_00011626","TCONS_l2_00011123","TCONS_l2_00011627","TCONS_l2_00011124","TCONS_l2_00011125"; Matching_LINC_(GID:SpnScr:Orient:ExExScr)"TCONS_l2_00011125":0.00:S:0.13,"TCONS_l2_00011124":0.36:S:0.29,"TCONS_l2_00011627":0.68:S:0.35,"TCONS_l2_00011123":0.36:S:0.41,"TCONS_l2_00011626":0…
chr17	hg19_pseudoYale60	exon	18430869	18431774	0	+	.	gene_id "PGOHUM00000237259"; transcript_id "PGOHUM00000237259"; All_Transcript_IDs_Within_The_Span_of_Gene1:"TCONS_l2_00010596"; Matching_LINC_(GID:SpnScr:Orient:ExExScr)"TCONS_l2_00010596":0.25:S:0.18,%Highest_Span_Score:Intersect Anti:Sense:Prop Anti:Highest_ExEx_Score,0.25,0,1,0.0,0.18%;
chr17	hg19_ucscRetroAli5	exon	18569236	18576494	0	-	.	gene_id "NM_001455.3-7"; transcript_id "NM_001455.3-7"; All_Transcript_IDs_Within_The_Span_of_Gene1:"ENST00000578214.1"; Matching_LNC_(GID:SpnScr:Orient:ExExScr)"ENSG00000264885.1":0.25:S:0.07,%Highest_Span_Score:Intersect Anti:Sense:Prop Anti:Highest_ExEx_Score,0.25,0,1,0.0,0.07%;
chr17	hg19_pseudoYale60	exon	19315881	19316012	0	+	.	gene_id "PGOHUM00000250832"; transcript_id "PGOHUM00000250832"; All_Transcript_IDs_Within_The_Span_of_Gene1:"ENST00000579897.1"; Matching_LNC_(GID:SpnScr:Orient:ExExScr)"ENSG00000265126.1":0.10:A:0.12,%Highest_Span_Score:Intersect Anti:Sense:Prop Anti:Highest_ExEx_Score,0.10,1,0,1.0,0.12%;
chr17	hg19_ucscRetroAli5	exon	19349244	19350176	0	-	.	gene_id "BC016951.2-36"; transcript_id "BC016951.2-36"; All_Transcript_IDs_Within_The_Span_of_Gene1:"TCONS_l2_00011128","TCONS_l2_00011129","TCONS_l2_00011628","TCONS_l2_00011130"; Matching_LINC_(GID:SpnScr:Orient:ExExScr)"TCONS_l2_00011130":1.00:S:0.40,"TCONS_l2_00011628":0.04:S:0.00,"TCONS_l2_00011129":0.04:S:0.00,"TCONS_l2_00011128":0.03:S:0.00,%Highest_Span_Score:Intersect Anti:Sense:Prop Ant…
chr17	hg19_ucscRetroAli5	exon	19400217	19400880	0	+	.	gene_id "NM_001035006.2-25"; transcript_id "NM_001035006.2-25"; All_Transcript_IDs_Within_The_Span_of_Gene1:"TCONS_l2_00010599","TCONS_l2_00010598"; Matching_LINC_(GID:SpnScr:Orient:ExExScr)"TCONS_l2_00010598":0.29:S:0.21,"TCONS_l2_00010599":0.06:S:0.09,%Highest_Span_Score:Intersect Anti:Sense:Prop Anti:Highest_ExEx_Score,0.29,0,2,0.0,0.21%;
chr17	hg19_pseudoYale60	exon	19483461	19491909	0	+	.	gene_id "PGOHUM00000237273"; transcript_id "PGOHUM00000237273"; All_Transcript_IDs_Within_The_Span_of_Gene1:"TCONS_l2_00011530","TCONS_l2_00011531"; Matching_LINC_(GID:SpnScr:Orient:ExExScr)"TCONS_l2_00011531":0.66:S:0.00,"TCONS_l2_00011530":0.52:S:0.09,%Highest_Span_Score:Intersect Anti:Sense:Prop Anti:Highest_ExEx_Score,0.66,0,2,0.0,0.09%;
chr17	hg19_wgEncodeGencodePseudoGeneV17	exon	19519102	19536445	0	+	.	gene_id "ENST00000574288.2"; transcript_id "ENST00000574288.2"; All_Transcript_IDs_Within_The_Span_of_Gene1:"TCONS_l2_00010605","TCONS_l2_00010603","TCONS_l2_00010604","TCONS_l2_00010606","TCONS_l2_00010607"; Matching_LINC_(GID:SpnScr:Orient:ExExScr)"TCONS_l2_00010607":0.08:S:0.07,"TCONS_l2_00010606":0.19:S:0.14,"TCONS_l2_00010604":0.60:S:0.35,"TCONS_l2_00010603":0.00:S:0.06,"TCONS_l2_00010605":0…
chr17	hg19_wgEncodeGencodePseudoGeneV17	exon	20224487	20305504	0	+	.	gene_id "ENST00000425519.1"; transcript_id "ENST00000425519.1"; All_Transcript_IDs_Within_The_Span_of_Gene1:"TCONS_l2_00010608","TCONS_l2_00010609","TCONS_l2_00010610","TCONS_l2_00010611","TCONS_l2_00010612","TCONS_l2_00010613","TCONS_l2_00011133","TCONS_l2_00010614"; Matching_LINC_(GID:SpnScr:Orient:ExExScr)"TCONS_l2_00010614":0.10:S:0.11,"TCONS_l2_00011133":0.01:A:0.00,"TCONS_l2_00010613":0.42:…
chr17	hg19_ucscRetroAli5	exon	20278129	20280151	0	-	.	gene_id "NM_023011.3-4"; transcript_id "NM_023011.3-4"; All_Transcript_IDs_Within_The_Span_of_Gene1:"TCONS_l2_00010611","TCONS_l2_00010613","TCONS_l2_00011133"; Matching_LINC_(GID:SpnScr:Orient:ExExScr)"TCONS_l2_00011133":0.40:S:0.12,"TCONS_l2_00010613":0.06:A:0.00,"TCONS_l2_00010611":0.08:A:0.00,%Highest_Span_Score:Intersect Anti:Sense:Prop Anti:Highest_ExEx_Score,0.40,2,1,0.7,0.12%;
chr17	hg19_pseudoYale60	exon	20327896	20334321	0	+	.	gene_id "PGOHUM00000250833"; transcript_id "PGOHUM00000250833"; All_Transcript_IDs_Within_The_Span_of_Gene1:"TCONS_l2_00010615","TCONS_l2_00011533"; Matching_LINC_(GID:SpnScr:Orient:ExExScr)"TCONS_l2_00011533":0.95:S:0.70,"TCONS_l2_00010615":0.00:S:0.01,%Highest_Span_Score:Intersect Anti:Sense:Prop Anti:Highest_ExEx_Score,0.95,0,2,0.0,0.70%;
chr17	hg19_pseudoYale60	exon	20344331	20350082	0	+	.	gene_id "PGOHUM00000237285"; transcript_id "PGOHUM00000237285"; All_Transcript_IDs_Within_The_Span_of_Gene1:"TCONS_l2_00011534"; Matching_LINC_(GID:SpnScr:Orient:ExExScr)"TCONS_l2_00011534":0.55:S:0.25,%Highest_Span_Score:Intersect Anti:Sense:Prop Anti:Highest_ExEx_Score,0.55,0,1,0.0,0.25%;
chr17	hg19_ucscRetroAli5	exon	20384371	20387379	0	-	.	gene_id "U72395.1-3"; transcript_id "U72395.1-3"; All_Transcript_IDs_Within_The_Span_of_Gene1:"TCONS_l2_00011134","TCONS_l2_00011135"; Matching_LINC_(GID:SpnScr:Orient:ExExScr)"TCONS_l2_00011135":0.40:S:0.20,"TCONS_l2_00011134":0.96:S:0.34,%Highest_Span_Score:Intersect Anti:Sense:Prop Anti:Highest_ExEx_Score,0.96,0,2,0.0,0.34%;
chr17	hg19_wgEncodeGencodePseudoGeneV17	exon	20404983	20407736	0	-	.	gene_id "ENST00000439127.2"; transcript_id "ENST00000439127.2"; All_Transcript_IDs_Within_The_Span_of_Gene1:"TCONS_l2_00011632"; Matching_LINC_(GID:SpnScr:Orient:ExExScr)"TCONS_l2_00011632":0.92:S:0.80,%Highest_Span_Score:Intersect Anti:Sense:Prop Anti:Highest_ExEx_Score,0.92,0,1,0.0,0.80%;
chr17	hg19_wgEncodeGencodePseudoGeneV17	exon	20415873	20420792	0	-	.	gene_id "ENST00000453795.2"; transcript_id "ENST00000453795.2"; All_Transcript_IDs_Within_The_Span_of_Gene1:"TCONS_l2_00011136"; Matching_LINC_(GID:SpnScr:Orient:ExExScr)"TCONS_l2_00011136":0.26:S:0.09,%Highest_Span_Score:Intersect Anti:Sense:Prop Anti:Highest_ExEx_Score,0.26,0,1,0.0,0.09%;
chr17	hg19_wgEncodeGencodePseudoGeneV17	exon	20422834	20427060	0	-	.	gene_id "ENST00000451704.1"; transcript_id "ENST00000451704.1"; All_Transcript_IDs_Within_The_Span_of_Gene1:"TCONS_l2_00011633","TCONS_l2_00011137","TCONS_l2_00011138"; Matching_LINC_(GID:SpnScr:Orient:ExExScr)"TCONS_l2_00011138":0.01:S:0.05,"TCONS_l2_00011137":0.78:S:0.49,"TCONS_l2_00011633":0.45:S:0.51,%Highest_Span_Score:Intersect Anti:Sense:Prop Anti:Highest_ExEx_Score,0.78,0,3,0.0,0.51%;
chr17	hg19_pseudoYale60	exon	20430033	20430155	0	-	.	gene_id "PGOHUM00000236967"; transcript_id "PGOHUM00000236967"; All_Transcript_IDs_Within_The_Span_of_Gene1:"TCONS_l2_00011633","TCONS_l2_00011138"; Matching_LINC_(GID:SpnScr:Orient:ExExScr)"TCONS_l2_00011138":0.02:S:0.00,"TCONS_l2_00011633":0.01:S:0.08,%Highest_Span_Score:Intersect Anti:Sense:Prop Anti:Highest_ExEx_Score,0.02,0,2,0.0,0.08%;
chr17	hg19_wgEncodeGencodePseudoGeneV17	exon	20435561	20436194	0	-	.	gene_id "ENST00000584274.1"; transcript_id "ENST00000584274.1"; All_Transcript_IDs_Within_The_Span_of_Gene1:"TCONS_l2_00011139"; Matching_LINC_(GID:SpnScr:Orient:ExExScr)"TCONS_l2_00011139":0.02:S:0.01,%Highest_Span_Score:Intersect Anti:Sense:Prop Anti:Highest_ExEx_Score,0.02,0,1,0.0,0.01%;
chr17	hg19_wgEncodeGencodePseudoGeneV17	exon	20446287	20447436	0	-	.	gene_id "ENST00000578659.1"; transcript_id "ENST00000578659.1"; All_Transcript_IDs_Within_The_Span_of_Gene1:"TCONS_l2_00011139"; Matching_LINC_(GID:SpnScr:Orient:ExExScr)"TCONS_l2_00011139":0.04:S:0.01,%Highest_Span_Score:Intersect Anti:Sense:Prop Anti:Highest_ExEx_Score,0.04,0,1,0.0,0.01%;
chr17	hg19_pseudoYale60	exon	20453669	20454045	0	-	.	gene_id "PGOHUM00000256804"; transcript_id "PGOHUM00000256804"; All_Transcript_IDs_Within_The_Span_of_Gene1:"TCONS_l2_00011139"; Matching_LINC_(GID:SpnScr:Orient:ExExScr)"TCONS_l2_00011139":0.01:S:0.01,%Highest_Span_Score:Intersect Anti:Sense:Prop Anti:Highest_ExEx_Score,0.01,0,1,0.0,0.01%;
chr17	hg19_pseudoYale60	exon	20457348	20457691	0	+	.	gene_id "PGOHUM00000237288"; transcript_id "PGOHUM00000237288"; All_Transcript_IDs_Within_The_Span_of_Gene1:"TCONS_l2_00011139"; Matching_LINC_(GID:SpnScr:Orient:ExExScr)"TCONS_l2_00011139":0.01:A:0.01,%Highest_Span_Score:Intersect Anti:Sense:Prop Anti:Highest_ExEx_Score,0.01,1,0,1.0,0.01%;
chr17	hg19_wgEncodeGencodePseudoGeneV17	exon	20458284	20458872	0	-	.	gene_id "ENST00000583797.1"; transcript_id "ENST00000583797.1"; All_Transcript_IDs_Within_The_Span_of_Gene1:"TCONS_l2_00011139"; Matching_LINC_(GID:SpnScr:Orient:ExExScr)"TCONS_l2_00011139":0.02:S:0.01,%Highest_Span_Score:Intersect Anti:Sense:Prop Anti:Highest_ExEx_Score,0.02,0,1,0.0,0.01%;
chr17	hg19_pseudoYale60	exon	20512773	20512919	0	-	.	gene_id "PGOHUM00000236971"; transcript_id "PGOHUM00000236971"; All_Transcript_IDs_Within_The_Span_of_Gene1:"TCONS_l2_00011142"; Matching_LINC_(GID:SpnScr:Orient:ExExScr)"TCONS_l2_00011142":0.01:S:0.22,%Highest_Span_Score:Intersect Anti:Sense:Prop Anti:Highest_ExEx_Score,0.01,0,1,0.0,0.22%;
chr17	hg19_ucscRetroAli5	exon	20515841	20519413	0	+	.	gene_id "NM_001242820.1-2"; transcript_id "NM_001242820.1-2"; All_Transcript_IDs_Within_The_Span_of_Gene1:"ENST00000428134.1"; Matching_LNC_(GID:SpnScr:Orient:ExExScr)"ENSG00000227685.1":0.14:A:0.03,%Highest_Span_Score:Intersect Anti:Sense:Prop Anti:Highest_ExEx_Score,0.14,1,0,1.0,0.03%;
chr17	hg19_pseudoYale60	exon	20536341	20536574	0	-	.	gene_id "PGOHUM00000236972"; transcript_id "PGOHUM00000236972"; All_Transcript_IDs_Within_The_Span_of_Gene1:"ENST00000428134.1"; Matching_LNC_(GID:SpnScr:Orient:ExExScr)"ENSG00000227685.1":0.01:S:0.21,%Highest_Span_Score:Intersect Anti:Sense:Prop Anti:Highest_ExEx_Score,0.01,0,1,0.0,0.21%;
chr17	hg19_pseudoYale60	exon	20619787	20640437	0	+	.	gene_id "PGOHUM00000237295"; transcript_id "PGOHUM00000237295"; All_Transcript_IDs_Within_The_Span_of_Gene1:"TCONS_l2_00010617","TCONS_l2_00010618","TCONS_l2_00011144"; Matching_LINC_(GID:SpnScr:Orient:ExExScr)"TCONS_l2_00011144":0.00:A:0.03,"TCONS_l2_00010618":0.42:S:0.25,"TCONS_l2_00010617":0.17:S:0.11,%Highest_Span_Score:Intersect Anti:Sense:Prop Anti:Highest_ExEx_Score,0.42,1,2,0.3,0.25%;
chr17	hg19_wgEncodeGencodePseudoGeneV17	exon	20646646	20657814	0	-	.	gene_id "ENST00000340898.6"; transcript_id "ENST00000340898.6"; All_Transcript_IDs_Within_The_Span_of_Gene1:"TCONS_l2_00011144"; Matching_LINC_(GID:SpnScr:Orient:ExExScr)"TCONS_l2_00011144":0.04:S:0.05,%Highest_Span_Score:Intersect Anti:Sense:Prop Anti:Highest_ExEx_Score,0.04,0,1,0.0,0.05%;
chr17	hg19_ucscRetroAli5	exon	20687563	20692925	0	+	.	gene_id "NM_005063.4-4"; transcript_id "NM_005063.4-4"; All_Transcript_IDs_Within_The_Span_of_Gene1:"ENST00000578585.1"; Matching_LNC_(GID:SpnScr:Orient:ExExScr)"ENSG00000264215.1":0.28:S:0.09,%Highest_Span_Score:Intersect Anti:Sense:Prop Anti:Highest_ExEx_Score,0.28,0,1,0.0,0.09%;
chr17	hg19_wgEncodeGencodePseudoGeneV17	exon	20717933	20747570	0	+	.	gene_id "ENST00000458502.2"; transcript_id "ENST00000458502.2"; All_Transcript_IDs_Within_The_Span_of_Gene1:"TCONS_l2_00010620","TCONS_l2_00010619","TCONS_l2_00011535","TCONS_l2_00011635"; Matching_LINC_(GID:SpnScr:Orient:ExExScr)"TCONS_l2_00011635":0.00:A:0.13,"TCONS_l2_00011535":0.10:S:0.55,"TCONS_l2_00010619":0.06:S:0.11,"TCONS_l2_00010620":0.11:S:0.39,%Highest_Span_Score:Intersect Anti:Sense:…
chr17	hg19_wgEncodeGencodePseudoGeneV17	exon	20805252	20805993	0	-	.	gene_id "ENST00000578666.1"; transcript_id "ENST00000578666.1"; All_Transcript_IDs_Within_The_Span_of_Gene1:"ENST00000577537.1","ENST00000583962.1"; Matching_LNC_(GID:SpnScr:Orient:ExExScr)"ENSG00000233098.3"_17:0.10:A:0.10,"ENSG00000233098.3"_16:0.10:A:0.10,%Highest_Span_Score:Intersect Anti:Sense:Prop Anti:Highest_ExEx_Score,0.10,2,0,1.0,0.10%;
chr17	hg19_wgEncodeGencodePseudoGeneV17	exon	20841336	20841657	0	-	.	gene_id "ENST00000584708.1"; transcript_id "ENST00000584708.1"; All_Transcript_IDs_Within_The_Span_of_Gene1:"ENST00000577968.1","ENST00000580278.1"; Matching_LNC_(GID:SpnScr:Orient:ExExScr)"ENSG00000233098.3"_30:0.14:A:0.14,"ENSG00000233098.3"_29:0.46:A:0.46,%Highest_Span_Score:Intersect Anti:Sense:Prop Anti:Highest_ExEx_Score,0.46,2,0,1.0,0.46%;
chr17	hg19_pseudoYale60	exon	20859993	20860139	0	+	.	gene_id "PGOHUM00000237300"; transcript_id "PGOHUM00000237300"; All_Transcript_IDs_Within_The_Span_of_Gene1:"ENST00000582583.1","ENST00000580056.1","ENST00000437829.1","ENST00000583481.1","ENST00000433763.2","ENST00000423473.2","ENST00000581958.1","ENST00000584433.1","ENST00000579168.1"; Matching_LNC_(GID:SpnScr:Orient:ExExScr)"ENSG00000233098.3"_52:0.12:S:0.12,"ENSG00000233098.3"_51:0.08:S:0.08,…
chr17	hg19_pseudoYale60	exon	20884802	20884936	0	+	.	gene_id "PGOHUM00000237301"; transcript_id "PGOHUM00000237301"; All_Transcript_IDs_Within_The_Span_of_Gene1:"ENST00000439794.2","ENST00000583481.1","ENST00000581958.1","ENST00000582583.1"; Matching_LNC_(GID:SpnScr:Orient:ExExScr)"ENSG00000264660.1"_2:0.15:S:0.15,"ENSG00000233098.3"_63:0.98:S:0.98,"ENSG00000233098.3"_62:0.98:S:0.98,"ENSG00000233098.3"_61:0.98:S:0.98,%Highest_Span_Score:Intersect A…
chr17	hg19_ucscRetroAli5	exon	21436061	21438805	0	+	.	gene_id "NM_001039469.2-19"; transcript_id "NM_001039469.2-19"; All_Transcript_IDs_Within_The_Span_of_Gene1:"ENST00000579239.1"; Matching_LNC_(GID:SpnScr:Orient:ExExScr)"ENSG00000266466.1":0.25:S:0.00,%Highest_Span_Score:Intersect Anti:Sense:Prop Anti:Highest_ExEx_Score,0.25,0,1,0.0,0.00%;
chr17	hg19_pseudoYale60	exon	21476792	21477020	0	-	.	gene_id "PGOHUM00000236980"; transcript_id "PGOHUM00000236980"; All_Transcript_IDs_Within_The_Span_of_Gene1:"ENST00000536958.2"; Matching_LNC_(GID:SpnScr:Orient:ExExScr)"ENSG00000266050.1":0.03:S:0.12,%Highest_Span_Score:Intersect Anti:Sense:Prop Anti:Highest_ExEx_Score,0.03,0,1,0.0,0.12%;
chr17	hg19_wgEncodeGencodePseudoGeneV17	exon	21536014	21544603	0	+	.	gene_id "ENST00000584728.1"; transcript_id "ENST00000584728.1"; All_Transcript_IDs_Within_The_Span_of_Gene1:"TCONS_00025335","TCONS_00025867"; Matching_LINC_(GID:SpnScr:Orient:ExExScr)"TCONS_00025867":0.99:S:0.71,"TCONS_00025335":0.26:S:0.13,%Highest_Span_Score:Intersect Anti:Sense:Prop Anti:Highest_ExEx_Score,0.99,0,2,0.0,0.71%;
chr17	hg19_wgEncodeGencodePseudoGeneV17	exon	21904124	21904694	0	-	.	gene_id "ENST00000583831.1"; transcript_id "ENST00000583831.1"; All_Transcript_IDs_Within_The_Span_of_Gene1:"TCONS_l2_00010630","TCONS_l2_00010633","TCONS_l2_00010632","TCONS_l2_00010631","TCONS_l2_00011541"; Matching_LINC_(GID:SpnScr:Orient:ExExScr)"TCONS_l2_00011541":0.06:A:0.05,"TCONS_l2_00010631":0.32:A:0.04,"TCONS_l2_00010632":0.10:A:0.03,"TCONS_l2_00010633":0.06:A:0.02,"TCONS_l2_00010630":0…
chr17	hg19_pseudoYale60	exon	21904683	21904899	0	+	.	gene_id "PGOHUM00000237310"; transcript_id "PGOHUM00000237310"; All_Transcript_IDs_Within_The_Span_of_Gene1:"TCONS_l2_00010630","TCONS_l2_00010633","TCONS_l2_00010632","TCONS_l2_00010631","TCONS_l2_00011541"; Matching_LINC_(GID:SpnScr:Orient:ExExScr)"TCONS_l2_00011541":0.02:S:0.00,"TCONS_l2_00010631":0.12:S:0.09,"TCONS_l2_00010632":0.04:S:0.00,"TCONS_l2_00010633":0.02:S:0.00,"TCONS_l2_00010630":0…
chr17	hg19_wgEncodeGencodePseudoGeneV17	exon	21906476	21907067	0	-	.	gene_id "ENST00000582046.1"; transcript_id "ENST00000582046.1"; All_Transcript_IDs_Within_The_Span_of_Gene1:"ENST00000581223.2"; Matching_LNC_(GID:SpnScr:Orient:ExExScr)"ENSG00000266795.2":0.09:A:0.05,%Highest_Span_Score:Intersect Anti:Sense:Prop Anti:Highest_ExEx_Score,0.09,1,0,1.0,0.05%;
chr17	hg19_wgEncodeGencodePseudoGeneV17	exon	21908843	21909413	0	-	.	gene_id "ENST00000578438.1"; transcript_id "ENST00000578438.1"; All_Transcript_IDs_Within_The_Span_of_Gene1:"TCONS_l2_00010633","TCONS_l2_00010632","TCONS_l2_00011541","TCONS_l2_00010635","TCONS_l2_00010636"; Matching_LINC_(GID:SpnScr:Orient:ExExScr)"TCONS_l2_00010636":0.15:A:0.03,"TCONS_l2_00010635":0.08:A:0.04,"TCONS_l2_00011541":0.06:A:0.00,"TCONS_l2_00010632":0.10:A:0.04,"TCONS_l2_00010633":0…
chr17	hg19_pseudoYale60	exon	21909425	21909631	0	+	.	gene_id "PGOHUM00000237312"; transcript_id "PGOHUM00000237312"; All_Transcript_IDs_Within_The_Span_of_Gene1:"ENST00000581223.2"; Matching_LNC_(GID:SpnScr:Orient:ExExScr)"ENSG00000266795.2":0.03:S:0.03,%Highest_Span_Score:Intersect Anti:Sense:Prop Anti:Highest_ExEx_Score,0.03,0,1,0.0,0.03%;
chr17	hg19_pseudoYale60	exon	21911207	21911571	0	-	.	gene_id "PGOHUM00000236989"; transcript_id "PGOHUM00000236989"; All_Transcript_IDs_Within_The_Span_of_Gene1:"ENST00000581223.2"; Matching_LNC_(GID:SpnScr:Orient:ExExScr)"ENSG00000266795.2":0.05:A:0.05,%Highest_Span_Score:Intersect Anti:Sense:Prop Anti:Highest_ExEx_Score,0.05,1,0,1.0,0.05%;
chr17	hg19_wgEncodeGencodePseudoGeneV17	exon	21934505	21934721	0	-	.	gene_id "ENST00000577391.1"; transcript_id "ENST00000577391.1"; All_Transcript_IDs_Within_The_Span_of_Gene1:"ENST00000582527.1"; Matching_LNC_(GID:SpnScr:Orient:ExExScr)"ENSG00000266885.1":0.00:A:0.00,%Highest_Span_Score:Intersect Anti:Sense:Prop Anti:Highest_ExEx_Score,0.00,1,0,1.0,0.00%;
chr17	hg19_pseudoYale60	exon	21934957	21935387	0	+	.	gene_id "PGOHUM00000237313"; transcript_id "PGOHUM00000237313"; All_Transcript_IDs_Within_The_Span_of_Gene1:"ENST00000582527.1"; Matching_LNC_(GID:SpnScr:Orient:ExExScr)"ENSG00000266885.1":0.12:S:0.12,%Highest_Span_Score:Intersect Anti:Sense:Prop Anti:Highest_ExEx_Score,0.12,0,1,0.0,0.12%;
chr17	hg19_pseudoYale60	exon	22024062	22025015	0	+	.	gene_id "PGOHUM00000237315"; transcript_id "PGOHUM00000237315"; All_Transcript_IDs_Within_The_Span_of_Gene1:"ENST00000483901.2"; Matching_LNC_(GID:SpnScr:Orient:ExExScr)"ENSG00000243655.2":0.48:A:0.17,%Highest_Span_Score:Intersect Anti:Sense:Prop Anti:Highest_ExEx_Score,0.48,1,0,1.0,0.17%;
chr17	hg19_pseudoYale60	exon	22192646	22194114	0	-	.	gene_id "PGOHUM00000236992"; transcript_id "PGOHUM00000236992"; All_Transcript_IDs_Within_The_Span_of_Gene1:"ENST00000577879.1"; Matching_LNC_(GID:SpnScr:Orient:ExExScr)"ENSG00000265114.1":0.08:A:0.09,%Highest_Span_Score:Intersect Anti:Sense:Prop Anti:Highest_ExEx_Score,0.08,1,0,1.0,0.09%;
chr17	hg19_ucscRetroAli5	exon	25678782	25679620	0	-	.	gene_id "X61382.1-2"; transcript_id "X61382.1-2"; All_Transcript_IDs_Within_The_Span_of_Gene1:"TCONS_l2_00011159","TCONS_l2_00011160"; Matching_LINC_(GID:SpnScr:Orient:ExExScr)"TCONS_l2_00011160":0.02:S:0.02,"TCONS_l2_00011159":0.06:S:0.00,%Highest_Span_Score:Intersect Anti:Sense:Prop Anti:Highest_ExEx_Score,0.06,0,2,0.0,0.02%;
chr17	hg19_wgEncodeGencodePseudoGeneV17	exon	25746564	25758327	0	+	.	gene_id "ENST00000579401.1"; transcript_id "ENST00000579401.1"; All_Transcript_IDs_Within_The_Span_of_Gene1:"TCONS_l2_00011542","TCONS_l2_00010641"; Matching_LINC_(GID:SpnScr:Orient:ExExScr)"TCONS_l2_00010641":0.54:S:0.08,"TCONS_l2_00011542":0.86:S:0.42,%Highest_Span_Score:Intersect Anti:Sense:Prop Anti:Highest_ExEx_Score,0.86,0,2,0.0,0.42%;
chr17	hg19_pseudoYale60	exon	25749161	25751687	0	+	.	gene_id "PGOHUM00000237329"; transcript_id "PGOHUM00000237329"; All_Transcript_IDs_Within_The_Span_of_Gene1:"TCONS_l2_00011542"; Matching_LINC_(GID:SpnScr:Orient:ExExScr)"TCONS_l2_00011542":0.19:S:0.08,%Highest_Span_Score:Intersect Anti:Sense:Prop Anti:Highest_ExEx_Score,0.19,0,1,0.0,0.08%;
chr17	hg19_pseudoYale60	exon	25753474	25756245	0	+	.	gene_id "PGOHUM00000237330"; transcript_id "PGOHUM00000237330"; All_Transcript_IDs_Within_The_Span_of_Gene1:"TCONS_l2_00011542","TCONS_l2_00010641"; Matching_LINC_(GID:SpnScr:Orient:ExExScr)"TCONS_l2_00010641":0.40:S:0.00,"TCONS_l2_00011542":0.20:S:0.05,%Highest_Span_Score:Intersect Anti:Sense:Prop Anti:Highest_ExEx_Score,0.40,0,2,0.0,0.05%;
chr17	hg19_pseudoYale60	exon	25756562	25757174	0	+	.	gene_id "PGOHUM00000237331"; transcript_id "PGOHUM00000237331"; All_Transcript_IDs_Within_The_Span_of_Gene1:"TCONS_l2_00011542","TCONS_l2_00010641"; Matching_LINC_(GID:SpnScr:Orient:ExExScr)"TCONS_l2_00010641":0.09:S:0.12,"TCONS_l2_00011542":0.05:S:0.04,%Highest_Span_Score:Intersect Anti:Sense:Prop Anti:Highest_ExEx_Score,0.09,0,2,0.0,0.12%;
chr17	hg19_wgEncodeGencodePseudoGeneV17	exon	25978360	25992738	0	-	.	gene_id "ENST00000580780.1"; transcript_id "ENST00000580780.1"; All_Transcript_IDs_Within_The_Span_of_Gene1:"ENST00000583179.1"; Matching_LNC_(GID:SpnScr:Orient:ExExScr)"ENSG00000265788.1":0.15:S:0.01,%Highest_Span_Score:Intersect Anti:Sense:Prop Anti:Highest_ExEx_Score,0.15,0,1,0.0,0.01%;
chr17	hg19_wgEncodeGencodePseudoGeneV17	exon	25993775	25999829	0	-	.	gene_id "ENST00000579001.1"; transcript_id "ENST00000579001.1"; All_Transcript_IDs_Within_The_Span_of_Gene1:"TCONS_l2_00011163","TCONS_l2_00011164"; Matching_LINC_(GID:SpnScr:Orient:ExExScr)"TCONS_l2_00011164":0.02:S:0.00,"TCONS_l2_00011163":0.05:S:0.03,%Highest_Span_Score:Intersect Anti:Sense:Prop Anti:Highest_ExEx_Score,0.05,0,2,0.0,0.03%;
chr17	hg19_wgEncodeGencodePseudoGeneV17	exon	26073158	26081980	0	+	.	gene_id "ENST00000580112.1"; transcript_id "ENST00000580112.1"; All_Transcript_IDs_Within_The_Span_of_Gene1:"TCONS_l2_00010642","TCONS_l2_00010643"; Matching_LINC_(GID:SpnScr:Orient:ExExScr)"TCONS_l2_00010643":0.66:S:0.36,"TCONS_l2_00010642":0.66:S:0.51,%Highest_Span_Score:Intersect Anti:Sense:Prop Anti:Highest_ExEx_Score,0.66,0,2,0.0,0.51%;
chr17	hg19_wgEncodeGencodePseudoGeneV17	exon	26554332	26554727	0	+	.	gene_id "ENST00000315776.4"; transcript_id "ENST00000315776.4"; All_Transcript_IDs_Within_The_Span_of_Gene1:"TCONS_l2_00010645"; Matching_LINC_(GID:SpnScr:Orient:ExExScr)"TCONS_l2_00010645":0.29:S:0.21,%Highest_Span_Score:Intersect Anti:Sense:Prop Anti:Highest_ExEx_Score,0.29,0,1,0.0,0.21%;
chr17	hg19_wgEncodeGencodePseudoGeneV17	exon	26574470	26575315	0	+	.	gene_id "ENST00000582808.1"; transcript_id "ENST00000582808.1"; All_Transcript_IDs_Within_The_Span_of_Gene1:"ENST00000579045.1"; Matching_LNC_(GID:SpnScr:Orient:ExExScr)"ENSG00000266830.1":0.24:A:0.19,%Highest_Span_Score:Intersect Anti:Sense:Prop Anti:Highest_ExEx_Score,0.24,1,0,1.0,0.19%;
chr17	hg19_pseudoYale60	exon	26583400	26583732	0	-	.	gene_id "PGOHUM00000237007"; transcript_id "PGOHUM00000237007"; All_Transcript_IDs_Within_The_Span_of_Gene1:"ENST00000578466.1"; Matching_LNC_(GID:SpnScr:Orient:ExExScr)"ENSG00000264486.1":0.02:A:0.13,%Highest_Span_Score:Intersect Anti:Sense:Prop Anti:Highest_ExEx_Score,0.02,1,0,1.0,0.13%;
chr17	hg19_wgEncodeGencodePseudoGeneV17	exon	28880715	28885980	0	+	.	gene_id "ENST00000578471.2"; transcript_id "ENST00000578471.2"; All_Transcript_IDs_Within_The_Span_of_Gene1:"ENST00000582125.1"; Matching_LNC_(GID:SpnScr:Orient:ExExScr)"ENSG00000266775.1":0.15:A:0.01,%Highest_Span_Score:Intersect Anti:Sense:Prop Anti:Highest_ExEx_Score,0.15,1,0,1.0,0.01%;
chr17	hg19_wgEncodeGencodePseudoGeneV17	exon	28927883	28942998	0	+	.	gene_id "ENST00000514992.2"; transcript_id "ENST00000514992.2"; All_Transcript_IDs_Within_The_Span_of_Gene1:"ENST00000398849.2","ENST00000578265.1","ENST00000431308.1","ENST00000440026.1"; Matching_LNC_(GID:SpnScr:Orient:ExExScr)"ENSG00000214719.5"_13:0.01:S:0.20,"ENSG00000214719.5"_12:0.00:S:0.18,"ENSG00000214719.5"_11:0.00:S:0.20,"ENSG00000214719.5"_10:0.00:S:0.20,"ENSG00000214719.5"_9:0.00:S:0…
chr17	hg19_wgEncodeGencodePseudoGeneV17	exon	28956698	28964320	0	+	.	gene_id "ENST00000398851.3"; transcript_id "ENST00000398851.3"; All_Transcript_IDs_Within_The_Span_of_Gene1:"ENST00000431308.1","ENST00000398849.2","ENST00000417404.1","ENST00000440026.1"; Matching_LNC_(GID:SpnScr:Orient:ExExScr)"ENSG00000214719.5"_23:0.41:S:0.01,"ENSG00000214719.5"_22:0.19:S:0.01,"ENSG00000214719.5"_21:0.04:S:0.06,"ENSG00000214719.5"_20:0.02:S:0.12,"ENSG00000214719.5"_19:0.04:S:…
chr17	hg19_pseudoYale60	exon	28961012	28961281	0	+	.	gene_id "PGOHUM00000237349"; transcript_id "PGOHUM00000237349"; All_Transcript_IDs_Within_The_Span_of_Gene1:"ENST00000431308.1","ENST00000398849.2","ENST00000440026.1","ENST00000417404.1"; Matching_LNC_(GID:SpnScr:Orient:ExExScr)"ENSG00000214719.5"_23:0.08:S:0.08,"ENSG00000214719.5"_22:0.18:S:0.18,"ENSG00000214719.5"_21:0.82:S:0.82,"ENSG00000214719.5"_20:0.63:S:0.63,%Highest_Span_Score:Intersect …
chr17	hg19_wgEncodeGencodePseudoGeneV17	exon	29058904	29103420	0	+	.	gene_id "ENST00000578195.2"; transcript_id "ENST00000578195.2"; All_Transcript_IDs_Within_The_Span_of_Gene1:"TCONS_00025887","TCONS_00025103","TCONS_00025888"; Matching_LINC_(GID:SpnScr:Orient:ExExScr)"TCONS_00025888":0.24:S:0.18,"TCONS_00025103":0.59:S:0.32,"TCONS_00025887":0.32:S:0.09,%Highest_Span_Score:Intersect Anti:Sense:Prop Anti:Highest_ExEx_Score,0.59,0,3,0.0,0.32%;
chr17	hg19_pseudoYale60	exon	29335134	29335333	0	-	.	gene_id "PGOHUM00000250816"; transcript_id "PGOHUM00000250816"; All_Transcript_IDs_Within_The_Span_of_Gene1:"TCONS_l2_00010686"; Matching_LINC_(GID:SpnScr:Orient:ExExScr)"TCONS_l2_00010686":0.02:A:0.11,%Highest_Span_Score:Intersect Anti:Sense:Prop Anti:Highest_ExEx_Score,0.02,1,0,1.0,0.11%;
chr17	hg19_wgEncodeGencodePseudoGeneV17	exon	29335772	29358964	0	+	.	gene_id "ENST00000579588.2"; transcript_id "ENST00000579588.2"; All_Transcript_IDs_Within_The_Span_of_Gene1:"TCONS_l2_00010689","TCONS_l2_00010691","TCONS_l2_00010693","TCONS_l2_00010686","TCONS_l2_00010687","TCONS_l2_00010688","TCONS_l2_00010690","TCONS_l2_00010692","TCONS_l2_00011547","TCONS_l2_00011546"; Matching_LINC_(GID:SpnScr:Orient:ExExScr)"TCONS_l2_00011546":0.32:S:0.03,"TCONS_l2_0001154…
chr17	hg19_ucscRetroAli5	exon	29372356	29372958	0	+	.	gene_id "NM_016632.2-11"; transcript_id "NM_016632.2-11"; All_Transcript_IDs_Within_The_Span_of_Gene1:"TCONS_l2_00010689","TCONS_l2_00010691"; Matching_LINC_(GID:SpnScr:Orient:ExExScr)"TCONS_l2_00010691":0.00:S:0.08,"TCONS_l2_00010689":0.00:S:0.07,%Highest_Span_Score:Intersect Anti:Sense:Prop Anti:Highest_ExEx_Score,0.00,0,2,0.0,0.08%;
chr17	hg19_pseudoYale60	exon	30422071	30422196	0	+	.	gene_id "PGOHUM00000237360"; transcript_id "PGOHUM00000237360"; All_Transcript_IDs_Within_The_Span_of_Gene1:"TCONS_l2_00010700"; Matching_LINC_(GID:SpnScr:Orient:ExExScr)"TCONS_l2_00010700":0.01:S:0.25,%Highest_Span_Score:Intersect Anti:Sense:Prop Anti:Highest_ExEx_Score,0.01,0,1,0.0,0.25%;
chr17	hg19_wgEncodeGencodePseudoGeneV17	exon	30423863	30424084	0	+	.	gene_id "ENST00000584248.1"; transcript_id "ENST00000584248.1"; All_Transcript_IDs_Within_The_Span_of_Gene1:"TCONS_l2_00010700"; Matching_LINC_(GID:SpnScr:Orient:ExExScr)"TCONS_l2_00010700":0.02:S:0.28,%Highest_Span_Score:Intersect Anti:Sense:Prop Anti:Highest_ExEx_Score,0.02,0,1,0.0,0.28%;
chr17	hg19_ucscRetroAli5	exon	33332276	33333063	0	+	.	gene_id "NM_021227.3-6"; transcript_id "NM_021227.3-6"; All_Transcript_IDs_Within_The_Span_of_Gene1:"ENST00000578488.1"; Matching_LNC_(GID:SpnScr:Orient:ExExScr)"ENSG00000224113.2":0.17:S:0.17,%Highest_Span_Score:Intersect Anti:Sense:Prop Anti:Highest_ExEx_Score,0.17,0,1,0.0,0.17%;
chr17	hg19_ucscRetroAli5	exon	33517855	33518949	0	+	.	gene_id "AF518404.1-5"; transcript_id "AF518404.1-5"; All_Transcript_IDs_Within_The_Span_of_Gene1:"ENST00000590144.1"; Matching_LNC_(GID:SpnScr:Orient:ExExScr)"ENSG00000266981.1":0.08:S:0.09,%Highest_Span_Score:Intersect Anti:Sense:Prop Anti:Highest_ExEx_Score,0.08,0,1,0.0,0.09%;
chr17	hg19_ucscRetroAli5	exon	33730203	33734876	0	-	.	gene_id "NM_173666.2-234"; transcript_id "NM_173666.2-234"; All_Transcript_IDs_Within_The_Span_of_Gene1:"ENST00000592117.1","ENST00000587012.1"; Matching_LNC_(GID:SpnScr:Orient:ExExScr)"ENSG00000267745.1":0.10:S:0.03,"ENSG00000267547.1":0.11:S:0.01,%Highest_Span_Score:Intersect Anti:Sense:Prop Anti:Highest_ExEx_Score,0.11,0,2,0.0,0.03%;
chr17	hg19_wgEncodeGencodePseudoGeneV17	exon	33736621	33737247	0	-	.	gene_id "ENST00000590824.1"; transcript_id "ENST00000590824.1"; All_Transcript_IDs_Within_The_Span_of_Gene1:"ENST00000587012.1"; Matching_LNC_(GID:SpnScr:Orient:ExExScr)"ENSG00000267745.1":0.01:S:0.07,%Highest_Span_Score:Intersect Anti:Sense:Prop Anti:Highest_ExEx_Score,0.01,0,1,0.0,0.07%;
chr17	hg19_ucscRetroAli5	exon	33825073	33837853	0	+	.	gene_id "NM_001025247.1-6"; transcript_id "NM_001025247.1-6"; All_Transcript_IDs_Within_The_Span_of_Gene1:"ENST00000592908.1"; Matching_LNC_(GID:SpnScr:Orient:ExExScr)"ENSG00000267074.1":0.83:A:0.04,%Highest_Span_Score:Intersect Anti:Sense:Prop Anti:Highest_ExEx_Score,0.83,1,0,1.0,0.04%;
chr17	hg19_pseudoYale60	exon	34233644	34238024	0	-	.	gene_id "PGOHUM00000237040"; transcript_id "PGOHUM00000237040"; All_Transcript_IDs_Within_The_Span_of_Gene1:"ENST00000587132.1"; Matching_LNC_(GID:SpnScr:Orient:ExExScr)"ENSG00000266999.1"_2:0.90:S:0.87,%Highest_Span_Score:Intersect Anti:Sense:Prop Anti:Highest_ExEx_Score,0.90,0,1,0.0,0.87%;
chr17	hg19_wgEncodeGencodePseudoGeneV17	exon	36213922	36214847	0	-	.	gene_id "ENST00000590708.1"; transcript_id "ENST00000590708.1"; All_Transcript_IDs_Within_The_Span_of_Gene1:"TCONS_00025108"; Matching_LINC_(GID:SpnScr:Orient:ExExScr)"TCONS_00025108":0.02:S:0.22,%Highest_Span_Score:Intersect Anti:Sense:Prop Anti:Highest_ExEx_Score,0.02,0,1,0.0,0.22%;
chr17	hg19_pseudoYale60	exon	36318493	36318600	0	-	.	gene_id "PGOHUM00000237059"; transcript_id "PGOHUM00000237059"; All_Transcript_IDs_Within_The_Span_of_Gene1:"TCONS_l2_00011199"; Matching_LINC_(GID:SpnScr:Orient:ExExScr)"TCONS_l2_00011199":0.01:S:0.33,%Highest_Span_Score:Intersect Anti:Sense:Prop Anti:Highest_ExEx_Score,0.01,0,1,0.0,0.33%;
chr17	hg19_pseudoYale60	exon	37179641	37182998	0	+	.	gene_id "PGOHUM00000237382"; transcript_id "PGOHUM00000237382"; All_Transcript_IDs_Within_The_Span_of_Gene1:"ENST00000582518.1"; Matching_LNC_(GID:SpnScr:Orient:ExExScr)"ENSG00000266013.1":0.00:A:0.01,%Highest_Span_Score:Intersect Anti:Sense:Prop Anti:Highest_ExEx_Score,0.00,1,0,1.0,0.01%;
chr17	hg19_pseudoYale60	exon	37183530	37199533	0	+	.	gene_id "PGOHUM00000237383"; transcript_id "PGOHUM00000237383"; All_Transcript_IDs_Within_The_Span_of_Gene1:"TCONS_l2_00010741","TCONS_l2_00010742"; Matching_LINC_(GID:SpnScr:Orient:ExExScr)"TCONS_l2_00010742":0.41:S:0.20,"TCONS_l2_00010741":0.68:S:0.21,%Highest_Span_Score:Intersect Anti:Sense:Prop Anti:Highest_ExEx_Score,0.68,0,2,0.0,0.21%;
chr17	hg19_pseudoYale60	exon	38875286	38876586	0	-	.	gene_id "PGOHUM00000237070"; transcript_id "PGOHUM00000237070"; All_Transcript_IDs_Within_The_Span_of_Gene1:"TCONS_l2_00011646","TCONS_l2_00011647","TCONS_l2_00011219"; Matching_LINC_(GID:SpnScr:Orient:ExExScr)"TCONS_l2_00011219":0.22:S:0.34,"TCONS_l2_00011647":0.34:S:0.22,"TCONS_l2_00011646":0.00:S:0.08,%Highest_Span_Score:Intersect Anti:Sense:Prop Anti:Highest_ExEx_Score,0.34,0,3,0.0,0.34%;
chr17	hg19_wgEncodeGencodePseudoGeneV17	exon	39562764	39568027	0	-	.	gene_id "ENST00000393988.2"; transcript_id "ENST00000393988.2"; All_Transcript_IDs_Within_The_Span_of_Gene1:"ENST00000430006.1","ENST00000432258.1"; Matching_LNC_(GID:SpnScr:Orient:ExExScr)"ENSG00000234859.1"_3:0.58:A:0.06,"ENSG00000234859.1"_2:0.36:A:0.02,%Highest_Span_Score:Intersect Anti:Sense:Prop Anti:Highest_ExEx_Score,0.58,2,0,1.0,0.06%;
chr17	hg19_wgEncodeGencodePseudoGeneV17	exon	40698782	40700724	0	+	.	gene_id "ENST00000590052.1"; transcript_id "ENST00000590052.1"; All_Transcript_IDs_Within_The_Span_of_Gene1:"TCONS_l2_00010777","TCONS_l2_00010778"; Matching_LINC_(GID:SpnScr:Orient:ExExScr)"TCONS_l2_00010778":0.57:S:0.15,"TCONS_l2_00010777":0.39:S:0.13,%Highest_Span_Score:Intersect Anti:Sense:Prop Anti:Highest_ExEx_Score,0.57,0,2,0.0,0.15%;
chr17	hg19_ucscRetroAli5	exon	40831525	40832501	0	-	.	gene_id "NM_032551.4-12"; transcript_id "NM_032551.4-12"; All_Transcript_IDs_Within_The_Span_of_Gene1:"ENST00000593139.1"; Matching_LNC_(GID:SpnScr:Orient:ExExScr)"ENSG00000267042.1":0.14:A:0.03,%Highest_Span_Score:Intersect Anti:Sense:Prop Anti:Highest_ExEx_Score,0.14,1,0,1.0,0.03%;
chr17	hg19_pseudoYale60	exon	40905511	40905936	0	-	.	gene_id "PGOHUM00000237077"; transcript_id "PGOHUM00000237077"; All_Transcript_IDs_Within_The_Span_of_Gene1:"ENST00000589716.1","ENST00000592670.1"; Matching_LNC_(GID:SpnScr:Orient:ExExScr)"ENSG00000197291.4"_1:0.00:S:0.00,"ENSG00000197291.4":0.00:S:0.00,%Highest_Span_Score:Intersect Anti:Sense:Prop Anti:Highest_ExEx_Score,0.00,0,2,0.0,0.00%;
chr17	hg19_ucscRetroAli5	exon	41321902	41322223	0	-	.	gene_id "NM_001003.2-17"; transcript_id "NM_001003.2-17"; All_Transcript_IDs_Within_The_Span_of_Gene1:"ENST00000590740.1"; Matching_LNC_(GID:SpnScr:Orient:ExExScr)"ENSG00000267002.1":0.05:S:0.02,%Highest_Span_Score:Intersect Anti:Sense:Prop Anti:Highest_ExEx_Score,0.05,0,1,0.0,0.02%;
chr17	hg19_ucscRetroAli5	exon	41455994	41456794	0	-	.	gene_id "NR_038937.1-359"; transcript_id "NR_038937.1-359"; All_Transcript_IDs_Within_The_Span_of_Gene1:"ENST00000341011.7","ENST00000592135.1","ENST00000587874.1"; Matching_LNC_(GID:SpnScr:Orient:ExExScr)"ENSG00000188825.8"_6:0.17:S:0.03,"ENSG00000188825.8"_5:0.17:S:0.03,"ENSG00000188825.8"_4:0.32:S:0.03,%Highest_Span_Score:Intersect Anti:Sense:Prop Anti:Highest_ExEx_Score,0.32,0,3,0.0,0.03%;
chr17	hg19_pseudoYale60	exon	42000143	42003711	0	-	.	gene_id "PGOHUM00000237080"; transcript_id "PGOHUM00000237080"; All_Transcript_IDs_Within_The_Span_of_Gene1:"ENST00000585329.1"; Matching_LNC_(GID:SpnScr:Orient:ExExScr)"ENSG00000267166.1"_3:0.01:S:0.07,%Highest_Span_Score:Intersect Anti:Sense:Prop Anti:Highest_ExEx_Score,0.01,0,1,0.0,0.07%;
chr17	hg19_pseudoYale60	exon	42009794	42010105	0	+	.	gene_id "PGOHUM00000237406"; transcript_id "PGOHUM00000237406"; All_Transcript_IDs_Within_The_Span_of_Gene1:"ENST00000592842.1"; Matching_LNC_(GID:SpnScr:Orient:ExExScr)"ENSG00000267420.1":0.02:S:0.16,%Highest_Span_Score:Intersect Anti:Sense:Prop Anti:Highest_ExEx_Score,0.02,0,1,0.0,0.16%;
chr17	hg19_ucscRetroAli5	exon	42722634	42723782	0	+	.	gene_id "AF197137.1-3"; transcript_id "AF197137.1-3"; All_Transcript_IDs_Within_The_Span_of_Gene1:"ENST00000589259.1"; Matching_LNC_(GID:SpnScr:Orient:ExExScr)"ENSG00000266979.1":0.00:A:0.01,%Highest_Span_Score:Intersect Anti:Sense:Prop Anti:Highest_ExEx_Score,0.00,1,0,1.0,0.01%;
chr17	hg19_wgEncodeGencodePseudoGeneV17	exon	43585475	43627701	0	-	.	gene_id "ENST00000581296.1"; transcript_id "ENST00000581296.1"; All_Transcript_IDs_Within_The_Span_of_Gene1:"ENST00000587960.1","ENST00000588189.1","ENST00000590995.1","ENST00000587078.1","ENST00000591950.1","ENST00000586348.1","ENST00000586411.1"; Matching_LNC_(GID:SpnScr:Orient:ExExScr)"ENSG00000267246.1":0.00:S:0.01,"ENSG00000267198.1"_4:0.01:A:0.01,"ENSG00000267198.1"_3:0.00:A:0.00,"ENSG00000…
chr17	hg19_wgEncodeGencodePseudoGeneV17	exon	43631076	43636436	0	-	.	gene_id "ENST00000579701.1"; transcript_id "ENST00000579701.1"; All_Transcript_IDs_Within_The_Span_of_Gene1:"ENST00000586411.1","ENST00000585761.1","ENST00000591950.1","ENST00000587078.1"; Matching_LNC_(GID:SpnScr:Orient:ExExScr)"ENSG00000267198.1"_7:0.07:A:0.08,"ENSG00000267198.1"_6:0.04:A:0.00,"ENSG00000267198.1"_5:0.00:A:0.12,"ENSG00000267246.1":0.53:S:0.06,%Highest_Span_Score:Intersect Anti:S…
chr17	hg19_ucscRetroAli5	exon	43663228	43664793	0	+	.	gene_id "NM_194249.2-2"; transcript_id "NM_194249.2-2"; All_Transcript_IDs_Within_The_Span_of_Gene1:"TCONS_l2_00011287","TCONS_l2_00011288","TCONS_l2_00011289"; Matching_LINC_(GID:SpnScr:Orient:ExExScr)"TCONS_l2_00011289":0.12:A:0.18,"TCONS_l2_00011288":0.12:A:0.34,"TCONS_l2_00011287":0.13:A:0.10,%Highest_Span_Score:Intersect Anti:Sense:Prop Anti:Highest_ExEx_Score,0.13,3,0,1.0,0.34%;
chr17	hg19_ucscRetroAli5	exon	44336416	44337981	0	-	.	gene_id "NM_194249.2-3"; transcript_id "NM_194249.2-3"; All_Transcript_IDs_Within_The_Span_of_Gene1:"TCONS_l2_00010813","TCONS_l2_00010814"; Matching_LINC_(GID:SpnScr:Orient:ExExScr)"TCONS_l2_00010814":0.49:A:0.21,"TCONS_l2_00010813":0.05:A:0.05,%Highest_Span_Score:Intersect Anti:Sense:Prop Anti:Highest_ExEx_Score,0.49,2,0,1.0,0.21%;
chr17	hg19_wgEncodeGencodePseudoGeneV17	exon	44450221	44564507	0	+	.	gene_id "ENST00000570034.1"; transcript_id "ENST00000570034.1"; All_Transcript_IDs_Within_The_Span_of_Gene1:"TCONS_l2_00011557"; Matching_LINC_(GID:SpnScr:Orient:ExExScr)"TCONS_l2_00011557":0.44:S:0.43,%Highest_Span_Score:Intersect Anti:Sense:Prop Anti:Highest_ExEx_Score,0.44,0,1,0.0,0.43%;
chr17	hg19_pseudoYale60	exon	45094559	45131787	0	+	.	gene_id "PGOHUM00000237421"; transcript_id "PGOHUM00000237421"; All_Transcript_IDs_Within_The_Span_of_Gene1:"ENST00000575173.1","ENST00000570314.1","ENST00000571143.1","ENST00000575930.1","ENST00000571901.1"; Matching_LNC_(GID:SpnScr:Orient:ExExScr)"ENSG00000262879.1"_14:0.00:A:0.14,"ENSG00000262879.1"_13:0.00:A:0.00,"ENSG00000262879.1"_12:0.00:A:0.00,"ENSG00000262879.1"_11:0.00:A:0.00,"ENSG00000…
chr17	hg19_pseudoYale60	exon	48213332	48227874	0	-	.	gene_id "PGOHUM00000250821"; transcript_id "PGOHUM00000250821"; All_Transcript_IDs_Within_The_Span_of_Gene1:"ENST00000501501.2","ENST00000451776.1","ENST00000513579.1"; Matching_LNC_(GID:SpnScr:Orient:ExExScr)"ENSG00000108819.9"_8:0.36:S:0.30,"ENSG00000108819.9"_7:0.11:S:0.15,"ENSG00000108819.9"_6:0.01:S:0.11,"ENSG00000108819.9"_5:0.01:S:0.16,"ENSG00000108819.9"_4:0.01:S:0.16,"ENSG00000108819.9"_…
chr17	hg19_ucscRetroAli5	exon	48613746	48615623	0	+	.	gene_id "NM_001130071.1-7"; transcript_id "NM_001130071.1-7"; All_Transcript_IDs_Within_The_Span_of_Gene1:"ENST00000513017.1","ENST00000509260.1"; Matching_LNC_(GID:SpnScr:Orient:ExExScr)"ENSG00000250286.1"_3:0.12:A:0.02,"ENSG00000250286.1"_2:0.13:A:0.01,"ENSG00000250286.1"_1:0.11:A:0.00,"ENSG00000250286.1":0.11:A:0.00,%Highest_Span_Score:Intersect Anti:Sense:Prop Anti:Highest_ExEx_Score,0.13,4,0…
chr17	hg19_pseudoYale60	exon	48840758	48840934	0	-	.	gene_id "PGOHUM00000237106"; transcript_id "PGOHUM00000237106"; All_Transcript_IDs_Within_The_Span_of_Gene1:"ENST00000502517.1","ENST00000450727.1","ENST00000300458.1"; Matching_LNC_(GID:SpnScr:Orient:ExExScr)"ENSG00000167117.4"_4:0.11:S:0.11,"ENSG00000167117.4"_3:0.91:S:0.91,"ENSG00000167117.4"_2:0.21:S:0.21,%Highest_Span_Score:Intersect Anti:Sense:Prop Anti:Highest_ExEx_Score,0.91,0,3,0.0,0.91%;
chr17	hg19_pseudoYale60	exon	48917301	48917540	0	+	.	gene_id "PGOHUM00000250841"; transcript_id "PGOHUM00000250841"; All_Transcript_IDs_Within_The_Span_of_Gene1:"ENST00000572491.2"; Matching_LNC_(GID:SpnScr:Orient:ExExScr)"ENSG00000261976.2":0.04:A:0.10,%Highest_Span_Score:Intersect Anti:Sense:Prop Anti:Highest_ExEx_Score,0.04,1,0,1.0,0.10%;
chr17	hg19_ucscRetroAli5	exon	55122795	55124726	0	+	.	gene_id "NM_194460.2-3"; transcript_id "NM_194460.2-3"; All_Transcript_IDs_Within_The_Span_of_Gene1:"TCONS_00025701"; Matching_LINC_(GID:SpnScr:Orient:ExExScr)"TCONS_00025701":0.32:A:0.22,%Highest_Span_Score:Intersect Anti:Sense:Prop Anti:Highest_ExEx_Score,0.32,1,0,1.0,0.22%;
chr17	hg19_wgEncodeGencodePseudoGeneV17	exon	58053370	58079745	0	-	.	gene_id "ENST00000588725.1"; transcript_id "ENST00000588725.1"; All_Transcript_IDs_Within_The_Span_of_Gene1:"ENST00000587125.1","ENST00000586209.1"; Matching_LNC_(GID:SpnScr:Orient:ExExScr)"ENSG00000267302.1"_5:0.15:A:0.02,"ENSG00000267104.1":0.47:S:0.51,%Highest_Span_Score:Intersect Anti:Sense:Prop Anti:Highest_ExEx_Score,0.47,1,1,0.5,0.51%;
chr17	hg19_wgEncodeGencodePseudoGeneV17	exon	58085798	58094859	0	-	.	gene_id "ENST00000590047.1"; transcript_id "ENST00000590047.1"; All_Transcript_IDs_Within_The_Span_of_Gene1:"ENST00000587125.1"; Matching_LNC_(GID:SpnScr:Orient:ExExScr)"ENSG00000267104.1":0.16:S:0.08,%Highest_Span_Score:Intersect Anti:Sense:Prop Anti:Highest_ExEx_Score,0.16,0,1,0.0,0.08%;
chr17	hg19_ucscRetroAli5	exon	59147216	59147772	0	+	.	gene_id "U43701.1-50"; transcript_id "U43701.1-50"; All_Transcript_IDs_Within_The_Span_of_Gene1:"ENST00000588604.1","ENST00000593107.1"; Matching_LNC_(GID:SpnScr:Orient:ExExScr)"ENSG00000267449.1":0.90:A:0.10,"ENSG00000267207.1":0.00:A:0.06,%Highest_Span_Score:Intersect Anti:Sense:Prop Anti:Highest_ExEx_Score,0.90,2,0,1.0,0.10%;
chr17	hg19_ucscRetroAli5	exon	60214284	60218005	0	-	.	gene_id "NM_005035.3-2"; transcript_id "NM_005035.3-2"; All_Transcript_IDs_Within_The_Span_of_Gene1:"TCONS_l2_00011390"; Matching_LINC_(GID:SpnScr:Orient:ExExScr)"TCONS_l2_00011390":0.97:S:0.37,%Highest_Span_Score:Intersect Anti:Sense:Prop Anti:Highest_ExEx_Score,0.97,0,1,0.0,0.37%;
chr17	hg19_wgEncodeGencodePseudoGeneV17	exon	60308831	60324514	0	-	.	gene_id "ENST00000577881.1"; transcript_id "ENST00000577881.1"; All_Transcript_IDs_Within_The_Span_of_Gene1:"TCONS_l2_00011391"; Matching_LINC_(GID:SpnScr:Orient:ExExScr)"TCONS_l2_00011391":0.99:S:0.88,%Highest_Span_Score:Intersect Anti:Sense:Prop Anti:Highest_ExEx_Score,0.99,0,1,0.0,0.88%;
chr17	hg19_wgEncodeGencodePseudoGeneV17	exon	60360063	60374387	0	-	.	gene_id "ENST00000582394.1"; transcript_id "ENST00000582394.1"; All_Transcript_IDs_Within_The_Span_of_Gene1:"TCONS_l2_00011393","TCONS_l2_00011392","TCONS_l2_00011394","TCONS_l2_00011395"; Matching_LINC_(GID:SpnScr:Orient:ExExScr)"TCONS_l2_00011395":0.36:S:0.15,"TCONS_l2_00011394":0.54:S:0.36,"TCONS_l2_00011392":0.38:S:0.54,"TCONS_l2_00011393":0.73:S:0.60,%Highest_Span_Score:Intersect Anti:Sense:…
chr17	hg19_wgEncodeGencodePseudoGeneV17	exon	61978003	61978239	0	+	.	gene_id "ENST00000560822.1"; transcript_id "ENST00000560822.1"; All_Transcript_IDs_Within_The_Span_of_Gene1:"TCONS_00025457"; Matching_LINC_(GID:SpnScr:Orient:ExExScr)"TCONS_00025457":0.18:S:0.36,%Highest_Span_Score:Intersect Anti:Sense:Prop Anti:Highest_ExEx_Score,0.18,0,1,0.0,0.36%;
chr17	hg19_ucscRetroAli5	exon	62117203	62120230	0	+	.	gene_id "NM_001146015.1-2"; transcript_id "NM_001146015.1-2"; All_Transcript_IDs_Within_The_Span_of_Gene1:"ENST00000583175.1"; Matching_LNC_(GID:SpnScr:Orient:ExExScr)"ENSG00000263899.1":0.49:A:0.01,%Highest_Span_Score:Intersect Anti:Sense:Prop Anti:Highest_ExEx_Score,0.49,1,0,1.0,0.01%;
chr17	hg19_wgEncodeGencodePseudoGeneV17	exon	62746036	62754721	0	-	.	gene_id "ENST00000584190.1"; transcript_id "ENST00000584190.1"; All_Transcript_IDs_Within_The_Span_of_Gene1:"ENST00000578492.1"; Matching_LNC_(GID:SpnScr:Orient:ExExScr)"ENSG00000215769.4":0.67:S:0.56,%Highest_Span_Score:Intersect Anti:Sense:Prop Anti:Highest_ExEx_Score,0.67,0,1,0.0,0.56%;
chr17	hg19_wgEncodeGencodePseudoGeneV17	exon	62758030	62758828	0	-	.	gene_id "ENST00000579209.1"; transcript_id "ENST00000579209.1"; All_Transcript_IDs_Within_The_Span_of_Gene1:"ENST00000578492.1","ENST00000579125.1"; Matching_LNC_(GID:SpnScr:Orient:ExExScr)"ENSG00000215769.4"_1:0.03:S:0.03,"ENSG00000215769.4":0.06:S:0.22,%Highest_Span_Score:Intersect Anti:Sense:Prop Anti:Highest_ExEx_Score,0.06,0,2,0.0,0.22%;
chr17	hg19_pseudoYale60	exon	62888837	62888962	0	+	.	gene_id "PGOHUM00000237482"; transcript_id "PGOHUM00000237482"; All_Transcript_IDs_Within_The_Span_of_Gene1:"ENST00000577938.1","ENST00000584131.1","ENST00000584959.1"; Matching_LNC_(GID:SpnScr:Orient:ExExScr)"ENSG00000265218.1"_2:0.08:S:0.08,"ENSG00000265218.1"_1:0.23:S:0.23,"ENSG00000265218.1":0.76:S:0.76,%Highest_Span_Score:Intersect Anti:Sense:Prop Anti:Highest_ExEx_Score,0.76,0,3,0.0,0.76%;
chr17	hg19_wgEncodeGencodePseudoGeneV17	exon	62923752	62927404	0	+	.	gene_id "ENST00000579873.1"; transcript_id "ENST00000579873.1"; All_Transcript_IDs_Within_The_Span_of_Gene1:"TCONS_l2_00010917"; Matching_LINC_(GID:SpnScr:Orient:ExExScr)"TCONS_l2_00010917":0.00:S:0.11,%Highest_Span_Score:Intersect Anti:Sense:Prop Anti:Highest_ExEx_Score,0.00,0,1,0.0,0.11%;
chr17	hg19_pseudoYale60	exon	62936700	62937020	0	+	.	gene_id "PGOHUM00000237483"; transcript_id "PGOHUM00000237483"; All_Transcript_IDs_Within_The_Span_of_Gene1:"TCONS_l2_00010917","TCONS_l2_00010918","TCONS_l2_00010919"; Matching_LINC_(GID:SpnScr:Orient:ExExScr)"TCONS_l2_00010919":0.02:S:0.25,"TCONS_l2_00010918":0.01:S:0.11,"TCONS_l2_00010917":0.01:S:0.06,%Highest_Span_Score:Intersect Anti:Sense:Prop Anti:Highest_ExEx_Score,0.02,0,3,0.0,0.25%;
chr17	hg19_wgEncodeGencodePseudoGeneV17	exon	62949801	62952664	0	+	.	gene_id "ENST00000413214.3"; transcript_id "ENST00000413214.3"; All_Transcript_IDs_Within_The_Span_of_Gene1:"TCONS_l2_00010917","TCONS_l2_00010918","TCONS_l2_00010920"; Matching_LINC_(GID:SpnScr:Orient:ExExScr)"TCONS_l2_00010920":0.19:S:0.06,"TCONS_l2_00010918":0.13:S:0.02,"TCONS_l2_00010917":0.10:S:0.12,%Highest_Span_Score:Intersect Anti:Sense:Prop Anti:Highest_ExEx_Score,0.19,0,3,0.0,0.12%;
chr17	hg19_wgEncodeGencodePseudoGeneV17	exon	62964340	62969635	0	-	.	gene_id "ENST00000565833.1"; transcript_id "ENST00000565833.1"; All_Transcript_IDs_Within_The_Span_of_Gene1:"TCONS_l2_00011686","TCONS_l2_00011687","TCONS_l2_00011685","TCONS_l2_00011403","TCONS_l2_00011404","TCONS_l2_00011405","TCONS_l2_00011406","TCONS_l2_00011407","TCONS_l2_00011408","TCONS_l2_00011409","TCONS_l2_00011410","TCONS_l2_00011411","TCONS_l2_00011412","TCONS_l2_00011414","TCONS_l2_0…
chr17	hg19_wgEncodeGencodePseudoGeneV17	exon	66098049	66110668	0	+	.	gene_id "ENST00000590734.2"; transcript_id "ENST00000590734.2"; All_Transcript_IDs_Within_The_Span_of_Gene1:"TCONS_l2_00011586","TCONS_l2_00011587","TCONS_l2_00010933","TCONS_l2_00010934","TCONS_l2_00010935","TCONS_l2_00010936","TCONS_l2_00011589","TCONS_l2_00011588"; Matching_LINC_(GID:SpnScr:Orient:ExExScr)"TCONS_l2_00011588":0.00:S:0.22,"TCONS_l2_00011589":0.00:S:0.30,"TCONS_l2_00010936":0.36:…
chr17	hg19_wgEncodeGencodePseudoGeneV17	exon	66121918	66148609	0	-	.	gene_id "ENST00000586022.1"; transcript_id "ENST00000586022.1"; All_Transcript_IDs_Within_The_Span_of_Gene1:"TCONS_l2_00011586","TCONS_l2_00010933","TCONS_l2_00010934","TCONS_l2_00010935","TCONS_l2_00010936","TCONS_l2_00011589","TCONS_l2_00011588","TCONS_l2_00011427","TCONS_l2_00011429","TCONS_l2_00010937","TCONS_l2_00010938","TCONS_l2_00011430"; Matching_LINC_(GID:SpnScr:Orient:ExExScr)"TCONS_l2…
chr17	hg19_ucscRetroAli5	exon	66129357	66131906	0	-	.	gene_id "NM_003025.3-10"; transcript_id "NM_003025.3-10"; All_Transcript_IDs_Within_The_Span_of_Gene1:"TCONS_l2_00011586","TCONS_l2_00010935","TCONS_l2_00010936","TCONS_l2_00011589","TCONS_l2_00011588","TCONS_l2_00011427","TCONS_l2_00011429","TCONS_l2_00010937"; Matching_LINC_(GID:SpnScr:Orient:ExExScr)"TCONS_l2_00010937":0.01:A:0.00,"TCONS_l2_00011429":0.13:S:0.00,"TCONS_l2_00011427":0.16:S:0.08…
chr17	hg19_ucscRetroAli5	exon	67703237	67703699	0	-	.	gene_id "NM_144981.1-4"; transcript_id "NM_144981.1-4"; All_Transcript_IDs_Within_The_Span_of_Gene1:"TCONS_l2_00011437"; Matching_LINC_(GID:SpnScr:Orient:ExExScr)"TCONS_l2_00011437":0.85:S:0.60,%Highest_Span_Score:Intersect Anti:Sense:Prop Anti:Highest_ExEx_Score,0.85,0,1,0.0,0.60%;
chr17	hg19_wgEncodeGencodePseudoGeneV17	exon	72556855	72563482	0	-	.	gene_id "ENST00000425002.1"; transcript_id "ENST00000425002.1"; All_Transcript_IDs_Within_The_Span_of_Gene1:"TCONS_l2_00011463","TCONS_l2_00011464","TCONS_l2_00010961"; Matching_LINC_(GID:SpnScr:Orient:ExExScr)"TCONS_l2_00010961":0.49:A:0.24,"TCONS_l2_00011464":0.42:S:0.03,"TCONS_l2_00011463":0.83:S:0.31,%Highest_Span_Score:Intersect Anti:Sense:Prop Anti:Highest_ExEx_Score,0.83,1,2,0.3,0.31%;
chr17	hg19_ucscRetroAli5	exon	74547446	74549692	0	-	.	gene_id "NM_024713.2-5"; transcript_id "NM_024713.2-5"; All_Transcript_IDs_Within_The_Span_of_Gene1:"ENST00000592622.1"; Matching_LNC_(GID:SpnScr:Orient:ExExScr)"ENSG00000267546.1"_3:0.23:S:0.03,%Highest_Span_Score:Intersect Anti:Sense:Prop Anti:Highest_ExEx_Score,0.23,0,1,0.0,0.03%;
chr17	hg19_ucscRetroAli5	exon	74818009	74819358	0	-	.	gene_id "AK092750.1-517"; transcript_id "AK092750.1-517"; All_Transcript_IDs_Within_The_Span_of_Gene1:"TCONS_00025498"; Matching_LINC_(GID:SpnScr:Orient:ExExScr)"TCONS_00025498":0.06:A:0.02,%Highest_Span_Score:Intersect Anti:Sense:Prop Anti:Highest_ExEx_Score,0.06,1,0,1.0,0.02%;
chr17	hg19_wgEncodeGencodePseudoGeneV17	exon	75085986	75087063	0	-	.	gene_id "ENST00000392478.1"; transcript_id "ENST00000392478.1"; All_Transcript_IDs_Within_The_Span_of_Gene1:"ENST00000366365.2"; Matching_LNC_(GID:SpnScr:Orient:ExExScr)"ENSG00000234912.4"_9:0.04:A:0.02,%Highest_Span_Score:Intersect Anti:Sense:Prop Anti:Highest_ExEx_Score,0.04,1,0,1.0,0.02%;
chr17	hg19_ucscRetroAli5	exon	79139257	79140070	0	-	.	gene_id "NM_001243733.1-3"; transcript_id "NM_001243733.1-3"; All_Transcript_IDs_Within_The_Span_of_Gene1:"ENST00000414089.1","ENST00000571031.1"; Matching_LNC_(GID:SpnScr:Orient:ExExScr)"ENSG00000225180.2"_1:0.29:A:0.03,"ENSG00000225180.2":0.30:A:0.03,%Highest_Span_Score:Intersect Anti:Sense:Prop Anti:Highest_ExEx_Score,0.30,2,0,1.0,0.03%;
chr17	hg19_ucscRetroAli5	exon	80416085	80417668	0	+	.	gene_id "AK090414.1-306"; transcript_id "AK090414.1-306"; All_Transcript_IDs_Within_The_Span_of_Gene1:"ENST00000579095.1"; Matching_LNC_(GID:SpnScr:Orient:ExExScr)"ENSG00000265458.1"_4:0.07:A:0.02,%Highest_Span_Score:Intersect Anti:Sense:Prop Anti:Highest_ExEx_Score,0.07,1,0,1.0,0.02%;
chr17	hg19_ucscRetroAli5	exon	81187682	81188209	0	+	.	gene_id "U43701.1-51"; transcript_id "U43701.1-51"; All_Transcript_IDs_Within_The_Span_of_Gene1:"TCONS_l2_00011608"; Matching_LINC_(GID:SpnScr:Orient:ExExScr)"TCONS_l2_00011608":0.04:S:0.14,%Highest_Span_Score:Intersect Anti:Sense:Prop Anti:Highest_ExEx_Score,0.04,0,1,0.0,0.14%;
chr18	hg19_wgEncodeGencodePseudoGeneV17	exon	116842	118504	0	+	.	gene_id "ENST00000573767.1"; transcript_id "ENST00000573767.1"; All_Transcript_IDs_Within_The_Span_of_Gene1:"TCONS_00026176"; Matching_LINC_(GID:SpnScr:Orient:ExExScr)"TCONS_00026176":0.13:S:0.60,%Highest_Span_Score:Intersect Anti:Sense:Prop Anti:Highest_ExEx_Score,0.13,0,1,0.0,0.60%;
chr18	hg19_ucscRetroAli5	exon	1158986	1160515	0	-	.	gene_id "NM_002635.3-5"; transcript_id "NM_002635.3-5"; All_Transcript_IDs_Within_The_Span_of_Gene1:"ENST00000583497.1","ENST00000579835.1","ENST00000581556.1","ENST00000577719.1","ENST00000580781.1"; Matching_LNC_(GID:SpnScr:Orient:ExExScr)"ENSG00000263551.1"_13:0.32:A:0.04,"ENSG00000263551.1"_12:0.14:A:0.04,"ENSG00000263551.1"_11:0.10:A:0.03,"ENSG00000263551.1"_10:0.09:A:0.03,"ENSG00000263551.1…
chr18	hg19_ucscRetroAli5	exon	5002551	5003295	0	-	.	gene_id "BC093076.1-56"; transcript_id "BC093076.1-56"; All_Transcript_IDs_Within_The_Span_of_Gene1:"ENST00000585028.1","ENST00000584204.1"; Matching_LNC_(GID:SpnScr:Orient:ExExScr)"ENSG00000266268.1"_5:0.10:S:0.12,"ENSG00000266268.1"_4:0.10:S:0.12,%Highest_Span_Score:Intersect Anti:Sense:Prop Anti:Highest_ExEx_Score,0.10,0,2,0.0,0.12%;
chr18	hg19_ucscRetroAli5	exon	5232788	5233215	0	-	.	gene_id "NM_021104.1-16"; transcript_id "NM_021104.1-16"; All_Transcript_IDs_Within_The_Span_of_Gene1:"ENST00000581170.1","ENST00000579933.1"; Matching_LNC_(GID:SpnScr:Orient:ExExScr)"ENSG00000265091.1"_1:0.09:S:0.25,"ENSG00000265091.1":0.76:S:0.87,%Highest_Span_Score:Intersect Anti:Sense:Prop Anti:Highest_ExEx_Score,0.76,0,2,0.0,0.87%;
chr18	hg19_wgEncodeGencodePseudoGeneV17	exon	5240254	5241166	0	-	.	gene_id "ENST00000580230.1"; transcript_id "ENST00000580230.1"; All_Transcript_IDs_Within_The_Span_of_Gene1:"ENST00000582363.1","ENST00000580082.1","ENST00000577439.1"; Matching_LNC_(GID:SpnScr:Orient:ExExScr)"ENSG00000263753.1"_7:0.13:A:0.13,"ENSG00000263753.1"_6:0.07:A:0.07,"ENSG00000263753.1"_5:0.56:A:0.56,%Highest_Span_Score:Intersect Anti:Sense:Prop Anti:Highest_ExEx_Score,0.56,3,0,1.0,0.56%;
chr18	hg19_ucscRetroAli5	exon	6926916	6929328	0	+	.	gene_id "NR_033717.1-238"; transcript_id "NR_033717.1-238"; All_Transcript_IDs_Within_The_Span_of_Gene1:"ENST00000580197.1","ENST00000578278.1","ENST00000581571.1","ENST00000578497.1","ENST00000583316.1","ENST00000581725.1","ENST00000579012.1","ENST00000583840.1"; Matching_LNC_(GID:SpnScr:Orient:ExExScr)"ENSG00000265933.1"_24:0.00:A:0.00,"ENSG00000265933.1"_23:0.05:A:0.02,"ENSG00000265933.1"_22:0…
chr18	hg19_ucscRetroAli5	exon	9590094	9590544	0	+	.	gene_id "U79270.1-3"; transcript_id "U79270.1-3"; All_Transcript_IDs_Within_The_Span_of_Gene1:"ENST00000584109.1"; Matching_LNC_(GID:SpnScr:Orient:ExExScr)"ENSG00000266541.1":0.01:S:0.01,%Highest_Span_Score:Intersect Anti:Sense:Prop Anti:Highest_ExEx_Score,0.01,0,1,0.0,0.01%;
chr18	hg19_pseudoYale60	exon	10701990	10789351	0	-	.	gene_id "PGOHUM00000249925"; transcript_id "PGOHUM00000249925"; All_Transcript_IDs_Within_The_Span_of_Gene1:"TCONS_l2_00011953","TCONS_l2_00011954"; Matching_LINC_(GID:SpnScr:Orient:ExExScr)"TCONS_l2_00011954":0.07:S:0.00,"TCONS_l2_00011953":0.04:S:0.32,%Highest_Span_Score:Intersect Anti:Sense:Prop Anti:Highest_ExEx_Score,0.07,0,2,0.0,0.32%;
chr18	hg19_wgEncodeGencodePseudoGeneV17	exon	11619714	11639460	0	-	.	gene_id "ENST00000588786.1"; transcript_id "ENST00000588786.1"; All_Transcript_IDs_Within_The_Span_of_Gene1:"TCONS_l2_00011771","TCONS_l2_00011961","TCONS_l2_00011960","TCONS_l2_00011963","TCONS_l2_00011962","TCONS_l2_00011964","TCONS_l2_00011966","TCONS_l2_00011965","TCONS_l2_00011967","TCONS_l2_00011968","TCONS_l2_00011969","TCONS_l2_00011970","TCONS_l2_00011971","TCONS_l2_00011972","TCONS_l2_0…
chr18	hg19_pseudoYale60	exon	11639338	11639460	0	-	.	gene_id "PGOHUM00000256829"; transcript_id "PGOHUM00000256829"; All_Transcript_IDs_Within_The_Span_of_Gene1:"TCONS_l2_00011771","TCONS_l2_00011961","TCONS_l2_00011963","TCONS_l2_00011964","TCONS_l2_00011967","TCONS_l2_00011973","TCONS_l2_00011975","TCONS_l2_00011976"; Matching_LINC_(GID:SpnScr:Orient:ExExScr)"TCONS_l2_00011976":0.01:S:0.19,"TCONS_l2_00011975":0.01:S:0.19,"TCONS_l2_00011973":0.01:…
chr18	hg19_ucscRetroAli5	exon	12066727	12068621	0	-	.	gene_id "NM_032627.4-7"; transcript_id "NM_032627.4-7"; All_Transcript_IDs_Within_The_Span_of_Gene1:"TCONS_l2_00011980"; Matching_LINC_(GID:SpnScr:Orient:ExExScr)"TCONS_l2_00011980":0.92:S:0.46,%Highest_Span_Score:Intersect Anti:Sense:Prop Anti:Highest_ExEx_Score,0.92,0,1,0.0,0.46%;
chr18	hg19_wgEncodeGencodePseudoGeneV17	exon	12213406	12222997	0	+	.	gene_id "ENST00000588436.1"; transcript_id "ENST00000588436.1"; All_Transcript_IDs_Within_The_Span_of_Gene1:"TCONS_00026286","TCONS_00026287","TCONS_00026288"; Matching_LINC_(GID:SpnScr:Orient:ExExScr)"TCONS_00026288":0.32:S:0.20,"TCONS_00026287":0.33:S:0.19,"TCONS_00026286":0.33:S:0.20,%Highest_Span_Score:Intersect Anti:Sense:Prop Anti:Highest_ExEx_Score,0.33,0,3,0.0,0.20%;
chr18	hg19_pseudoYale60	exon	14179394	14226109	0	+	.	gene_id "PGOHUM00000235008"; transcript_id "PGOHUM00000235008"; All_Transcript_IDs_Within_The_Span_of_Gene1:"TCONS_l2_00011784","TCONS_l2_00011988","TCONS_l2_00011785","TCONS_l2_00011786"; Matching_LINC_(GID:SpnScr:Orient:ExExScr)"TCONS_l2_00011786":0.00:S:0.06,"TCONS_l2_00011785":0.00:S:0.01,"TCONS_l2_00011988":0.09:A:0.05,"TCONS_l2_00011784":0.18:S:0.23,%Highest_Span_Score:Intersect Anti:Sense:…
chr18	hg19_wgEncodeGencodePseudoGeneV17	exon	14225765	14249455	0	+	.	gene_id "ENST00000427989.2"; transcript_id "ENST00000427989.2"; All_Transcript_IDs_Within_The_Span_of_Gene1:"ENST00000580200.1"; Matching_LNC_(GID:SpnScr:Orient:ExExScr)"ENSG00000264222.1":0.13:S:0.12,%Highest_Span_Score:Intersect Anti:Sense:Prop Anti:Highest_ExEx_Score,0.13,0,1,0.0,0.12%;
chr18	hg19_ucscRetroAli5	exon	14252037	14252802	0	+	.	gene_id "AK024458.1-128"; transcript_id "AK024458.1-128"; All_Transcript_IDs_Within_The_Span_of_Gene1:"ENST00000580200.1"; Matching_LNC_(GID:SpnScr:Orient:ExExScr)"ENSG00000264222.1":0.00:S:0.02,%Highest_Span_Score:Intersect Anti:Sense:Prop Anti:Highest_ExEx_Score,0.00,0,1,0.0,0.02%;
chr18	hg19_pseudoYale60	exon	14337139	14337470	0	+	.	gene_id "PGOHUM00000235015"; transcript_id "PGOHUM00000235015"; All_Transcript_IDs_Within_The_Span_of_Gene1:"ENST00000582957.1"; Matching_LNC_(GID:SpnScr:Orient:ExExScr)"ENSG00000265787.1":0.00:S:0.00,%Highest_Span_Score:Intersect Anti:Sense:Prop Anti:Highest_ExEx_Score,0.00,0,1,0.0,0.00%;
chr18	hg19_pseudoYale60	exon	14337995	14338279	0	+	.	gene_id "PGOHUM00000235016"; transcript_id "PGOHUM00000235016"; All_Transcript_IDs_Within_The_Span_of_Gene1:"ENST00000582957.1"; Matching_LNC_(GID:SpnScr:Orient:ExExScr)"ENSG00000265787.1":0.09:S:0.06,%Highest_Span_Score:Intersect Anti:Sense:Prop Anti:Highest_ExEx_Score,0.09,0,1,0.0,0.06%;
chr18	hg19_pseudoYale60	exon	14478170	14479260	0	-	.	gene_id "PGOHUM00000234879"; transcript_id "PGOHUM00000234879"; All_Transcript_IDs_Within_The_Span_of_Gene1:"ENST00000581457.1"; Matching_LNC_(GID:SpnScr:Orient:ExExScr)"ENSG00000265766.1":0.05:S:0.19,%Highest_Span_Score:Intersect Anti:Sense:Prop Anti:Highest_ExEx_Score,0.05,0,1,0.0,0.19%;
chr18	hg19_pseudoYale60	exon	14498943	14499235	0	-	.	gene_id "PGOHUM00000234880"; transcript_id "PGOHUM00000234880"; All_Transcript_IDs_Within_The_Span_of_Gene1:"ENST00000581457.1"; Matching_LNC_(GID:SpnScr:Orient:ExExScr)"ENSG00000265766.1":0.01:S:0.21,%Highest_Span_Score:Intersect Anti:Sense:Prop Anti:Highest_ExEx_Score,0.01,0,1,0.0,0.21%;
chr18	hg19_ucscRetroAli5	exon	14815809	14822666	0	+	.	gene_id "AB046861.1-57"; transcript_id "AB046861.1-57"; All_Transcript_IDs_Within_The_Span_of_Gene1:"ENST00000581117.1"; Matching_LNC_(GID:SpnScr:Orient:ExExScr)"ENSG00000265737.1":0.68:A:0.01,%Highest_Span_Score:Intersect Anti:Sense:Prop Anti:Highest_ExEx_Score,0.68,1,0,1.0,0.01%;
chr18	hg19_wgEncodeGencodePseudoGeneV17	exon	15197538	15197774	0	-	.	gene_id "ENST00000581653.1"; transcript_id "ENST00000581653.1"; All_Transcript_IDs_Within_The_Span_of_Gene1:"TCONS_l2_00011993"; Matching_LINC_(GID:SpnScr:Orient:ExExScr)"TCONS_l2_00011993":0.01:S:0.23,%Highest_Span_Score:Intersect Anti:Sense:Prop Anti:Highest_ExEx_Score,0.01,0,1,0.0,0.23%;
chr18	hg19_wgEncodeGencodePseudoGeneV17	exon	15307662	15330281	0	-	.	gene_id "ENST00000508721.1"; transcript_id "ENST00000508721.1"; All_Transcript_IDs_Within_The_Span_of_Gene1:"TCONS_l2_00011996","TCONS_l2_00012205","TCONS_l2_00012204","TCONS_l2_00012203","TCONS_l2_00011997","TCONS_l2_00011998"; Matching_LINC_(GID:SpnScr:Orient:ExExScr)"TCONS_l2_00011998":0.31:S:0.33,"TCONS_l2_00011997":0.15:S:0.12,"TCONS_l2_00012203":0.55:S:0.28,"TCONS_l2_00012204":0.73:S:0.54,"…
chr18	hg19_wgEncodeGencodePseudoGeneV17	exon	15313555	15330114	0	-	.	gene_id "ENST00000333851.6"; transcript_id "ENST00000333851.6"; All_Transcript_IDs_Within_The_Span_of_Gene1:"TCONS_l2_00012205","TCONS_l2_00012204","TCONS_l2_00012203","TCONS_l2_00011997","TCONS_l2_00011998"; Matching_LINC_(GID:SpnScr:Orient:ExExScr)"TCONS_l2_00011998":0.40:S:0.30,"TCONS_l2_00011997":0.20:S:0.17,"TCONS_l2_00012203":0.75:S:0.58,"TCONS_l2_00012204":1.00:S:1.00,"TCONS_l2_00012205":0…
chr18	hg19_ucscRetroAli5	exon	18819614	18820645	0	-	.	gene_id "AK022929.1-407"; transcript_id "AK022929.1-407"; All_Transcript_IDs_Within_The_Span_of_Gene1:"ENST00000579247.1"; Matching_LNC_(GID:SpnScr:Orient:ExExScr)"ENSG00000265984.1":0.00:S:0.00,%Highest_Span_Score:Intersect Anti:Sense:Prop Anti:Highest_ExEx_Score,0.00,0,1,0.0,0.00%;
chr18	hg19_pseudoYale60	exon	29304190	29305649	0	+	.	gene_id "PGOHUM00000234912"; transcript_id "PGOHUM00000234912"; All_Transcript_IDs_Within_The_Span_of_Gene1:"TCONS_l2_00012045","TCONS_l2_00012046"; Matching_LINC_(GID:SpnScr:Orient:ExExScr)"TCONS_l2_00012046":0.12:A:0.23,"TCONS_l2_00012045":0.06:A:0.20,%Highest_Span_Score:Intersect Anti:Sense:Prop Anti:Highest_ExEx_Score,0.12,2,0,1.0,0.23%;
chr18	hg19_wgEncodeGencodePseudoGeneV17	exon	29306006	29306360	0	-	.	gene_id "ENST00000584628.1"; transcript_id "ENST00000584628.1"; All_Transcript_IDs_Within_The_Span_of_Gene1:"TCONS_l2_00012045","TCONS_l2_00012046"; Matching_LINC_(GID:SpnScr:Orient:ExExScr)"TCONS_l2_00012046":0.03:S:0.09,"TCONS_l2_00012045":0.01:S:0.08,%Highest_Span_Score:Intersect Anti:Sense:Prop Anti:Highest_ExEx_Score,0.03,0,2,0.0,0.09%;
chr18	hg19_ucscRetroAli5	exon	55684901	55686293	0	-	.	gene_id "BC071643.1-51"; transcript_id "BC071643.1-51"; All_Transcript_IDs_Within_The_Span_of_Gene1:"TCONS_l2_00012111"; Matching_LINC_(GID:SpnScr:Orient:ExExScr)"TCONS_l2_00012111":0.76:S:0.25,%Highest_Span_Score:Intersect Anti:Sense:Prop Anti:Highest_ExEx_Score,0.76,0,1,0.0,0.25%;
chr18	hg19_wgEncodeGencodePseudoGeneV17	exon	56663966	56736570	0	+	.	gene_id "ENST00000417918.1"; transcript_id "ENST00000417918.1"; All_Transcript_IDs_Within_The_Span_of_Gene1:"TCONS_l2_00011858"; Matching_LINC_(GID:SpnScr:Orient:ExExScr)"TCONS_l2_00011858":0.02:S:0.04,%Highest_Span_Score:Intersect Anti:Sense:Prop Anti:Highest_ExEx_Score,0.02,0,1,0.0,0.04%;
chr18	hg19_ucscRetroAli5	exon	57676921	57678522	0	-	.	gene_id "NM_001039707.1-4"; transcript_id "NM_001039707.1-4"; All_Transcript_IDs_Within_The_Span_of_Gene1:"ENST00000585691.1"; Matching_LNC_(GID:SpnScr:Orient:ExExScr)"ENSG00000267462.1":0.16:A:0.28,%Highest_Span_Score:Intersect Anti:Sense:Prop Anti:Highest_ExEx_Score,0.16,1,0,1.0,0.28%;
chr18	hg19_wgEncodeGencodePseudoGeneV17	exon	58279006	58313322	0	+	.	gene_id "ENST00000592477.1"; transcript_id "ENST00000592477.1"; All_Transcript_IDs_Within_The_Span_of_Gene1:"ENST00000591869.1"; Matching_LNC_(GID:SpnScr:Orient:ExExScr)"ENSG00000267098.1":0.03:A:0.04,%Highest_Span_Score:Intersect Anti:Sense:Prop Anti:Highest_ExEx_Score,0.03,1,0,1.0,0.04%;
chr18	hg19_ucscRetroAli5	exon	65179918	65181557	0	-	.	gene_id "NM_001080976.1-1"; transcript_id "NM_001080976.1-1"; All_Transcript_IDs_Within_The_Span_of_Gene1:"ENST00000583493.1"; Matching_LNC_(GID:SpnScr:Orient:ExExScr)"ENSG00000263424.1"_2:0.37:A:0.40,%Highest_Span_Score:Intersect Anti:Sense:Prop Anti:Highest_ExEx_Score,0.37,1,0,1.0,0.40%;
chr19	hg19_ucscRetroAli5	exon	830679	831205	0	+	.	gene_id "BC082262.1-188"; transcript_id "BC082262.1-188"; All_Transcript_IDs_Within_The_Span_of_Gene1:"ENST00000589142.1"; Matching_LNC_(GID:SpnScr:Orient:ExExScr)"ENSG00000267538.1":0.16:A:0.05,%Highest_Span_Score:Intersect Anti:Sense:Prop Anti:Highest_ExEx_Score,0.16,1,0,1.0,0.05%;
chr19	hg19_pseudoYale60	exon	3149071	3149645	0	-	.	gene_id "PGOHUM00000256837"; transcript_id "PGOHUM00000256837"; All_Transcript_IDs_Within_The_Span_of_Gene1:"ENST00000587587.1"; Matching_LNC_(GID:SpnScr:Orient:ExExScr)"ENSG00000267551.3":0.04:S:0.12,%Highest_Span_Score:Intersect Anti:Sense:Prop Anti:Highest_ExEx_Score,0.04,0,1,0.0,0.12%;
chr19	hg19_ucscRetroAli5	exon	4791991	4792484	0	+	.	gene_id "BC015896.1-4"; transcript_id "BC015896.1-4"; All_Transcript_IDs_Within_The_Span_of_Gene1:"ENST00000601192.1"; Matching_LNC_(GID:SpnScr:Orient:ExExScr)"ENSG00000269604.1":0.13:A:0.01,%Highest_Span_Score:Intersect Anti:Sense:Prop Anti:Highest_ExEx_Score,0.13,1,0,1.0,0.01%;
chr19	hg19_pseudoYale60	exon	6396391	6396565	0	+	.	gene_id "PGOHUM00000234471"; transcript_id "PGOHUM00000234471"; All_Transcript_IDs_Within_The_Span_of_Gene1:"ENST00000596254.1"; Matching_LNC_(GID:SpnScr:Orient:ExExScr)"ENSG00000214347.5"_1:0.79:S:0.79,%Highest_Span_Score:Intersect Anti:Sense:Prop Anti:Highest_ExEx_Score,0.79,0,1,0.0,0.79%;
chr19	hg19_wgEncodeGencodePseudoGeneV17	exon	6954683	6988871	0	-	.	gene_id "ENST00000597372.1"; transcript_id "ENST00000597372.1"; All_Transcript_IDs_Within_The_Span_of_Gene1:"ENST00000593558.1"; Matching_LNC_(GID:SpnScr:Orient:ExExScr)"ENSG00000268845.1":0.00:A:0.01,%Highest_Span_Score:Intersect Anti:Sense:Prop Anti:Highest_ExEx_Score,0.00,1,0,1.0,0.01%;
chr19	hg19_wgEncodeGencodePseudoGeneV17	exon	7852435	7855507	0	+	.	gene_id "ENST00000596555.1"; transcript_id "ENST00000596555.1"; All_Transcript_IDs_Within_The_Span_of_Gene1:"TCONS_l2_00012265","TCONS_l2_00013280","TCONS_l2_00012263","TCONS_l2_00013281","TCONS_l2_00012264","TCONS_l2_00013282","TCONS_l2_00012266","TCONS_l2_00012267","TCONS_l2_00012268"; Matching_LINC_(GID:SpnScr:Orient:ExExScr)"TCONS_l2_00012268":0.34:S:0.20,"TCONS_l2_00012267":0.44:S:0.19,"TCON…
chr19	hg19_wgEncodeGencodePseudoGeneV17	exon	8786679	8786903	0	+	.	gene_id "ENST00000570582.1"; transcript_id "ENST00000570582.1"; All_Transcript_IDs_Within_The_Span_of_Gene1:"TCONS_l2_00012283"; Matching_LINC_(GID:SpnScr:Orient:ExExScr)"TCONS_l2_00012283":0.04:S:0.02,%Highest_Span_Score:Intersect Anti:Sense:Prop Anti:Highest_ExEx_Score,0.04,0,1,0.0,0.02%;
chr19	hg19_ucscRetroAli5	exon	9292804	9293953	0	-	.	gene_id "NM_001204858.1-297"; transcript_id "NM_001204858.1-297"; All_Transcript_IDs_Within_The_Span_of_Gene1:"TCONS_l2_00012837"; Matching_LINC_(GID:SpnScr:Orient:ExExScr)"TCONS_l2_00012837":0.67:S:0.10,%Highest_Span_Score:Intersect Anti:Sense:Prop Anti:Highest_ExEx_Score,0.67,0,1,0.0,0.10%;
chr19	hg19_wgEncodeGencodePseudoGeneV17	exon	9376066	9377015	0	-	.	gene_id "ENST00000442375.1"; transcript_id "ENST00000442375.1"; All_Transcript_IDs_Within_The_Span_of_Gene1:"TCONS_l2_00012838","TCONS_l2_00012839"; Matching_LINC_(GID:SpnScr:Orient:ExExScr)"TCONS_l2_00012839":0.19:S:0.43,"TCONS_l2_00012838":0.24:S:0.41,%Highest_Span_Score:Intersect Anti:Sense:Prop Anti:Highest_ExEx_Score,0.24,0,2,0.0,0.43%;
chr19	hg19_wgEncodeGencodePseudoGeneV17	exon	10148479	10184811	0	+	.	gene_id "ENST00000497718.1"; transcript_id "ENST00000497718.1"; All_Transcript_IDs_Within_The_Span_of_Gene1:"TCONS_l2_00012299","TCONS_l2_00013287","TCONS_l2_00012300","TCONS_l2_00012301","TCONS_l2_00012302"; Matching_LINC_(GID:SpnScr:Orient:ExExScr)"TCONS_l2_00012302":0.02:S:0.03,"TCONS_l2_00012301":0.04:S:0.08,"TCONS_l2_00012300":0.37:S:0.30,"TCONS_l2_00013287":0.90:S:0.79,"TCONS_l2_00012299":0…
chr19	hg19_pseudoYale60	exon	11750709	11751052	0	+	.	gene_id "PGOHUM00000234499"; transcript_id "PGOHUM00000234499"; All_Transcript_IDs_Within_The_Span_of_Gene1:"ENST00000344893.3"; Matching_LNC_(GID:SpnScr:Orient:ExExScr)"ENSG00000197332.7":0.01:S:0.00,%Highest_Span_Score:Intersect Anti:Sense:Prop Anti:Highest_ExEx_Score,0.01,0,1,0.0,0.00%;
chr19	hg19_pseudoYale60	exon	11759173	11762783	0	+	.	gene_id "PGOHUM00000234500"; transcript_id "PGOHUM00000234500"; All_Transcript_IDs_Within_The_Span_of_Gene1:"ENST00000344893.3"; Matching_LNC_(GID:SpnScr:Orient:ExExScr)"ENSG00000197332.7":0.08:S:0.17,%Highest_Span_Score:Intersect Anti:Sense:Prop Anti:Highest_ExEx_Score,0.08,0,1,0.0,0.17%;
chr19	hg19_pseudoYale60	exon	11793361	11793492	0	+	.	gene_id "PGOHUM00000250594"; transcript_id "PGOHUM00000250594"; All_Transcript_IDs_Within_The_Span_of_Gene1:"ENST00000344893.3"; Matching_LNC_(GID:SpnScr:Orient:ExExScr)"ENSG00000197332.7":0.00:S:0.10,%Highest_Span_Score:Intersect Anti:Sense:Prop Anti:Highest_ExEx_Score,0.00,0,1,0.0,0.10%;
chr19	hg19_pseudoYale60	exon	12098636	12098961	0	+	.	gene_id "PGOHUM00000234506"; transcript_id "PGOHUM00000234506"; All_Transcript_IDs_Within_The_Span_of_Gene1:"ENST00000406892.2","ENST00000495324.1","ENST00000588047.1","ENST00000489336.1","ENST00000476474.1","ENST00000589551.1"; Matching_LNC_(GID:SpnScr:Orient:ExExScr)"ENSG00000219665.4"_5:0.12:S:0.00,"ENSG00000219665.4"_4:0.00:S:0.00,"ENSG00000219665.4"_3:0.00:S:0.00,"ENSG00000219665.4"_2:0.00:S…
chr19	hg19_pseudoYale60	exon	12318147	12320251	0	+	.	gene_id "PGOHUM00000234511"; transcript_id "PGOHUM00000234511"; All_Transcript_IDs_Within_The_Span_of_Gene1:"ENST00000451691.2","ENST00000415793.1"; Matching_LNC_(GID:SpnScr:Orient:ExExScr)"ENSG00000234773.2"_4:0.17:S:0.31,"ENSG00000234773.2"_3:0.00:S:0.14,%Highest_Span_Score:Intersect Anti:Sense:Prop Anti:Highest_ExEx_Score,0.17,0,2,0.0,0.31%;
chr19	hg19_pseudoYale60	exon	12347977	12348269	0	-	.	gene_id "PGOHUM00000234165"; transcript_id "PGOHUM00000234165"; All_Transcript_IDs_Within_The_Span_of_Gene1:"ENST00000440004.1","ENST00000426044.1"; Matching_LNC_(GID:SpnScr:Orient:ExExScr)"ENSG00000234773.2"_7:0.43:A:0.43,"ENSG00000234773.2"_6:0.73:A:0.73,%Highest_Span_Score:Intersect Anti:Sense:Prop Anti:Highest_ExEx_Score,0.73,2,0,1.0,0.73%;
chr19	hg19_ucscRetroAli5	exon	12670295	12672092	0	+	.	gene_id "NM_000291.3-1"; transcript_id "NM_000291.3-1"; All_Transcript_IDs_Within_The_Span_of_Gene1:"TCONS_l2_00012321"; Matching_LINC_(GID:SpnScr:Orient:ExExScr)"TCONS_l2_00012321":0.76:S:0.12,%Highest_Span_Score:Intersect Anti:Sense:Prop Anti:Highest_ExEx_Score,0.76,0,1,0.0,0.12%;
chr19	hg19_ucscRetroAli5	exon	12754031	12754774	0	-	.	gene_id "AK130582.1-17"; transcript_id "AK130582.1-17"; All_Transcript_IDs_Within_The_Span_of_Gene1:"TCONS_l2_00012873","TCONS_l2_00012874"; Matching_LINC_(GID:SpnScr:Orient:ExExScr)"TCONS_l2_00012874":0.99:S:0.35,"TCONS_l2_00012873":0.98:S:0.25,%Highest_Span_Score:Intersect Anti:Sense:Prop Anti:Highest_ExEx_Score,0.99,0,2,0.0,0.35%;
chr19	hg19_ucscRetroAli5	exon	13251548	13252439	0	+	.	gene_id "AK058063.1-402"; transcript_id "AK058063.1-402"; All_Transcript_IDs_Within_The_Span_of_Gene1:"ENST00000591825.1"; Matching_LNC_(GID:SpnScr:Orient:ExExScr)"ENSG00000267512.1":0.13:A:0.04,%Highest_Span_Score:Intersect Anti:Sense:Prop Anti:Highest_ExEx_Score,0.13,1,0,1.0,0.04%;
chr19	hg19_ucscRetroAli5	exon	14903077	14903776	0	+	.	gene_id "NM_174909.4-3"; transcript_id "NM_174909.4-3"; All_Transcript_IDs_Within_The_Span_of_Gene1:"TCONS_00026907"; Matching_LINC_(GID:SpnScr:Orient:ExExScr)"TCONS_00026907":0.65:S:0.14,%Highest_Span_Score:Intersect Anti:Sense:Prop Anti:Highest_ExEx_Score,0.65,0,1,0.0,0.14%;
chr19	hg19_wgEncodeGencodePseudoGeneV17	exon	15674884	15695530	0	+	.	gene_id "ENST00000593402.1"; transcript_id "ENST00000593402.1"; All_Transcript_IDs_Within_The_Span_of_Gene1:"TCONS_l2_00012336"; Matching_LINC_(GID:SpnScr:Orient:ExExScr)"TCONS_l2_00012336":0.47:S:0.18,%Highest_Span_Score:Intersect Anti:Sense:Prop Anti:Highest_ExEx_Score,0.47,0,1,0.0,0.18%;
chr19	hg19_ucscRetroAli5	exon	15733729	15734931	0	+	.	gene_id "NR_026756.1-25"; transcript_id "NR_026756.1-25"; All_Transcript_IDs_Within_The_Span_of_Gene1:"ENST00000589927.1","ENST00000443973.2","ENST00000325723.6","ENST00000589019.1","ENST00000589787.1","ENST00000587680.1","ENST00000585349.1"; Matching_LNC_(GID:SpnScr:Orient:ExExScr)"ENSG00000186526.7"_44:0.11:S:0.04,"ENSG00000186526.7"_43:0.11:S:0.04,"ENSG00000186526.7"_42:0.11:S:0.04,"ENSG000001…
chr19	hg19_wgEncodeGencodePseudoGeneV17	exon	15871057	15890721	0	-	.	gene_id "ENST00000586049.2"; transcript_id "ENST00000586049.2"; All_Transcript_IDs_Within_The_Span_of_Gene1:"ENST00000595525.1","ENST00000603684.1"; Matching_LNC_(GID:SpnScr:Orient:ExExScr)"ENSG00000268673.2"_2:0.00:A:0.00,"ENSG00000268673.2"_1:0.01:A:0.01,"ENSG00000268673.2":0.03:A:0.02,%Highest_Span_Score:Intersect Anti:Sense:Prop Anti:Highest_ExEx_Score,0.03,3,0,1.0,0.02%;
chr19	hg19_wgEncodeGencodePseudoGeneV17	exon	15947287	15947865	0	-	.	gene_id "ENST00000512134.1"; transcript_id "ENST00000512134.1"; All_Transcript_IDs_Within_The_Span_of_Gene1:"TCONS_l2_00012888"; Matching_LINC_(GID:SpnScr:Orient:ExExScr)"TCONS_l2_00012888":0.01:S:0.19,%Highest_Span_Score:Intersect Anti:Sense:Prop Anti:Highest_ExEx_Score,0.01,0,1,0.0,0.19%;
chr19	hg19_ucscRetroAli5	exon	16013082	16014049	0	-	.	gene_id "NM_005035.3-4"; transcript_id "NM_005035.3-4"; All_Transcript_IDs_Within_The_Span_of_Gene1:"TCONS_l2_00012890"; Matching_LINC_(GID:SpnScr:Orient:ExExScr)"TCONS_l2_00012890":0.91:S:0.26,%Highest_Span_Score:Intersect Anti:Sense:Prop Anti:Highest_ExEx_Score,0.91,0,1,0.0,0.26%;
chr19	hg19_ucscRetroAli5	exon	16134797	16135434	0	+	.	gene_id "AK024458.1-139"; transcript_id "AK024458.1-139"; All_Transcript_IDs_Within_The_Span_of_Gene1:"ENST00000552608.1","ENST00000552685.1","ENST00000549354.1","ENST00000547102.1"; Matching_LNC_(GID:SpnScr:Orient:ExExScr)"ENSG00000205396.6"_28:0.21:S:0.05,"ENSG00000205396.6"_27:0.21:S:0.05,"ENSG00000205396.6"_26:0.24:S:0.07,"ENSG00000205396.6"_25:0.24:S:0.07,%Highest_Span_Score:Intersect Anti:S…
chr19	hg19_ucscRetroAli5	exon	16136813	16139400	0	+	.	gene_id "NM_001102575.1-15"; transcript_id "NM_001102575.1-15"; All_Transcript_IDs_Within_The_Span_of_Gene1:"ENST00000549354.1","ENST00000547102.1","ENST00000552608.1"; Matching_LNC_(GID:SpnScr:Orient:ExExScr)"ENSG00000205396.6"_32:0.17:S:0.03,"ENSG00000205396.6"_31:0.01:S:0.01,"ENSG00000205396.6"_30:0.35:S:0.06,%Highest_Span_Score:Intersect Anti:Sense:Prop Anti:Highest_ExEx_Score,0.35,0,3,0.0,0.…
chr19	hg19_ucscRetroAli5	exon	16145390	16147361	0	-	.	gene_id "BC060791.1-48"; transcript_id "BC060791.1-48"; All_Transcript_IDs_Within_The_Span_of_Gene1:"ENST00000602744.1","ENST00000602466.1","ENST00000588117.1","ENST00000602372.1","ENST00000397365.3","ENST00000588838.2","ENST00000602814.1","ENST00000589071.2"; Matching_LNC_(GID:SpnScr:Orient:ExExScr)"ENSG00000167459.11"_22:0.30:A:0.05,"ENSG00000167459.11"_21:0.07:A:0.03,"ENSG00000167459.11"_20:0.…
chr19	hg19_wgEncodeGencodePseudoGeneV17	exon	16147837	16148428	0	-	.	gene_id "ENST00000586862.1"; transcript_id "ENST00000586862.1"; All_Transcript_IDs_Within_The_Span_of_Gene1:"TCONS_l2_00012348","TCONS_l2_00013297","TCONS_l2_00012349","TCONS_l2_00012351","TCONS_l2_00012350","TCONS_l2_00013298","TCONS_l2_00013299"; Matching_LINC_(GID:SpnScr:Orient:ExExScr)"TCONS_l2_00013299":0.08:A:0.00,"TCONS_l2_00013298":0.07:A:0.00,"TCONS_l2_00012350":0.04:A:0.03,"TCONS_l2_000…
chr19	hg19_ucscRetroAli5	exon	18141321	18144238	0	+	.	gene_id "NM_004077.2-3"; transcript_id "NM_004077.2-3"; All_Transcript_IDs_Within_The_Span_of_Gene1:"ENST00000598385.1"; Matching_LNC_(GID:SpnScr:Orient:ExExScr)"ENSG00000268298.1":0.02:A:0.02,%Highest_Span_Score:Intersect Anti:Sense:Prop Anti:Highest_ExEx_Score,0.02,1,0,1.0,0.02%;
chr19	hg19_wgEncodeGencodePseudoGeneV17	exon	18553705	18554469	0	-	.	gene_id "ENST00000541164.1"; transcript_id "ENST00000541164.1"; All_Transcript_IDs_Within_The_Span_of_Gene1:"ENST00000594590.1"; Matching_LNC_(GID:SpnScr:Orient:ExExScr)"ENSG00000268199.1":0.23:A:0.16,%Highest_Span_Score:Intersect Anti:Sense:Prop Anti:Highest_ExEx_Score,0.23,1,0,1.0,0.16%;
[truncated: 1,257 more rows]
