# Supplementary material for: Global Intersection of Long Non-Coding RNAs with Processed and Unprocessed Pseudogenes in the Human Genome
Source: Front Genet. 2016 Mar 24;7:26. doi: 10.3389/fgene.2016.00026 (PMC4805607; doi:10.3389/fgene.2016.00026)
Supplement: Supplementary file 2 [file DataSheet2.XLSX]

## Sheet: Sheet1
													Supplemental Dataset 2:
													The 1167 Pseudogene Loci Containing Genomic-span Exon Overlaps with LncRNAs, ESTs, and cDNAs. Overlapping piRNA genes have been added as further annotation, and relative direction of overlaps to the original pseudogene are shown for each overlapping Gene ID.
																mRNA	Sense	Antisense	EST	Sense	Antisense	lncRNA	Sense	Antisense	piRNA	Sense	Antisense
chr1	hg19_wgEncodeGencodePseudoGeneV17	exon	16854	24886	0	-	.	chr1	hg19_wgEncodeGencodePseudoGeneV17	exon	16854	24886	0	-	.	gene_id "ENST00000541675.1"; transcript_id "ENST00000541675.1"; All_Transcript_IDs_Within_The_Span_of_Gene1:"AK095183","BC110991","BC064371","BC073913","BC093083","BC063555","BC063893","BC053987","BC048328","BC027921","BC063470","AL137714","BX537637","AK024481","AK092583","AX747611","AK056232","BC094698","BC041177","AY217347","BC047449","BC063459","AK291582","AK289708","AY341937","AK308566","AK30…	38	1	gene_id "ENST00000541675.1"; transcript_id "ENST00000541675.1";All_Transcript_IDs_Within_The_Span_of_Gene1_and_EST:"AA378877","AA934583","AA278412","AA429455","AA434149","AA291826","AA079569","AA084023","AA292729","AA459081","AA057211","AA310626","AI907977","AI524995","AJ714631","AL550627","AL524597","AL703658","AV685897","AV690410","AV692860","AV696837","AV684547","AV696392","AW193764","AW956458…	408	66	gene_id "ENST00000541675.1"; transcript_id "ENST00000541675.1"; All_Transcript_IDs_Within_The_Span_of_Gene1:"TCONS_l2_00002359","TCONS_l2_00002363","TCONS_l2_00002362","TCONS_l2_00002361","TCONS_l2_00002360","TCONS_l2_00002364","TCONS_l2_00002365"; Matching_LINC_(GID:SpnScr:Orient:ExExScr)"TCONS_l2_00002365":0.43:S:0.32,"TCONS_l2_00002364":0.46:S:0.31,"TCONS_l2_00002360":0.08:S:0.22,"TCONS_l2_000…	7	0		0	0
chr1	hg19_wgEncodeGencodePseudoGeneV17	exon	29534	29806	0	-	.	chr1	hg19_wgEncodeGencodePseudoGeneV17	exon	29534	29806	0	-	.	gene_id "ENST00000538476.1"; transcript_id "ENST00000538476.1"; All_Transcript_IDs_Within_The_Span_of_Gene1:"BX537637","AK056232","BC063459","AK289708","AK311358"; Matching_mRNA_(GID:SpnScr:Orient:ExExScr)"AK311358":0.28:S:0.28,"AK289708":0.02:S:0.00,"BC063459":0.02:S:0.03,"AK056232":0.02:S:0.03,"BX537637":0.02:S:0.08,%Highest_Span_Score:Intersect Anti:Sense:Prop Anti:Highest_ExEx_Score,0.28,0,5,…	5	0	gene_id "ENST00000538476.1"; transcript_id "ENST00000538476.1";All_Transcript_IDs_Within_The_Span_of_Gene1_and_EST:"AA378877","AA843580","AA934583","AA278412","AA429455","AA434149","AA291826","AA079569","AA084023","AA292729","AA459081","AA057211","AA310626","AI682644","AI907977","AI524995","AJ714631","AL550627","AL524597","AL703658","AV685897","AV690410","AV692860","AV696837","AV684547","AV696392…	405	58	gene_id "ENST00000538476.1"; transcript_id "ENST00000538476.1"; All_Transcript_IDs_Within_The_Span_of_Gene1:"ENST00000473358.1"; Matching_LNC_(GID:SpnScr:Orient:ExExScr)"ENSG00000243485.1":0.01:A:0.04,%Highest_Span_Score:Intersect Anti:Sense:Prop Anti:Highest_ExEx_Score,0.01,1,0,1.0,0.04%;	0	1		0	0
chr1	hg19_ucscRetroAli5	exon	87549	89605	0	-	.	chr1	hg19_ucscRetroAli5	exon	87549	89605	0	-	.	gene_id "AK021903.1-1"; transcript_id "AK021903.1-1"; All_Transcript_IDs_Within_The_Span_of_Gene1:"AK125248","DQ590196"; Matching_mRNA_(GID:SpnScr:Orient:ExExScr)"DQ590196":0.01:S:0.01,"AK125248":0.00:S:0.01,%Highest_Span_Score:Intersect Anti:Sense:Prop Anti:Highest_ExEx_Score,0.01,0,2,0.0,0.01%;	2	0	gene_id "AK021903.1-1"; transcript_id "AK021903.1-1";All_Transcript_IDs_Within_The_Span_of_Gene1_and_EST:"AA846777","AI478162","BI029123"; Matching_EST_(GID:SpnScr:Orient:ExExScr)"BI029123":0.10:A:0.10,"AI478162":0.10:S:0.10,"AA846777":0.61:S:0.04,%Highest_Span_Score:Intersect Anti:Sense:Prop Anti:Highest_ExEx_Score,0.61,1,2,0.3,0.10%;	2	1	gene_id "AK021903.1-1"; transcript_id "AK021903.1-1"; All_Transcript_IDs_Within_The_Span_of_Gene1:"ENST00000466430.1","ENST00000495576.1"; Matching_LNC_(GID:SpnScr:Orient:ExExScr)"ENSG00000239945.1":0.00:S:0.00,"ENSG00000238009.2":0.02:S:0.01,%Highest_Span_Score:Intersect Anti:Sense:Prop Anti:Highest_ExEx_Score,0.02,0,2,0.0,0.01%;	2	0	Matching_piRNA_(GID:SpnScr:Orient:ExExScr)"DQ590196:0.00:S:0.01,%Highest_Span_Score:Intersect Anti:Sense:Prop Anti:Highest_ExEx_Score,0.00,0,1,0.0,0.01%	1	0
chr1	hg19_ucscRetroAli5	exon	133434	134836	0	+	.	chr1	hg19_ucscRetroAli5	exon	133434	134836	0	+	.	gene_id "NM_015125.3-1"; transcript_id "NM_015125.3-1"; All_Transcript_IDs_Within_The_Span_of_Gene1:"AK125248","AK097080","DQ582497","DQ594110"; Matching_mRNA_(GID:SpnScr:Orient:ExExScr)"DQ594110":0.02:S:0.01,"DQ582497":0.02:A:0.07,"AK097080":0.00:A:0.00,"AK125248":0.00:A:0.00,%Highest_Span_Score:Intersect Anti:Sense:Prop Anti:Highest_ExEx_Score,0.02,3,1,0.8,0.07%;	1	3	gene_id "NM_015125.3-1"; transcript_id "NM_015125.3-1";All_Transcript_IDs_Within_The_Span_of_Gene1_and_EST:"AA078421","AA570077","AI024069","AL844324","AW204628","BE155728","BG979874","BM264535","BM792152","CK824860","DB315909","DB306469","DB332387"; Matching_EST_(GID:SpnScr:Orient:ExExScr)"DB332387":0.01:A:0.01,"DB306469":0.41:A:0.08,"DB315909":0.00:A:0.00,"CK824860":0.00:S:0.01,"BM792152":0.00:…	2	11	gene_id "NM_015125.3-1"; transcript_id "NM_015125.3-1"; All_Transcript_IDs_Within_The_Span_of_Gene1:"ENST00000453576.2"; Matching_LNC_(GID:SpnScr:Orient:ExExScr)"ENSG00000238009.2"_10:0.37:A:0.01,%Highest_Span_Score:Intersect Anti:Sense:Prop Anti:Highest_ExEx_Score,0.37,1,0,1.0,0.01%;	0	1	Matching_piRNA_(GID:SpnScr:Orient:ExExScr)"DQ594110:0.00:S:0.01,"DQ582497:0.00:A:0.05,"DQ584900:0.00:A:0.00,"DQ599360:0.00:A:0.00,"DQ598493:0.00:A:0.00,"DQ570088:0.00:A:0.00,"DQ590196:0.01:A:0.00,%Highest_Span_Score:Intersect Anti:Sense:Prop Anti:Highest_ExEx_Score,0.01,6,1,0.9,0.05%	1	6
chr1	hg19_pseudoYale60	exon	135957	136244	0	+	.	chr1	hg19_pseudoYale60	exon	135957	136244	0	+	.	gene_id "PGOHUM00000244555"; transcript_id "PGOHUM00000244555"; All_Transcript_IDs_Within_The_Span_of_Gene1:"AK125248","AK097080","DQ578983"; Matching_mRNA_(GID:SpnScr:Orient:ExExScr)"DQ578983":0.08:A:0.08,"AK097080":0.12:A:0.05,"AK125248":0.00:A:0.00,%Highest_Span_Score:Intersect Anti:Sense:Prop Anti:Highest_ExEx_Score,0.12,3,0,1.0,0.08%;	0	3	gene_id "PGOHUM00000244555"; transcript_id "PGOHUM00000244555";All_Transcript_IDs_Within_The_Span_of_Gene1_and_EST:"AA436413","AW606557","BI031346","BQ279080","BY799250","CX761752","CR996286","DB315909","DA931181","F12093","T66045"; Matching_EST_(GID:SpnScr:Orient:ExExScr)"T66045":0.13:A:0.00,"F12093":0.14:A:0.00,"DA931181":0.00:A:0.00,"DB315909":0.00:A:0.00,"CR996286":0.34:A:0.34,"CX761752":0.00…	2	9	gene_id "PGOHUM00000244555"; transcript_id "PGOHUM00000244555"; All_Transcript_IDs_Within_The_Span_of_Gene1:"TCONS_l2_00002368","TCONS_l2_00000958","TCONS_l2_00000001","TCONS_l2_00000002","TCONS_l2_00001922","TCONS_l2_00001923"; Matching_LINC_(GID:SpnScr:Orient:ExExScr)"TCONS_l2_00001923":0.06:S:0.04,"TCONS_l2_00001922":0.06:S:0.09,"TCONS_l2_00000002":0.06:S:0.00,"TCONS_l2_00000001":0.06:S:0.00,"…	4	2	Matching_piRNA_(GID:SpnScr:Orient:ExExScr)"DQ578983:0.00:A:0.02,"DQ575009:0.00:A:0.00,"DQ575010:0.00:A:0.00,"DQ589850:0.00:A:0.00,"DQ574721:0.00:A:0.00,"DQ594110:0.00:S:0.00,"DQ582497:0.00:A:0.00,"DQ584900:0.00:A:0.00,"DQ599360:0.00:A:0.00,"DQ598493:0.00:A:0.00,"DQ570088:0.00:A:0.00,"DQ590196:0.00:A:0.00,%Highest_Span_Score:Intersect Anti:Sense:Prop Anti:Highest_ExEx_Score,0.00,11,1,0.9,0.02%	1	11
chr1	hg19_wgEncodeGencodePseudoGeneV17	exon	137682	137965	0	-	.	chr1	hg19_wgEncodeGencodePseudoGeneV17	exon	137682	137965	0	-	.	gene_id "ENST00000595919.1"; transcript_id "ENST00000595919.1"; All_Transcript_IDs_Within_The_Span_of_Gene1:"AK125248","AK311126","AK302573","AK294489","DQ575955","DQ574645","AK311622","AK311604","DQ576410","DQ584983","DQ584982","DQ577349","DQ573170"; Matching_mRNA_(GID:SpnScr:Orient:ExExScr)"DQ573170":0.11:S:0.11,"DQ577349":0.11:S:0.11,"DQ584982":0.10:S:0.10,"DQ584983":0.11:S:0.11,"DQ576410":0.1…	13	0	gene_id "ENST00000595919.1"; transcript_id "ENST00000595919.1";All_Transcript_IDs_Within_The_Span_of_Gene1_and_EST:"BE715581","BF896220","BI027039","CX761752","CX761752_dup1","CN417899","DB315909","DA107136","DA095761","DA862828","DA860515","DA106134","DA116834","DA187956","DA442280","DA459882","DA517665","DA937118","DA099059","DA853514","DB063343","DB097137","DB085047","DB069014","DB068632","DB1…	29	3	gene_id "ENST00000595919.1"; transcript_id "ENST00000595919.1"; All_Transcript_IDs_Within_The_Span_of_Gene1:"TCONS_l2_00002368","TCONS_l2_00000958","TCONS_l2_00000001","TCONS_l2_00000002","TCONS_l2_00001922","TCONS_l2_00001923"; Matching_LINC_(GID:SpnScr:Orient:ExExScr)"TCONS_l2_00001923":0.06:A:0.03,"TCONS_l2_00001922":0.06:A:0.06,"TCONS_l2_00000002":0.06:A:0.00,"TCONS_l2_00000001":0.06:A:0.00,"…	2	4	Matching_piRNA_(GID:SpnScr:Orient:ExExScr)"DQ576410:0.00:S:0.02,"DQ584982:0.00:S:0.02,"DQ584983:0.00:S:0.02,"DQ577349:0.00:S:0.02,"DQ573170:0.00:S:0.02,"DQ575955:0.00:S:0.02,"DQ574645:0.00:S:0.02,"DQ575563:0.00:S:0.00,"DQ578983:0.00:S:0.00,"DQ575009:0.00:S:0.00,"DQ575010:0.00:S:0.00,"DQ589850:0.00:S:0.00,"DQ574721:0.00:S:0.00,"DQ594110:0.00:A:0.00,"DQ582497:0.00:S:0.00,"DQ584900:0.00:S:0.00,"DQ59…	19	1
chr1	hg19_pseudoYale60	exon	138536	139620	0	-	.	chr1	hg19_pseudoYale60	exon	138536	139620	0	-	.	gene_id "PGOHUM00000251048"; transcript_id "PGOHUM00000251048"; All_Transcript_IDs_Within_The_Span_of_Gene1:"AK125248","AK311126","AK302573","AK294489","DQ599768","DQ584518","DQ572788","DQ600587","DQ572955","DQ573067","DQ586255","DQ598407","DQ574835","DQ577524","DQ589481","DQ580039","DQ595736","DQ575018","DQ584937","DQ574318"; Matching_mRNA_(GID:SpnScr:Orient:ExExScr)"DQ574318":0.03:S:0.03,"DQ584…	19	1	gene_id "PGOHUM00000251048"; transcript_id "PGOHUM00000251048";All_Transcript_IDs_Within_The_Span_of_Gene1_and_EST:"AA077771","AA077631","AA368281","AW878851","AW748046","AW937784","BF087832","BF887820","BG003955","BI031248","BE827213","BE827126","BE715722","BE827130","BE827146","BE827098","BE827282","BE827084","BE827220","BE843582","BE843602","BE714857","BF765878","BF744340","BF746408","BF747015…	85	49	gene_id "PGOHUM00000251048"; transcript_id "PGOHUM00000251048"; All_Transcript_IDs_Within_The_Span_of_Gene1:"TCONS_l2_00002368","TCONS_l2_00000958","TCONS_l2_00000001","TCONS_l2_00000002","TCONS_l2_00001922","TCONS_l2_00001923"; Matching_LINC_(GID:SpnScr:Orient:ExExScr)"TCONS_l2_00001923":0.22:A:0.11,"TCONS_l2_00001922":0.22:A:0.22,"TCONS_l2_00000002":0.22:A:0.38,"TCONS_l2_00000001":0.22:A:0.37,"…	2	4	Matching_piRNA_(GID:SpnScr:Orient:ExExScr)"DQ600587:0.00:S:0.00,"DQ584937:0.00:S:0.00,"DQ574318:0.00:S:0.00,"DQ574835:0.00:S:0.00,"DQ599768:0.00:S:0.00,"DQ573067:0.00:S:0.00,"DQ572955:0.00:S:0.01,"DQ575018:0.00:S:0.00,"DQ595736:0.00:S:0.00,"DQ584518:0.00:A:0.00,"DQ577524:0.00:S:0.01,"DQ572788:0.00:S:0.01,"DQ598407:0.00:S:0.01,"DQ589481:0.00:S:0.00,"DQ580039:0.00:S:0.00,"DQ586255:0.00:S:0.00,"DQ58…	41	2
chr1	hg19_pseudoYale60	exon	164688	164792	0	-	.	chr1	hg19_pseudoYale60	exon	164688	164792	0	-	.	gene_id "PGOHUM00000243860"; transcript_id "PGOHUM00000243860"; All_Transcript_IDs_Within_The_Span_of_Gene1:"AK125248","DQ590643"; Matching_mRNA_(GID:SpnScr:Orient:ExExScr)"DQ590643":0.25:S:0.25,"AK125248":0.00:S:0.00,%Highest_Span_Score:Intersect Anti:Sense:Prop Anti:Highest_ExEx_Score,0.25,0,2,0.0,0.25%;	2	0	gene_id "PGOHUM00000243860"; transcript_id "PGOHUM00000243860";All_Transcript_IDs_Within_The_Span_of_Gene1_and_EST:"AI656694","AI989893","AI460032","AI880218","BF087832","BF887820","BF880596","BF832250","BG003955","BI031248","BI020540","BQ378901","BU855471","BF929339","BI014919","BI020416","CV346283","CX761752","CX761752_dup1","DB315909","DA766678","DA853272","DB063610"; Matching_EST_(GID:SpnScr:…	15	8	gene_id "PGOHUM00000243860"; transcript_id "PGOHUM00000243860"; All_Transcript_IDs_Within_The_Span_of_Gene1:"ENST00000466557.2"; Matching_LNC_(GID:SpnScr:Orient:ExExScr)"ENSG00000241860.2"_5:0.01:S:0.06,%Highest_Span_Score:Intersect Anti:Sense:Prop Anti:Highest_ExEx_Score,0.01,0,1,0.0,0.06%;	1	0	Matching_piRNA_(GID:SpnScr:Orient:ExExScr)"DQ590643:0.00:S:0.08,"DQ595521:0.00:S:0.00,"DQ578007:0.00:S:0.00,"DQ593522:0.00:S:0.00,"DQ593908:0.00:S:0.00,"DQ598813:0.00:S:0.00,"DQ574670:0.00:S:0.00,"DQ600587:0.00:S:0.00,"DQ584937:0.00:S:0.00,"DQ574318:0.00:S:0.00,"DQ574835:0.00:S:0.00,"DQ599768:0.00:S:0.00,"DQ573067:0.00:S:0.00,"DQ572955:0.00:S:0.00,"DQ575018:0.00:S:0.00,"DQ595736:0.00:S:0.00,"DQ58…	48	2
chr1	hg19_ucscRetroAli5	exon	235715	236166	0	-	.	chr1	hg19_ucscRetroAli5	exon	235715	236166	0	-	.	gene_id "AK021903.1-3"; transcript_id "AK021903.1-3"; All_Transcript_IDs_Within_The_Span_of_Gene1:"AK125248","BC031359","DQ590196_dup1"; Matching_mRNA_(GID:SpnScr:Orient:ExExScr)"DQ590196"_1:0.06:S:0.06,"BC031359":0.00:S:0.00,"AK125248":0.00:S:0.00,%Highest_Span_Score:Intersect Anti:Sense:Prop Anti:Highest_ExEx_Score,0.06,0,3,0.0,0.06%;	3	0	gene_id "AK021903.1-3"; transcript_id "AK021903.1-3";All_Transcript_IDs_Within_The_Span_of_Gene1_and_EST:"AI656694","AI989893","AA844066","AI565557","AI129564","BF087832","BF887820","BF880596","BF832250","BG003955","BI031248","BI020540","BQ378901","BU855471","BE142320","CV346283","CX761752","CX761752_dup1","CK004412","DB315909","DA806799","DA327653","DB313767"; Matching_EST_(GID:SpnScr:Orient:ExE…	19	4	gene_id "AK021903.1-3"; transcript_id "AK021903.1-3"; All_Transcript_IDs_Within_The_Span_of_Gene1:"ENST00000424587.2"; Matching_LNC_(GID:SpnScr:Orient:ExExScr)"ENSG00000228463.4"_3:0.00:S:0.00,%Highest_Span_Score:Intersect Anti:Sense:Prop Anti:Highest_ExEx_Score,0.00,0,1,0.0,0.00%;	1	0	Matching_piRNA_(GID:SpnScr:Orient:ExExScr)"DQ577244:0.00:S:0.00,"DQ590643:0.00:S:0.00,"DQ595521:0.00:S:0.00,"DQ578007:0.00:S:0.00,"DQ593522:0.00:S:0.00,"DQ593908:0.00:S:0.00,"DQ598813:0.00:S:0.00,"DQ574670:0.00:S:0.00,"DQ600587:0.00:S:0.00,"DQ584937:0.00:S:0.00,"DQ574318:0.00:S:0.00,"DQ574835:0.00:S:0.00,"DQ599768:0.00:S:0.00,"DQ573067:0.00:S:0.00,"DQ572955:0.00:S:0.00,"DQ575018:0.00:S:0.00,"DQ59…	49	2
chr1	hg19_pseudoYale60	exon	321108	321263	0	+	.	chr1	hg19_pseudoYale60	exon	321108	321263	0	+	.	gene_id "PGOHUM00000251104"; transcript_id "PGOHUM00000251104"; All_Transcript_IDs_Within_The_Span_of_Gene1:"AK125248","DQ596298","DQ599873","DQ575788","DQ599872","DQ599874_dup1","DQ575786","DQ592480","DQ574835_dup1","DQ574318_dup1","DQ584937_dup1","DQ600587_dup1","DQ599768_dup2","DQ597235_dup1","DQ575787"; Matching_mRNA_(GID:SpnScr:Orient:ExExScr)"DQ575787":0.20:S:0.20,"DQ597235"_1:0.02:S:0.02,"…	14	1	gene_id "PGOHUM00000251104"; transcript_id "PGOHUM00000251104";All_Transcript_IDs_Within_The_Span_of_Gene1_and_EST:"AI656694","AI989893","AA699604","AA811841","AA077789","AI953705","BF087832","BF887820","BF880596","BF832250","BG003955","BI031248","BI020540","BQ378901","BU855471","BX117659","BE827091","BE827145","BE827084_dup1","BF741511","BF953075","BF944083","BF765151","BF953087","BF764746_dup1"…	16	21	gene_id "PGOHUM00000251104"; transcript_id "PGOHUM00000251104"; All_Transcript_IDs_Within_The_Span_of_Gene1:"ENST00000599771.2","ENST00000601486.1","ENST00000440038.2","ENST00000455464.2","ENST00000419160.3","ENST00000601814.1","ENST00000423728.1"; Matching_LNC_(GID:SpnScr:Orient:ExExScr)"ENSG00000237094.6"_20:0.04:S:0.00,"ENSG00000237094.6"_19:0.08:S:0.00,"ENSG00000237094.6"_18:0.00:S:0.00,"ENSG…	13	0	Matching_piRNA_(GID:SpnScr:Orient:ExExScr)"DQ575787:0.00:S:0.03,"DQ575788:0.00:S:0.03,"DQ575786:0.00:S:0.03,"DQ597235:0.00:S:0.00,"DQ596298:0.00:S:0.00,"DQ599874:0.00:S:0.00,"DQ599873:0.00:S:0.00,"DQ599872:0.00:S:0.00,"DQ592480:0.00:S:0.00,"DQ577244:0.00:A:0.00,"DQ590643:0.00:A:0.00,"DQ595521:0.00:A:0.00,"DQ578007:0.00:A:0.00,"DQ593522:0.00:A:0.00,"DQ593908:0.00:A:0.00,"DQ598813:0.00:A:0.00,"DQ57…	11	48
chr1	hg19_ucscRetroAli5	exon	329787	329916	0	-	.	chr1	hg19_ucscRetroAli5	exon	329787	329916	0	-	.	gene_id "NM_015125.3-2"; transcript_id "NM_015125.3-2"; All_Transcript_IDs_Within_The_Span_of_Gene1:"AK125248","DQ582497_dup1"; Matching_mRNA_(GID:SpnScr:Orient:ExExScr)"DQ582497"_1:0.11:A:0.08,"AK125248":0.00:S:0.00,%Highest_Span_Score:Intersect Anti:Sense:Prop Anti:Highest_ExEx_Score,0.11,1,1,0.5,0.08%;	1	1	gene_id "NM_015125.3-2"; transcript_id "NM_015125.3-2";All_Transcript_IDs_Within_The_Span_of_Gene1_and_EST:"AI656694","AI989893","AI149620_dup1","AI139612_dup1","AW576858","AW383021","AW383060","AW383003","BF887820","BF880596","BG003955","BI031248","BI020540","BQ378901","BU855471","BX117659","BE154549","BE155728_dup1","BE154573","CV346283","DB315909"; Matching_EST_(GID:SpnScr:Orient:ExExScr)"DB31…	9	12	gene_id "NM_015125.3-2"; transcript_id "NM_015125.3-2"; All_Transcript_IDs_Within_The_Span_of_Gene1:"ENST00000431812.1"; Matching_LNC_(GID:SpnScr:Orient:ExExScr)"ENSG00000237094.6"_21:0.37:A:0.01,%Highest_Span_Score:Intersect Anti:Sense:Prop Anti:Highest_ExEx_Score,0.37,1,0,1.0,0.01%;	0	1	Matching_piRNA_(GID:SpnScr:Orient:ExExScr)"DQ589868:0.00:A:0.00,"DQ575787:0.00:A:0.00,"DQ575788:0.00:A:0.00,"DQ575786:0.00:A:0.00,"DQ597235:0.00:A:0.00,"DQ596298:0.00:A:0.00,"DQ599874:0.00:A:0.00,"DQ599873:0.00:A:0.00,"DQ599872:0.00:A:0.00,"DQ592480:0.00:A:0.00,"DQ577244:0.00:S:0.00,"DQ590643:0.00:S:0.00,"DQ595521:0.00:S:0.00,"DQ578007:0.00:S:0.00,"DQ593522:0.00:S:0.00,"DQ593908:0.00:S:0.00,"DQ59…	48	12
chr1	hg19_wgEncodeGencodePseudoGeneV17	exon	329950	332236	0	-	.	chr1	hg19_wgEncodeGencodePseudoGeneV17	exon	329950	332236	0	-	.	gene_id "ENST00000432723.3"; transcript_id "ENST00000432723.3"; All_Transcript_IDs_Within_The_Span_of_Gene1:"AK125248","DQ584900_dup1","DQ598493_dup1","DQ599360_dup1"; Matching_mRNA_(GID:SpnScr:Orient:ExExScr)"DQ599360"_1:0.01:A:0.01,"DQ598493"_1:0.01:A:0.01,"DQ584900"_1:0.01:A:0.01,"AK125248":0.00:S:0.00,%Highest_Span_Score:Intersect Anti:Sense:Prop Anti:Highest_ExEx_Score,0.01,3,1,0.8,0.01%;	1	3	gene_id "ENST00000432723.3"; transcript_id "ENST00000432723.3";All_Transcript_IDs_Within_The_Span_of_Gene1_and_EST:"AI656694","AI989893","AI149620_dup1","AI139612_dup1","AL844297_dup1","AL844299","AL844300","AL844298_dup1","AW576858","AW383021","AW383060","AW383003","BF887820","BF880596","BG003955","BI031248","BI020540","BQ378901","BU855471","BX117659","BE154549","BE155728_dup1","BE154573","CV346…	11	14	gene_id "ENST00000432723.3"; transcript_id "ENST00000432723.3"; All_Transcript_IDs_Within_The_Span_of_Gene1:"ENST00000431812.1"; Matching_LNC_(GID:SpnScr:Orient:ExExScr)"ENSG00000237094.6"_21:0.48:A:0.00,%Highest_Span_Score:Intersect Anti:Sense:Prop Anti:Highest_ExEx_Score,0.48,1,0,1.0,0.00%;	0	1	Matching_piRNA_(GID:SpnScr:Orient:ExExScr)"DQ589868:0.00:A:0.00,"DQ575787:0.00:A:0.00,"DQ575788:0.00:A:0.00,"DQ575786:0.00:A:0.00,"DQ597235:0.00:A:0.00,"DQ596298:0.00:A:0.00,"DQ599874:0.00:A:0.00,"DQ599873:0.00:A:0.00,"DQ599872:0.00:A:0.00,"DQ592480:0.00:A:0.00,"DQ577244:0.00:S:0.00,"DQ590643:0.00:S:0.00,"DQ595521:0.00:S:0.00,"DQ578007:0.00:S:0.00,"DQ593522:0.00:S:0.00,"DQ593908:0.00:S:0.00,"DQ59…	48	12
chr1	hg19_pseudoYale60	exon	564291	564810	0	+	.	chr1	hg19_pseudoYale60	exon	564291	564810	0	+	.	gene_id "PGOHUM00000244563"; transcript_id "PGOHUM00000244563"; All_Transcript_IDs_Within_The_Span_of_Gene1:"AK125248","BC036251_dup1"; Matching_mRNA_(GID:SpnScr:Orient:ExExScr)"BC036251"_1:0.01:A:0.06,"AK125248":0.00:A:0.00,%Highest_Span_Score:Intersect Anti:Sense:Prop Anti:Highest_ExEx_Score,0.01,2,0,1.0,0.06%;	0	2	gene_id "PGOHUM00000244563"; transcript_id "PGOHUM00000244563";All_Transcript_IDs_Within_The_Span_of_Gene1_and_EST:"AI656694","AI989893","AA069587","AA582693","AA707881","AA532579","AA501925","AA617953","AA614370","AA534114","AA548705","AA668752","AA192974","AA194744","AA213973","AA904263","AA641632","AA526734","AA411056","AA568200","AA515777","AA516180","AA654877","AA224956","AA148397","AA192696…	205	141	gene_id "PGOHUM00000244563"; transcript_id "PGOHUM00000244563"; All_Transcript_IDs_Within_The_Span_of_Gene1:"ENST00000452176.1"; Matching_LNC_(GID:SpnScr:Orient:ExExScr)"ENSG00000223659.1":0.01:A:0.06,%Highest_Span_Score:Intersect Anti:Sense:Prop Anti:Highest_ExEx_Score,0.01,1,0,1.0,0.06%;	0	1		0	0
chr1	hg19_ucscRetroAli5	exon	659798	659927	0	+	.	chr1	hg19_ucscRetroAli5	exon	659798	659927	0	+	.	gene_id "NM_015125.3-3"; transcript_id "NM_015125.3-3"; All_Transcript_IDs_Within_The_Span_of_Gene1:"AK125248","DQ582497_dup2"; Matching_mRNA_(GID:SpnScr:Orient:ExExScr)"DQ582497"_2:0.11:A:0.08,"AK125248":0.00:A:0.00,%Highest_Span_Score:Intersect Anti:Sense:Prop Anti:Highest_ExEx_Score,0.11,2,0,1.0,0.08%;	0	2	gene_id "NM_015125.3-3"; transcript_id "NM_015125.3-3";All_Transcript_IDs_Within_The_Span_of_Gene1_and_EST:"AI656694","AI989893","AI139612","AI149620","AW383021_dup1","AW383060_dup1","AW576858_dup1","AW383003_dup1","BF887820","BF880596","BG003955","BI031248","BQ378901","BU855471","BE154573_dup1","BE154549_dup1","BE155728_dup2","CV346283"; Matching_EST_(GID:SpnScr:Orient:ExExScr)"CV346283":0.00:S:…	4	14	gene_id "NM_015125.3-3"; transcript_id "NM_015125.3-3"; All_Transcript_IDs_Within_The_Span_of_Gene1:"ENST00000447954.1"; Matching_LNC_(GID:SpnScr:Orient:ExExScr)"ENSG00000230021.2"_11:0.37:A:0.01,%Highest_Span_Score:Intersect Anti:Sense:Prop Anti:Highest_ExEx_Score,0.37,1,0,1.0,0.01%;	0	1	Matching_piRNA_(GID:SpnScr:Orient:ExExScr)"DQ589868:0.00:S:0.00,"DQ575787:0.00:S:0.00,"DQ575788:0.00:S:0.00,"DQ575786:0.00:S:0.00,"DQ597235:0.00:S:0.00,"DQ596298:0.00:S:0.00,"DQ599874:0.00:S:0.00,"DQ599873:0.00:S:0.00,"DQ599872:0.00:S:0.00,"DQ592480:0.00:S:0.00,"DQ577244:0.00:A:0.00,"DQ590643:0.00:A:0.00,"DQ595521:0.00:A:0.00,"DQ578007:0.00:A:0.00,"DQ593522:0.00:A:0.00,"DQ593908:0.00:A:0.00,"DQ59…	12	47
chr1	hg19_pseudoYale60	exon	700524	700628	0	-	.	chr1	hg19_pseudoYale60	exon	700524	700628	0	-	.	gene_id "PGOHUM00000243872"; transcript_id "PGOHUM00000243872"; All_Transcript_IDs_Within_The_Span_of_Gene1:"AK125248","BC006361","DQ590643_dup1"; Matching_mRNA_(GID:SpnScr:Orient:ExExScr)"DQ590643"_1:0.25:S:0.25,"BC006361":0.01:S:0.03,"AK125248":0.00:S:0.00,%Highest_Span_Score:Intersect Anti:Sense:Prop Anti:Highest_ExEx_Score,0.25,0,3,0.0,0.25%;	3	0	gene_id "PGOHUM00000243872"; transcript_id "PGOHUM00000243872";All_Transcript_IDs_Within_The_Span_of_Gene1_and_EST:"BI014919_dup1","BI020416_dup1","BI115548"; Matching_EST_(GID:SpnScr:Orient:ExExScr)"BI115548":0.01:S:0.03,"BI020416"_1:0.03:S:0.18,"BI014919"_1:0.00:A:0.00,%Highest_Span_Score:Intersect Anti:Sense:Prop Anti:Highest_ExEx_Score,0.03,1,2,0.3,0.18%;	2	1	gene_id "PGOHUM00000243872"; transcript_id "PGOHUM00000243872"; All_Transcript_IDs_Within_The_Span_of_Gene1:"ENST00000428504.1"; Matching_LNC_(GID:SpnScr:Orient:ExExScr)"ENSG00000228327.2":0.01:S:0.04,%Highest_Span_Score:Intersect Anti:Sense:Prop Anti:Highest_ExEx_Score,0.01,0,1,0.0,0.04%;	1	0	Matching_piRNA_(GID:SpnScr:Orient:ExExScr)"DQ589868:0.00:A:0.00,"DQ575787:0.00:A:0.00,"DQ575788:0.00:A:0.00,"DQ575786:0.00:A:0.00,"DQ597235:0.00:A:0.00,"DQ596298:0.00:A:0.00,"DQ599874:0.00:A:0.00,"DQ599873:0.00:A:0.00,"DQ599872:0.00:A:0.00,"DQ592480:0.00:A:0.00,"DQ577244:0.00:S:0.00,"DQ590643:0.00:S:0.08,"DQ595521:0.00:S:0.00,"DQ578007:0.00:S:0.00,"DQ593522:0.00:S:0.00,"DQ593908:0.00:S:0.00,"DQ59…	46	12
chr1	hg19_pseudoYale60	exon	709569	709670	0	-	.	chr1	hg19_pseudoYale60	exon	709569	709670	0	-	.	gene_id "PGOHUM00000243873"; transcript_id "PGOHUM00000243873"; All_Transcript_IDs_Within_The_Span_of_Gene1:"AK125248","BC006361"; Matching_mRNA_(GID:SpnScr:Orient:ExExScr)"BC006361":0.01:S:0.09,"AK125248":0.00:S:0.00,%Highest_Span_Score:Intersect Anti:Sense:Prop Anti:Highest_ExEx_Score,0.01,0,2,0.0,0.09%;	2	0	gene_id "PGOHUM00000243873"; transcript_id "PGOHUM00000243873";All_Transcript_IDs_Within_The_Span_of_Gene1_and_EST:"BF313359","BF527359_dup1","BI115548","BQ632668_dup1","BX642923","DA452771","DW460122"; Matching_EST_(GID:SpnScr:Orient:ExExScr)"DW460122":0.00:S:0.17,"DA452771":0.02:S:0.10,"BX642923":0.01:S:0.19,"BQ632668"_1:0.02:A:0.13,"BI115548":0.00:S:0.02,"BF527359"_1:0.06:S:0.05,"BF313359":0.0…	6	1	gene_id "PGOHUM00000243873"; transcript_id "PGOHUM00000243873"; All_Transcript_IDs_Within_The_Span_of_Gene1:"ENST00000428504.1"; Matching_LNC_(GID:SpnScr:Orient:ExExScr)"ENSG00000228327.2":0.01:S:0.11,%Highest_Span_Score:Intersect Anti:Sense:Prop Anti:Highest_ExEx_Score,0.01,0,1,0.0,0.11%;	1	0		0	0
chr1	hg19_wgEncodeGencodePseudoGeneV17	exon	741179	745541	0	-	.	chr1	hg19_wgEncodeGencodePseudoGeneV17	exon	741179	745541	0	-	.	gene_id "ENST00000590817.1"; transcript_id "ENST00000590817.1"; All_Transcript_IDs_Within_The_Span_of_Gene1:"AK125248"; Matching_mRNA_(GID:SpnScr:Orient:ExExScr)"AK125248":0.01:S:0.04,%Highest_Span_Score:Intersect Anti:Sense:Prop Anti:Highest_ExEx_Score,0.01,0,1,0.0,0.04%;	1	0	gene_id "ENST00000590817.1"; transcript_id "ENST00000590817.1";All_Transcript_IDs_Within_The_Span_of_Gene1_and_EST:"AI076093","AW297229","AW573084","BE784712","CV374784","HY267098"; Matching_EST_(GID:SpnScr:Orient:ExExScr)"HY267098":0.01:S:0.17,"CV374784":0.72:S:0.05,"BE784712":0.01:S:0.17,"AW573084":0.16:S:0.16,"AW297229":0.10:S:0.07,"AI076093":0.00:S:0.24,%Highest_Span_Score:Intersect Anti:Sens…	6	0	gene_id "ENST00000590817.1"; transcript_id "ENST00000590817.1"; All_Transcript_IDs_Within_The_Span_of_Gene1:"ENST00000585768.1","ENST00000587530.1","ENST00000586288.1","ENST00000429505.1","ENST00000591440.1","ENST00000593022.1","ENST00000588951.1","ENST00000589531.1","ENST00000590848.1","ENST00000587126.1","ENST00000443772.1","ENST00000412115.1","ENST00000448605.2","ENST00000435300.1"; Matching_L…	2	29		0	0
chr1	hg19_pseudoYale60	exon	783031	783174	0	+	.	chr1	hg19_pseudoYale60	exon	783031	783174	0	+	.	gene_id "PGOHUM00000256872"; transcript_id "PGOHUM00000256872"; All_Transcript_IDs_Within_The_Span_of_Gene1:"BC042880","AK311121","AK311732","AK026873","BC102023","BC102012","BC107481"; Matching_mRNA_(GID:SpnScr:Orient:ExExScr)"BC107481":0.01:S:0.00,"BC102012":0.01:S:0.15,"BC102023":0.01:S:0.15,"AK026873":0.01:S:0.11,"AK311732":0.01:S:0.00,"AK311121":0.01:S:0.00,"BC042880":0.01:S:0.00,%Highest_Sp…	7	0	gene_id "PGOHUM00000256872"; transcript_id "PGOHUM00000256872";All_Transcript_IDs_Within_The_Span_of_Gene1_and_EST:"AL704288","AL699313","AL702610","AL707420","AL710238","AL599393","AW898263","BE301903","BE168624","BG429219","BI669596","BI834128","BI834058","BM742068","BM741733","BM741702","BM829440","BM459718","BX493312","BX406881","BG819735","BX954418","CB045974","CD050223","CD050894","CN361275…	61	2	gene_id "PGOHUM00000256872"; transcript_id "PGOHUM00000256872"; All_Transcript_IDs_Within_The_Span_of_Gene1:"ENST00000449005.1","ENST00000416570.1","ENST00000448975.2"; Matching_LNC_(GID:SpnScr:Orient:ExExScr)"ENSG00000228794.3"_15:0.90:S:0.90,"ENSG00000228794.3"_14:0.90:S:0.90,"ENSG00000228794.3"_13:0.90:S:0.90,%Highest_Span_Score:Intersect Anti:Sense:Prop Anti:Highest_ExEx_Score,0.90,0,3,0.0,0.…	3	0		0	0
chr1	hg19_ucscRetroAli5	exon	809560	809739	0	+	.	chr1	hg19_ucscRetroAli5	exon	809560	809739	0	+	.	gene_id "NM_080386.3-1"; transcript_id "NM_080386.3-1"; All_Transcript_IDs_Within_The_Span_of_Gene1:"BC047940"; Matching_mRNA_(GID:SpnScr:Orient:ExExScr)"BC047940":0.02:A:0.05,%Highest_Span_Score:Intersect Anti:Sense:Prop Anti:Highest_ExEx_Score,0.02,1,0,1.0,0.05%;	0	1	gene_id "NM_080386.3-1"; transcript_id "NM_080386.3-1";All_Transcript_IDs_Within_The_Span_of_Gene1_and_EST:"AW188029","BI524892","W79854"; Matching_EST_(GID:SpnScr:Orient:ExExScr)"W79854":0.02:A:0.00,"BI524892":0.02:A:0.14,"AW188029":0.03:A:0.00,%Highest_Span_Score:Intersect Anti:Sense:Prop Anti:Highest_ExEx_Score,0.03,3,0,1.0,0.14%;	0	3	gene_id "NM_080386.3-1"; transcript_id "NM_080386.3-1"; All_Transcript_IDs_Within_The_Span_of_Gene1:"ENST00000446136.1"; Matching_LNC_(GID:SpnScr:Orient:ExExScr)"ENSG00000230368.2"_4:0.06:A:0.01,%Highest_Span_Score:Intersect Anti:Sense:Prop Anti:Highest_ExEx_Score,0.06,1,0,1.0,0.01%;	0	1		0	0
chr1	hg19_pseudoYale60	exon	812123	812649	0	-	.	chr1	hg19_pseudoYale60	exon	812123	812649	0	-	.	gene_id "PGOHUM00000243875"; transcript_id "PGOHUM00000243875"; All_Transcript_IDs_Within_The_Span_of_Gene1:"BC047940"; Matching_mRNA_(GID:SpnScr:Orient:ExExScr)"BC047940":0.01:S:0.10,%Highest_Span_Score:Intersect Anti:Sense:Prop Anti:Highest_ExEx_Score,0.01,0,1,0.0,0.10%;	1	0	gene_id "PGOHUM00000243875"; transcript_id "PGOHUM00000243875";All_Transcript_IDs_Within_The_Span_of_Gene1_and_EST:"BI771286","BI524068","BI769371","W79854"; Matching_EST_(GID:SpnScr:Orient:ExExScr)"W79854":0.00:S:0.03,"BI769371":0.01:S:0.01,"BI524068":0.02:S:0.02,"BI771286":0.01:S:0.03,%Highest_Span_Score:Intersect Anti:Sense:Prop Anti:Highest_ExEx_Score,0.02,0,4,0.0,0.03%;	4	0	gene_id "PGOHUM00000243875"; transcript_id "PGOHUM00000243875"; All_Transcript_IDs_Within_The_Span_of_Gene1:"ENST00000427857.1","ENST00000446136.1"; Matching_LNC_(GID:SpnScr:Orient:ExExScr)"ENSG00000230368.2"_6:0.30:S:0.30,"ENSG00000230368.2"_5:0.00:S:0.05,%Highest_Span_Score:Intersect Anti:Sense:Prop Anti:Highest_ExEx_Score,0.30,0,2,0.0,0.30%;	2	0		0	0
chr1	hg19_pseudoYale60	exon	998457	999969	0	+	.	chr1	hg19_pseudoYale60	exon	998457	999969	0	+	.	gene_id "PGOHUM00000244574"; transcript_id "PGOHUM00000244574"; All_Transcript_IDs_Within_The_Span_of_Gene1:"BC033949"; Matching_mRNA_(GID:SpnScr:Orient:ExExScr)"BC033949":0.23:S:0.18,%Highest_Span_Score:Intersect Anti:Sense:Prop Anti:Highest_ExEx_Score,0.23,0,1,0.0,0.18%;	1	0	gene_id "PGOHUM00000244574"; transcript_id "PGOHUM00000244574";All_Transcript_IDs_Within_The_Span_of_Gene1_and_EST:"BF035622","BG945396","BI601978","BM141900","BM142081","BM141797","BQ918895","CA307829","CK819883","HY050902"; Matching_EST_(GID:SpnScr:Orient:ExExScr)"HY050902":0.02:S:0.00,"CK819883":0.02:S:0.18,"CA307829":0.04:S:0.21,"BQ918895":0.14:A:0.12,"BM141797":0.00:S:0.12,"BM142081":0.02:S:…	8	2	gene_id "PGOHUM00000244574"; transcript_id "PGOHUM00000244574"; All_Transcript_IDs_Within_The_Span_of_Gene1:"TCONS_l2_00000030","TCONS_l2_00000031","TCONS_l2_00001953","TCONS_l2_00001954","TCONS_l2_00001955"; Matching_LINC_(GID:SpnScr:Orient:ExExScr)"TCONS_l2_00001955":0.00:S:0.17,"TCONS_l2_00001954":0.00:S:0.23,"TCONS_l2_00001953":0.03:S:0.15,"TCONS_l2_00000031":0.25:S:0.00,"TCONS_l2_00000030":0…	5	0		0	0
chr1	hg19_pseudoYale60	exon	1604714	1604827	0	+	.	chr1	hg19_pseudoYale60	exon	1604714	1604827	0	+	.	gene_id "PGOHUM00000244579"; transcript_id "PGOHUM00000244579"; All_Transcript_IDs_Within_The_Span_of_Gene1:"AK000081","AF067524","AF067512","AF067513","AF067514","AF067515","AF067516","AF067517","U04816","U04817","U04818","U04824","AK304679","BC140714","BC171773","BC062371","CR936618","AB007916","BC110653","AK125619","AB384481","AK307886","BC092507","AK298720"; Matching_mRNA_(GID:SpnScr:Orient:E…	1	23	gene_id "PGOHUM00000244579"; transcript_id "PGOHUM00000244579";All_Transcript_IDs_Within_The_Span_of_Gene1_and_EST:"AA582191","BF973987","BF973289","BF237986","BG337134","BE742222","BE275128","BE867622","BF680633","BF341909","BF528270","BF887483","BI042856","BI042838","BU784757","BX393231","BX349268","CD691376","CF146703","CF146790","CN277335","CN277339","CN277331","CO408473","CR992701","CU448310…	8	29	gene_id "PGOHUM00000244579"; transcript_id "PGOHUM00000244579"; All_Transcript_IDs_Within_The_Span_of_Gene1:"ENST00000596308.1"; Matching_LNC_(GID:SpnScr:Orient:ExExScr)"ENSG00000269737.1":0.01:S:0.04,%Highest_Span_Score:Intersect Anti:Sense:Prop Anti:Highest_ExEx_Score,0.01,0,1,0.0,0.04%;	1	0		0	0
chr1	hg19_wgEncodeGencodePseudoGeneV17	exon	1667256	1668690	0	+	.	chr1	hg19_wgEncodeGencodePseudoGeneV17	exon	1667256	1668690	0	+	.	gene_id "ENST00000418950.2"; transcript_id "ENST00000418950.2"; All_Transcript_IDs_Within_The_Span_of_Gene1:"BC140714","BC171773","AK295607","BC110653","AK307886","AB209095","BC062371_dup1","AL049665","BC101666","BC112289","HQ258570"; Matching_mRNA_(GID:SpnScr:Orient:ExExScr)"HQ258570":0.20:A:0.00,"BC112289":0.20:A:0.00,"BC101666":0.20:A:0.00,"AL049665":0.10:A:0.00,"BC062371"_1:0.07:A:0.00,"AB209…	0	11	gene_id "ENST00000418950.2"; transcript_id "ENST00000418950.2";All_Transcript_IDs_Within_The_Span_of_Gene1_and_EST:"AA835710","AL516196","AL519810","AW402925","AW976784","AW888383","AW575244","AW578147","BE394468","BF816965","BF817960","BF954636","BF839518","BG979384","BG614098","BI042856","BI042838","BI559871","BI046053","BI046326","BM312007","BQ941252","BU598278","BU155535","CD691376","CN412203…	12	24	gene_id "ENST00000418950.2"; transcript_id "ENST00000418950.2"; All_Transcript_IDs_Within_The_Span_of_Gene1:"ENST00000598846.1"; Matching_LNC_(GID:SpnScr:Orient:ExExScr)"ENSG00000268575.1":0.04:A:0.01,%Highest_Span_Score:Intersect Anti:Sense:Prop Anti:Highest_ExEx_Score,0.04,1,0,1.0,0.01%;	0	1		0	0
chr1	hg19_wgEncodeGencodePseudoGeneV17	exon	2283083	2283296	0	-	.	chr1	hg19_wgEncodeGencodePseudoGeneV17	exon	2283083	2283296	0	-	.	gene_id "ENST00000417061.2"; transcript_id "ENST00000417061.2"; All_Transcript_IDs_Within_The_Span_of_Gene1:"AK024003","AK310323","BC065369","BC004334"; Matching_mRNA_(GID:SpnScr:Orient:ExExScr)"BC004334":0.11:S:0.11,"BC065369":0.12:S:0.12,"AK310323":0.00:S:0.00,"AK024003":0.00:S:0.00,%Highest_Span_Score:Intersect Anti:Sense:Prop Anti:Highest_ExEx_Score,0.12,0,4,0.0,0.12%;	4	0	gene_id "ENST00000417061.2"; transcript_id "ENST00000417061.2";All_Transcript_IDs_Within_The_Span_of_Gene1_and_EST:"BQ710845","DA111143","EL736139","HY120927"; Matching_EST_(GID:SpnScr:Orient:ExExScr)"HY120927":0.00:S:0.00,"EL736139":0.34:S:0.34,"DA111143":0.00:S:0.00,"BQ710845":0.26:S:0.11,%Highest_Span_Score:Intersect Anti:Sense:Prop Anti:Highest_ExEx_Score,0.34,0,4,0.0,0.34%;	4	0	gene_id "ENST00000417061.2"; transcript_id "ENST00000417061.2"; All_Transcript_IDs_Within_The_Span_of_Gene1:"ENST00000602865.1"; Matching_LNC_(GID:SpnScr:Orient:ExExScr)"ENSG00000269896.1":0.09:S:0.09,%Highest_Span_Score:Intersect Anti:Sense:Prop Anti:Highest_ExEx_Score,0.09,0,1,0.0,0.09%;	1	0		0	0
chr1	hg19_pseudoYale60	exon	2496453	2496614	0	-	.	chr1	hg19_pseudoYale60	exon	2496453	2496614	0	-	.	gene_id "PGOHUM00000243881"; transcript_id "PGOHUM00000243881"; All_Transcript_IDs_Within_The_Span_of_Gene1:"AK130172"; Matching_mRNA_(GID:SpnScr:Orient:ExExScr)"AK130172":0.09:A:0.09,%Highest_Span_Score:Intersect Anti:Sense:Prop Anti:Highest_ExEx_Score,0.09,1,0,1.0,0.09%;	0	1	gene_id "PGOHUM00000243881"; transcript_id "PGOHUM00000243881";All_Transcript_IDs_Within_The_Span_of_Gene1_and_EST:"BM675229","BM981793"; Matching_EST_(GID:SpnScr:Orient:ExExScr)"BM981793":0.21:A:0.07,"BM675229":0.03:A:0.05,%Highest_Span_Score:Intersect Anti:Sense:Prop Anti:Highest_ExEx_Score,0.21,2,0,1.0,0.07%;	0	2	gene_id "PGOHUM00000243881"; transcript_id "PGOHUM00000243881"; All_Transcript_IDs_Within_The_Span_of_Gene1:"TCONS_l2_00000050"; Matching_LINC_(GID:SpnScr:Orient:ExExScr)"TCONS_l2_00000050":0.10:A:0.31,%Highest_Span_Score:Intersect Anti:Sense:Prop Anti:Highest_ExEx_Score,0.10,1,0,1.0,0.31%;	0	1		0	0
chr1	hg19_wgEncodeGencodePseudoGeneV17	exon	2978523	2978959	0	-	.	chr1	hg19_wgEncodeGencodePseudoGeneV17	exon	2978523	2978959	0	-	.	gene_id "ENST00000420957.1"; transcript_id "ENST00000420957.1"; All_Transcript_IDs_Within_The_Span_of_Gene1:"AL713743","AL832943","AK124865","AL833006"; Matching_mRNA_(GID:SpnScr:Orient:ExExScr)"AL833006":0.01:S:0.01,"AK124865":0.10:S:0.01,"AL832943":0.06:S:0.02,"AL713743":0.15:S:0.34,%Highest_Span_Score:Intersect Anti:Sense:Prop Anti:Highest_ExEx_Score,0.15,0,4,0.0,0.34%;	4	0	gene_id "ENST00000420957.1"; transcript_id "ENST00000420957.1";All_Transcript_IDs_Within_The_Span_of_Gene1_and_EST:"AW195452","BM705326"; Matching_EST_(GID:SpnScr:Orient:ExExScr)"BM705326":0.47:S:0.47,"AW195452":0.10:A:0.00,%Highest_Span_Score:Intersect Anti:Sense:Prop Anti:Highest_ExEx_Score,0.47,1,1,0.5,0.47%;	1	1	gene_id "ENST00000420957.1"; transcript_id "ENST00000420957.1"; All_Transcript_IDs_Within_The_Span_of_Gene1:"ENST00000453118.1","ENST00000445317.1","ENST00000321399.3"; Matching_LNC_(GID:SpnScr:Orient:ExExScr)"ENSG00000177133.5"_16:0.20:S:0.01,"ENSG00000177133.5"_13:0.15:S:0.15,"ENSG00000177133.5"_12:0.01:S:0.01,%Highest_Span_Score:Intersect Anti:Sense:Prop Anti:Highest_ExEx_Score,0.20,0,3,0.0,0.…	3	0		0	0
chr1	hg19_ucscRetroAli5	exon	11825904	11826039	0	-	.	chr1	hg19_ucscRetroAli5	exon	11825904	11826039	0	-	.	gene_id "NR_024583.1-1"; transcript_id "NR_024583.1-1"; All_Transcript_IDs_Within_The_Span_of_Gene1:"BC128091","BC128092"; Matching_mRNA_(GID:SpnScr:Orient:ExExScr)"BC128092":0.06:A:0.09,"BC128091":0.06:A:0.09,%Highest_Span_Score:Intersect Anti:Sense:Prop Anti:Highest_ExEx_Score,0.06,2,0,1.0,0.09%;	0	2	gene_id "NR_024583.1-1"; transcript_id "NR_024583.1-1";All_Transcript_IDs_Within_The_Span_of_Gene1_and_EST:"HY056181","HY244391"; Matching_EST_(GID:SpnScr:Orient:ExExScr)"HY244391":0.00:A:0.00,"HY056181":0.04:A:0.17,%Highest_Span_Score:Intersect Anti:Sense:Prop Anti:Highest_ExEx_Score,0.04,2,0,1.0,0.17%;	0	2	gene_id "NR_024583.1-1"; transcript_id "NR_024583.1-1"; All_Transcript_IDs_Within_The_Span_of_Gene1:"TCONS_00000038"; Matching_LINC_(GID:SpnScr:Orient:ExExScr)"TCONS_00000038":0.60:A:0.01,%Highest_Span_Score:Intersect Anti:Sense:Prop Anti:Highest_ExEx_Score,0.60,1,0,1.0,0.01%;	0	1		0	0
chr1	hg19_wgEncodeGencodePseudoGeneV17	exon	16972117	16976784	0	+	.	chr1	hg19_wgEncodeGencodePseudoGeneV17	exon	16972117	16976784	0	+	.	gene_id "ENST00000457982.3"; transcript_id "ENST00000457982.3"; All_Transcript_IDs_Within_The_Span_of_Gene1:"BC044862","AK298457","AK298417","AK311393","AK293358","AK311553","AK125231","AK307907","DQ581929"; Matching_mRNA_(GID:SpnScr:Orient:ExExScr)"DQ581929":0.01:A:0.01,"AK307907":0.60:S:0.58,"AK125231":0.60:S:0.44,"AK311553":0.43:S:0.20,"AK293358":0.59:S:0.40,"AK311393":0.53:S:0.28,"AK298417":0…	8	1	gene_id "ENST00000457982.3"; transcript_id "ENST00000457982.3";All_Transcript_IDs_Within_The_Span_of_Gene1_and_EST:"AI792097","AA994171","AA905843","AI133114","AI003773","AI683718","AL558014","AL046550","AL579935","AL040901","AL040902","AV692841","AV660907","AV691493","AV690519","AV690557","AV692397","AV689237","AV698606","AV684964","AV683375","AW949857","AW629449","AW136195","BG474191","BX101520…	143	9	gene_id "ENST00000457982.3"; transcript_id "ENST00000457982.3"; All_Transcript_IDs_Within_The_Span_of_Gene1:"TCONS_l2_00000110","TCONS_l2_00000114","TCONS_l2_00000111","TCONS_l2_00000115","TCONS_l2_00001987","TCONS_l2_00001985","TCONS_l2_00001986","TCONS_l2_00000117","TCONS_l2_00000116","TCONS_l2_00000118","TCONS_l2_00000119","TCONS_l2_00001989","TCONS_l2_00001988","TCONS_l2_00000120","TCONS_l2_0…	31	0	Matching_piRNA_(GID:SpnScr:Orient:ExExScr)"DQ581929:0.00:A:0.01,"DQ572306:0.01:S:0.00,"DQ595422:0.00:A:0.00,"DQ597376:0.00:A:0.00,"DQ588285:0.00:A:0.00,"DQ596899:0.00:A:0.00,"DQ590925:0.00:A:0.00,"DQ574798:0.00:S:0.00,"DQ595748:0.00:A:0.00,"DQ592059:0.00:A:0.00,"DQ590935:0.00:A:0.00,"DQ588018:0.00:S:0.00,"DQ578516:0.00:A:0.00,"DQ593532:0.00:S:0.00,"DQ590980:0.00:S:0.00,"DQ596151:0.00:A:0.00,"DQ60…	17	64
chr1	hg19_wgEncodeGencodePseudoGeneV17	exon	17215590	17216097	0	+	.	chr1	hg19_wgEncodeGencodePseudoGeneV17	exon	17215590	17216097	0	+	.	gene_id "ENST00000453917.1"; transcript_id "ENST00000453917.1"; All_Transcript_IDs_Within_The_Span_of_Gene1:"AK026910","BC070363"; Matching_mRNA_(GID:SpnScr:Orient:ExExScr)"BC070363":0.45:A:0.03,"AK026910":0.00:S:0.00,%Highest_Span_Score:Intersect Anti:Sense:Prop Anti:Highest_ExEx_Score,0.45,1,1,0.5,0.03%;	1	1	gene_id "ENST00000453917.1"; transcript_id "ENST00000453917.1";All_Transcript_IDs_Within_The_Span_of_Gene1_and_EST:"AL705609","AA398926","AA402065","AA397736","AA303889","AI190390","AI096956","AI590067","AI361286","AI360762","AI150820","AI871393","AI620898","AW957986","AW958045","BM453764","BE865517","BE383823","BF446933","BI518357","BI517643","BM923306","BM669880","BM699219","BM971190","BM019493…	2	32	gene_id "ENST00000453917.1"; transcript_id "ENST00000453917.1"; All_Transcript_IDs_Within_The_Span_of_Gene1:"ENST00000422124.1","ENST00000416869.1","ENST00000457075.1"; Matching_LNC_(GID:SpnScr:Orient:ExExScr)"ENSG00000238142.1"_5:0.06:A:0.06,"ENSG00000238142.1"_4:0.06:A:0.06,"ENSG00000238142.1"_3:0.31:A:0.31,%Highest_Span_Score:Intersect Anti:Sense:Prop Anti:Highest_ExEx_Score,0.31,3,0,1.0,0.31%;	0	3		0	0
chr1	hg19_pseudoYale60	exon	17720844	17727931	0	+	.	chr1	hg19_pseudoYale60	exon	17720844	17727931	0	+	.	gene_id "PGOHUM00000251109"; transcript_id "PGOHUM00000251109"; All_Transcript_IDs_Within_The_Span_of_Gene1:"AY443100","AB527380","BC148641","BC153197","AY422079"; Matching_mRNA_(GID:SpnScr:Orient:ExExScr)"AY422079":0.24:S:0.14,"BC153197":0.24:S:0.14,"BC148641":0.24:S:0.15,"AB527380":0.24:S:0.15,"AY443100":0.24:S:0.11,%Highest_Span_Score:Intersect Anti:Sense:Prop Anti:Highest_ExEx_Score,0.24,0,5,…	5	0	gene_id "PGOHUM00000251109"; transcript_id "PGOHUM00000251109";All_Transcript_IDs_Within_The_Span_of_Gene1_and_EST:"DN831284","DN831283","EL594343","EL594339","EL594219","EL594217","EL594212","EL594216","EL594349","EL594363","EL594215","EL594227","EL594220","EL594222","EL594225","EL594277"; Matching_EST_(GID:SpnScr:Orient:ExExScr)"EL594277":0.38:A:0.17,"EL594225":0.83:A:0.09,"EL594222":0.83:A:0.1…	1	15	gene_id "PGOHUM00000251109"; transcript_id "PGOHUM00000251109"; All_Transcript_IDs_Within_The_Span_of_Gene1:"ENST00000434762.2"; Matching_LNC_(GID:SpnScr:Orient:ExExScr)"ENSG00000256049.2":0.24:S:0.12,%Highest_Span_Score:Intersect Anti:Sense:Prop Anti:Highest_ExEx_Score,0.24,0,1,0.0,0.12%;	1	0		0	0
chr1	hg19_wgEncodeGencodePseudoGeneV17	exon	20976856	20977207	0	-	.	chr1	hg19_wgEncodeGencodePseudoGeneV17	exon	20976856	20977207	0	-	.	gene_id "ENST00000535128.1"; transcript_id "ENST00000535128.1"; All_Transcript_IDs_Within_The_Span_of_Gene1:"AB053323","AF316873","DQ891033","DQ893330","DQ894212","DQ896646","BC028215","AB384405","AK093117","AX747934","AK130746","AK090466","BC009534","AK075225","AK172749"; Matching_mRNA_(GID:SpnScr:Orient:ExExScr)"AK172749":0.09:S:0.08,"AK075225":0.06:A:0.05,"BC009534":0.05:A:0.05,"AK090466":0.04…	2	13	gene_id "ENST00000535128.1"; transcript_id "ENST00000535128.1";All_Transcript_IDs_Within_The_Span_of_Gene1_and_EST:"AL566431","AA399022","AA047066","AA633701","AA679015","AA629236","AA678132","AA412184","AA707546","AA321338","AA985622","AA302209","AA663869","AA248211","AI127825","AI127815","AI760635","AI122543","AI078710","AI358846","AI023030","AI942273","AI681432","AJ346800","AL047113","AL042585…	50	191	gene_id "ENST00000535128.1"; transcript_id "ENST00000535128.1"; All_Transcript_IDs_Within_The_Span_of_Gene1:"ENST00000451424.1"; Matching_LNC_(GID:SpnScr:Orient:ExExScr)"ENSG00000117242.7":0.04:S:0.03,%Highest_Span_Score:Intersect Anti:Sense:Prop Anti:Highest_ExEx_Score,0.04,0,1,0.0,0.03%;	1	0		0	0
chr1	hg19_pseudoYale60	exon	22357011	22357205	0	+	.	chr1	hg19_pseudoYale60	exon	22357011	22357205	0	+	.	gene_id "PGOHUM00000244634"; transcript_id "PGOHUM00000244634"; All_Transcript_IDs_Within_The_Span_of_Gene1:"BC018568","BC071749","AF161506","BC016053","BC056896","BC040947"; Matching_mRNA_(GID:SpnScr:Orient:ExExScr)"BC040947":0.19:S:0.11,"BC056896":0.23:S:0.13,"BC016053":0.03:S:0.07,"AF161506":0.03:S:0.08,"BC071749":0.03:S:0.06,"BC018568":0.00:S:0.00,%Highest_Span_Score:Intersect Anti:Sense:Prop…	6	0	gene_id "PGOHUM00000244634"; transcript_id "PGOHUM00000244634";All_Transcript_IDs_Within_The_Span_of_Gene1_and_EST:"AA210792","AV735949","BG718902","BF674693","BF025711","BG432520","BG825078","BI160283","BP431685","BP333032","BQ215545","BU932375","BU182522","BU173308","BX509008","CA489192","CB268769","CD686681","CF541098","CN306910","DB494713","FN062499","FN153803","H13921","HX786036","HX787867",…	28	0	gene_id "PGOHUM00000244634"; transcript_id "PGOHUM00000244634"; All_Transcript_IDs_Within_The_Span_of_Gene1:"ENST00000452322.1","ENST00000420503.1","ENST00000434233.1","ENST00000416769.1"; Matching_LNC_(GID:SpnScr:Orient:ExExScr)"ENSG00000218510.3"_7:0.21:S:0.21,"ENSG00000218510.3"_6:0.31:S:0.31,"ENSG00000218510.3"_5:0.37:S:0.37,"ENSG00000218510.3"_4:0.02:S:0.07,%Highest_Span_Score:Intersect Anti…	4	0		0	0
chr1	hg19_ucscRetroAli5	exon	26189392	26189946	0	-	.	chr1	hg19_ucscRetroAli5	exon	26189392	26189946	0	-	.	gene_id "NR_073610.1-1"; transcript_id "NR_073610.1-1"; All_Transcript_IDs_Within_The_Span_of_Gene1:"AK128560","BC034015","BC042298","BC127800","AF313620","AY424285","HQ447462","CU689804"; Matching_mRNA_(GID:SpnScr:Orient:ExExScr)"CU689804":0.54:S:0.17,"HQ447462":0.53:S:0.45,"AY424285":0.41:S:0.34,"AF313620":0.07:S:0.20,"BC127800":0.50:S:0.42,"BC042298":0.23:S:0.13,"BC034015":0.06:S:0.09,"AK12856…	7	1	gene_id "NR_073610.1-1"; transcript_id "NR_073610.1-1";All_Transcript_IDs_Within_The_Span_of_Gene1_and_EST:"AA993615","AA349276","AI041014","BF446877","BF195557","BI831042","BM803568","BM803569","BQ226306","BQ370581","BX646155","BX359339","BX355539","BX377004","BX114317","CV375708","EL737051","HY225717","HY243720","HY243463","HY193283","HY230739","HY234214","HY209991","HY225736"; Matching_EST_(GI…	23	2	gene_id "NR_073610.1-1"; transcript_id "NR_073610.1-1"; All_Transcript_IDs_Within_The_Span_of_Gene1:"ENST00000455431.1"; Matching_LNC_(GID:SpnScr:Orient:ExExScr)"ENSG00000236528.1":0.07:A:0.04,%Highest_Span_Score:Intersect Anti:Sense:Prop Anti:Highest_ExEx_Score,0.07,1,0,1.0,0.04%;	0	1		0	0
chr1	hg19_wgEncodeGencodePseudoGeneV17	exon	26542525	26554331	0	+	.	chr1	hg19_wgEncodeGencodePseudoGeneV17	exon	26542525	26554331	0	+	.	gene_id "ENST00000428812.1"; transcript_id "ENST00000428812.1"; All_Transcript_IDs_Within_The_Span_of_Gene1:"DQ583936","BC030768"; Matching_mRNA_(GID:SpnScr:Orient:ExExScr)"BC030768":0.12:S:0.07,"DQ583936":0.00:A:0.00,%Highest_Span_Score:Intersect Anti:Sense:Prop Anti:Highest_ExEx_Score,0.12,1,1,0.5,0.07%;	1	1	gene_id "ENST00000428812.1"; transcript_id "ENST00000428812.1";All_Transcript_IDs_Within_The_Span_of_Gene1_and_EST:"BG705477","BQ357493","DA630817","DB290384","HY018063"; Matching_EST_(GID:SpnScr:Orient:ExExScr)"HY018063":0.14:S:0.05,"DB290384":0.06:S:0.09,"DA630817":0.89:S:0.28,"BQ357493":0.03:A:0.06,"BG705477":0.88:S:0.17,%Highest_Span_Score:Intersect Anti:Sense:Prop Anti:Highest_ExEx_Score,0.8…	4	1	gene_id "ENST00000428812.1"; transcript_id "ENST00000428812.1"; All_Transcript_IDs_Within_The_Span_of_Gene1:"TCONS_l2_00002008","TCONS_l2_00002009","TCONS_l2_00000169","TCONS_l2_00000170","TCONS_l2_00002010","TCONS_l2_00000171","TCONS_l2_00000172","TCONS_l2_00000173"; Matching_LINC_(GID:SpnScr:Orient:ExExScr)"TCONS_l2_00000173":0.01:S:0.02,"TCONS_l2_00000172":0.02:S:0.02,"TCONS_l2_00000171":0.12:…	8	0		0	0
chr1	hg19_wgEncodeGencodePseudoGeneV17	exon	27533421	27534287	0	+	.	chr1	hg19_wgEncodeGencodePseudoGeneV17	exon	27533421	27534287	0	+	.	gene_id "ENST00000449818.1"; transcript_id "ENST00000449818.1"; All_Transcript_IDs_Within_The_Span_of_Gene1:"DL492405","DL490887","DL492406"; Matching_mRNA_(GID:SpnScr:Orient:ExExScr)"DL492406":0.12:S:0.12,"DL490887":0.03:S:0.03,"DL492405":0.11:S:0.11,%Highest_Span_Score:Intersect Anti:Sense:Prop Anti:Highest_ExEx_Score,0.12,0,3,0.0,0.12%;	3	0	gene_id "ENST00000449818.1"; transcript_id "ENST00000449818.1";All_Transcript_IDs_Within_The_Span_of_Gene1_and_EST:"AL537009","BM311138","BE926571","BF828734","BF675074","BU660053","FN138318","R49623"; Matching_EST_(GID:SpnScr:Orient:ExExScr)"R49623":0.05:S:0.05,"FN138318":0.06:A:0.01,"BU660053":0.06:S:0.06,"BF675074":0.40:S:0.01,"BF828734":0.08:S:0.02,"BE926571":0.10:A:0.10,"BM311138":0.00:S:0.0…	5	3	gene_id "ENST00000449818.1"; transcript_id "ENST00000449818.1"; All_Transcript_IDs_Within_The_Span_of_Gene1:"TCONS_l2_00000179","TCONS_l2_00000180"; Matching_LINC_(GID:SpnScr:Orient:ExExScr)"TCONS_l2_00000180":0.48:S:0.46,"TCONS_l2_00000179":0.87:S:0.23,%Highest_Span_Score:Intersect Anti:Sense:Prop Anti:Highest_ExEx_Score,0.87,0,2,0.0,0.46%;	2	0		0	0
chr1	hg19_pseudoYale60	exon	31971625	31972010	0	+	.	chr1	hg19_pseudoYale60	exon	31971625	31972010	0	+	.	gene_id "PGOHUM00000244657"; transcript_id "PGOHUM00000244657"; All_Transcript_IDs_Within_The_Span_of_Gene1:"BC104454","BC104455","BC036357","AK057562"; Matching_mRNA_(GID:SpnScr:Orient:ExExScr)"AK057562":0.01:S:0.01,"BC036357":0.03:S:0.11,"BC104455":0.05:S:0.17,"BC104454":0.05:S:0.17,%Highest_Span_Score:Intersect Anti:Sense:Prop Anti:Highest_ExEx_Score,0.05,0,4,0.0,0.17%;	4	0	gene_id "PGOHUM00000244657"; transcript_id "PGOHUM00000244657";All_Transcript_IDs_Within_The_Span_of_Gene1_and_EST:"DB150143","DB121738","DB145573","DB140073","DB112423","DB147075","DB124161","DB162909","DB141044","DB154767","DB100963","HY075623","HY061504","HY078022"; Matching_EST_(GID:SpnScr:Orient:ExExScr)"HY078022":0.11:S:0.11,"HY061504":0.01:S:0.22,"HY075623":0.00:S:0.08,"DB100963":0.05:S:0.…	14	0	gene_id "PGOHUM00000244657"; transcript_id "PGOHUM00000244657"; All_Transcript_IDs_Within_The_Span_of_Gene1:"ENST00000418618.1"; Matching_LNC_(GID:SpnScr:Orient:ExExScr)"ENSG00000228682.2":0.03:S:0.14,%Highest_Span_Score:Intersect Anti:Sense:Prop Anti:Highest_ExEx_Score,0.03,0,1,0.0,0.14%;	1	0		0	0
chr1	hg19_ucscRetroAli5	exon	33452665	33453011	0	+	.	chr1	hg19_ucscRetroAli5	exon	33452665	33453011	0	+	.	gene_id "NM_002952.3-2"; transcript_id "NM_002952.3-2"; All_Transcript_IDs_Within_The_Span_of_Gene1:"BC036308"; Matching_mRNA_(GID:SpnScr:Orient:ExExScr)"BC036308":0.01:S:0.35,%Highest_Span_Score:Intersect Anti:Sense:Prop Anti:Highest_ExEx_Score,0.01,0,1,0.0,0.35%;	1	0	gene_id "NM_002952.3-2"; transcript_id "NM_002952.3-2";All_Transcript_IDs_Within_The_Span_of_Gene1_and_EST:"AI032290","BG675946","BG724349","BX110291","DB455479","DB459573"; Matching_EST_(GID:SpnScr:Orient:ExExScr)"DB459573":0.01:S:0.34,"DB455479":0.01:S:0.35,"BX110291":0.01:S:0.29,"BG724349":0.01:S:0.18,"BG675946":0.00:A:0.00,"AI032290":0.01:S:0.29,%Highest_Span_Score:Intersect Anti:Sense:Prop A…	5	1	gene_id "NM_002952.3-2"; transcript_id "NM_002952.3-2"; All_Transcript_IDs_Within_The_Span_of_Gene1:"ENST00000427524.1"; Matching_LNC_(GID:SpnScr:Orient:ExExScr)"ENSG00000236065.2":0.02:S:0.06,%Highest_Span_Score:Intersect Anti:Sense:Prop Anti:Highest_ExEx_Score,0.02,0,1,0.0,0.06%;	1	0		0	0
chr1	hg19_wgEncodeGencodePseudoGeneV17	exon	40007329	40011529	0	-	.	chr1	hg19_wgEncodeGencodePseudoGeneV17	exon	40007329	40011529	0	-	.	gene_id "ENST00000427240.1"; transcript_id "ENST00000427240.1"; All_Transcript_IDs_Within_The_Span_of_Gene1:"AK092606","AX747626"; Matching_mRNA_(GID:SpnScr:Orient:ExExScr)"AX747626":0.11:S:0.17,"AK092606":0.11:S:0.17,%Highest_Span_Score:Intersect Anti:Sense:Prop Anti:Highest_ExEx_Score,0.11,0,2,0.0,0.17%;	2	0	gene_id "ENST00000427240.1"; transcript_id "ENST00000427240.1";All_Transcript_IDs_Within_The_Span_of_Gene1_and_EST:"AA094105","AI350116","AI300389","AI075765","AI700584","AI092464","AV746568","BE350093","BE047285","BE041588","BF511556","BF920884","CA314118","CB852182","CN265253","CN264929","DB329953","DB325602","DB346610","DB301579","DN831779","DN831778","T57534","W17246"; Matching_EST_(GID:SpnSc…	21	3	gene_id "ENST00000427240.1"; transcript_id "ENST00000427240.1"; All_Transcript_IDs_Within_The_Span_of_Gene1:"ENST00000458207.1","ENST00000450157.1","ENST00000431553.1","ENST00000417869.1","ENST00000440190.1"; Matching_LNC_(GID:SpnScr:Orient:ExExScr)"ENSG00000182109.3"_23:0.02:S:0.04,"ENSG00000182109.3"_22:0.15:S:0.13,"ENSG00000182109.3"_21:0.00:S:0.09,"ENSG00000182109.3"_20:0.00:S:0.03,"ENSG00000…	5	0		0	0
chr1	hg19_wgEncodeGencodePseudoGeneV17	exon	43352268	43352986	0	-	.	chr1	hg19_wgEncodeGencodePseudoGeneV17	exon	43352268	43352986	0	-	.	gene_id "ENST00000448759.1"; transcript_id "ENST00000448759.1"; All_Transcript_IDs_Within_The_Span_of_Gene1:"BC043541","BC105697","BC105698","BC101999"; Matching_mRNA_(GID:SpnScr:Orient:ExExScr)"BC101999":0.17:A:0.03,"BC105698":0.17:A:0.17,"BC105697":0.17:A:0.02,"BC043541":0.02:A:0.07,%Highest_Span_Score:Intersect Anti:Sense:Prop Anti:Highest_ExEx_Score,0.17,4,0,1.0,0.17%;	0	4	gene_id "ENST00000448759.1"; transcript_id "ENST00000448759.1";All_Transcript_IDs_Within_The_Span_of_Gene1_and_EST:"BI831695","CR747478","CR747482"; Matching_EST_(GID:SpnScr:Orient:ExExScr)"CR747482":0.00:A:0.05,"CR747478":0.00:A:0.04,"BI831695":0.00:A:0.05,%Highest_Span_Score:Intersect Anti:Sense:Prop Anti:Highest_ExEx_Score,0.00,3,0,1.0,0.05%;	0	3	gene_id "ENST00000448759.1"; transcript_id "ENST00000448759.1"; All_Transcript_IDs_Within_The_Span_of_Gene1:"TCONS_l2_00002036"; Matching_LINC_(GID:SpnScr:Orient:ExExScr)"TCONS_l2_00002036":0.07:A:0.21,%Highest_Span_Score:Intersect Anti:Sense:Prop Anti:Highest_ExEx_Score,0.07,1,0,1.0,0.21%;	0	1		0	0
chr1	hg19_ucscRetroAli5	exon	44569027	44570377	0	-	.	chr1	hg19_ucscRetroAli5	exon	44569027	44570377	0	-	.	gene_id "NM_001256282.1-1"; transcript_id "NM_001256282.1-1"; All_Transcript_IDs_Within_The_Span_of_Gene1:"BC031250","AK308458"; Matching_mRNA_(GID:SpnScr:Orient:ExExScr)"AK308458":0.02:A:0.00,"BC031250":0.02:A:0.09,%Highest_Span_Score:Intersect Anti:Sense:Prop Anti:Highest_ExEx_Score,0.02,2,0,1.0,0.09%;	0	2	gene_id "NM_001256282.1-1"; transcript_id "NM_001256282.1-1";All_Transcript_IDs_Within_The_Span_of_Gene1_and_EST:"AA125974","AA128161","AI910330","BF935139","BG117883","BI064094","DA679800","DB341215","EC526915","EC455798","EC543442","EC518254","EC570083","EC457782","EC566176","EC512089","EC560587","T20072"; Matching_EST_(GID:SpnScr:Orient:ExExScr)"T20072":0.05:A:0.04,"EC560587":0.05:S:0.02,"EC51…	11	7	gene_id "NM_001256282.1-1"; transcript_id "NM_001256282.1-1"; All_Transcript_IDs_Within_The_Span_of_Gene1:"ENST00000434244.1"; Matching_LNC_(GID:SpnScr:Orient:ExExScr)"ENSG00000230615.1"_16:0.48:A:0.14,%Highest_Span_Score:Intersect Anti:Sense:Prop Anti:Highest_ExEx_Score,0.48,1,0,1.0,0.14%;	0	1		0	0
chr1	hg19_pseudoYale60	exon	47310203	47366106	0	-	.	chr1	hg19_pseudoYale60	exon	47310203	47366106	0	-	.	gene_id "PGOHUM00000244006"; transcript_id "PGOHUM00000244006"; All_Transcript_IDs_Within_The_Span_of_Gene1:"AY262057","AK097373","AY696295","DQ589802"; Matching_mRNA_(GID:SpnScr:Orient:ExExScr)"DQ589802":0.00:A:0.00,"AY696295":0.58:S:0.48,"AK097373":0.75:S:0.41,"AY262057":0.97:S:0.47,%Highest_Span_Score:Intersect Anti:Sense:Prop Anti:Highest_ExEx_Score,0.97,1,3,0.3,0.48%;	3	1	gene_id "PGOHUM00000244006"; transcript_id "PGOHUM00000244006";All_Transcript_IDs_Within_The_Span_of_Gene1_and_EST:"AA193450","AI588913","AI675602","AL598003","AL598004","AL598162","BM976673","BF744367","BF361857","BG536419","BU658368","CD172462","CR746972","CR745078","CV415035","DA998990","DB335140","DB000263","EH328275","EH344787","FN171752","FN161847","FN064185","FN061910"; Matching_EST_(GID:S…	9	15	gene_id "PGOHUM00000244006"; transcript_id "PGOHUM00000244006"; All_Transcript_IDs_Within_The_Span_of_Gene1:"TCONS_l2_00002489","TCONS_l2_00002490","TCONS_l2_00001210","TCONS_l2_00001211","TCONS_l2_00002491","TCONS_l2_00001212"; Matching_LINC_(GID:SpnScr:Orient:ExExScr)"TCONS_l2_00001212":0.06:S:0.03,"TCONS_l2_00002491":0.57:S:0.54,"TCONS_l2_00001211":0.29:S:0.04,"TCONS_l2_00001210":0.16:S:0.10,"…	6	0		0	0
chr1	hg19_pseudoYale60	exon	48260259	48267306	0	-	.	chr1	hg19_pseudoYale60	exon	48260259	48267306	0	-	.	gene_id "PGOHUM00000244012"; transcript_id "PGOHUM00000244012"; All_Transcript_IDs_Within_The_Span_of_Gene1:"CS266688","FW421842","JA105141","JA199401","JA200300","JA201199","JA218321","JA226472","JA229327","JA257598","JA278878","JA284764","JA292817","JA318003","JA375062","DM004500","JA058878","JA059681","JA074004","JA198502","JA107284","JA108087","JA108890","JA109693","JA192209","JA193108","JA19…	39	0	gene_id "PGOHUM00000244012"; transcript_id "PGOHUM00000244012";All_Transcript_IDs_Within_The_Span_of_Gene1_and_EST:"AA205813","AI262958","AA128517","AA128516","AI936385","AI393670","AW138156","BF761465","CN313198","CX788885","H78472"; Matching_EST_(GID:SpnScr:Orient:ExExScr)"H78472":0.30:S:0.19,"CX788885":0.03:S:0.47,"CN313198":0.04:S:0.59,"BF761465":0.02:A:0.00,"AW138156":0.00:S:0.19,"AI393670":…	10	1	gene_id "PGOHUM00000244012"; transcript_id "PGOHUM00000244012"; All_Transcript_IDs_Within_The_Span_of_Gene1:"TCONS_l2_00001219","TCONS_l2_00001220","TCONS_l2_00002495","TCONS_l2_00001221"; Matching_LINC_(GID:SpnScr:Orient:ExExScr)"TCONS_l2_00001221":0.00:S:0.31,"TCONS_l2_00002495":0.20:S:0.38,"TCONS_l2_00001220":0.03:S:0.23,"TCONS_l2_00001219":0.00:S:0.19,%Highest_Span_Score:Intersect Anti:Sense:…	4	0		0	0
chr1	hg19_pseudoYale60	exon	48459703	48460374	0	-	.	chr1	hg19_pseudoYale60	exon	48459703	48460374	0	-	.	gene_id "PGOHUM00000244013"; transcript_id "PGOHUM00000244013"; All_Transcript_IDs_Within_The_Span_of_Gene1:"JQ653416"; Matching_mRNA_(GID:SpnScr:Orient:ExExScr)"JQ653416":0.00:S:0.12,%Highest_Span_Score:Intersect Anti:Sense:Prop Anti:Highest_ExEx_Score,0.00,0,1,0.0,0.12%;	1	0	gene_id "PGOHUM00000244013"; transcript_id "PGOHUM00000244013";All_Transcript_IDs_Within_The_Span_of_Gene1_and_EST:"AA205813","AI262958","BI007558","BI763444","BQ328102","CN313198","CX788885"; Matching_EST_(GID:SpnScr:Orient:ExExScr)"CX788885":0.00:S:0.16,"CN313198":0.00:S:0.17,"BQ328102":0.21:S:0.04,"BI763444":0.06:S:0.10,"BI007558":0.16:A:0.01,"AI262958":0.00:S:0.07,"AA205813":0.00:S:0.04,%High…	6	1	gene_id "PGOHUM00000244013"; transcript_id "PGOHUM00000244013"; All_Transcript_IDs_Within_The_Span_of_Gene1:"TCONS_l2_00001220","TCONS_l2_00001222"; Matching_LINC_(GID:SpnScr:Orient:ExExScr)"TCONS_l2_00001222":0.20:S:0.40,"TCONS_l2_00001220":0.00:S:0.10,%Highest_Span_Score:Intersect Anti:Sense:Prop Anti:Highest_ExEx_Score,0.20,0,2,0.0,0.40%;	2	0		0	0
chr1	hg19_ucscRetroAli5	exon	51662878	51663020	0	+	.	chr1	hg19_ucscRetroAli5	exon	51662878	51663020	0	+	.	gene_id "NM_001001790.2-1"; transcript_id "NM_001001790.2-1"; All_Transcript_IDs_Within_The_Span_of_Gene1:"AK127900"; Matching_mRNA_(GID:SpnScr:Orient:ExExScr)"AK127900":0.00:A:0.03,%Highest_Span_Score:Intersect Anti:Sense:Prop Anti:Highest_ExEx_Score,0.00,1,0,1.0,0.03%;	0	1	gene_id "NM_001001790.2-1"; transcript_id "NM_001001790.2-1";All_Transcript_IDs_Within_The_Span_of_Gene1_and_EST:"DA927036"; Matching_EST_(GID:SpnScr:Orient:ExExScr)"DA927036":0.00:A:0.12,%Highest_Span_Score:Intersect Anti:Sense:Prop Anti:Highest_ExEx_Score,0.00,1,0,1.0,0.12%;	0	1	gene_id "NM_001001790.2-1"; transcript_id "NM_001001790.2-1"; All_Transcript_IDs_Within_The_Span_of_Gene1:"ENST00000366181.2"; Matching_LNC_(GID:SpnScr:Orient:ExExScr)"ENSG00000203356.2":0.01:A:0.01,%Highest_Span_Score:Intersect Anti:Sense:Prop Anti:Highest_ExEx_Score,0.01,1,0,1.0,0.01%;	0	1		0	0
chr1	hg19_ucscRetroAli5	exon	53904049	53904889	0	-	.	chr1	hg19_ucscRetroAli5	exon	53904049	53904889	0	-	.	gene_id "NM_002635.3-1"; transcript_id "NM_002635.3-1"; All_Transcript_IDs_Within_The_Span_of_Gene1:"AK097753","BC128116","BC128117"; Matching_mRNA_(GID:SpnScr:Orient:ExExScr)"BC128117":0.51:S:0.39,"BC128116":0.51:S:0.39,"AK097753":0.41:S:0.41,%Highest_Span_Score:Intersect Anti:Sense:Prop Anti:Highest_ExEx_Score,0.51,0,3,0.0,0.41%;	3	0	gene_id "NM_002635.3-1"; transcript_id "NM_002635.3-1";All_Transcript_IDs_Within_The_Span_of_Gene1_and_EST:"BX116821","CX782089","DB466111","DB443187","DB049931","DB456605","HY211708","HY027548"; Matching_EST_(GID:SpnScr:Orient:ExExScr)"HY027548":0.03:S:0.00,"HY211708":0.03:S:0.00,"DB456605":0.02:S:0.01,"DB049931":0.08:S:0.04,"DB443187":0.35:S:0.03,"DB466111":0.30:S:0.23,"CX782089":0.19:S:0.32,"B…	8	0	gene_id "NM_002635.3-1"; transcript_id "NM_002635.3-1"; All_Transcript_IDs_Within_The_Span_of_Gene1:"TCONS_l2_00001237","TCONS_l2_00002500"; Matching_LINC_(GID:SpnScr:Orient:ExExScr)"TCONS_l2_00002500":0.58:S:0.16,"TCONS_l2_00001237":0.04:S:0.00,%Highest_Span_Score:Intersect Anti:Sense:Prop Anti:Highest_ExEx_Score,0.58,0,2,0.0,0.16%;	2	0		0	0
chr1	hg19_pseudoYale60	exon	63727784	63728378	0	+	.	chr1	hg19_pseudoYale60	exon	63727784	63728378	0	+	.	gene_id "PGOHUM00000244743"; transcript_id "PGOHUM00000244743"; All_Transcript_IDs_Within_The_Span_of_Gene1:"BC040309","DQ585854"; Matching_mRNA_(GID:SpnScr:Orient:ExExScr)"DQ585854":0.05:S:0.05,"BC040309":0.00:A:0.00,%Highest_Span_Score:Intersect Anti:Sense:Prop Anti:Highest_ExEx_Score,0.05,1,1,0.5,0.05%;	1	1	gene_id "PGOHUM00000244743"; transcript_id "PGOHUM00000244743";All_Transcript_IDs_Within_The_Span_of_Gene1_and_EST:"BG773120","BM908155","DB447804","DB463895","HY187481","HY003929","HY004518"; Matching_EST_(GID:SpnScr:Orient:ExExScr)"HY004518":0.01:A:0.00,"HY003929":0.00:A:0.00,"HY187481":0.00:A:0.00,"DB463895":0.00:A:0.02,"DB447804":0.01:A:0.00,"BM908155":0.01:A:0.01,"BG773120":0.01:A:0.00,%High…	0	7	gene_id "PGOHUM00000244743"; transcript_id "PGOHUM00000244743"; All_Transcript_IDs_Within_The_Span_of_Gene1:"ENST00000436475.2"; Matching_LNC_(GID:SpnScr:Orient:ExExScr)"ENSG00000224209.2"_6:0.61:A:0.08,%Highest_Span_Score:Intersect Anti:Sense:Prop Anti:Highest_ExEx_Score,0.61,1,0,1.0,0.08%;	0	1	Matching_piRNA_(GID:SpnScr:Orient:ExExScr)"DQ585854:0.00:S:0.01,"DQ598409:0.00:A:0.00,"DQ579214:0.00:S:0.00,"DQ579298:0.00:S:0.00,"DQ570815:0.00:A:0.00,"DQ570996:0.00:A:0.00,"DQ582815:0.00:S:0.00,"DQ586098:0.00:A:0.00,"DQ588542:0.00:A:0.00,"DQ569979:0.00:A:0.00,"DQ580106:0.00:S:0.00,"DQ594786:0.00:S:0.00,"DQ595575:0.00:S:0.00,"DQ595422:0.00:A:0.00,"DQ597376:0.00:A:0.00,"DQ588285:0.00:A:0.00,"DQ59…	23	65
chr1	hg19_ucscRetroAli5	exon	63789138	63789334	0	+	.	chr1	hg19_ucscRetroAli5	exon	63789138	63789334	0	+	.	gene_id "NM_001195127.1-4"; transcript_id "NM_001195127.1-4"; All_Transcript_IDs_Within_The_Span_of_Gene1:"AB464527","BC172266","BC172572","L12142"; Matching_mRNA_(GID:SpnScr:Orient:ExExScr)"L12142":0.59:S:0.29,"BC172572":0.14:S:0.14,"BC172266":0.14:S:0.14,"AB464527":0.14:S:0.14,%Highest_Span_Score:Intersect Anti:Sense:Prop Anti:Highest_ExEx_Score,0.59,0,4,0.0,0.29%;	4	0	gene_id "NM_001195127.1-4"; transcript_id "NM_001195127.1-4";All_Transcript_IDs_Within_The_Span_of_Gene1_and_EST:"AI554075","AI391745","AW236501","AW236804","BE501220","BM726932","BX282141","HY065209"; Matching_EST_(GID:SpnScr:Orient:ExExScr)"HY065209":0.18:S:0.46,"BX282141":0.39:S:0.20,"BM726932":0.31:S:0.31,"BE501220":0.37:S:0.37,"AW236804":0.41:S:0.05,"AW236501":0.42:S:0.42,"AI391745":0.06:S:0…	7	1	gene_id "NM_001195127.1-4"; transcript_id "NM_001195127.1-4"; All_Transcript_IDs_Within_The_Span_of_Gene1:"ENST00000431294.1"; Matching_LNC_(GID:SpnScr:Orient:ExExScr)"ENSG00000230798.1"_12:0.21:A:0.04,%Highest_Span_Score:Intersect Anti:Sense:Prop Anti:Highest_ExEx_Score,0.21,1,0,1.0,0.04%;	0	1		0	0
chr1	hg19_pseudoYale60	exon	87115840	87116079	0	+	.	chr1	hg19_pseudoYale60	exon	87115840	87116079	0	+	.	gene_id "PGOHUM00000244780"; transcript_id "PGOHUM00000244780"; All_Transcript_IDs_Within_The_Span_of_Gene1:"AF043976"; Matching_mRNA_(GID:SpnScr:Orient:ExExScr)"AF043976":0.01:S:0.06,%Highest_Span_Score:Intersect Anti:Sense:Prop Anti:Highest_ExEx_Score,0.01,0,1,0.0,0.06%;	1	0	gene_id "PGOHUM00000244780"; transcript_id "PGOHUM00000244780";All_Transcript_IDs_Within_The_Span_of_Gene1_and_EST:"AI262526","AI346357","BE972431","BE738113","BE217974","BE738683","BX492770","DB340498","FY211712","FY211151","FY211343","FY210720","FY211439","FY212106","FY212842","FY212913","FY212990","FY212497","FY211520","FY213502","FY213970","FY213861","FY213322","FY213714","HY239307"; Matching…	11	14	gene_id "PGOHUM00000244780"; transcript_id "PGOHUM00000244780"; All_Transcript_IDs_Within_The_Span_of_Gene1:"ENST00000456587.1"; Matching_LNC_(GID:SpnScr:Orient:ExExScr)"ENSG00000236915.1":0.15:A:0.05,%Highest_Span_Score:Intersect Anti:Sense:Prop Anti:Highest_ExEx_Score,0.15,1,0,1.0,0.05%;	0	1		0	0
chr1	hg19_wgEncodeGencodePseudoGeneV17	exon	89875878	89891802	0	+	.	chr1	hg19_wgEncodeGencodePseudoGeneV17	exon	89875878	89891802	0	+	.	gene_id "ENST00000394662.2"; transcript_id "ENST00000394662.2"; All_Transcript_IDs_Within_The_Span_of_Gene1:"AK309962","BC013288"; Matching_mRNA_(GID:SpnScr:Orient:ExExScr)"BC013288":0.02:S:0.03,"AK309962":0.78:S:0.30,%Highest_Span_Score:Intersect Anti:Sense:Prop Anti:Highest_ExEx_Score,0.78,0,2,0.0,0.30%;	2	0	gene_id "ENST00000394662.2"; transcript_id "ENST00000394662.2";All_Transcript_IDs_Within_The_Span_of_Gene1_and_EST:"AA347633","AA873192","AA848004","AA582749","AA506001","AL700865","AU311040","AU311041","AV760121","AW470713","BF105920","BF915814","BF917165","BI832829","BI063196","BI835386","BQ027415","BQ365955","BU858570","CA309689","CD691574","DA590902","DA868760","DA045590","DB016204","DB169262…	31	4	gene_id "ENST00000394662.2"; transcript_id "ENST00000394662.2"; All_Transcript_IDs_Within_The_Span_of_Gene1:"TCONS_l2_00000382","TCONS_l2_00000383","TCONS_l2_00000384","TCONS_l2_00002095","TCONS_l2_00000385","TCONS_l2_00000386","TCONS_l2_00000387","TCONS_l2_00000388","TCONS_l2_00000389","TCONS_l2_00000390"; Matching_LINC_(GID:SpnScr:Orient:ExExScr)"TCONS_l2_00000390":0.16:S:0.19,"TCONS_l2_0000038…	10	0		0	0
chr1	hg19_wgEncodeGencodePseudoGeneV17	exon	102251896	102252775	0	-	.	chr1	hg19_wgEncodeGencodePseudoGeneV17	exon	102251896	102252775	0	-	.	gene_id "ENST00000431241.1"; transcript_id "ENST00000431241.1"; All_Transcript_IDs_Within_The_Span_of_Gene1:"BX648992","DQ585311","DQ592150","DQ595111","DQ600797"; Matching_mRNA_(GID:SpnScr:Orient:ExExScr)"DQ600797":0.03:A:0.01,"DQ595111":0.03:S:0.03,"DQ592150":0.03:S:0.03,"DQ585311":0.03:S:0.03,"BX648992":0.34:S:0.20,%Highest_Span_Score:Intersect Anti:Sense:Prop Anti:Highest_ExEx_Score,0.34,1,4,…	4	1	gene_id "ENST00000431241.1"; transcript_id "ENST00000431241.1";All_Transcript_IDs_Within_The_Span_of_Gene1_and_EST:"AA069599","AA773131","AA244251","AA024721","AA468402","AA056559","AA661907","AA514801","AA834682","AA581609","AA204980","AA629646","AA593560","AA194793","AA864597","AA989704","AA205975","AA829539","AA092227","AA136627","AA471256","AI206675","AI342035","AI817550","AI868846","AI914701…	102	54	gene_id "ENST00000431241.1"; transcript_id "ENST00000431241.1"; All_Transcript_IDs_Within_The_Span_of_Gene1:"TCONS_l2_00001418"; Matching_LINC_(GID:SpnScr:Orient:ExExScr)"TCONS_l2_00001418":0.85:S:0.23,%Highest_Span_Score:Intersect Anti:Sense:Prop Anti:Highest_ExEx_Score,0.85,0,1,0.0,0.23%;	1	0	Matching_piRNA_(GID:SpnScr:Orient:ExExScr)"DQ600797:0.00:A:0.01,"DQ595111:0.00:S:0.01,"DQ592150:0.03:S:0.03,"DQ585311:0.00:S:0.02,"DQ601906:0.00:S:0.00,"DQ575737:0.00:A:0.00,"DQ585854:0.00:A:0.00,"DQ598409:0.00:S:0.00,"DQ579214:0.00:A:0.00,"DQ579298:0.00:A:0.00,"DQ570815:0.00:S:0.00,"DQ570996:0.00:S:0.00,"DQ582815:0.00:A:0.00,"DQ588542:0.00:S:0.00,"DQ569979:0.00:S:0.00,"DQ580106:0.00:A:0.00,"DQ59…	68	25
chr1	hg19_wgEncodeGencodePseudoGeneV17	exon	104615632	104616159	0	+	.	chr1	hg19_wgEncodeGencodePseudoGeneV17	exon	104615632	104616159	0	+	.	gene_id "ENST00000401022.2"; transcript_id "ENST00000401022.2"; All_Transcript_IDs_Within_The_Span_of_Gene1:"BC014218"; Matching_mRNA_(GID:SpnScr:Orient:ExExScr)"BC014218":0.12:S:0.28,%Highest_Span_Score:Intersect Anti:Sense:Prop Anti:Highest_ExEx_Score,0.12,0,1,0.0,0.28%;	1	0	gene_id "ENST00000401022.2"; transcript_id "ENST00000401022.2";All_Transcript_IDs_Within_The_Span_of_Gene1_and_EST:"BF027072","BM449602","DA107738","DB456194","DB073059","DB065785"; Matching_EST_(GID:SpnScr:Orient:ExExScr)"DB065785":0.23:S:0.23,"DB073059":0.94:S:0.94,"DB456194":0.89:S:0.89,"DA107738":0.87:S:0.87,"BM449602":0.53:S:0.06,"BF027072":0.79:S:0.41,%Highest_Span_Score:Intersect Anti:Sens…	6	0	gene_id "ENST00000401022.2"; transcript_id "ENST00000401022.2"; All_Transcript_IDs_Within_The_Span_of_Gene1:"ENST00000418362.1"; Matching_LNC_(GID:SpnScr:Orient:ExExScr)"ENSG00000215869.3":0.12:S:0.28,%Highest_Span_Score:Intersect Anti:Sense:Prop Anti:Highest_ExEx_Score,0.12,0,1,0.0,0.28%;	1	0		0	0
chr1	hg19_wgEncodeGencodePseudoGeneV17	exon	108815761	108880009	0	+	.	chr1	hg19_wgEncodeGencodePseudoGeneV17	exon	108815761	108880009	0	+	.	gene_id "ENST00000434803.1"; transcript_id "ENST00000434803.1"; All_Transcript_IDs_Within_The_Span_of_Gene1:"AF338198","BC051808","DQ570785"; Matching_mRNA_(GID:SpnScr:Orient:ExExScr)"DQ570785":0.00:S:0.00,"BC051808":0.00:A:0.03,"AF338198":0.19:S:0.00,%Highest_Span_Score:Intersect Anti:Sense:Prop Anti:Highest_ExEx_Score,0.19,1,2,0.3,0.03%;	2	1	gene_id "ENST00000434803.1"; transcript_id "ENST00000434803.1";All_Transcript_IDs_Within_The_Span_of_Gene1_and_EST:"BG109541","BM701707","BQ435195","BQ441181","BQ223746","DA090210","DA998700","DB003153","DB001320","DV080146"; Matching_EST_(GID:SpnScr:Orient:ExExScr)"DV080146":0.00:A:0.05,"DB001320":0.21:A:0.21,"DB003153":0.33:A:0.33,"DA998700":0.33:A:0.33,"DA090210":0.00:S:0.00,"BQ223746":0.73:S:…	3	7	gene_id "ENST00000434803.1"; transcript_id "ENST00000434803.1"; All_Transcript_IDs_Within_The_Span_of_Gene1:"ENST00000438965.1"; Matching_LNC_(GID:SpnScr:Orient:ExExScr)"ENSG00000238122.1":0.00:A:0.02,%Highest_Span_Score:Intersect Anti:Sense:Prop Anti:Highest_ExEx_Score,0.00,1,0,1.0,0.02%;	0	1		0	0
chr1	hg19_pseudoYale60	exon	108918741	108926235	0	+	.	chr1	hg19_pseudoYale60	exon	108918741	108926235	0	+	.	gene_id "PGOHUM00000251119"; transcript_id "PGOHUM00000251119"; All_Transcript_IDs_Within_The_Span_of_Gene1:"BC043522","AF338198","DQ585257_dup1","DQ570683_dup1","DQ597816_dup1","DQ584548_dup1","DQ582354_dup1","DQ598694_dup1"; Matching_mRNA_(GID:SpnScr:Orient:ExExScr)"DQ598694"_1:0.00:A:0.00,"DQ582354"_1:0.00:A:0.03,"DQ584548"_1:0.00:A:0.00,"DQ597816"_1:0.00:A:0.00,"DQ570683"_1:0.00:A:0.02,"DQ585…	2	6	gene_id "PGOHUM00000251119"; transcript_id "PGOHUM00000251119";All_Transcript_IDs_Within_The_Span_of_Gene1_and_EST:"AL705436","AI200976","BG109541","BG687607","BG495548","BG497288","BG528314","BG687669","BI831444","BM701707","BX118460","BG961266_dup1","DA090210","DB085424","DC402863","DC399413","DC404541","DC401401","DC402197","DC402094","DC404335","DV080108","DY655318_dup1","DY655343_dup1","EG32…	18	8	gene_id "PGOHUM00000251119"; transcript_id "PGOHUM00000251119"; All_Transcript_IDs_Within_The_Span_of_Gene1:"ENST00000357046.4"; Matching_LNC_(GID:SpnScr:Orient:ExExScr)"ENSG00000243967.3":0.21:S:0.41,%Highest_Span_Score:Intersect Anti:Sense:Prop Anti:Highest_ExEx_Score,0.21,0,1,0.0,0.41%;	1	0	Matching_piRNA_(GID:SpnScr:Orient:ExExScr)"DQ570785:0.10:S:0.00,"DQ591371:0.04:A:0.00,"DQ588624:0.00:A:0.00,"DQ601204:0.04:A:0.00,"DQ578746:0.04:S:0.00,"DQ585257:0.04:S:0.02,"DQ570683:0.04:S:0.02,"DQ597816:0.04:S:0.00,"DQ584548:0.04:S:0.00,"DQ582354:0.04:S:0.02,"DQ598694:0.03:S:0.00,"DQ600797:0.00:S:0.00,"DQ595111:0.00:A:0.00,"DQ585311:0.00:A:0.00,"DQ601906:0.00:A:0.00,"DQ575737:0.00:S:0.00,"DQ58…	33	70
chr1	hg19_pseudoYale60	exon	108963703	108963861	0	-	.	chr1	hg19_pseudoYale60	exon	108963703	108963861	0	-	.	gene_id "PGOHUM00000244135"; transcript_id "PGOHUM00000244135"; All_Transcript_IDs_Within_The_Span_of_Gene1:"AF338198","BC051808_dup1"; Matching_mRNA_(GID:SpnScr:Orient:ExExScr)"BC051808"_1:0.01:A:0.09,"AF338198":0.00:A:0.00,%Highest_Span_Score:Intersect Anti:Sense:Prop Anti:Highest_ExEx_Score,0.01,2,0,1.0,0.09%;	0	2	gene_id "PGOHUM00000244135"; transcript_id "PGOHUM00000244135";All_Transcript_IDs_Within_The_Span_of_Gene1_and_EST:"BG109541","BM701707","BQ435195_dup1","BQ223746_dup1","DA090210","DV080108","DA998700_dup1","DB001320_dup1","DB003153_dup1"; Matching_EST_(GID:SpnScr:Orient:ExExScr)"DB003153"_1:0.29:A:0.29,"DB001320"_1:0.17:A:0.17,"DA998700"_1:0.28:A:0.28,"DV080108":0.00:A:0.00,"DA090210":0.00:A:0.0…	3	6	gene_id "PGOHUM00000244135"; transcript_id "PGOHUM00000244135"; All_Transcript_IDs_Within_The_Span_of_Gene1:"ENST00000357046.4","ENST00000419814.1"; Matching_LNC_(GID:SpnScr:Orient:ExExScr)"ENSG00000224698.1":0.00:A:0.04,"ENSG00000243967.3":0.56:A:0.00,%Highest_Span_Score:Intersect Anti:Sense:Prop Anti:Highest_ExEx_Score,0.56,2,0,1.0,0.04%;	0	2		0	0
chr1	hg19_pseudoYale60	exon	111026530	111029705	0	+	.	chr1	hg19_pseudoYale60	exon	111026530	111029705	0	+	.	gene_id "PGOHUM00000244842"; transcript_id "PGOHUM00000244842"; All_Transcript_IDs_Within_The_Span_of_Gene1:"AK310315"; Matching_mRNA_(GID:SpnScr:Orient:ExExScr)"AK310315":0.21:S:0.24,%Highest_Span_Score:Intersect Anti:Sense:Prop Anti:Highest_ExEx_Score,0.21,0,1,0.0,0.24%;	1	0	gene_id "PGOHUM00000244842"; transcript_id "PGOHUM00000244842";All_Transcript_IDs_Within_The_Span_of_Gene1_and_EST:"CN284362","DB051751","DR007911"; Matching_EST_(GID:SpnScr:Orient:ExExScr)"DR007911":0.00:S:0.05,"DB051751":0.01:S:0.16,"CN284362":0.39:S:0.20,%Highest_Span_Score:Intersect Anti:Sense:Prop Anti:Highest_ExEx_Score,0.39,0,3,0.0,0.20%;	3	0	gene_id "PGOHUM00000244842"; transcript_id "PGOHUM00000244842"; All_Transcript_IDs_Within_The_Span_of_Gene1:"TCONS_l2_00002129","TCONS_l2_00002130"; Matching_LINC_(GID:SpnScr:Orient:ExExScr)"TCONS_l2_00002130":0.30:S:0.21,"TCONS_l2_00002129":0.21:S:0.24,%Highest_Span_Score:Intersect Anti:Sense:Prop Anti:Highest_ExEx_Score,0.30,0,2,0.0,0.24%;	2	0		0	0
chr1	hg19_wgEncodeGencodePseudoGeneV17	exon	111031145	111032892	0	+	.	chr1	hg19_wgEncodeGencodePseudoGeneV17	exon	111031145	111032892	0	+	.	gene_id "ENST00000474680.1"; transcript_id "ENST00000474680.1"; All_Transcript_IDs_Within_The_Span_of_Gene1:"AK310315","BC042100"; Matching_mRNA_(GID:SpnScr:Orient:ExExScr)"BC042100":0.67:A:0.37,"AK310315":0.00:S:0.08,%Highest_Span_Score:Intersect Anti:Sense:Prop Anti:Highest_ExEx_Score,0.67,1,1,0.5,0.37%;	1	1	gene_id "ENST00000474680.1"; transcript_id "ENST00000474680.1";All_Transcript_IDs_Within_The_Span_of_Gene1_and_EST:"AA411566","AA411567","AA969042","AI479358","BQ049505","BQ027751","BX096065","CN284362","DB051751","DR007911"; Matching_EST_(GID:SpnScr:Orient:ExExScr)"DR007911":0.34:S:0.31,"DB051751":0.04:S:0.20,"CN284362":0.60:S:0.27,"BX096065":0.15:S:0.24,"BQ027751":0.06:S:0.21,"BQ049505":0.13:A:…	9	1	gene_id "ENST00000474680.1"; transcript_id "ENST00000474680.1"; All_Transcript_IDs_Within_The_Span_of_Gene1:"ENST00000457402.1"; Matching_LNC_(GID:SpnScr:Orient:ExExScr)"ENSG00000235407.1":0.25:A:0.09,%Highest_Span_Score:Intersect Anti:Sense:Prop Anti:Highest_ExEx_Score,0.25,1,0,1.0,0.09%;	0	1		0	0
chr1	hg19_pseudoYale60	exon	111825030	111828661	0	+	.	chr1	hg19_pseudoYale60	exon	111825030	111828661	0	+	.	gene_id "PGOHUM00000244846"; transcript_id "PGOHUM00000244846"; All_Transcript_IDs_Within_The_Span_of_Gene1:"HQ448191","BC031662"; Matching_mRNA_(GID:SpnScr:Orient:ExExScr)"BC031662":0.65:S:0.65,"HQ448191":0.01:A:0.00,%Highest_Span_Score:Intersect Anti:Sense:Prop Anti:Highest_ExEx_Score,0.65,1,1,0.5,0.65%;	1	1	gene_id "PGOHUM00000244846"; transcript_id "PGOHUM00000244846";All_Transcript_IDs_Within_The_Span_of_Gene1_and_EST:"AW205751","BM920733","BQ015992","DR007992","DR731176","DR007991","DR731175","DY654534","DY655082","DY654686","DY654685","DY654533","DY655081","EG328467","EG328466"; Matching_EST_(GID:SpnScr:Orient:ExExScr)"EG328466":0.02:S:0.16,"EG328467":0.00:A:0.10,"DY655081":0.26:S:0.26,"DY654533…	9	6	gene_id "PGOHUM00000244846"; transcript_id "PGOHUM00000244846"; All_Transcript_IDs_Within_The_Span_of_Gene1:"TCONS_l2_00000488","TCONS_l2_00002132"; Matching_LINC_(GID:SpnScr:Orient:ExExScr)"TCONS_l2_00002132":0.65:S:0.65,"TCONS_l2_00000488":0.00:S:0.06,%Highest_Span_Score:Intersect Anti:Sense:Prop Anti:Highest_ExEx_Score,0.65,0,2,0.0,0.65%;	2	0		0	0
chr1	hg19_ucscRetroAli5	exon	119683184	119683422	0	+	.	chr1	hg19_ucscRetroAli5	exon	119683184	119683422	0	+	.	gene_id "AK298562.1-42"; transcript_id "AK298562.1-42"; All_Transcript_IDs_Within_The_Span_of_Gene1:"BC039889","BC044575","AK223197","AK300295","AK296799","AJ242739","BC021722","AK313740","HQ448484","CU692202","AK125759","BC063600","BC043601","BC034623"; Matching_mRNA_(GID:SpnScr:Orient:ExExScr)"BC034623":0.00:S:0.07,"BC043601":0.01:S:0.15,"BC063600":0.02:S:0.14,"AK125759":0.00:S:0.06,"CU692202":…	4	10	gene_id "AK298562.1-42"; transcript_id "AK298562.1-42";All_Transcript_IDs_Within_The_Span_of_Gene1_and_EST:"AA227572","AA251468","AA332220","AL580986","AL526931","AL709389","BE394734","BE274756","BE890332","BE275735","BE246834","BG703651","BG399018","BI603918","BI603917","BI754103","BJ992235","BM907824","BM804986","BM834499","BP359325","BP331945","BP270696","BP313812","BP336381","BP284219","BP422…	15	83	gene_id "AK298562.1-42"; transcript_id "AK298562.1-42"; All_Transcript_IDs_Within_The_Span_of_Gene1:"ENST00000425884.1","ENST00000440150.1","ENST00000457043.1","ENST00000413531.1","ENST00000418015.1"; Matching_LNC_(GID:SpnScr:Orient:ExExScr)"ENSG00000231365.1"_4:0.08:S:0.03,"ENSG00000231365.1"_3:0.08:S:0.03,"ENSG00000231365.1"_2:0.11:S:0.03,"ENSG00000231365.1"_1:0.19:S:0.03,"ENSG00000231365.1":0.…	5	0		0	0
chr1	hg19_wgEncodeGencodePseudoGeneV17	exon	120906043	120906423	0	+	.	chr1	hg19_wgEncodeGencodePseudoGeneV17	exon	120906043	120906423	0	+	.	gene_id "ENST00000412169.1"; transcript_id "ENST00000412169.1"; All_Transcript_IDs_Within_The_Span_of_Gene1:"BC126904","BC106916"; Matching_mRNA_(GID:SpnScr:Orient:ExExScr)"BC106916":0.04:S:0.48,"BC126904":0.04:S:0.48,%Highest_Span_Score:Intersect Anti:Sense:Prop Anti:Highest_ExEx_Score,0.04,0,2,0.0,0.48%;	2	0	gene_id "ENST00000412169.1"; transcript_id "ENST00000412169.1";All_Transcript_IDs_Within_The_Span_of_Gene1_and_EST:"AI660196","BE814614","BE276642","BF026575","BF025898","BM453993","CF887452","DB283128"; Matching_EST_(GID:SpnScr:Orient:ExExScr)"DB283128":0.69:S:0.69,"CF887452":0.04:S:0.48,"BM453993":0.00:S:0.04,"BF025898":0.20:S:0.02,"BF026575":0.18:S:0.43,"BE276642":0.09:S:0.29,"BE814614":0.00:A…	7	1	gene_id "ENST00000412169.1"; transcript_id "ENST00000412169.1"; All_Transcript_IDs_Within_The_Span_of_Gene1:"TCONS_l2_00000542","TCONS_l2_00000543","TCONS_l2_00002146"; Matching_LINC_(GID:SpnScr:Orient:ExExScr)"TCONS_l2_00002146":0.04:S:0.48,"TCONS_l2_00000543":0.23:S:0.13,"TCONS_l2_00000542":0.01:S:0.09,%Highest_Span_Score:Intersect Anti:Sense:Prop Anti:Highest_ExEx_Score,0.23,0,3,0.0,0.48%;	3	0		0	0
chr1	hg19_pseudoYale60	exon	142697665	142699432	0	-	.	chr1	hg19_pseudoYale60	exon	142697665	142699432	0	-	.	gene_id "PGOHUM00000251072"; transcript_id "PGOHUM00000251072"; All_Transcript_IDs_Within_The_Span_of_Gene1:"CR936796","AK056396","AF277188","AK090412","BC043411"; Matching_mRNA_(GID:SpnScr:Orient:ExExScr)"BC043411":0.00:S:0.02,"AK090412":0.02:S:0.16,"AF277188":0.00:A:0.00,"AK056396":0.00:A:0.00,"CR936796":0.00:A:0.00,%Highest_Span_Score:Intersect Anti:Sense:Prop Anti:Highest_ExEx_Score,0.02,3,2,…	2	3	gene_id "PGOHUM00000251072"; transcript_id "PGOHUM00000251072";All_Transcript_IDs_Within_The_Span_of_Gene1_and_EST:"AW854305","AF109301","BX378598","BX404869","BG186008","BQ029238","CA432000","CF994446","DA740946","DA910394","DA236193","DA833600","DA711948","DB378503","HY128448","HY018769","T86503"; Matching_EST_(GID:SpnScr:Orient:ExExScr)"T86503":0.02:A:0.00,"HY018769":0.00:A:0.00,"HY128448":0.0…	5	12	gene_id "PGOHUM00000251072"; transcript_id "PGOHUM00000251072"; All_Transcript_IDs_Within_The_Span_of_Gene1:"ENST00000369381.2"; Matching_LNC_(GID:SpnScr:Orient:ExExScr)"ENSG00000203849.5":0.02:S:0.19,%Highest_Span_Score:Intersect Anti:Sense:Prop Anti:Highest_ExEx_Score,0.02,0,1,0.0,0.19%;	1	0		0	0
chr1	hg19_pseudoYale60	exon	142700037	142711408	0	-	.	chr1	hg19_pseudoYale60	exon	142700037	142711408	0	-	.	gene_id "PGOHUM00000244177"; transcript_id "PGOHUM00000244177"; All_Transcript_IDs_Within_The_Span_of_Gene1:"CR936796","AK056396","AF277188","AK090412"; Matching_mRNA_(GID:SpnScr:Orient:ExExScr)"AK090412":0.12:S:0.18,"AF277188":0.02:A:0.00,"AK056396":0.02:A:0.00,"CR936796":0.02:A:0.00,%Highest_Span_Score:Intersect Anti:Sense:Prop Anti:Highest_ExEx_Score,0.12,3,1,0.8,0.18%;	1	3	gene_id "PGOHUM00000244177"; transcript_id "PGOHUM00000244177";All_Transcript_IDs_Within_The_Span_of_Gene1_and_EST:"AW854305","AF109301","BX378598","BX404869","BF369203","CA432000","CF994446","DA740946","DA910394","DA236193","DA833600","DA711948","EC508745","HY128448","HY018769","L25187","L25462","T86503"; Matching_EST_(GID:SpnScr:Orient:ExExScr)"T86503":0.10:A:0.00,"L25462":0.03:S:0.00,"L25187":…	6	12	gene_id "PGOHUM00000244177"; transcript_id "PGOHUM00000244177"; All_Transcript_IDs_Within_The_Span_of_Gene1:"ENST00000369381.2"; Matching_LNC_(GID:SpnScr:Orient:ExExScr)"ENSG00000203849.5":0.12:S:0.22,%Highest_Span_Score:Intersect Anti:Sense:Prop Anti:Highest_ExEx_Score,0.12,0,1,0.0,0.22%;	1	0		0	0
chr1	hg19_pseudoYale60	exon	142712913	142713881	0	-	.	chr1	hg19_pseudoYale60	exon	142712913	142713881	0	-	.	gene_id "PGOHUM00000244178"; transcript_id "PGOHUM00000244178"; All_Transcript_IDs_Within_The_Span_of_Gene1:"CR936796","AK056396","AF277188","AK090412","BC022380","DQ578597"; Matching_mRNA_(GID:SpnScr:Orient:ExExScr)"DQ578597":0.03:S:0.03,"BC022380":0.47:S:0.47,"AK090412":0.01:S:0.06,"AF277188":0.00:A:0.00,"AK056396":0.00:A:0.00,"CR936796":0.00:A:0.00,%Highest_Span_Score:Intersect Anti:Sense:Prop…	3	3	gene_id "PGOHUM00000244178"; transcript_id "PGOHUM00000244178";All_Transcript_IDs_Within_The_Span_of_Gene1_and_EST:"AW854305","AF109301","BX378598","BX404869","BG622137","CA432000","CF994446","DA740946","DA910394","DA236193","DA832359","DW461131","HY128448","HY018769","T86503"; Matching_EST_(GID:SpnScr:Orient:ExExScr)"T86503":0.01:A:0.00,"HY018769":0.00:A:0.00,"HY128448":0.00:A:0.00,"DW461131":0.…	4	11	gene_id "PGOHUM00000244178"; transcript_id "PGOHUM00000244178"; All_Transcript_IDs_Within_The_Span_of_Gene1:"ENST00000369381.2"; Matching_LNC_(GID:SpnScr:Orient:ExExScr)"ENSG00000203849.5":0.01:S:0.05,%Highest_Span_Score:Intersect Anti:Sense:Prop Anti:Highest_ExEx_Score,0.01,0,1,0.0,0.05%;	1	0	Matching_piRNA_(GID:SpnScr:Orient:ExExScr)"DQ578597:0.00:S:0.01,"DQ570839:0.00:S:0.00,"DQ581048:0.01:S:0.00,"DQ582260:0.00:A:0.00,"DQ595048:0.00:A:0.00,"DQ587539:0.00:A:0.00,"DQ590589:0.00:S:0.00,"DQ583161:0.00:S:0.00,"DQ583160:0.00:S:0.00,"DQ586872:0.00:A:0.00,"DQ580161:0.00:S:0.00,"DQ593842:0.00:S:0.00,"DQ586768:0.00:S:0.00,"DQ586769:0.00:S:0.00,"DQ586771:0.00:S:0.00,"DQ596206:0.00:S:0.00,"DQ58…	93	40
chr1	hg19_pseudoYale60	exon	142823386	142827232	0	+	.	chr1	hg19_pseudoYale60	exon	142823386	142827232	0	+	.	gene_id "PGOHUM00000244891"; transcript_id "PGOHUM00000244891"; All_Transcript_IDs_Within_The_Span_of_Gene1:"CR936796","AK056396","AF277188","BC053679","BC029473","BC016022","BC071797","DQ578597_dup1"; Matching_mRNA_(GID:SpnScr:Orient:ExExScr)"DQ578597"_1:0.01:S:0.01,"BC071797":0.12:S:0.15,"BC016022":0.03:S:0.07,"BC029473":0.04:A:0.00,"BC053679":0.04:A:0.00,"AF277188":0.01:S:0.00,"AK056396":0.01:…	6	2	gene_id "PGOHUM00000244891"; transcript_id "PGOHUM00000244891";All_Transcript_IDs_Within_The_Span_of_Gene1_and_EST:"AL600422","AW854305","AI525468","BG899443","BG567230","BU166788","BX378598","BX404869","BQ720908","BU681187","CA432000","CA432000_dup1","CF994446","DA740946","DA910394","DA236193","DA740946_dup1","DA745811","DA932810","DB014137","EH350707","GD137124","HY128448","HY018769","HY070899"…	13	12	gene_id "PGOHUM00000244891"; transcript_id "PGOHUM00000244891"; All_Transcript_IDs_Within_The_Span_of_Gene1:"TCONS_l2_00001486","TCONS_l2_00001487","TCONS_l2_00002625","TCONS_l2_00001488","TCONS_l2_00002626","TCONS_l2_00001489","TCONS_l2_00001492","TCONS_l2_00001493","TCONS_l2_00001494","TCONS_l2_00002153","TCONS_l2_00000550","TCONS_l2_00000551","TCONS_l2_00000552","TCONS_l2_00000553"; Matching_L…	5	9	Matching_piRNA_(GID:SpnScr:Orient:ExExScr)"DQ578597:0.01:A:0.01,"DQ570839:0.01:A:0.00,"DQ581048:0.02:A:0.00,"DQ582260:0.01:S:0.00,"DQ595048:0.01:S:0.00,"DQ587539:0.01:S:0.00,"DQ590589:0.01:A:0.00,"DQ583161:0.01:A:0.00,"DQ583160:0.01:A:0.00,"DQ586872:0.01:S:0.00,"DQ580161:0.01:A:0.00,"DQ593842:0.01:A:0.00,"DQ586768:0.01:A:0.00,"DQ586769:0.01:A:0.00,"DQ586771:0.01:A:0.00,"DQ596206:0.01:A:0.00,"DQ58…	40	93
chr1	hg19_pseudoYale60	exon	143156455	143157208	0	-	.	chr1	hg19_pseudoYale60	exon	143156455	143157208	0	-	.	gene_id "PGOHUM00000244182"; transcript_id "PGOHUM00000244182"; All_Transcript_IDs_Within_The_Span_of_Gene1:"CR936796","AK056396","AF277188","AK001448","DQ579288_dup3"; Matching_mRNA_(GID:SpnScr:Orient:ExExScr)"DQ579288"_3:0.03:A:0.03,"AK001448":0.01:S:0.00,"AF277188":0.00:A:0.00,"AK056396":0.00:A:0.00,"CR936796":0.00:A:0.00,%Highest_Span_Score:Intersect Anti:Sense:Prop Anti:Highest_ExEx_Score,0.…	1	4	gene_id "PGOHUM00000244182"; transcript_id "PGOHUM00000244182";All_Transcript_IDs_Within_The_Span_of_Gene1_and_EST:"AA578081","AL699260","AW854305","AU128696","BE548812","BU623100","BX378598","BX404869","BM803127","CA432000","CF994446","DA740946","DA910394","DA236193","DA852309","HY128448","HY018769"; Matching_EST_(GID:SpnScr:Orient:ExExScr)"HY018769":0.00:A:0.00,"HY128448":0.00:A:0.00,"DA852309"…	3	14	gene_id "PGOHUM00000244182"; transcript_id "PGOHUM00000244182"; All_Transcript_IDs_Within_The_Span_of_Gene1:"ENST00000424474.2","ENST00000454861.2"; Matching_LNC_(GID:SpnScr:Orient:ExExScr)"ENSG00000230850.3"_4:0.46:A:0.13,"ENSG00000237291.2":0.05:A:0.00,%Highest_Span_Score:Intersect Anti:Sense:Prop Anti:Highest_ExEx_Score,0.46,2,0,1.0,0.13%;	0	2	Matching_piRNA_(GID:SpnScr:Orient:ExExScr)"DQ578597:0.00:S:0.00,"DQ570839:0.00:S:0.00,"DQ582260:0.00:A:0.00,"DQ595048:0.00:A:0.00,"DQ587539:0.00:A:0.00,"DQ590589:0.00:S:0.00,"DQ583161:0.00:S:0.00,"DQ583160:0.00:S:0.00,"DQ586872:0.00:A:0.00,"DQ580161:0.00:S:0.00,"DQ593842:0.00:S:0.00,"DQ586768:0.00:S:0.00,"DQ586769:0.00:S:0.00,"DQ586771:0.00:S:0.00,"DQ596206:0.00:S:0.00,"DQ586770:0.00:S:0.00,"DQ59…	91	40
chr1	hg19_pseudoYale60	exon	143184614	143186190	0	-	.	chr1	hg19_pseudoYale60	exon	143184614	143186190	0	-	.	gene_id "PGOHUM00000244184"; transcript_id "PGOHUM00000244184"; All_Transcript_IDs_Within_The_Span_of_Gene1:"CR936796","AF277188","AK001448","BC043411_dup1","DQ590126_dup3","DQ590127_dup3","DQ579288_dup4","DQ580161_dup2","DQ586872_dup2","DQ587055","DQ583160_dup1","DQ583161_dup1","DQ590589_dup2","DQ587539_dup1","DQ595048_dup1","DQ582260_dup1","DQ590589_dup3"; Matching_mRNA_(GID:SpnScr:Orient:ExExS…	7	10	gene_id "PGOHUM00000244184"; transcript_id "PGOHUM00000244184";All_Transcript_IDs_Within_The_Span_of_Gene1_and_EST:"AA578081","AI698644","AU128696","BU623100","BX378598","BM803127","BM473780_dup1","BQ360071","BX456818","BX404869_dup1","BX111443","CA432000","CF994446","DA740946","DA910394","DA236193","DB323786","DB324030","DB324681_dup1","GD255234_dup1","HY128448","HY018769","N27780"; Matching_EST…	11	12	gene_id "PGOHUM00000244184"; transcript_id "PGOHUM00000244184"; All_Transcript_IDs_Within_The_Span_of_Gene1:"ENST00000437267.2"; Matching_LNC_(GID:SpnScr:Orient:ExExScr)"ENSG00000232274.2"_2:0.00:S:0.00,%Highest_Span_Score:Intersect Anti:Sense:Prop Anti:Highest_ExEx_Score,0.00,0,1,0.0,0.00%;	1	0	Matching_piRNA_(GID:SpnScr:Orient:ExExScr)"DQ587055:0.00:S:0.01,"DQ578597:0.00:S:0.00,"DQ570839:0.00:S:0.00,"DQ582260:0.00:A:0.00,"DQ595048:0.00:A:0.00,"DQ587539:0.00:A:0.00,"DQ590589:0.00:S:0.00,"DQ583161:0.00:S:0.01,"DQ583160:0.00:S:0.01,"DQ586872:0.00:A:0.01,"DQ580161:0.00:S:0.00,"DQ593842:0.00:S:0.00,"DQ586768:0.00:S:0.00,"DQ586769:0.00:S:0.00,"DQ586771:0.00:S:0.00,"DQ596206:0.00:S:0.00,"DQ58…	92	40
chr1	hg19_pseudoYale60	exon	143194134	143194350	0	-	.	chr1	hg19_pseudoYale60	exon	143194134	143194350	0	-	.	gene_id "PGOHUM00000251073"; transcript_id "PGOHUM00000251073"; All_Transcript_IDs_Within_The_Span_of_Gene1:"CR936796","AF277188","AK001448","BC043411_dup1"; Matching_mRNA_(GID:SpnScr:Orient:ExExScr)"BC043411"_1:0.00:S:0.03,"AK001448":0.00:S:0.00,"AF277188":0.00:A:0.00,"CR936796":0.00:A:0.00,%Highest_Span_Score:Intersect Anti:Sense:Prop Anti:Highest_ExEx_Score,0.00,2,2,0.5,0.03%;	2	2	gene_id "PGOHUM00000251073"; transcript_id "PGOHUM00000251073";All_Transcript_IDs_Within_The_Span_of_Gene1_and_EST:"AA578081","AU128696","BU623100","BE041514","CA432000","CF994446","DA740946","DA910394","DA236193","HY128448","HY018769"; Matching_EST_(GID:SpnScr:Orient:ExExScr)"HY018769":0.00:A:0.00,"HY128448":0.00:A:0.00,"DA236193":0.00:A:0.00,"DA910394":0.00:A:0.00,"DA740946":0.00:A:0.00,"CF9944…	3	8	gene_id "PGOHUM00000251073"; transcript_id "PGOHUM00000251073"; All_Transcript_IDs_Within_The_Span_of_Gene1:"ENST00000452738.1","ENST00000435913.1","ENST00000437267.2","ENST00000422129.2","ENST00000420598.1","ENST00000413897.2","ENST00000447389.1","ENST00000412204.2"; Matching_LNC_(GID:SpnScr:Orient:ExExScr)"ENSG00000232274.2"_25:0.12:S:0.50,"ENSG00000232274.2"_24:0.12:S:0.50,"ENSG00000232274.2"_…	14	0		0	0
chr1	hg19_pseudoYale60	exon	143209382	143213259	0	-	.	chr1	hg19_pseudoYale60	exon	143209382	143213259	0	-	.	gene_id "PGOHUM00000244187"; transcript_id "PGOHUM00000244187"; All_Transcript_IDs_Within_The_Span_of_Gene1:"CR936796","AF277188","DQ578597_dup2"; Matching_mRNA_(GID:SpnScr:Orient:ExExScr)"DQ578597"_2:0.01:S:0.01,"AF277188":0.01:A:0.00,"CR936796":0.01:A:0.00,%Highest_Span_Score:Intersect Anti:Sense:Prop Anti:Highest_ExEx_Score,0.01,2,1,0.7,0.01%;	1	2	gene_id "PGOHUM00000244187"; transcript_id "PGOHUM00000244187";All_Transcript_IDs_Within_The_Span_of_Gene1_and_EST:"AA578081","BU623100","BX106289_dup1","CA432000","CF994446","DA740946","DA910394","DA236193","EH350707_dup1","HY128448","HY018769"; Matching_EST_(GID:SpnScr:Orient:ExExScr)"HY018769":0.00:A:0.00,"HY128448":0.00:A:0.00,"EH350707"_1:0.08:S:0.01,"DA236193":0.00:A:0.00,"DA910394":0.00:A:…	2	9	gene_id "PGOHUM00000244187"; transcript_id "PGOHUM00000244187"; All_Transcript_IDs_Within_The_Span_of_Gene1:"ENST00000412204.2","ENST00000437865.1","ENST00000422716.1"; Matching_LNC_(GID:SpnScr:Orient:ExExScr)"ENSG00000225278.3"_1:0.01:S:0.06,"ENSG00000225278.3":0.42:S:0.33,"ENSG00000232274.2"_30:0.22:S:0.18,%Highest_Span_Score:Intersect Anti:Sense:Prop Anti:Highest_ExEx_Score,0.42,0,3,0.0,0.33%;	3	0	Matching_piRNA_(GID:SpnScr:Orient:ExExScr)"DQ587055:0.00:S:0.00,"DQ578597:0.00:S:0.01,"DQ582260:0.00:A:0.00,"DQ595048:0.00:A:0.00,"DQ587539:0.00:A:0.00,"DQ590589:0.00:S:0.00,"DQ583161:0.00:S:0.00,"DQ583160:0.00:S:0.00,"DQ580161:0.00:S:0.00,"DQ593842:0.00:S:0.00,"DQ586768:0.00:S:0.00,"DQ586769:0.00:S:0.00,"DQ586771:0.00:S:0.00,"DQ596206:0.00:S:0.00,"DQ586770:0.00:S:0.00,"DQ598383:0.00:S:0.00,"DQ58…	91	39
chr1	hg19_pseudoYale60	exon	143375107	143378961	0	+	.	chr1	hg19_pseudoYale60	exon	143375107	143378961	0	+	.	gene_id "PGOHUM00000244902"; transcript_id "PGOHUM00000244902"; All_Transcript_IDs_Within_The_Span_of_Gene1:"DQ578597_dup3"; Matching_mRNA_(GID:SpnScr:Orient:ExExScr)"DQ578597"_3:0.01:S:0.01,%Highest_Span_Score:Intersect Anti:Sense:Prop Anti:Highest_ExEx_Score,0.01,0,1,0.0,0.01%;	1	0	gene_id "PGOHUM00000244902"; transcript_id "PGOHUM00000244902";All_Transcript_IDs_Within_The_Span_of_Gene1_and_EST:"DB047397","EC465810","EH350707_dup2"; Matching_EST_(GID:SpnScr:Orient:ExExScr)"EH350707"_2:0.08:S:0.01,"EC465810":0.11:S:0.02,"DB047397":0.00:S:0.00,%Highest_Span_Score:Intersect Anti:Sense:Prop Anti:Highest_ExEx_Score,0.11,0,3,0.0,0.02%;	3	0	gene_id "PGOHUM00000244902"; transcript_id "PGOHUM00000244902"; All_Transcript_IDs_Within_The_Span_of_Gene1:"ENST00000411775.1","ENST00000430699.1","ENST00000431621.1","ENST00000444754.1","ENST00000428624.1","ENST00000423394.1"; Matching_LNC_(GID:SpnScr:Orient:ExExScr)"ENSG00000238261.4"_1:0.05:S:0.09,"ENSG00000238261.4":0.42:S:0.27,"ENSG00000242569.2"_50:0.43:S:0.17,"ENSG00000242569.2"_49:0.02:S…	9	0	Matching_piRNA_(GID:SpnScr:Orient:ExExScr)"DQ587055:0.00:A:0.00,"DQ578597:0.00:A:0.01,"DQ582260:0.00:S:0.00,"DQ595048:0.00:S:0.00,"DQ587539:0.00:S:0.00,"DQ590589:0.00:A:0.00,"DQ583161:0.00:A:0.00,"DQ583160:0.00:A:0.00,"DQ580161:0.00:A:0.00,"DQ593842:0.00:A:0.00,"DQ586768:0.00:A:0.00,"DQ586769:0.00:A:0.00,"DQ586771:0.00:A:0.00,"DQ596206:0.00:A:0.00,"DQ586770:0.00:A:0.00,"DQ598383:0.00:A:0.00,"DQ58…	38	91
chr1	hg19_pseudoYale60	exon	143393983	143394199	0	+	.	chr1	hg19_pseudoYale60	exon	143393983	143394199	0	+	.	gene_id "PGOHUM00000251123"; transcript_id "PGOHUM00000251123"; All_Transcript_IDs_Within_The_Span_of_Gene1:"BC043411_dup2"; Matching_mRNA_(GID:SpnScr:Orient:ExExScr)"BC043411"_2:0.01:S:0.03,%Highest_Span_Score:Intersect Anti:Sense:Prop Anti:Highest_ExEx_Score,0.01,0,1,0.0,0.03%;	1	0	gene_id "PGOHUM00000251123"; transcript_id "PGOHUM00000251123";All_Transcript_IDs_Within_The_Span_of_Gene1_and_EST:"AA923470_dup1","DB047397"; Matching_EST_(GID:SpnScr:Orient:ExExScr)"DB047397":0.00:S:0.00,"AA923470"_1:0.02:S:0.33,%Highest_Span_Score:Intersect Anti:Sense:Prop Anti:Highest_ExEx_Score,0.02,0,2,0.0,0.33%;	2	0	gene_id "PGOHUM00000251123"; transcript_id "PGOHUM00000251123"; All_Transcript_IDs_Within_The_Span_of_Gene1:"ENST00000428624.1","ENST00000456460.2","ENST00000458155.1","ENST00000448844.1","ENST00000415543.1","ENST00000421640.1","ENST00000433980.1","ENST00000431700.1"; Matching_LNC_(GID:SpnScr:Orient:ExExScr)"ENSG00000238261.4"_24:0.02:S:0.09,"ENSG00000238261.4"_23:0.05:S:0.22,"ENSG00000238261.4"_…	13	0		0	0
chr1	hg19_ucscRetroAli5	exon	143400871	143400959	0	+	.	chr1	hg19_ucscRetroAli5	exon	143400871	143400959	0	+	.	gene_id "AK024458.1-9"; transcript_id "AK024458.1-9"; All_Transcript_IDs_Within_The_Span_of_Gene1:"BC043411_dup2","AF172850"; Matching_mRNA_(GID:SpnScr:Orient:ExExScr)"AF172850":0.04:A:0.02,"BC043411"_2:0.01:S:0.00,%Highest_Span_Score:Intersect Anti:Sense:Prop Anti:Highest_ExEx_Score,0.04,1,1,0.5,0.02%;	1	1	gene_id "AK024458.1-9"; transcript_id "AK024458.1-9";All_Transcript_IDs_Within_The_Span_of_Gene1_and_EST:"BF228453","BM016422","DB047397"; Matching_EST_(GID:SpnScr:Orient:ExExScr)"DB047397":0.01:S:0.00,"BM016422":0.01:A:0.02,"BF228453":0.05:A:0.00,%Highest_Span_Score:Intersect Anti:Sense:Prop Anti:Highest_ExEx_Score,0.05,2,1,0.7,0.02%;	1	2	gene_id "AK024458.1-9"; transcript_id "AK024458.1-9"; All_Transcript_IDs_Within_The_Span_of_Gene1:"ENST00000443766.2","ENST00000433980.1","ENST00000448844.1"; Matching_LNC_(GID:SpnScr:Orient:ExExScr)"ENSG00000238261.4"_40:0.06:S:0.07,"ENSG00000238261.4"_39:0.11:S:0.00,"ENSG00000238261.4"_38:0.11:S:0.00,"ENSG00000185044.9"_9:0.05:A:0.04,%Highest_Span_Score:Intersect Anti:Sense:Prop Anti:Highest_Ex…	3	1		0	0
chr1	hg19_pseudoYale60	exon	143402934	143403677	0	+	.	chr1	hg19_pseudoYale60	exon	143402934	143403677	0	+	.	gene_id "PGOHUM00000244192"; transcript_id "PGOHUM00000244192"; All_Transcript_IDs_Within_The_Span_of_Gene1:"BC043411_dup2","DQ580161_dup3","DQ590127_dup5","DQ579288_dup6","DQ590126_dup5"; Matching_mRNA_(GID:SpnScr:Orient:ExExScr)"DQ590126"_5:0.04:A:0.04,"DQ579288"_6:0.03:A:0.03,"DQ590127"_5:0.04:A:0.04,"DQ580161"_3:0.04:S:0.04,"BC043411"_2:0.07:S:0.01,%Highest_Span_Score:Intersect Anti:Sense:Pro…	2	3	gene_id "PGOHUM00000244192"; transcript_id "PGOHUM00000244192";All_Transcript_IDs_Within_The_Span_of_Gene1_and_EST:"AI698644_dup1","BF228453","BF998322_dup1","BX404869_dup2","BX456818_dup1","DB047397","DB324030_dup1","DB323786_dup1","DB324681_dup2","GD255234_dup2","R49895"; Matching_EST_(GID:SpnScr:Orient:ExExScr)"R49895":0.01:S:0.00,"GD255234"_2:0.05:S:0.01,"DB324681"_2:0.09:S:0.07,"DB323786"_1:…	7	4	gene_id "PGOHUM00000244192"; transcript_id "PGOHUM00000244192"; All_Transcript_IDs_Within_The_Span_of_Gene1:"ENST00000433980.1"; Matching_LNC_(GID:SpnScr:Orient:ExExScr)"ENSG00000238261.4"_40:0.27:S:0.05,%Highest_Span_Score:Intersect Anti:Sense:Prop Anti:Highest_ExEx_Score,0.27,0,1,0.0,0.05%;	1	0	Matching_piRNA_(GID:SpnScr:Orient:ExExScr)"DQ580161:0.00:A:0.01,"DQ593842:0.00:A:0.00,"DQ586768:0.00:A:0.00,"DQ586769:0.00:A:0.00,"DQ586771:0.00:A:0.00,"DQ596206:0.00:A:0.00,"DQ586770:0.00:A:0.00,"DQ598383:0.00:A:0.00,"DQ583514:0.00:A:0.00,"DQ579288:0.00:S:0.00,"DQ590127:0.00:S:0.01,"DQ590126:0.00:S:0.01,"DQ592442:0.00:A:0.00,"DQ582524:0.00:S:0.00,"DQ591183:0.00:S:0.00,"DQ577730:0.00:S:0.00,"DQ58…	35	86
chr1	hg19_pseudoYale60	exon	143430755	143431495	0	+	.	chr1	hg19_pseudoYale60	exon	143430755	143431495	0	+	.	gene_id "PGOHUM00000244907"; transcript_id "PGOHUM00000244907"; All_Transcript_IDs_Within_The_Span_of_Gene1:"BC070106","DQ590127_dup6","DQ579288_dup7","DQ590126_dup6"; Matching_mRNA_(GID:SpnScr:Orient:ExExScr)"DQ590126"_6:0.04:A:0.04,"DQ579288"_7:0.04:A:0.04,"DQ590127"_6:0.04:A:0.04,"BC070106":0.02:A:0.00,%Highest_Span_Score:Intersect Anti:Sense:Prop Anti:Highest_ExEx_Score,0.04,4,0,1.0,0.04%;	0	4	gene_id "PGOHUM00000244907"; transcript_id "PGOHUM00000244907";All_Transcript_IDs_Within_The_Span_of_Gene1_and_EST:"BF573588","BF687711","BQ068886","CB988116","DB047397","DA850698","H55265"; Matching_EST_(GID:SpnScr:Orient:ExExScr)"H55265":0.19:A:0.19,"DA850698":0.02:A:0.00,"DB047397":0.00:S:0.00,"CB988116":0.02:A:0.00,"BQ068886":0.02:A:0.00,"BF687711":0.02:A:0.00,"BF573588":0.01:A:0.00,%Highest_…	1	6	gene_id "PGOHUM00000244907"; transcript_id "PGOHUM00000244907"; All_Transcript_IDs_Within_The_Span_of_Gene1:"ENST00000436326.2"; Matching_LNC_(GID:SpnScr:Orient:ExExScr)"ENSG00000185044.9"_10:0.45:A:0.14,%Highest_Span_Score:Intersect Anti:Sense:Prop Anti:Highest_ExEx_Score,0.45,1,0,1.0,0.14%;	0	1	Matching_piRNA_(GID:SpnScr:Orient:ExExScr)"DQ579288:0.00:S:0.00,"DQ590127:0.00:S:0.01,"DQ590126:0.00:S:0.01,"DQ592442:0.00:A:0.00,"DQ582524:0.00:S:0.00,"DQ591183:0.00:S:0.00,"DQ577730:0.00:S:0.00,"DQ582405:0.00:A:0.00,"DQ582284:0.00:S:0.00,"DQ593351:0.00:S:0.00,"DQ583051:0.00:S:0.00,"DQ570800:0.00:S:0.00,"DQ576100:0.00:S:0.00,"DQ577904:0.00:A:0.00,"DQ572219:0.00:A:0.00,"DQ578471:0.00:A:0.00,"DQ58…	35	77
chr1	hg19_pseudoYale60	exon	143705015	143705248	0	+	.	chr1	hg19_pseudoYale60	exon	143705015	143705248	0	+	.	gene_id "PGOHUM00000251124"; transcript_id "PGOHUM00000251124"; All_Transcript_IDs_Within_The_Span_of_Gene1:"AK097058","U67831","BC132962","AK311108"; Matching_mRNA_(GID:SpnScr:Orient:ExExScr)"AK311108":0.01:S:0.12,"BC132962":0.00:A:0.00,"U67831":0.00:A:0.00,"AK097058":0.00:A:0.00,%Highest_Span_Score:Intersect Anti:Sense:Prop Anti:Highest_ExEx_Score,0.01,3,1,0.8,0.12%;	1	3	gene_id "PGOHUM00000251124"; transcript_id "PGOHUM00000251124";All_Transcript_IDs_Within_The_Span_of_Gene1_and_EST:"AA883772","AV711778","AW748437","BI912967","BM928261","BX442013","BX464028","CR746295","DA097547","DA521846","DA810129","DA157610","DB442034","DB107560","DB053013","DB061889","DB041614","DR007940","HY081465","HY026557","HY005662","HY060671","R31379","R34603"; Matching_EST_(GID:SpnSc…	23	1	gene_id "PGOHUM00000251124"; transcript_id "PGOHUM00000251124"; All_Transcript_IDs_Within_The_Span_of_Gene1:"ENST00000432384.1","ENST00000457439.1","ENST00000426533.1","ENST00000411954.1","ENST00000455004.1","ENST00000417260.1"; Matching_LNC_(GID:SpnScr:Orient:ExExScr)"ENSG00000231734.3"_11:0.41:S:0.49,"ENSG00000231734.3"_10:0.97:S:0.97,"ENSG00000231734.3"_9:0.97:S:0.97,"ENSG00000231734.3"_8:0.97…	6	0		0	0
chr1	hg19_pseudoYale60	exon	143719918	143721708	0	+	.	chr1	hg19_pseudoYale60	exon	143719918	143721708	0	+	.	gene_id "PGOHUM00000244909"; transcript_id "PGOHUM00000244909"; All_Transcript_IDs_Within_The_Span_of_Gene1:"AK097058","U67831","CS106980","BC132962","BC071624","AK096104","AK310186","AK309393","AK310056"; Matching_mRNA_(GID:SpnScr:Orient:ExExScr)"AK310056":0.07:A:0.00,"AK309393":0.07:A:0.00,"AK310186":0.07:A:0.01,"AK096104":0.00:A:0.00,"BC071624":0.07:A:0.00,"BC132962":0.02:A:0.00,"CS106980":0.0…	0	9	gene_id "PGOHUM00000244909"; transcript_id "PGOHUM00000244909";All_Transcript_IDs_Within_The_Span_of_Gene1_and_EST:"AA508130","AV761566","BF036379","BF991203","BI756120","BI257110","CN338434","CN338435","DA091019","DA693684","DA939887","DA368528","DA678621","DA637892","DA384859","DA932554","DA788385","DA386627","DA378654","DA500548","DB491395","DB255364","DB001385","DB485524","DR006250","EH346439…	2	29	gene_id "PGOHUM00000244909"; transcript_id "PGOHUM00000244909"; All_Transcript_IDs_Within_The_Span_of_Gene1:"ENST00000442423.1","ENST00000417260.1"; Matching_LNC_(GID:SpnScr:Orient:ExExScr)"ENSG00000231734.3"_28:0.23:S:0.23,"ENSG00000226637.1":0.58:A:0.04,%Highest_Span_Score:Intersect Anti:Sense:Prop Anti:Highest_ExEx_Score,0.58,1,1,0.5,0.23%;	1	1		0	0
chr1	hg19_pseudoYale60	exon	143744202	143744288	0	-	.	chr1	hg19_pseudoYale60	exon	143744202	143744288	0	-	.	gene_id "PGOHUM00000251074"; transcript_id "PGOHUM00000251074"; All_Transcript_IDs_Within_The_Span_of_Gene1:"AK097058","U67831","CS106980","BC132962","BC071624","AK310186","AK309393","AK310056","DQ786219"; Matching_mRNA_(GID:SpnScr:Orient:ExExScr)"DQ786219":0.00:A:0.00,"AK310056":0.00:S:0.21,"AK309393":0.00:S:0.11,"AK310186":0.00:S:0.08,"BC071624":0.00:S:0.19,"BC132962":0.00:S:0.15,"CS106980":0.0…	8	1	gene_id "PGOHUM00000251074"; transcript_id "PGOHUM00000251074";All_Transcript_IDs_Within_The_Span_of_Gene1_and_EST:"AA258867","AA532655","AA459713","AI809454","AI244675","AI420165","AI053631","AI590514","AI610046","AI223559","AI251687","AI224729","AI223528","AI223544","AI224241","AI250299","AI250475","AI311612","AI334922","AI335299","AI345855","AI345877","AI345899","AI306321","AI309379","AI309403…	65	26	gene_id "PGOHUM00000251074"; transcript_id "PGOHUM00000251074"; All_Transcript_IDs_Within_The_Span_of_Gene1:"ENST00000440862.1","ENST00000429388.1","ENST00000418192.1","ENST00000445753.1"; Matching_LNC_(GID:SpnScr:Orient:ExExScr)"ENSG00000223804.1"_7:0.41:S:0.41,"ENSG00000223804.1"_6:0.56:S:0.56,"ENSG00000223804.1"_5:0.87:S:0.87,"ENSG00000223804.1"_4:0.87:S:0.87,%Highest_Span_Score:Intersect Anti…	4	0		0	0
chr1	hg19_pseudoYale60	exon	144284620	144284853	0	-	.	chr1	hg19_pseudoYale60	exon	144284620	144284853	0	-	.	gene_id "PGOHUM00000251076"; transcript_id "PGOHUM00000251076"; All_Transcript_IDs_Within_The_Span_of_Gene1:"AK294414","AB527190","BC148331","AK295639","AF379624","AF419616","AK095459","AF379626","AF380580","AK292666","AF379633","CR936830","AF379633_dup1","AF379616","CS106980","AX746564","AK090660"; Matching_mRNA_(GID:SpnScr:Orient:ExExScr)"AK090660":0.00:S:0.10,"AX746564":0.00:S:0.10,"CS106980":…	3	14	gene_id "PGOHUM00000251076"; transcript_id "PGOHUM00000251076";All_Transcript_IDs_Within_The_Span_of_Gene1_and_EST:"AI480091","AA676881","AW748437_dup1","DB092460"; Matching_EST_(GID:SpnScr:Orient:ExExScr)"DB092460":0.03:S:0.24,"AW748437"_1:0.06:A:0.06,"AA676881":0.06:A:0.46,"AI480091":0.00:A:0.00,%Highest_Span_Score:Intersect Anti:Sense:Prop Anti:Highest_ExEx_Score,0.06,3,1,0.8,0.46%;	1	3	gene_id "PGOHUM00000251076"; transcript_id "PGOHUM00000251076"; All_Transcript_IDs_Within_The_Span_of_Gene1:"ENST00000426301.1","ENST00000422036.1","ENST00000446174.1","ENST00000411795.1","ENST00000429241.1","ENST00000452480.1","ENST00000436211.1","ENST00000418974.1"; Matching_LNC_(GID:SpnScr:Orient:ExExScr)"ENSG00000235398.3"_30:0.97:S:0.97,"ENSG00000235398.3"_29:0.97:S:0.97,"ENSG00000235398.3"_…	8	0		0	0
chr1	hg19_pseudoYale60	exon	144340432	144340613	0	-	.	chr1	hg19_pseudoYale60	exon	144340432	144340613	0	-	.	gene_id "PGOHUM00000251078"; transcript_id "PGOHUM00000251078"; All_Transcript_IDs_Within_The_Span_of_Gene1:"AK294414","AB527190","BC148331","AK295639","AF379624","AF419616","AK095459","AF379626","AF380580","AK292666","AF379633","CR936830","AF379633_dup1","AF379616","BC061517","BC073170","BC009950","BC094809","BC063535","BC089397","BC021732","AK311378","AX746564","AK090660","BC099898","DQ786219_d…	12	16	gene_id "PGOHUM00000251078"; transcript_id "PGOHUM00000251078";All_Transcript_IDs_Within_The_Span_of_Gene1_and_EST:"AA863228","AI480091","AI360454","AI185448","AI191226","AW868009","AA333350","AA532655_dup1","AA573313","AA459713_dup1","AI313001","AI224713","AI250468","AI250489","AI270893","AI271087","AI305755","AI610017","AI610965","AL118843_dup1","AW965349","BE349878","BE858551","BE890886","BE40…	75	17	gene_id "PGOHUM00000251078"; transcript_id "PGOHUM00000251078"; All_Transcript_IDs_Within_The_Span_of_Gene1:"ENST00000433598.1","ENST00000414119.2","ENST00000422629.2","ENST00000441423.1","ENST00000411795.1","ENST00000439332.1","ENST00000440719.1","ENST00000426301.1"; Matching_LNC_(GID:SpnScr:Orient:ExExScr)"ENSG00000235398.3"_60:0.08:S:0.08,"ENSG00000235398.3"_59:0.19:S:0.19,"ENSG00000235398.3"_…	8	0		0	0
chr1	hg19_pseudoYale60	exon	144464862	144465095	0	-	.	chr1	hg19_pseudoYale60	exon	144464862	144465095	0	-	.	gene_id "PGOHUM00000251079"; transcript_id "PGOHUM00000251079"; All_Transcript_IDs_Within_The_Span_of_Gene1:"AK294414","AB527190","BC148331","AK295639","AF379624","AF419616","AK095459","AF379626","AF380580","AK292666","AF379633","CR936830","AF379633_dup1","AF379616","AX746564_dup1","AK090660_dup1"; Matching_mRNA_(GID:SpnScr:Orient:ExExScr)"AK090660"_1:0.00:S:0.10,"AX746564"_1:0.00:S:0.10,"AF37961…	2	14	gene_id "PGOHUM00000251079"; transcript_id "PGOHUM00000251079";All_Transcript_IDs_Within_The_Span_of_Gene1_and_EST:"AA676881_dup1","AA578314","AI052221_dup1","AW748437_dup2","BE349878","BF510595","DA131044","DB092460_dup1","H93383"; Matching_EST_(GID:SpnScr:Orient:ExExScr)"H93383":0.00:A:0.00,"DB092460"_1:0.03:S:0.24,"DA131044":0.00:A:0.00,"BF510595":0.00:A:0.00,"BE349878":0.00:A:0.00,"AW748437"_…	3	6	gene_id "PGOHUM00000251079"; transcript_id "PGOHUM00000251079"; All_Transcript_IDs_Within_The_Span_of_Gene1:"ENST00000430014.1","ENST00000443242.1","ENST00000454100.1","ENST00000437785.1","ENST00000444499.1","ENST00000421955.1","ENST00000428309.1","ENST00000429496.1"; Matching_LNC_(GID:SpnScr:Orient:ExExScr)"ENSG00000236943.1"_30:0.97:S:0.97,"ENSG00000236943.1"_29:0.97:S:0.97,"ENSG00000236943.1"_…	8	0		0	0
chr1	hg19_pseudoYale60	exon	144520680	144520861	0	-	.	chr1	hg19_pseudoYale60	exon	144520680	144520861	0	-	.	gene_id "PGOHUM00000251080"; transcript_id "PGOHUM00000251080"; All_Transcript_IDs_Within_The_Span_of_Gene1:"AK294414","AB527190","BC148331","AK295639","AF379624","AF419616","AK095459","AF379626","AF380580","AK292666","AF379633","CR936830","AF379633_dup1","AF379616","BC061517_dup1","BC073170_dup1","BC009950_dup1","BC094809_dup1","BC063535_dup1","BC089397_dup1","BC021732_dup1","AX746564_dup1","AK0…	9	14	gene_id "PGOHUM00000251080"; transcript_id "PGOHUM00000251080";All_Transcript_IDs_Within_The_Span_of_Gene1_and_EST:"AA863228_dup1","AI360454_dup1","AI185448_dup1","AI313001_dup1","AI223736","AI246419","AW868009_dup1","AW868030","AW404170","AW965349_dup1","BE858551_dup1","BE041904_dup1","BG059210","BM669256_dup1","BM717214_dup1","BM050652_dup1","BM698977_dup1","BM681373","BM728199","BM691564","BQ0…	28	2	gene_id "PGOHUM00000251080"; transcript_id "PGOHUM00000251080"; All_Transcript_IDs_Within_The_Span_of_Gene1:"ENST00000435404.1","ENST00000414344.1","ENST00000426786.1","ENST00000411760.1","ENST00000437785.1","ENST00000458262.1","ENST00000442509.1","ENST00000411941.1","ENST00000430014.1"; Matching_LNC_(GID:SpnScr:Orient:ExExScr)"ENSG00000236943.1"_62:0.08:S:0.08,"ENSG00000236943.1"_61:0.19:S:0.19,…	9	0		0	0
chr1	hg19_pseudoYale60	exon	146093164	146093280	0	+	.	chr1	hg19_pseudoYale60	exon	146093164	146093280	0	+	.	gene_id "PGOHUM00000244957"; transcript_id "PGOHUM00000244957"; All_Transcript_IDs_Within_The_Span_of_Gene1:"AK092351","AX747492","AK125792_dup2","AF379619","AF420437","BC033999"; Matching_mRNA_(GID:SpnScr:Orient:ExExScr)"BC033999":0.17:S:0.21,"AF420437":0.00:A:0.00,"AF379619":0.00:A:0.00,"AK125792"_2:0.00:S:0.00,"AX747492":0.00:S:0.00,"AK092351":0.00:S:0.00,%Highest_Span_Score:Intersect Anti:Sen…	4	2	gene_id "PGOHUM00000244957"; transcript_id "PGOHUM00000244957";All_Transcript_IDs_Within_The_Span_of_Gene1_and_EST:"AL040349","AL691986","AW955266","AW170075","AA393334","AI699984","BE771794","BG723168","BU687451","BF056864","BF508261","BI561716","BX108240","CD626931","CN412221","DA301098","DB049385","DB066368","DB078342","DB100950","EC552553"; Matching_EST_(GID:SpnScr:Orient:ExExScr)"EC552553":0…	15	6	gene_id "PGOHUM00000244957"; transcript_id "PGOHUM00000244957"; All_Transcript_IDs_Within_The_Span_of_Gene1:"ENST00000488578.1"; Matching_LNC_(GID:SpnScr:Orient:ExExScr)"ENSG00000227733.3":0.00:A:0.06,%Highest_Span_Score:Intersect Anti:Sense:Prop Anti:Highest_ExEx_Score,0.00,1,0,1.0,0.06%;	0	1		0	0
chr1	hg19_pseudoYale60	exon	147467828	147481824	0	-	.	chr1	hg19_pseudoYale60	exon	147467828	147481824	0	-	.	gene_id "PGOHUM00000244223"; transcript_id "PGOHUM00000244223"; All_Transcript_IDs_Within_The_Span_of_Gene1:"AK126719_dup1","CU675434_dup1"; Matching_mRNA_(GID:SpnScr:Orient:ExExScr)"CU675434"_1:0.35:A:0.35,"AK126719"_1:0.77:S:0.49,%Highest_Span_Score:Intersect Anti:Sense:Prop Anti:Highest_ExEx_Score,0.77,1,1,0.5,0.49%;	1	1	gene_id "PGOHUM00000244223"; transcript_id "PGOHUM00000244223";All_Transcript_IDs_Within_The_Span_of_Gene1_and_EST:"AA348598_dup2","AA336460_dup2","AA337952_dup2","AA693841_dup1","AI492285_dup2","AI768568_dup2","AI887675_dup2","AI887669_dup2","AI801893_dup2","AI640761_dup1","AI038958_dup1","AI380615_dup1","AW243087_dup1","AW844488_dup2","BE832953_dup2","BE833041_dup2","BE491963_dup2","BE090292_du…	24	21	gene_id "PGOHUM00000244223"; transcript_id "PGOHUM00000244223"; All_Transcript_IDs_Within_The_Span_of_Gene1:"ENST00000401008.2"; Matching_LNC_(GID:SpnScr:Orient:ExExScr)"ENSG00000215859.4":0.77:S:0.58,%Highest_Span_Score:Intersect Anti:Sense:Prop Anti:Highest_ExEx_Score,0.77,0,1,0.0,0.58%;	1	0		0	0
chr1	hg19_pseudoYale60	exon	147634996	147635112	0	+	.	chr1	hg19_pseudoYale60	exon	147634996	147635112	0	+	.	gene_id "PGOHUM00000244971"; transcript_id "PGOHUM00000244971"; All_Transcript_IDs_Within_The_Span_of_Gene1:"BC089398_dup1","BC086308_dup1","BC094705","AK300749","AY894563","AY894561","BC033999_dup1"; Matching_mRNA_(GID:SpnScr:Orient:ExExScr)"BC033999"_1:0.17:S:0.21,"AY894561":0.00:A:0.00,"AY894563":0.00:A:0.00,"AK300749":0.00:A:0.00,"BC094705":0.00:A:0.00,"BC086308"_1:0.00:A:0.00,"BC089398"_1:0.…	1	6	gene_id "PGOHUM00000244971"; transcript_id "PGOHUM00000244971";All_Transcript_IDs_Within_The_Span_of_Gene1_and_EST:"AA947785","AA393334_dup1","AI699984_dup1","BE299779","BF872384","BF359087","BF056864_dup1","BF508261_dup1","BI561716_dup1","BX108240_dup1","CA446661","CN415339","CN412221_dup1","DA686470","DA040291","DA470458","DA940426","DB000146","EC480986","EC093873","HX787715","HX786941"; Matchi…	9	13	gene_id "PGOHUM00000244971"; transcript_id "PGOHUM00000244971"; All_Transcript_IDs_Within_The_Span_of_Gene1:"ENST00000432038.1","ENST00000411978.1"; Matching_LNC_(GID:SpnScr:Orient:ExExScr)"ENSG00000232265.2"_1:0.02:S:0.02,"ENSG00000232265.2":0.41:S:0.41,%Highest_Span_Score:Intersect Anti:Sense:Prop Anti:Highest_ExEx_Score,0.41,0,2,0.0,0.41%;	2	0		0	0
chr1	hg19_pseudoYale60	exon	147892524	147892757	0	+	.	chr1	hg19_pseudoYale60	exon	147892524	147892757	0	+	.	gene_id "PGOHUM00000251128"; transcript_id "PGOHUM00000251128"; All_Transcript_IDs_Within_The_Span_of_Gene1:"BC089398_dup1","BC086308_dup1","BC094705","AK300749","AY894563","AY894561","AK097058_dup1","AK311108_dup1"; Matching_mRNA_(GID:SpnScr:Orient:ExExScr)"AK311108"_1:0.01:S:0.12,"AK097058"_1:0.00:A:0.00,"AY894561":0.00:A:0.00,"AY894563":0.00:A:0.00,"AK300749":0.00:A:0.00,"BC094705":0.00:A:0.00…	1	7	gene_id "PGOHUM00000251128"; transcript_id "PGOHUM00000251128";All_Transcript_IDs_Within_The_Span_of_Gene1_and_EST:"AA947785","AA883772_dup1","AV711778_dup1","AW748437_dup3","BE299779","BF872384","BI912967_dup1","BM928261_dup1","BX442013_dup1","BX464028_dup1","CA446661","CN415339","CR746295_dup1","DA686470","DA040291","DA470458","DA940426","DA458817","DB000146","DA928860","DA097547_dup1","DA52184…	24	15	gene_id "PGOHUM00000251128"; transcript_id "PGOHUM00000251128"; All_Transcript_IDs_Within_The_Span_of_Gene1:"ENST00000426101.1","ENST00000445243.1"; Matching_LNC_(GID:SpnScr:Orient:ExExScr)"ENSG00000231551.2"_3:0.97:S:0.97,"ENSG00000231551.2"_2:0.97:S:0.97,%Highest_Span_Score:Intersect Anti:Sense:Prop Anti:Highest_ExEx_Score,0.97,0,2,0.0,0.97%;	2	0		0	0
chr1	hg19_pseudoYale60	exon	147931630	147931811	0	-	.	chr1	hg19_pseudoYale60	exon	147931630	147931811	0	-	.	gene_id "PGOHUM00000251083"; transcript_id "PGOHUM00000251083"; All_Transcript_IDs_Within_The_Span_of_Gene1:"BC089398_dup1","BC086308_dup1","BC094705","AK300749","AY894563","AY894561","AK097058_dup1","BC110832","BC071624_dup1","AK310186_dup1","AK309393_dup1","AK310056_dup1","BC099898_dup1","BC150590_dup1"; Matching_mRNA_(GID:SpnScr:Orient:ExExScr)"BC150590"_1:0.17:A:0.09,"BC099898"_1:0.16:S:0.14,…	13	1	gene_id "PGOHUM00000251083"; transcript_id "PGOHUM00000251083";All_Transcript_IDs_Within_The_Span_of_Gene1_and_EST:"AA947785","AA333350_dup1","AA532655_dup2","AA573313_dup1","AA459713_dup2","AI313001_dup2","AI224713_dup1","AI250468_dup1","AI250489_dup1","AI270893_dup1","AI271087_dup1","AI305755_dup1","AI610017_dup1","AI610965_dup1","AL118843_dup2","BE299779","BF872384","BM928207","BE041904_dup2",…	71	17	gene_id "PGOHUM00000251083"; transcript_id "PGOHUM00000251083"; All_Transcript_IDs_Within_The_Span_of_Gene1:"ENST00000417554.1","ENST00000381475.3"; Matching_LNC_(GID:SpnScr:Orient:ExExScr)"ENSG00000215863.2"_2:0.20:S:0.20,"ENSG00000215863.2"_1:0.16:S:0.13,%Highest_Span_Score:Intersect Anti:Sense:Prop Anti:Highest_ExEx_Score,0.20,0,2,0.0,0.20%;	2	0		0	0
chr1	hg19_pseudoYale60	exon	148881948	148882367	0	+	.	chr1	hg19_pseudoYale60	exon	148881948	148882367	0	+	.	gene_id "PGOHUM00000244981"; transcript_id "PGOHUM00000244981"; All_Transcript_IDs_Within_The_Span_of_Gene1:"AK310441","AK125792"; Matching_mRNA_(GID:SpnScr:Orient:ExExScr)"AK125792":0.00:A:0.00,"AK310441":0.02:S:0.16,%Highest_Span_Score:Intersect Anti:Sense:Prop Anti:Highest_ExEx_Score,0.02,1,1,0.5,0.16%;	1	1	gene_id "PGOHUM00000244981"; transcript_id "PGOHUM00000244981";All_Transcript_IDs_Within_The_Span_of_Gene1_and_EST:"BF997180","BQ365336","DB146381","DB139904","DB078952","DB093240"; Matching_EST_(GID:SpnScr:Orient:ExExScr)"DB093240":0.03:S:0.27,"DB078952":0.03:S:0.33,"DB139904":0.00:A:0.00,"DB146381":0.00:A:0.00,"BQ365336":0.22:S:0.05,"BF997180":0.00:A:0.00,%Highest_Span_Score:Intersect Anti:Sens…	3	3	gene_id "PGOHUM00000244981"; transcript_id "PGOHUM00000244981"; All_Transcript_IDs_Within_The_Span_of_Gene1:"TCONS_l2_00002184","TCONS_l2_00000577"; Matching_LINC_(GID:SpnScr:Orient:ExExScr)"TCONS_l2_00000577":0.66:S:0.10,"TCONS_l2_00002184":0.22:S:0.15,%Highest_Span_Score:Intersect Anti:Sense:Prop Anti:Highest_ExEx_Score,0.66,0,2,0.0,0.15%;	2	0		0	0
chr1	hg19_wgEncodeGencodePseudoGeneV17	exon	148902023	148903103	0	+	.	chr1	hg19_wgEncodeGencodePseudoGeneV17	exon	148902023	148903103	0	+	.	gene_id "ENST00000535197.1"; transcript_id "ENST00000535197.1"; All_Transcript_IDs_Within_The_Span_of_Gene1:"AK310441","AK125792","AK225830","DQ786230"; Matching_mRNA_(GID:SpnScr:Orient:ExExScr)"DQ786230":0.00:S:0.00,"AK225830":0.49:S:0.49,"AK125792":0.00:A:0.00,"AK310441":0.00:S:0.01,%Highest_Span_Score:Intersect Anti:Sense:Prop Anti:Highest_ExEx_Score,0.49,1,3,0.3,0.49%;	3	1	gene_id "ENST00000535197.1"; transcript_id "ENST00000535197.1";All_Transcript_IDs_Within_The_Span_of_Gene1_and_EST:"BF997180","BX098416","CD609576","CD609580","CD609582","CD609575","CD609579","CD609581","CD609577","CD609578","DB146381","DB139904","DA917412","HY134428","HY153501"; Matching_EST_(GID:SpnScr:Orient:ExExScr)"HY153501":0.24:S:0.24,"HY134428":0.23:S:0.23,"DA917412":0.38:S:0.38,"DB139904…	8	7	gene_id "ENST00000535197.1"; transcript_id "ENST00000535197.1"; All_Transcript_IDs_Within_The_Span_of_Gene1:"TCONS_l2_00002184"; Matching_LINC_(GID:SpnScr:Orient:ExExScr)"TCONS_l2_00002184":0.00:S:0.01,%Highest_Span_Score:Intersect Anti:Sense:Prop Anti:Highest_ExEx_Score,0.00,0,1,0.0,0.01%;	1	0		0	0
chr1	hg19_pseudoYale60	exon	148932780	148932920	0	+	.	chr1	hg19_pseudoYale60	exon	148932780	148932920	0	+	.	gene_id "PGOHUM00000244983"; transcript_id "PGOHUM00000244983"; All_Transcript_IDs_Within_The_Span_of_Gene1:"AK125792","AK311729"; Matching_mRNA_(GID:SpnScr:Orient:ExExScr)"AK311729":0.01:S:0.24,"AK125792":0.00:A:0.00,%Highest_Span_Score:Intersect Anti:Sense:Prop Anti:Highest_ExEx_Score,0.01,1,1,0.5,0.24%;	1	1	gene_id "PGOHUM00000244983"; transcript_id "PGOHUM00000244983";All_Transcript_IDs_Within_The_Span_of_Gene1_and_EST:"AA303661","AA370440","AA451763","AA355556","AA378788","AA721582","AA039451","AA044644","AI623211","AI808342","AI090142","AI142438","AI620177","AI131212","AI832177","AI654418","AI739124","AI081129","AI087158","AW954772","AW958253","AW751421","AW418954","BF997180","BE003236","BE814857…	57	6	gene_id "PGOHUM00000244983"; transcript_id "PGOHUM00000244983"; All_Transcript_IDs_Within_The_Span_of_Gene1:"ENST00000457390.1","ENST00000420597.1","ENST00000452399.1","ENST00000294715.2"; Matching_LNC_(GID:SpnScr:Orient:ExExScr)"ENSG00000232527.3"_6:0.22:S:0.48,"ENSG00000232527.3"_5:0.96:S:0.96,"ENSG00000232527.3"_4:0.96:S:0.96,"ENSG00000232527.3"_3:0.96:S:0.96,%Highest_Span_Score:Intersect Anti…	4	0		0	0
chr1	hg19_pseudoYale60	exon	149287850	149288196	0	+	.	chr1	hg19_pseudoYale60	exon	149287850	149288196	0	+	.	gene_id "PGOHUM00000244989"; transcript_id "PGOHUM00000244989"; All_Transcript_IDs_Within_The_Span_of_Gene1:"BC023516","AK124550"; Matching_mRNA_(GID:SpnScr:Orient:ExExScr)"AK124550":0.09:S:0.03,"BC023516":0.08:S:0.12,%Highest_Span_Score:Intersect Anti:Sense:Prop Anti:Highest_ExEx_Score,0.09,0,2,0.0,0.12%;	2	0	gene_id "PGOHUM00000244989"; transcript_id "PGOHUM00000244989";All_Transcript_IDs_Within_The_Span_of_Gene1_and_EST:"AI052221","AA669087","AA648975","AA742654","AA081506","AA713827","AI984592","AI186855","AL702425","AW511325","AW205774","AW975598","BI906485","BM725586","BE676150","BE048477","BF689700","BF589786","BF940545","BM725586_dup2","BM720312","BU526846","BX093077","DB069858","DB097529","DR0…	14	17	gene_id "PGOHUM00000244989"; transcript_id "PGOHUM00000244989"; All_Transcript_IDs_Within_The_Span_of_Gene1:"ENST00000433084.1"; Matching_LNC_(GID:SpnScr:Orient:ExExScr)"ENSG00000235999.1":0.08:S:0.12,%Highest_Span_Score:Intersect Anti:Sense:Prop Anti:Highest_ExEx_Score,0.08,0,1,0.0,0.12%;	1	0		0	0
chr1	hg19_pseudoYale60	exon	149370596	149378133	0	+	.	chr1	hg19_pseudoYale60	exon	149370596	149378133	0	+	.	gene_id "PGOHUM00000251132"; transcript_id "PGOHUM00000251132"; All_Transcript_IDs_Within_The_Span_of_Gene1:"AK291502","AK311303"; Matching_mRNA_(GID:SpnScr:Orient:ExExScr)"AK311303":0.46:S:0.23,"AK291502":0.02:S:0.23,%Highest_Span_Score:Intersect Anti:Sense:Prop Anti:Highest_ExEx_Score,0.46,0,2,0.0,0.23%;	2	0	gene_id "PGOHUM00000251132"; transcript_id "PGOHUM00000251132";All_Transcript_IDs_Within_The_Span_of_Gene1_and_EST:"AI052221","AA031327","AA994405","AA031328","AI091630","AI200335","AI365268","AI468467_dup1","AW340076","AW805011_dup1","AW197534","BF689291","BI906485","BF439359","BF061349","BF934601","BF940207","BF378926_dup1","BI049342","BI560968","BM669833","BM684286","BP293904","BP293715","BQ94…	35	10	gene_id "PGOHUM00000251132"; transcript_id "PGOHUM00000251132"; All_Transcript_IDs_Within_The_Span_of_Gene1:"TCONS_l2_00002197","TCONS_l2_00002195","TCONS_l2_00000595","TCONS_l2_00000596","TCONS_l2_00002198"; Matching_LINC_(GID:SpnScr:Orient:ExExScr)"TCONS_l2_00002198":0.61:S:0.58,"TCONS_l2_00000596":0.48:S:0.33,"TCONS_l2_00000595":0.76:S:0.33,"TCONS_l2_00002195":0.84:S:0.41,"TCONS_l2_00002197":0…	5	0		0	0
chr1	hg19_wgEncodeGencodePseudoGeneV17	exon	149398799	149399179	0	-	.	chr1	hg19_wgEncodeGencodePseudoGeneV17	exon	149398799	149399179	0	-	.	gene_id "ENST00000449108.1"; transcript_id "ENST00000449108.1"; All_Transcript_IDs_Within_The_Span_of_Gene1:"AK291502","BC073925","BC110793"; Matching_mRNA_(GID:SpnScr:Orient:ExExScr)"BC110793":0.18:S:0.10,"BC073925":0.16:S:0.16,"AK291502":0.00:A:0.00,%Highest_Span_Score:Intersect Anti:Sense:Prop Anti:Highest_ExEx_Score,0.18,1,2,0.3,0.16%;	2	1	gene_id "ENST00000449108.1"; transcript_id "ENST00000449108.1";All_Transcript_IDs_Within_The_Span_of_Gene1_and_EST:"AI052221","AI660196_dup1","BF689291","BI906485","BE275326","BI763828","BI835586","DA647215","DA956695","DB069858","DB097529","DA081619","DA866291","DA869384","DB199230"; Matching_EST_(GID:SpnScr:Orient:ExExScr)"DB199230":0.00:S:0.13,"DA869384":0.01:S:0.08,"DA866291":0.01:S:0.12,"DA0…	8	7	gene_id "ENST00000449108.1"; transcript_id "ENST00000449108.1"; All_Transcript_IDs_Within_The_Span_of_Gene1:"TCONS_l2_00001517"; Matching_LINC_(GID:SpnScr:Orient:ExExScr)"TCONS_l2_00001517":0.02:S:0.32,%Highest_Span_Score:Intersect Anti:Sense:Prop Anti:Highest_ExEx_Score,0.02,0,1,0.0,0.32%;	1	0		0	0
chr1	hg19_wgEncodeGencodePseudoGeneV17	exon	149576613	149576700	0	+	.	chr1	hg19_wgEncodeGencodePseudoGeneV17	exon	149576613	149576700	0	+	.	gene_id "ENST00000452356.2"; transcript_id "ENST00000452356.2"; All_Transcript_IDs_Within_The_Span_of_Gene1:"AK291502","BC110832_dup1","BC021732_dup2","AK311378_dup1","BC063535_dup2","AK307112","AB007962","AK309334","BC009950_dup2","BC094809_dup2","BC099898_dup2","BC061517_dup2","BC073170_dup2","AK090660_dup2","AX746564_dup2","BC047032_dup1"; Matching_mRNA_(GID:SpnScr:Orient:ExExScr)"BC047032"_1:…	16	0	gene_id "ENST00000452356.2"; transcript_id "ENST00000452356.2";All_Transcript_IDs_Within_The_Span_of_Gene1_and_EST:"AI052221","AA459713_dup3","AA588208","AA532655_dup3","AA333350_dup2","AI360454_dup2","AI309403_dup1","AI309379_dup1","AI306321_dup1","AI800260","AI223528_dup1","AI223544_dup1","AI224241_dup1","AI250299_dup1","AI250475_dup1","AI311612_dup1","AI334922_dup1","AI335299_dup1","AI345855_d…	115	22	gene_id "ENST00000452356.2"; transcript_id "ENST00000452356.2"; All_Transcript_IDs_Within_The_Span_of_Gene1:"ENST00000440084.1","ENST00000445225.1","ENST00000447883.2"; Matching_LNC_(GID:SpnScr:Orient:ExExScr)"ENSG00000233368.2":0.63:A:0.16,"ENSG00000232151.4"_1:0.03:S:0.21,"ENSG00000232151.4":0.01:S:0.08,%Highest_Span_Score:Intersect Anti:Sense:Prop Anti:Highest_ExEx_Score,0.63,1,2,0.3,0.21%;	2	1		0	0
chr1	hg19_pseudoYale60	exon	149627365	149627514	0	+	.	chr1	hg19_pseudoYale60	exon	149627365	149627514	0	+	.	gene_id "PGOHUM00000251134"; transcript_id "PGOHUM00000251134"; All_Transcript_IDs_Within_The_Span_of_Gene1:"AK291502","BC110832_dup1","AK307112","AB007962","AK309334","AK090660_dup2","AX746564_dup2"; Matching_mRNA_(GID:SpnScr:Orient:ExExScr)"AX746564"_2:0.00:S:0.08,"AK090660"_2:0.00:S:0.08,"AK309334":0.00:S:0.00,"AB007962":0.00:S:0.05,"AK307112":0.00:S:0.00,"BC110832"_1:0.00:S:0.00,"AK291502":0.…	7	0	gene_id "PGOHUM00000251134"; transcript_id "PGOHUM00000251134";All_Transcript_IDs_Within_The_Span_of_Gene1_and_EST:"AI052221","AV698138","BF689291","BI758103","BU608060","CA777075","CA777704","CD698854_dup1","CD365307","CK000370","DA647215","DA956695","DB069858","DB097529","DA239089_dup1","DA439937","DA721933","DA755472","DA755618","DA857380","DA221467","DA711671","DA726693","DA579001","DA041612"…	35	0	gene_id "PGOHUM00000251134"; transcript_id "PGOHUM00000251134"; All_Transcript_IDs_Within_The_Span_of_Gene1:"ENST00000440084.1","ENST00000445225.1"; Matching_LNC_(GID:SpnScr:Orient:ExExScr)"ENSG00000232151.4"_5:0.71:S:0.71,"ENSG00000232151.4"_4:0.71:S:0.71,%Highest_Span_Score:Intersect Anti:Sense:Prop Anti:Highest_ExEx_Score,0.71,0,2,0.0,0.71%;	2	0		0	0
chr1	hg19_pseudoYale60	exon	149632460	149632693	0	+	.	chr1	hg19_pseudoYale60	exon	149632460	149632693	0	+	.	gene_id "PGOHUM00000251135"; transcript_id "PGOHUM00000251135"; All_Transcript_IDs_Within_The_Span_of_Gene1:"AK291502","BC110832_dup1","AK307112","AB007962","AK309334","AK090660_dup2","AX746564_dup2"; Matching_mRNA_(GID:SpnScr:Orient:ExExScr)"AX746564"_2:0.00:S:0.11,"AK090660"_2:0.00:S:0.11,"AK309334":0.00:S:0.00,"AB007962":0.00:S:0.06,"AK307112":0.00:S:0.00,"BC110832"_1:0.00:S:0.00,"AK291502":0.…	7	0	gene_id "PGOHUM00000251135"; transcript_id "PGOHUM00000251135";All_Transcript_IDs_Within_The_Span_of_Gene1_and_EST:"AI052221","AA676881_dup2","AV698138","AW748437_dup4","BF689291","BI758103","BU608060","CA777075","CA777704","CD698854_dup1","CD365307","CK000370","DA647215","DA956695","DB069858","DB097529","DA239089_dup1","DA439937","DA721933","DA755472","DA755618","DA857380","DA221467","DA711671",…	35	2	gene_id "PGOHUM00000251135"; transcript_id "PGOHUM00000251135"; All_Transcript_IDs_Within_The_Span_of_Gene1:"ENST00000440084.1","ENST00000445225.1","ENST00000414422.1"; Matching_LNC_(GID:SpnScr:Orient:ExExScr)"ENSG00000232151.4"_8:0.97:S:0.97,"ENSG00000232151.4"_7:0.97:S:0.97,"ENSG00000232151.4"_6:0.97:S:0.97,%Highest_Span_Score:Intersect Anti:Sense:Prop Anti:Highest_ExEx_Score,0.97,0,3,0.0,0.97%;	3	0		0	0
chr1	hg19_pseudoYale60	exon	149646993	149649143	0	+	.	chr1	hg19_pseudoYale60	exon	149646993	149649143	0	+	.	gene_id "PGOHUM00000256883"; transcript_id "PGOHUM00000256883"; All_Transcript_IDs_Within_The_Span_of_Gene1:"AK291502","BC110832_dup1","AK307112","AB007962","AK309334"; Matching_mRNA_(GID:SpnScr:Orient:ExExScr)"AK309334":0.02:S:0.00,"AB007962":0.03:S:0.06,"AK307112":0.02:S:0.00,"BC110832"_1:0.02:S:0.00,"AK291502":0.01:S:0.00,%Highest_Span_Score:Intersect Anti:Sense:Prop Anti:Highest_ExEx_Score,0.…	5	0	gene_id "PGOHUM00000256883"; transcript_id "PGOHUM00000256883";All_Transcript_IDs_Within_The_Span_of_Gene1_and_EST:"AA023020_dup1","AV698138","BF689291","BI758103","BU608060","CA777075","CA777704","CD698854_dup1","CD365307","CK000370","DA647215","DA956695","DB221055","DB216322","DA239089_dup1","DA439937","DA721933","DA755472","DA755618","DA857380","DA221467","DA711671","DA726693","DA579001","DA04…	31	3	gene_id "PGOHUM00000256883"; transcript_id "PGOHUM00000256883"; All_Transcript_IDs_Within_The_Span_of_Gene1:"ENST00000445225.1"; Matching_LNC_(GID:SpnScr:Orient:ExExScr)"ENSG00000232151.4"_17:0.51:S:0.51,%Highest_Span_Score:Intersect Anti:Sense:Prop Anti:Highest_ExEx_Score,0.51,0,1,0.0,0.51%;	1	0		0	0
chr1	hg19_pseudoYale60	exon	151993641	151993868	0	+	.	chr1	hg19_pseudoYale60	exon	151993641	151993868	0	+	.	gene_id "PGOHUM00000245002"; transcript_id "PGOHUM00000245002"; All_Transcript_IDs_Within_The_Span_of_Gene1:"AK125884","AF379625"; Matching_mRNA_(GID:SpnScr:Orient:ExExScr)"AF379625":0.01:S:0.09,"AK125884":0.00:S:0.07,%Highest_Span_Score:Intersect Anti:Sense:Prop Anti:Highest_ExEx_Score,0.01,0,2,0.0,0.09%;	2	0	gene_id "PGOHUM00000245002"; transcript_id "PGOHUM00000245002";All_Transcript_IDs_Within_The_Span_of_Gene1_and_EST:"AL110415","CB136912","DB023304"; Matching_EST_(GID:SpnScr:Orient:ExExScr)"DB023304":0.01:S:0.07,"CB136912":0.01:A:0.00,"AL110415":0.07:S:0.03,%Highest_Span_Score:Intersect Anti:Sense:Prop Anti:Highest_ExEx_Score,0.07,1,2,0.3,0.07%;	2	1	gene_id "PGOHUM00000245002"; transcript_id "PGOHUM00000245002"; All_Transcript_IDs_Within_The_Span_of_Gene1:"ENST00000432386.1"; Matching_LNC_(GID:SpnScr:Orient:ExExScr)"ENSG00000229021.2":0.00:S:0.07,%Highest_Span_Score:Intersect Anti:Sense:Prop Anti:Highest_ExEx_Score,0.00,0,1,0.0,0.07%;	1	0		0	0
chr1	hg19_wgEncodeGencodePseudoGeneV17	exon	155618192	155618453	0	-	.	chr1	hg19_wgEncodeGencodePseudoGeneV17	exon	155618192	155618453	0	-	.	gene_id "ENST00000500626.2"; transcript_id "ENST00000500626.2"; All_Transcript_IDs_Within_The_Span_of_Gene1:"BC092439","BC041646"; Matching_mRNA_(GID:SpnScr:Orient:ExExScr)"BC041646":0.00:S:0.10,"BC092439":0.00:S:0.11,%Highest_Span_Score:Intersect Anti:Sense:Prop Anti:Highest_ExEx_Score,0.00,0,2,0.0,0.11%;	2	0	gene_id "ENST00000500626.2"; transcript_id "ENST00000500626.2";All_Transcript_IDs_Within_The_Span_of_Gene1_and_EST:"BE551074","BI062543","BU674582","BM910699","CD518953","CD104832","CF129281","DW440274","N88803"; Matching_EST_(GID:SpnScr:Orient:ExExScr)"N88803":0.00:A:0.00,"DW440274":0.00:S:0.11,"CF129281":0.04:S:0.07,"CD104832":0.00:S:0.06,"CD518953":0.00:S:0.03,"BM910699":0.00:S:0.05,"BU674582"…	6	3	gene_id "ENST00000500626.2"; transcript_id "ENST00000500626.2"; All_Transcript_IDs_Within_The_Span_of_Gene1:"TCONS_l2_00002667","TCONS_l2_00001553"; Matching_LINC_(GID:SpnScr:Orient:ExExScr)"TCONS_l2_00001553":0.30:S:0.04,"TCONS_l2_00002667":0.48:S:0.04,%Highest_Span_Score:Intersect Anti:Sense:Prop Anti:Highest_ExEx_Score,0.48,0,2,0.0,0.04%;	2	0		0	0
chr1	hg19_pseudoYale60	exon	157899314	157899637	0	+	.	chr1	hg19_pseudoYale60	exon	157899314	157899637	0	+	.	gene_id "PGOHUM00000245024"; transcript_id "PGOHUM00000245024"; All_Transcript_IDs_Within_The_Span_of_Gene1:"AK057438"; Matching_mRNA_(GID:SpnScr:Orient:ExExScr)"AK057438":0.01:S:0.16,%Highest_Span_Score:Intersect Anti:Sense:Prop Anti:Highest_ExEx_Score,0.01,0,1,0.0,0.16%;	1	0	gene_id "PGOHUM00000245024"; transcript_id "PGOHUM00000245024";All_Transcript_IDs_Within_The_Span_of_Gene1_and_EST:"BG194330","BG197824","BG208881","DB061098","DB022985"; Matching_EST_(GID:SpnScr:Orient:ExExScr)"DB022985":0.01:S:0.16,"DB061098":0.01:S:0.20,"BG208881":0.02:A:0.04,"BG197824":0.02:A:0.14,"BG194330":0.02:S:0.10,%Highest_Span_Score:Intersect Anti:Sense:Prop Anti:Highest_ExEx_Score,0.0…	3	2	gene_id "PGOHUM00000245024"; transcript_id "PGOHUM00000245024"; All_Transcript_IDs_Within_The_Span_of_Gene1:"TCONS_l2_00002224","TCONS_l2_00002225"; Matching_LINC_(GID:SpnScr:Orient:ExExScr)"TCONS_l2_00002225":0.02:S:0.40,"TCONS_l2_00002224":0.01:S:0.20,%Highest_Span_Score:Intersect Anti:Sense:Prop Anti:Highest_ExEx_Score,0.02,0,2,0.0,0.40%;	2	0		0	0
chr1	hg19_wgEncodeGencodePseudoGeneV17	exon	165550850	165551713	0	+	.	chr1	hg19_wgEncodeGencodePseudoGeneV17	exon	165550850	165551713	0	+	.	gene_id "ENST00000443009.2"; transcript_id "ENST00000443009.2"; All_Transcript_IDs_Within_The_Span_of_Gene1:"AK093132","BC020945","BC030596","DQ570815_dup1"; Matching_mRNA_(GID:SpnScr:Orient:ExExScr)"DQ570815"_1:0.03:A:0.03,"BC030596":0.00:A:0.05,"BC020945":0.00:A:0.06,"AK093132":0.00:A:0.05,%Highest_Span_Score:Intersect Anti:Sense:Prop Anti:Highest_ExEx_Score,0.03,4,0,1.0,0.06%;	0	4	gene_id "ENST00000443009.2"; transcript_id "ENST00000443009.2";All_Transcript_IDs_Within_The_Span_of_Gene1_and_EST:"AW863461","BF808273","BG717089","BG702040","DB024518","DB027561","DB053642","DB457718","DB447998","EC463552_dup1","EC576413","EC518791","EC500386","EC579725","HY028939","HY042037"; Matching_EST_(GID:SpnScr:Orient:ExExScr)"HY042037":0.51:A:0.22,"HY028939":0.61:A:0.61,"EC579725":0.11:…	7	9	gene_id "ENST00000443009.2"; transcript_id "ENST00000443009.2"; All_Transcript_IDs_Within_The_Span_of_Gene1:"ENST00000421273.1","ENST00000438275.1","ENST00000416424.1"; Matching_LNC_(GID:SpnScr:Orient:ExExScr)"ENSG00000237463.1"_31:0.43:A:0.43,"ENSG00000237463.1"_30:0.40:A:0.40,"ENSG00000237463.1"_29:0.37:A:0.37,%Highest_Span_Score:Intersect Anti:Sense:Prop Anti:Highest_ExEx_Score,0.43,3,0,1.0,0.…	0	3	Matching_piRNA_(GID:SpnScr:Orient:ExExScr)"DQ591183:0.00:S:0.00,"DQ577730:0.00:S:0.00,"DQ582405:0.00:A:0.00,"DQ582284:0.00:S:0.00,"DQ593351:0.00:S:0.00,"DQ583051:0.00:S:0.00,"DQ576100:0.00:S:0.00,"DQ577904:0.00:A:0.00,"DQ601906:0.00:A:0.00,"DQ585854:0.00:S:0.00,"DQ598409:0.00:A:0.00,"DQ579214:0.00:S:0.00,"DQ579298:0.00:S:0.00,"DQ570815:0.00:A:0.02,"DQ570996:0.00:A:0.00,"DQ580106:0.00:S:0.00,"DQ59…	24	53
chr1	hg19_ucscRetroAli5	exon	171652470	171653332	0	-	.	chr1	hg19_ucscRetroAli5	exon	171652470	171653332	0	-	.	gene_id "NM_000968.3-2"; transcript_id "NM_000968.3-2"; All_Transcript_IDs_Within_The_Span_of_Gene1:"DQ578787_dup1"; Matching_mRNA_(GID:SpnScr:Orient:ExExScr)"DQ578787"_1:0.03:S:0.02,%Highest_Span_Score:Intersect Anti:Sense:Prop Anti:Highest_ExEx_Score,0.03,0,1,0.0,0.02%;	1	0	gene_id "NM_000968.3-2"; transcript_id "NM_000968.3-2";All_Transcript_IDs_Within_The_Span_of_Gene1_and_EST:"BG977765","CV371085","CV361705","EC575226_dup1","EC444898","FN101714","FN156562"; Matching_EST_(GID:SpnScr:Orient:ExExScr)"FN156562":0.10:A:0.00,"FN101714":0.07:S:0.01,"EC444898":0.07:S:0.07,"EC575226"_1:0.09:S:0.02,"CV361705":0.27:A:0.01,"CV371085":0.01:S:0.00,"BG977765":0.11:S:0.01,%Highe…	5	2	gene_id "NM_000968.3-2"; transcript_id "NM_000968.3-2"; All_Transcript_IDs_Within_The_Span_of_Gene1:"TCONS_l2_00001619"; Matching_LINC_(GID:SpnScr:Orient:ExExScr)"TCONS_l2_00001619":0.46:S:0.13,%Highest_Span_Score:Intersect Anti:Sense:Prop Anti:Highest_ExEx_Score,0.46,0,1,0.0,0.13%;	1	0	Matching_piRNA_(GID:SpnScr:Orient:ExExScr)"DQ578787:0.00:A:0.02,"DQ591183:0.00:A:0.00,"DQ577730:0.00:A:0.00,"DQ582405:0.00:S:0.00,"DQ582284:0.00:A:0.00,"DQ593351:0.00:A:0.00,"DQ583051:0.00:A:0.00,"DQ576100:0.00:A:0.00,"DQ577904:0.00:S:0.00,"DQ601906:0.00:S:0.00,"DQ585854:0.00:A:0.00,"DQ598409:0.00:S:0.00,"DQ579214:0.00:A:0.00,"DQ579298:0.00:A:0.00,"DQ570996:0.00:S:0.00,"DQ580106:0.00:A:0.00,"DQ59…	52	25
chr1	hg19_wgEncodeGencodePseudoGeneV17	exon	177991572	178007081	0	-	.	chr1	hg19_wgEncodeGencodePseudoGeneV17	exon	177991572	178007081	0	-	.	gene_id "ENST00000462729.1"; transcript_id "ENST00000462729.1"; All_Transcript_IDs_Within_The_Span_of_Gene1:"AB067515","BX538051","BX647819","AK090411","AK296428","AK092831"; Matching_mRNA_(GID:SpnScr:Orient:ExExScr)"AK092831":0.17:S:0.11,"AK296428":0.01:S:0.00,"AK090411":0.00:S:0.02,"BX647819":0.00:S:0.01,"BX538051":0.49:S:0.28,"AB067515":0.14:S:0.10,%Highest_Span_Score:Intersect Anti:Sense:Prop…	6	0	gene_id "ENST00000462729.1"; transcript_id "ENST00000462729.1";All_Transcript_IDs_Within_The_Span_of_Gene1_and_EST:"AA463820","AW749078","AA299002","AI940206","AI361162","AI862518","AI401608","AI014282","AW089854","AW938419","AI252869","AI673183","AW887225","BE872972","BI772540","BI758378","BM471388","BM127283","BM127544","BM127583","BP420964","BG399005","BX509870","BX509240","BX104085","BG997444…	41	7	gene_id "ENST00000462729.1"; transcript_id "ENST00000462729.1"; All_Transcript_IDs_Within_The_Span_of_Gene1:"ENST00000354921.2","ENST00000466953.2","ENST00000464428.2"; Matching_LNC_(GID:SpnScr:Orient:ExExScr)"ENSG00000254154.3"_98:0.52:S:0.26,"ENSG00000254154.3"_97:0.00:S:0.06,"ENSG00000254154.3"_96:0.18:S:0.03,%Highest_Span_Score:Intersect Anti:Sense:Prop Anti:Highest_ExEx_Score,0.52,0,3,0.0,0.…	3	0		0	0
chr1	hg19_ucscRetroAli5	exon	179559365	179560191	0	+	.	chr1	hg19_ucscRetroAli5	exon	179559365	179560191	0	+	.	gene_id "NM_001037131.2-1"; transcript_id "NM_001037131.2-1"; All_Transcript_IDs_Within_The_Span_of_Gene1:"BC035790","DQ587257","DQ570622","DQ592420","DQ599120","DQ600627"; Matching_mRNA_(GID:SpnScr:Orient:ExExScr)"DQ600627":0.04:A:0.04,"DQ599120":0.04:A:0.03,"DQ592420":0.04:A:0.03,"DQ570622":0.04:A:0.03,"DQ587257":0.04:A:0.02,"BC035790":0.61:S:0.64,%Highest_Span_Score:Intersect Anti:Sense:Prop A…	1	5	gene_id "NM_001037131.2-1"; transcript_id "NM_001037131.2-1";All_Transcript_IDs_Within_The_Span_of_Gene1_and_EST:"BM544825"; Matching_EST_(GID:SpnScr:Orient:ExExScr)"BM544825":0.61:S:0.07,%Highest_Span_Score:Intersect Anti:Sense:Prop Anti:Highest_ExEx_Score,0.61,0,1,0.0,0.07%;	1	0	gene_id "NM_001037131.2-1"; transcript_id "NM_001037131.2-1"; All_Transcript_IDs_Within_The_Span_of_Gene1:"ENST00000567150.1"; Matching_LNC_(GID:SpnScr:Orient:ExExScr)"ENSG00000261060.1":0.10:S:0.02,%Highest_Span_Score:Intersect Anti:Sense:Prop Anti:Highest_ExEx_Score,0.10,0,1,0.0,0.02%;	1	0	Matching_piRNA_(GID:SpnScr:Orient:ExExScr)"DQ600627:0.04:A:0.04,"DQ599120:0.04:A:0.03,"DQ592420:0.04:A:0.03,"DQ570622:0.04:A:0.03,"DQ587257:0.04:A:0.02,"DQ591183:0.00:S:0.00,"DQ577730:0.00:S:0.00,"DQ582405:0.00:A:0.00,"DQ582284:0.00:S:0.00,"DQ593351:0.00:S:0.00,"DQ583051:0.00:S:0.00,"DQ576100:0.00:S:0.00,"DQ577904:0.00:A:0.00,"DQ601906:0.00:A:0.00,"DQ585854:0.00:S:0.00,"DQ598409:0.00:A:0.00,"DQ57…	24	57
chr1	hg19_pseudoYale60	exon	185302038	185302412	0	-	.	chr1	hg19_pseudoYale60	exon	185302038	185302412	0	-	.	gene_id "PGOHUM00000244369"; transcript_id "PGOHUM00000244369"; All_Transcript_IDs_Within_The_Span_of_Gene1:"DL137708","JA611272","AF508904","AF508905"; Matching_mRNA_(GID:SpnScr:Orient:ExExScr)"AF508905":0.03:S:0.16,"AF508904":0.01:A:0.03,"JA611272":0.00:A:0.00,"DL137708":0.00:A:0.00,%Highest_Span_Score:Intersect Anti:Sense:Prop Anti:Highest_ExEx_Score,0.03,3,1,0.8,0.16%;	1	3	gene_id "PGOHUM00000244369"; transcript_id "PGOHUM00000244369";All_Transcript_IDs_Within_The_Span_of_Gene1_and_EST:"AA723823","AA400013","AA401571","AI018001","AW628928","AW662758"; Matching_EST_(GID:SpnScr:Orient:ExExScr)"AW662758":0.04:S:0.34,"AW628928":0.04:S:0.33,"AI018001":0.04:S:0.35,"AA401571":0.06:S:0.16,"AA400013":0.17:S:0.17,"AA723823":0.18:S:0.19,%Highest_Span_Score:Intersect Anti:Sens…	6	0	gene_id "PGOHUM00000244369"; transcript_id "PGOHUM00000244369"; All_Transcript_IDs_Within_The_Span_of_Gene1:"ENST00000562817.1","ENST00000563533.1","ENST00000565520.1"; Matching_LNC_(GID:SpnScr:Orient:ExExScr)"ENSG00000261024.1"_6:0.64:S:0.64,"ENSG00000261024.1"_5:0.64:S:0.64,"ENSG00000261024.1"_4:0.13:S:0.13,%Highest_Span_Score:Intersect Anti:Sense:Prop Anti:Highest_ExEx_Score,0.64,0,3,0.0,0.64%;	3	0		0	0
chr1	hg19_wgEncodeGencodePseudoGeneV17	exon	192685313	192685783	0	+	.	chr1	hg19_wgEncodeGencodePseudoGeneV17	exon	192685313	192685783	0	+	.	gene_id "ENST00000497083.2"; transcript_id "ENST00000497083.2"; All_Transcript_IDs_Within_The_Span_of_Gene1:"DQ580920"; Matching_mRNA_(GID:SpnScr:Orient:ExExScr)"DQ580920":0.05:S:0.05,%Highest_Span_Score:Intersect Anti:Sense:Prop Anti:Highest_ExEx_Score,0.05,0,1,0.0,0.05%;	1	0	gene_id "ENST00000497083.2"; transcript_id "ENST00000497083.2";All_Transcript_IDs_Within_The_Span_of_Gene1_and_EST:"AA313488","AA883059","AA721493","AA164291","AA112204","AA541453","AA593208","AA082473","AA229544","AW579642","BE828589","BF804898","DA333517","DA333497","EC535864","EC569941","EC471450","EC573295","EC476657","H23624","N20560"; Matching_EST_(GID:SpnScr:Orient:ExExScr)"N20560":0.14:S:…	13	8	gene_id "ENST00000497083.2"; transcript_id "ENST00000497083.2"; All_Transcript_IDs_Within_The_Span_of_Gene1:"TCONS_l2_00000739"; Matching_LINC_(GID:SpnScr:Orient:ExExScr)"TCONS_l2_00000739":0.62:S:0.20,%Highest_Span_Score:Intersect Anti:Sense:Prop Anti:Highest_ExEx_Score,0.62,0,1,0.0,0.20%;	1	0	Matching_piRNA_(GID:SpnScr:Orient:ExExScr)"DQ580920:0.05:S:0.05,"DQ591183:0.00:S:0.00,"DQ577730:0.00:S:0.00,"DQ582405:0.00:A:0.00,"DQ582284:0.00:S:0.00,"DQ593351:0.00:S:0.00,"DQ583051:0.00:S:0.00,"DQ576100:0.00:S:0.00,"DQ577904:0.00:A:0.00,"DQ601906:0.00:A:0.00,"DQ585854:0.00:S:0.00,"DQ598409:0.00:A:0.00,"DQ579214:0.00:S:0.00,"DQ579298:0.00:S:0.00,"DQ570996:0.00:A:0.00,"DQ580106:0.00:S:0.00,"DQ59…	25	52
chr1	hg19_wgEncodeGencodePseudoGeneV17	exon	200917825	200934263	0	+	.	chr1	hg19_wgEncodeGencodePseudoGeneV17	exon	200917825	200934263	0	+	.	gene_id "ENST00000435735.1"; transcript_id "ENST00000435735.1"; All_Transcript_IDs_Within_The_Span_of_Gene1:"DQ983818"; Matching_mRNA_(GID:SpnScr:Orient:ExExScr)"DQ983818":0.44:S:0.32,%Highest_Span_Score:Intersect Anti:Sense:Prop Anti:Highest_ExEx_Score,0.44,0,1,0.0,0.32%;	1	0	gene_id "ENST00000435735.1"; transcript_id "ENST00000435735.1";All_Transcript_IDs_Within_The_Span_of_Gene1_and_EST:"AA919023","BX110134","DN831140","DV080399","DV080400","EG327389","EG327442","EG327388","EG327635","EG327443","EL593469","EL593481","EL593468","EL593467","EL594981","EL594994"; Matching_EST_(GID:SpnScr:Orient:ExExScr)"EL594994":0.15:A:0.06,"EL594981":0.17:A:0.06,"EL593467":0.01:S:0.2…	6	10	gene_id "ENST00000435735.1"; transcript_id "ENST00000435735.1"; All_Transcript_IDs_Within_The_Span_of_Gene1:"TCONS_l2_00000749","TCONS_l2_00000747","TCONS_l2_00000748"; Matching_LINC_(GID:SpnScr:Orient:ExExScr)"TCONS_l2_00000748":0.01:S:0.03,"TCONS_l2_00000747":0.19:S:0.13,"TCONS_l2_00000749":0.11:S:0.05,%Highest_Span_Score:Intersect Anti:Sense:Prop Anti:Highest_ExEx_Score,0.19,0,3,0.0,0.13%;	3	0		0	0
chr1	hg19_wgEncodeGencodePseudoGeneV17	exon	201489184	201489677	0	+	.	chr1	hg19_wgEncodeGencodePseudoGeneV17	exon	201489184	201489677	0	+	.	gene_id "ENST00000482594.2"; transcript_id "ENST00000482594.2"; All_Transcript_IDs_Within_The_Span_of_Gene1:"AK055590","BC030568"; Matching_mRNA_(GID:SpnScr:Orient:ExExScr)"BC030568":0.80:S:0.80,"AK055590":0.04:S:0.18,%Highest_Span_Score:Intersect Anti:Sense:Prop Anti:Highest_ExEx_Score,0.80,0,2,0.0,0.80%;	2	0	gene_id "ENST00000482594.2"; transcript_id "ENST00000482594.2";All_Transcript_IDs_Within_The_Span_of_Gene1_and_EST:"AA603935","AA631004","AA090709","AI792320","AI732834","AI660224","AW303210","BE748009","BM509555","BM452312","BQ006138","BX480884","DA214781","DA834331","DA021225","DB229023","EC545055","EC531627","EC441091","EH310926","EL734275","FN112443"; Matching_EST_(GID:SpnScr:Orient:ExExScr)"…	18	4	gene_id "ENST00000482594.2"; transcript_id "ENST00000482594.2"; All_Transcript_IDs_Within_The_Span_of_Gene1:"ENST00000454651.1","ENST00000441932.1"; Matching_LNC_(GID:SpnScr:Orient:ExExScr)"ENSG00000223396.2":0.04:S:0.13,"ENSG00000224536.1":0.02:S:0.00,%Highest_Span_Score:Intersect Anti:Sense:Prop Anti:Highest_ExEx_Score,0.04,0,2,0.0,0.13%;	2	0		0	0
chr1	hg19_ucscRetroAli5	exon	201868842	201869177	0	-	.	chr1	hg19_ucscRetroAli5	exon	201868842	201869177	0	-	.	gene_id "HQ448074.1-2"; transcript_id "HQ448074.1-2"; All_Transcript_IDs_Within_The_Span_of_Gene1:"AK127212","X54162","BC080187","AK126474","BC001755","AK304852","AK304700","AK295824","CU687335","AK311740"; Matching_mRNA_(GID:SpnScr:Orient:ExExScr)"AK311740":0.00:S:0.01,"CU687335":0.19:A:0.01,"AK295824":0.01:S:0.07,"AK304700":0.01:S:0.08,"AK304852":0.01:S:0.06,"BC001755":0.01:S:0.00,"AK126474":0.…	8	2	gene_id "HQ448074.1-2"; transcript_id "HQ448074.1-2";All_Transcript_IDs_Within_The_Span_of_Gene1_and_EST:"AA936258","AI289155","AL704967","AW840949","BE256701","BF513815","BF924851","BF821617","BG394121","BG979894","BI016547","BP293381","BP293619","BP379809","BP378956","BP341114","BQ640254","BQ331254","CA428302","CA449619","CN356258","CN356259","DA282732","DA875065","DA010079","DA926975","DA87842…	36	7	gene_id "HQ448074.1-2"; transcript_id "HQ448074.1-2"; All_Transcript_IDs_Within_The_Span_of_Gene1:"ENST00000414927.1","ENST00000458139.1"; Matching_LNC_(GID:SpnScr:Orient:ExExScr)"ENSG00000223774.1"_5:0.59:A:0.38,"ENSG00000223774.1"_4:0.59:A:0.38,%Highest_Span_Score:Intersect Anti:Sense:Prop Anti:Highest_ExEx_Score,0.59,2,0,1.0,0.38%;	0	2		0	0
chr1	hg19_pseudoYale60	exon	202794329	202795421	0	+	.	chr1	hg19_pseudoYale60	exon	202794329	202795421	0	+	.	gene_id "PGOHUM00000245162"; transcript_id "PGOHUM00000245162"; All_Transcript_IDs_Within_The_Span_of_Gene1:"KF274579","KF274577","AF093822","KF274580","BC032956"; Matching_mRNA_(GID:SpnScr:Orient:ExExScr)"BC032956":0.16:S:0.18,"KF274580":0.00:S:0.00,"AF093822":0.00:A:0.00,"KF274577":0.00:A:0.00,"KF274579":0.00:A:0.00,%Highest_Span_Score:Intersect Anti:Sense:Prop Anti:Highest_ExEx_Score,0.16,3,2,…	2	3	gene_id "PGOHUM00000245162"; transcript_id "PGOHUM00000245162";All_Transcript_IDs_Within_The_Span_of_Gene1_and_EST:"DB527564","DB518250","HY214333"; Matching_EST_(GID:SpnScr:Orient:ExExScr)"HY214333":0.26:S:0.26,"DB518250":0.26:A:0.26,"DB527564":0.28:A:0.28,%Highest_Span_Score:Intersect Anti:Sense:Prop Anti:Highest_ExEx_Score,0.28,2,1,0.7,0.28%;	1	2	gene_id "PGOHUM00000245162"; transcript_id "PGOHUM00000245162"; All_Transcript_IDs_Within_The_Span_of_Gene1:"TCONS_l2_00002280","TCONS_l2_00000774"; Matching_LINC_(GID:SpnScr:Orient:ExExScr)"TCONS_l2_00000774":0.01:S:0.04,"TCONS_l2_00002280":0.16:S:0.18,%Highest_Span_Score:Intersect Anti:Sense:Prop Anti:Highest_ExEx_Score,0.16,0,2,0.0,0.18%;	2	0		0	0
chr1	hg19_wgEncodeGencodePseudoGeneV17	exon	202842422	202843454	0	+	.	chr1	hg19_wgEncodeGencodePseudoGeneV17	exon	202842422	202843454	0	+	.	gene_id "ENST00000438944.1"; transcript_id "ENST00000438944.1"; All_Transcript_IDs_Within_The_Span_of_Gene1:"KF274579","KF274577","AF093822","KF274580","AK055809","AX721224"; Matching_mRNA_(GID:SpnScr:Orient:ExExScr)"AX721224":0.82:S:0.01,"AK055809":0.08:S:0.16,"KF274580":0.00:S:0.00,"AF093822":0.00:A:0.00,"KF274577":0.00:A:0.00,"KF274579":0.00:A:0.00,%Highest_Span_Score:Intersect Anti:Sense:Prop…	3	3	gene_id "ENST00000438944.1"; transcript_id "ENST00000438944.1";All_Transcript_IDs_Within_The_Span_of_Gene1_and_EST:"AI498689","BG184455","BG187672","BG211912","BG208664","BG195332","BG210869","BM691845","BU728701","BX089986","CA429258","DA205509","DA625291"; Matching_EST_(GID:SpnScr:Orient:ExExScr)"DA625291":0.00:S:0.02,"DA205509":0.01:S:0.07,"CA429258":0.27:S:0.27,"BX089986":0.46:S:0.46,"BU72870…	10	3	gene_id "ENST00000438944.1"; transcript_id "ENST00000438944.1"; All_Transcript_IDs_Within_The_Span_of_Gene1:"ENST00000456105.2"; Matching_LNC_(GID:SpnScr:Orient:ExExScr)"ENSG00000234996.3":0.08:S:0.16,%Highest_Span_Score:Intersect Anti:Sense:Prop Anti:Highest_ExEx_Score,0.08,0,1,0.0,0.16%;	1	0		0	0
chr1	hg19_ucscRetroAli5	exon	212798211	212800113	0	+	.	chr1	hg19_ucscRetroAli5	exon	212798211	212800113	0	+	.	gene_id "NM_130899.2-1"; transcript_id "NM_130899.2-1"; All_Transcript_IDs_Within_The_Span_of_Gene1:"AK097437","AK301981","BC035007","AK315021","AK057358","CU690020","CU690021","DQ596692"; Matching_mRNA_(GID:SpnScr:Orient:ExExScr)"DQ596692":0.02:S:0.02,"CU690021":0.48:A:0.09,"CU690020":0.50:S:0.09,"AK057358":0.98:S:0.96,"AK315021":0.92:S:0.19,"BC035007":0.83:S:0.81,"AK301981":0.82:S:0.20,"AK09743…	6	2	gene_id "NM_130899.2-1"; transcript_id "NM_130899.2-1";All_Transcript_IDs_Within_The_Span_of_Gene1_and_EST:"AA991839","AA934001","BE465999","BG721607","BI460556","BI459111","BI828923","BI830794","BI828703","BI830818","BI828361","BI827261","BM554538","BP370869","BX100134","CV024557","DB034388","DB048161","DB031502","DB035506","DB033794","DB043130","DB035334","DB041846","DB051352","DB039119","DB053…	45	10	gene_id "NM_130899.2-1"; transcript_id "NM_130899.2-1"; All_Transcript_IDs_Within_The_Span_of_Gene1:"ENST00000427949.1"; Matching_LNC_(GID:SpnScr:Orient:ExExScr)"ENSG00000235862.2":0.76:A:0.52,%Highest_Span_Score:Intersect Anti:Sense:Prop Anti:Highest_ExEx_Score,0.76,1,0,1.0,0.52%;	0	1	Matching_piRNA_(GID:SpnScr:Orient:ExExScr)"DQ596692:0.02:S:0.02,"DQ570288:0.00:S:0.00,"DQ601906:0.00:A:0.00,"DQ585854:0.00:S:0.00,"DQ594141:0.00:A:0.00,"DQ589868:0.00:S:0.00,"DQ575787:0.00:S:0.00,"DQ575788:0.00:S:0.00,"DQ575786:0.00:S:0.00,"DQ597235:0.00:S:0.00,"DQ596298:0.00:S:0.00,"DQ599874:0.00:S:0.00,"DQ599873:0.00:S:0.00,"DQ599872:0.00:S:0.00,"DQ592480:0.00:S:0.00,"DQ577244:0.00:A:0.00,"DQ59…	15	48
chr1	hg19_pseudoYale60	exon	222647249	222647978	0	-	.	chr1	hg19_pseudoYale60	exon	222647249	222647978	0	-	.	gene_id "PGOHUM00000244440"; transcript_id "PGOHUM00000244440"; All_Transcript_IDs_Within_The_Span_of_Gene1:"DQ574622","DQ575272","DQ583079","DQ593820","DQ577018","DQ590958","DQ595018","DQ584994","DQ584993","DQ591217","DQ582423"; Matching_mRNA_(GID:SpnScr:Orient:ExExScr)"DQ582423":0.00:S:0.00,"DQ591217":0.04:S:0.04,"DQ584993":0.04:S:0.04,"DQ584994":0.04:S:0.04,"DQ595018":0.04:S:0.04,"DQ590958":0.…	11	0	gene_id "PGOHUM00000244440"; transcript_id "PGOHUM00000244440";All_Transcript_IDs_Within_The_Span_of_Gene1_and_EST:"AL041281","BE092391_dup3","BX953553","DA804084","DB084133"; Matching_EST_(GID:SpnScr:Orient:ExExScr)"DB084133":0.06:S:0.06,"DA804084":0.59:S:0.33,"BX953553":0.00:S:0.01,"BE092391"_3:0.06:S:0.01,"AL041281":0.41:S:0.20,%Highest_Span_Score:Intersect Anti:Sense:Prop Anti:Highest_ExEx_Sc…	5	0	gene_id "PGOHUM00000244440"; transcript_id "PGOHUM00000244440"; All_Transcript_IDs_Within_The_Span_of_Gene1:"TCONS_l2_00001793"; Matching_LINC_(GID:SpnScr:Orient:ExExScr)"TCONS_l2_00001793":0.10:S:0.05,%Highest_Span_Score:Intersect Anti:Sense:Prop Anti:Highest_ExEx_Score,0.10,0,1,0.0,0.05%;	1	0	Matching_piRNA_(GID:SpnScr:Orient:ExExScr)"DQ574622:0.00:S:0.00,"DQ591217:0.00:S:0.02,"DQ584993:0.04:S:0.04,"DQ584994:0.04:S:0.04,"DQ595018:0.04:S:0.04,"DQ590958:0.00:S:0.02,"DQ577018:0.04:S:0.04,"DQ593820:0.04:S:0.04,"DQ583079:0.00:S:0.02,"DQ582423:0.00:S:0.00,"DQ575272:0.01:S:0.02,"DQ587965:0.00:S:0.00,"DQ576665:0.00:S:0.00,"DQ577063:0.00:S:0.00,"DQ593836:0.00:S:0.00,"DQ591945:0.00:S:0.00,"DQ58…	63	13
chr1	hg19_pseudoYale60	exon	222649332	222650419	0	-	.	chr1	hg19_pseudoYale60	exon	222649332	222650419	0	-	.	gene_id "PGOHUM00000244441"; transcript_id "PGOHUM00000244441"; All_Transcript_IDs_Within_The_Span_of_Gene1:"DQ586255_dup3","DQ580039_dup3","DQ589481_dup3","DQ577524_dup2","DQ584518_dup3","DQ595736_dup3","DQ575018_dup3","DQ599768_dup7","DQ574835_dup7","DQ574318_dup7","DQ584937_dup7","DQ600587_dup7","DQ575787_dup3","DQ575788_dup3","DQ575786_dup3","DQ582480","DQ600234","DQ597235_dup6","DQ596298_dup…	22	1	gene_id "PGOHUM00000244441"; transcript_id "PGOHUM00000244441";All_Transcript_IDs_Within_The_Span_of_Gene1_and_EST:"AA077771_dup2","AW993327","BE874157","BE773227_dup1","BF935567","BF879597","BF887181","BF805336","BF799230","BF799232_dup1","BF882482_dup1","BF829559","BF882814_dup5","BF770707","BF858653","BF744557","BF845004","BG989359","BI050017","BI047155","BQ334623","CV337404","DB062249","DC400…	13	14	gene_id "PGOHUM00000244441"; transcript_id "PGOHUM00000244441"; All_Transcript_IDs_Within_The_Span_of_Gene1:"TCONS_l2_00001793"; Matching_LINC_(GID:SpnScr:Orient:ExExScr)"TCONS_l2_00001793":0.14:S:0.07,%Highest_Span_Score:Intersect Anti:Sense:Prop Anti:Highest_ExEx_Score,0.14,0,1,0.0,0.07%;	1	0	Matching_piRNA_(GID:SpnScr:Orient:ExExScr)"DQ600234:0.00:S:0.01,"DQ582480:0.00:S:0.01,"DQ576962:0.00:S:0.00,"DQ574659:0.00:S:0.00,"DQ574658:0.00:S:0.00,"DQ574660:0.00:S:0.00,"DQ575269:0.00:S:0.00,"DQ575270:0.00:S:0.00,"DQ576230:0.00:S:0.00,"DQ575718:0.00:S:0.00,"DQ597892:0.00:S:0.00,"DQ584939:0.00:S:0.00,"DQ584938:0.00:S:0.00,"DQ576462:0.00:S:0.00,"DQ593490:0.00:S:0.00,"DQ599799:0.00:S:0.00,"DQ59…	76	13
chr1	hg19_pseudoYale60	exon	224051431	224052553	0	-	.	chr1	hg19_pseudoYale60	exon	224051431	224052553	0	-	.	gene_id "PGOHUM00000244448"; transcript_id "PGOHUM00000244448"; All_Transcript_IDs_Within_The_Span_of_Gene1:"DL492328","DL490817","HM358947","HM358948","HM358954","HM358958","HM358963","HM358976"; Matching_mRNA_(GID:SpnScr:Orient:ExExScr)"HM358976":0.28:S:0.28,"HM358963":0.28:S:0.28,"HM358958":0.28:S:0.10,"HM358954":0.28:S:0.28,"HM358948":0.28:S:0.28,"HM358947":0.28:S:0.28,"DL490817":0.02:S:0.02,…	8	0	gene_id "PGOHUM00000244448"; transcript_id "PGOHUM00000244448";All_Transcript_IDs_Within_The_Span_of_Gene1_and_EST:"AW297956","BG331315","CV372610","EC515906","EC485309"; Matching_EST_(GID:SpnScr:Orient:ExExScr)"EC485309":0.06:S:0.01,"EC515906":0.06:S:0.01,"CV372610":0.12:S:0.00,"BG331315":0.50:S:0.02,"AW297956":0.01:S:0.01,%Highest_Span_Score:Intersect Anti:Sense:Prop Anti:Highest_ExEx_Score,0.5…	5	0	gene_id "PGOHUM00000244448"; transcript_id "PGOHUM00000244448"; All_Transcript_IDs_Within_The_Span_of_Gene1:"TCONS_l2_00001799"; Matching_LINC_(GID:SpnScr:Orient:ExExScr)"TCONS_l2_00001799":0.17:S:0.12,%Highest_Span_Score:Intersect Anti:Sense:Prop Anti:Highest_ExEx_Score,0.17,0,1,0.0,0.12%;	1	0		0	0
chr1	hg19_pseudoYale60	exon	224139205	224139917	0	-	.	chr1	hg19_pseudoYale60	exon	224139205	224139917	0	-	.	gene_id "PGOHUM00000244450"; transcript_id "PGOHUM00000244450"; All_Transcript_IDs_Within_The_Span_of_Gene1:"DQ590432_dup4","DQ574507_dup4","DQ574506_dup4","DQ582646_dup4","DQ572955_dup3","DQ573067_dup3","DQ599768_dup8","DQ574835_dup8","DQ574318_dup8","DQ584937_dup8","DQ600587_dup8","DQ575787_dup4","DQ575788_dup4","DQ575786_dup4","AK123446","DQ600234_dup1","DQ597235_dup7","DQ596298_dup7","DQ59987…	23	0	gene_id "PGOHUM00000244450"; transcript_id "PGOHUM00000244450";All_Transcript_IDs_Within_The_Span_of_Gene1_and_EST:"AA156779","AA430496","AA827466","AA678173","AA449839","AA279111","AA854897","AA450019","AA078012","AA156848","AA452644","AA441956","AA279379","AA078613","AA430537","AA076790_dup2","AI580834","AI687824","AI038182","AI057266","AI683105","AI056766","AW769182","AW769156","AW439721","AW8…	56	31	gene_id "PGOHUM00000244450"; transcript_id "PGOHUM00000244450"; All_Transcript_IDs_Within_The_Span_of_Gene1:"TCONS_l2_00001800","TCONS_l2_00001801","TCONS_l2_00001804","TCONS_l2_00001802","TCONS_l2_00001805"; Matching_LINC_(GID:SpnScr:Orient:ExExScr)"TCONS_l2_00001805":0.23:S:0.25,"TCONS_l2_00001802":0.59:S:0.41,"TCONS_l2_00001804":0.22:S:0.27,"TCONS_l2_00001801":0.22:S:0.40,"TCONS_l2_00001800":0…	5	0	Matching_piRNA_(GID:SpnScr:Orient:ExExScr)"DQ600234:0.00:S:0.01,"DQ582480:0.00:S:0.01,"DQ576962:0.00:S:0.00,"DQ574659:0.00:S:0.00,"DQ574658:0.00:S:0.00,"DQ574660:0.00:S:0.00,"DQ575269:0.00:S:0.00,"DQ575270:0.00:S:0.00,"DQ576230:0.00:S:0.00,"DQ575718:0.00:S:0.00,"DQ597892:0.00:S:0.00,"DQ584939:0.00:S:0.00,"DQ584938:0.00:S:0.00,"DQ576462:0.00:S:0.00,"DQ593490:0.00:S:0.00,"DQ599799:0.00:S:0.00,"DQ59…	75	13
chr1	hg19_wgEncodeGencodePseudoGeneV17	exon	224170456	224174342	0	-	.	chr1	hg19_wgEncodeGencodePseudoGeneV17	exon	224170456	224174342	0	-	.	gene_id "ENST00000431663.1"; transcript_id "ENST00000431663.1"; All_Transcript_IDs_Within_The_Span_of_Gene1:"DQ577244_dup2"; Matching_mRNA_(GID:SpnScr:Orient:ExExScr)"DQ577244"_2:0.01:S:0.15,%Highest_Span_Score:Intersect Anti:Sense:Prop Anti:Highest_ExEx_Score,0.01,0,1,0.0,0.15%;	1	0	gene_id "ENST00000431663.1"; transcript_id "ENST00000431663.1";All_Transcript_IDs_Within_The_Span_of_Gene1_and_EST:"AL705947","BF928664_dup2","BJ989959","CF993924","DA863884","DA223298","DB156368","DB081302","DB087368","DB085335","DB225841"; Matching_EST_(GID:SpnScr:Orient:ExExScr)"DB225841":0.01:S:0.24,"DB085335":0.01:S:0.25,"DB087368":0.01:S:0.25,"DB081302":0.01:S:0.17,"DB156368":0.01:S:0.17,"D…	10	1	gene_id "ENST00000431663.1"; transcript_id "ENST00000431663.1"; All_Transcript_IDs_Within_The_Span_of_Gene1:"TCONS_l2_00001800","TCONS_l2_00001808","TCONS_l2_00001811","TCONS_l2_00001812"; Matching_LINC_(GID:SpnScr:Orient:ExExScr)"TCONS_l2_00001812":0.22:S:0.10,"TCONS_l2_00001811":0.22:S:0.22,"TCONS_l2_00001808":0.11:S:0.11,"TCONS_l2_00001800":0.06:S:0.00,%Highest_Span_Score:Intersect Anti:Sense:…	4	0	Matching_piRNA_(GID:SpnScr:Orient:ExExScr)"DQ595089:0.00:S:0.00,"DQ600234:0.00:S:0.00,"DQ582480:0.00:S:0.00,"DQ576962:0.00:S:0.00,"DQ574659:0.00:S:0.00,"DQ574658:0.00:S:0.00,"DQ574660:0.00:S:0.00,"DQ575269:0.00:S:0.00,"DQ575270:0.00:S:0.00,"DQ576230:0.00:S:0.00,"DQ575718:0.00:S:0.00,"DQ597892:0.00:S:0.00,"DQ584939:0.00:S:0.00,"DQ584938:0.00:S:0.00,"DQ576462:0.00:S:0.00,"DQ593490:0.00:S:0.00,"DQ59…	73	13
chr1	hg19_pseudoYale60	exon	224190224	224191357	0	+	.	chr1	hg19_pseudoYale60	exon	224190224	224191357	0	+	.	gene_id "PGOHUM00000245218"; transcript_id "PGOHUM00000245218"; All_Transcript_IDs_Within_The_Span_of_Gene1:"AK124970"; Matching_mRNA_(GID:SpnScr:Orient:ExExScr)"AK124970":0.14:S:0.07,%Highest_Span_Score:Intersect Anti:Sense:Prop Anti:Highest_ExEx_Score,0.14,0,1,0.0,0.07%;	1	0	gene_id "PGOHUM00000245218"; transcript_id "PGOHUM00000245218";All_Transcript_IDs_Within_The_Span_of_Gene1_and_EST:"AA317641","AW628844","BF893006","BF130108","BG251796","BG548950","BM480176","BX281887","BX410055","CB960442","CB988119","CB989319","CD643064","CF594303","DA229030","DA132394","DA691491","DA161783","DA361724","DA217869","DA108725","DA218032","DA488678","DA392165","DB474699","DB497616…	33	0	gene_id "PGOHUM00000245218"; transcript_id "PGOHUM00000245218"; All_Transcript_IDs_Within_The_Span_of_Gene1:"ENST00000449219.1"; Matching_LNC_(GID:SpnScr:Orient:ExExScr)"ENSG00000185495.6":0.08:S:0.49,%Highest_Span_Score:Intersect Anti:Sense:Prop Anti:Highest_ExEx_Score,0.08,0,1,0.0,0.49%;	1	0		0	0
chr1	hg19_pseudoYale60	exon	227618227	227618679	0	+	.	chr1	hg19_pseudoYale60	exon	227618227	227618679	0	+	.	gene_id "PGOHUM00000245228"; transcript_id "PGOHUM00000245228"; All_Transcript_IDs_Within_The_Span_of_Gene1:"EF134609","BC039356","DL491812"; Matching_mRNA_(GID:SpnScr:Orient:ExExScr)"DL491812":0.05:S:0.05,"BC039356":0.01:S:0.07,"EF134609":0.00:A:0.00,%Highest_Span_Score:Intersect Anti:Sense:Prop Anti:Highest_ExEx_Score,0.05,1,2,0.3,0.07%;	2	1	gene_id "PGOHUM00000245228"; transcript_id "PGOHUM00000245228";All_Transcript_IDs_Within_The_Span_of_Gene1_and_EST:"BI048312","DB337688","EC544711","EC543987","EC575706","EC579423","EC573376","EC470997","EC544259"; Matching_EST_(GID:SpnScr:Orient:ExExScr)"EC544259":0.01:A:0.01,"EC470997":0.01:S:0.01,"EC573376":0.09:S:0.09,"EC579423":0.11:S:0.01,"EC575706":0.13:S:0.02,"EC543987":0.11:S:0.01,"EC544…	8	1	gene_id "PGOHUM00000245228"; transcript_id "PGOHUM00000245228"; All_Transcript_IDs_Within_The_Span_of_Gene1:"ENST00000445817.1"; Matching_LNC_(GID:SpnScr:Orient:ExExScr)"ENSG00000234277.2"_2:0.28:S:0.28,%Highest_Span_Score:Intersect Anti:Sense:Prop Anti:Highest_ExEx_Score,0.28,0,1,0.0,0.28%;	1	0		0	0
chr1	hg19_pseudoYale60	exon	228157185	228158204	0	+	.	chr1	hg19_pseudoYale60	exon	228157185	228158204	0	+	.	gene_id "PGOHUM00000245234"; transcript_id "PGOHUM00000245234"; All_Transcript_IDs_Within_The_Span_of_Gene1:"AK092942","DQ593490_dup1","DQ592474_dup1","DQ599799_dup1","DQ574969_dup1","DQ593491_dup1","DQ599944_dup1","DQ588239","DQ574622_dup1","DQ591217_dup1","DQ590958_dup1"; Matching_mRNA_(GID:SpnScr:Orient:ExExScr)"DQ590958"_1:0.03:S:0.03,"DQ591217"_1:0.03:S:0.03,"DQ574622"_1:0.03:S:0.03,"DQ58823…	11	0	gene_id "PGOHUM00000245234"; transcript_id "PGOHUM00000245234";All_Transcript_IDs_Within_The_Span_of_Gene1_and_EST:"AA077369","AA077762","BI048312","BQ302800","DA791235","DC305966_dup2"; Matching_EST_(GID:SpnScr:Orient:ExExScr)"DC305966"_2:0.42:S:0.00,"DA791235":0.58:S:0.58,"BQ302800":0.00:A:0.00,"BI048312":0.00:S:0.00,"AA077762":0.29:S:0.29,"AA077369":0.20:S:0.20,%Highest_Span_Score:Intersect An…	5	1	gene_id "PGOHUM00000245234"; transcript_id "PGOHUM00000245234"; All_Transcript_IDs_Within_The_Span_of_Gene1:"TCONS_l2_00000879","TCONS_l2_00002788"; Matching_LINC_(GID:SpnScr:Orient:ExExScr)"TCONS_l2_00002788":0.29:A:0.00,"TCONS_l2_00000879":0.13:S:0.05,%Highest_Span_Score:Intersect Anti:Sense:Prop Anti:Highest_ExEx_Score,0.29,1,1,0.5,0.05%;	1	1	Matching_piRNA_(GID:SpnScr:Orient:ExExScr)"DQ588239:0.03:S:0.03,"DQ595089:0.00:A:0.00,"DQ576962:0.00:A:0.00,"DQ593490:0.00:A:0.01,"DQ599799:0.00:A:0.01,"DQ592474:0.00:A:0.01,"DQ574969:0.00:A:0.01,"DQ593491:0.00:A:0.01,"DQ599944:0.00:A:0.02,"DQ574622:0.00:A:0.02,"DQ591217:0.00:A:0.01,"DQ590958:0.00:A:0.02,"DQ583079:0.00:A:0.00,"DQ587965:0.00:A:0.00,"DQ577063:0.00:A:0.00,"DQ593836:0.00:A:0.00,"DQ59…	11	58
chr1	hg19_pseudoYale60	exon	228158338	228159519	0	+	.	chr1	hg19_pseudoYale60	exon	228158338	228159519	0	+	.	gene_id "PGOHUM00000245235"; transcript_id "PGOHUM00000245235"; All_Transcript_IDs_Within_The_Span_of_Gene1:"AK092942","DQ575856","DQ583079_dup1","DQ573170_dup4","DQ574645_dup4","DQ575955_dup4","DQ575563_dup3"; Matching_mRNA_(GID:SpnScr:Orient:ExExScr)"DQ575563"_3:0.03:S:0.03,"DQ575955"_4:0.03:S:0.03,"DQ574645"_4:0.03:S:0.03,"DQ573170"_4:0.03:S:0.03,"DQ583079"_1:0.02:S:0.02,"DQ575856":0.03:S:0.03…	7	0	gene_id "PGOHUM00000245235"; transcript_id "PGOHUM00000245235";All_Transcript_IDs_Within_The_Span_of_Gene1_and_EST:"BI048312","BQ302800","BU852569","BX472049","DC305966_dup2"; Matching_EST_(GID:SpnScr:Orient:ExExScr)"DC305966"_2:0.01:S:0.01,"BX472049":0.21:S:0.21,"BU852569":0.29:S:0.02,"BQ302800":0.00:A:0.00,"BI048312":0.00:S:0.00,%Highest_Span_Score:Intersect Anti:Sense:Prop Anti:Highest_ExEx_Sc…	4	1	gene_id "PGOHUM00000245235"; transcript_id "PGOHUM00000245235"; All_Transcript_IDs_Within_The_Span_of_Gene1:"TCONS_l2_00000879","TCONS_l2_00002788"; Matching_LINC_(GID:SpnScr:Orient:ExExScr)"TCONS_l2_00002788":0.06:A:0.16,"TCONS_l2_00000879":0.15:S:0.05,%Highest_Span_Score:Intersect Anti:Sense:Prop Anti:Highest_ExEx_Score,0.15,1,1,0.5,0.16%;	1	1	Matching_piRNA_(GID:SpnScr:Orient:ExExScr)"DQ575856:0.03:S:0.03,"DQ595089:0.00:A:0.00,"DQ576962:0.00:A:0.00,"DQ583079:0.00:A:0.01,"DQ587965:0.00:A:0.00,"DQ577063:0.00:A:0.00,"DQ593836:0.00:A:0.00,"DQ591945:0.00:A:0.00,"DQ585854:0.00:S:0.00,"DQ594141:0.00:A:0.00,"DQ589868:0.00:S:0.00,"DQ597235:0.00:S:0.00,"DQ596298:0.00:S:0.00,"DQ599874:0.00:S:0.00,"DQ599873:0.00:S:0.00,"DQ599872:0.00:S:0.00,"DQ59…	11	49
chr1	hg19_pseudoYale60	exon	228159947	228160651	0	+	.	chr1	hg19_pseudoYale60	exon	228159947	228160651	0	+	.	gene_id "PGOHUM00000251098"; transcript_id "PGOHUM00000251098"; All_Transcript_IDs_Within_The_Span_of_Gene1:"AK092942","DQ587965_dup1","DQ575009_dup4","DQ575010_dup4","DQ573170_dup5","DQ574645_dup5","DQ575955_dup5","DQ575563_dup4"; Matching_mRNA_(GID:SpnScr:Orient:ExExScr)"DQ575563"_4:0.04:S:0.04,"DQ575955"_5:0.05:S:0.05,"DQ574645"_5:0.05:S:0.05,"DQ573170"_5:0.04:S:0.04,"DQ575010"_4:0.04:S:0.04,"…	8	0	gene_id "PGOHUM00000251098"; transcript_id "PGOHUM00000251098";All_Transcript_IDs_Within_The_Span_of_Gene1_and_EST:"BI048312","BQ302800","BU852569"; Matching_EST_(GID:SpnScr:Orient:ExExScr)"BU852569":0.24:S:0.02,"BQ302800":0.00:A:0.00,"BI048312":0.00:S:0.00,%Highest_Span_Score:Intersect Anti:Sense:Prop Anti:Highest_ExEx_Score,0.24,1,2,0.3,0.02%;	2	1	gene_id "PGOHUM00000251098"; transcript_id "PGOHUM00000251098"; All_Transcript_IDs_Within_The_Span_of_Gene1:"TCONS_l2_00000879","TCONS_l2_00000880"; Matching_LINC_(GID:SpnScr:Orient:ExExScr)"TCONS_l2_00000880":0.50:S:0.05,"TCONS_l2_00000879":0.09:S:0.03,%Highest_Span_Score:Intersect Anti:Sense:Prop Anti:Highest_ExEx_Score,0.50,0,2,0.0,0.05%;	2	0	Matching_piRNA_(GID:SpnScr:Orient:ExExScr)"DQ595089:0.00:A:0.00,"DQ576962:0.00:A:0.00,"DQ587965:0.00:A:0.01,"DQ577063:0.00:A:0.00,"DQ593836:0.00:A:0.00,"DQ591945:0.00:A:0.00,"DQ585854:0.00:S:0.00,"DQ594141:0.00:A:0.00,"DQ589868:0.00:S:0.00,"DQ597235:0.00:S:0.00,"DQ596298:0.00:S:0.00,"DQ599874:0.00:S:0.00,"DQ599873:0.00:S:0.00,"DQ599872:0.00:S:0.00,"DQ592480:0.00:S:0.00,"DQ590643:0.00:A:0.00,"DQ57…	10	48
chr1	hg19_pseudoYale60	exon	228161052	228161826	0	+	.	chr1	hg19_pseudoYale60	exon	228161052	228161826	0	+	.	gene_id "PGOHUM00000245237"; transcript_id "PGOHUM00000245237"; All_Transcript_IDs_Within_The_Span_of_Gene1:"AK092942","DQ587965_dup2","DQ575009_dup5","DQ575010_dup5","DQ574721_dup5"; Matching_mRNA_(GID:SpnScr:Orient:ExExScr)"DQ574721"_5:0.03:S:0.03,"DQ575010"_5:0.04:S:0.04,"DQ575009"_5:0.03:S:0.03,"DQ587965"_2:0.04:S:0.04,"AK092942":0.18:S:0.08,%Highest_Span_Score:Intersect Anti:Sense:Prop Anti:…	5	0	gene_id "PGOHUM00000245237"; transcript_id "PGOHUM00000245237";All_Transcript_IDs_Within_The_Span_of_Gene1_and_EST:"BI048312","BQ302800","BE745436","BI013952","BU852569","CN271411"; Matching_EST_(GID:SpnScr:Orient:ExExScr)"CN271411":0.46:S:0.22,"BU852569":0.07:S:0.00,"BI013952":0.47:S:0.02,"BE745436":0.94:S:0.15,"BQ302800":0.00:A:0.00,"BI048312":0.00:S:0.00,%Highest_Span_Score:Intersect Anti:Sens…	5	1	gene_id "PGOHUM00000245237"; transcript_id "PGOHUM00000245237"; All_Transcript_IDs_Within_The_Span_of_Gene1:"TCONS_l2_00000879","TCONS_l2_00000880"; Matching_LINC_(GID:SpnScr:Orient:ExExScr)"TCONS_l2_00000880":0.05:S:0.06,"TCONS_l2_00000879":0.10:S:0.03,%Highest_Span_Score:Intersect Anti:Sense:Prop Anti:Highest_ExEx_Score,0.10,0,2,0.0,0.06%;	2	0	Matching_piRNA_(GID:SpnScr:Orient:ExExScr)"DQ595089:0.00:A:0.00,"DQ576962:0.00:A:0.00,"DQ587965:0.00:A:0.01,"DQ577063:0.00:A:0.00,"DQ593836:0.00:A:0.00,"DQ591945:0.00:A:0.00,"DQ585854:0.00:S:0.00,"DQ594141:0.00:A:0.00,"DQ589868:0.00:S:0.00,"DQ597235:0.00:S:0.00,"DQ596298:0.00:S:0.00,"DQ599874:0.00:S:0.00,"DQ599873:0.00:S:0.00,"DQ599872:0.00:S:0.00,"DQ592480:0.00:S:0.00,"DQ590643:0.00:A:0.00,"DQ57…	10	45
chr1	hg19_wgEncodeGencodePseudoGeneV17	exon	229406674	229407346	0	-	.	chr1	hg19_wgEncodeGencodePseudoGeneV17	exon	229406674	229407346	0	-	.	gene_id "ENST00000434404.2"; transcript_id "ENST00000434404.2"; All_Transcript_IDs_Within_The_Span_of_Gene1:"AK313807","BC004309","AY585832","BC002438","AK223009","M28211","AB463206","AM392940","AM393585","AF498934","DQ892636","DQ895874","KC407675"; Matching_mRNA_(GID:SpnScr:Orient:ExExScr)"KC407675":0.00:A:0.01,"DQ895874":0.00:A:0.01,"DQ892636":0.00:A:0.01,"AF498934":0.00:A:0.01,"AM393585":0.00:…	0	13	gene_id "ENST00000434404.2"; transcript_id "ENST00000434404.2";All_Transcript_IDs_Within_The_Span_of_Gene1_and_EST:"AA083410","AL530764","AL550564","AU130796","BE543735","BE393177","BE394253","BE878921","BE274778","BF949707","BG696138","BG479421","BG385854","BG700096","BG716088","BG716272","BG281814","BI546021","BI544509","BI836030","BI666993","BI666737","BI520552","BI333508","BI828974","BI602473…	5	104	gene_id "ENST00000434404.2"; transcript_id "ENST00000434404.2"; All_Transcript_IDs_Within_The_Span_of_Gene1:"ENST00000429227.1","ENST00000436334.1"; Matching_LNC_(GID:SpnScr:Orient:ExExScr)"ENSG00000177788.5"_3:0.08:S:0.08,"ENSG00000177788.5"_2:0.04:S:0.04,%Highest_Span_Score:Intersect Anti:Sense:Prop Anti:Highest_ExEx_Score,0.08,0,2,0.0,0.08%;	2	0		0	0
chr1	hg19_wgEncodeGencodePseudoGeneV17	exon	230451573	230451830	0	-	.	chr1	hg19_wgEncodeGencodePseudoGeneV17	exon	230451573	230451830	0	-	.	gene_id "ENST00000366088.1"; transcript_id "ENST00000366088.1"; All_Transcript_IDs_Within_The_Span_of_Gene1:"U79289","AK124803"; Matching_mRNA_(GID:SpnScr:Orient:ExExScr)"AK124803":0.12:S:0.11,"U79289":0.13:S:0.04,%Highest_Span_Score:Intersect Anti:Sense:Prop Anti:Highest_ExEx_Score,0.13,0,2,0.0,0.11%;	2	0	gene_id "ENST00000366088.1"; transcript_id "ENST00000366088.1";All_Transcript_IDs_Within_The_Span_of_Gene1_and_EST:"T77486"; Matching_EST_(GID:SpnScr:Orient:ExExScr)"T77486":0.03:S:0.03,%Highest_Span_Score:Intersect Anti:Sense:Prop Anti:Highest_ExEx_Score,0.03,0,1,0.0,0.03%;	1	0	gene_id "ENST00000366088.1"; transcript_id "ENST00000366088.1"; All_Transcript_IDs_Within_The_Span_of_Gene1:"TCONS_00001323"; Matching_LINC_(GID:SpnScr:Orient:ExExScr)"TCONS_00001323":0.15:A:0.07,%Highest_Span_Score:Intersect Anti:Sense:Prop Anti:Highest_ExEx_Score,0.15,1,0,1.0,0.07%;	0	1		0	0
chr1	hg19_pseudoYale60	exon	234492453	234492887	0	-	.	chr1	hg19_pseudoYale60	exon	234492453	234492887	0	-	.	gene_id "PGOHUM00000244484"; transcript_id "PGOHUM00000244484"; All_Transcript_IDs_Within_The_Span_of_Gene1:"DL492435","AB055776"; Matching_mRNA_(GID:SpnScr:Orient:ExExScr)"AB055776":0.00:S:0.00,"DL492435":0.12:S:0.12,%Highest_Span_Score:Intersect Anti:Sense:Prop Anti:Highest_ExEx_Score,0.12,0,2,0.0,0.12%;	2	0	gene_id "PGOHUM00000244484"; transcript_id "PGOHUM00000244484";All_Transcript_IDs_Within_The_Span_of_Gene1_and_EST:"AA366683","BF081642","BF247183","BG231165","BM193205","DA796476","DA448902","DB219618","EC528214","EC444649","EC551502","EC474223","EC581034","EC576226","EC459634","EC561283","EC555768"; Matching_EST_(GID:SpnScr:Orient:ExExScr)"EC555768":0.16:S:0.08,"EC561283":0.17:S:0.05,"EC459634"…	12	5	gene_id "PGOHUM00000244484"; transcript_id "PGOHUM00000244484"; All_Transcript_IDs_Within_The_Span_of_Gene1:"ENST00000425104.1"; Matching_LNC_(GID:SpnScr:Orient:ExExScr)"ENSG00000236358.1":0.00:A:0.10,%Highest_Span_Score:Intersect Anti:Sense:Prop Anti:Highest_ExEx_Score,0.00,1,0,1.0,0.10%;	0	1		0	0
chr1	hg19_ucscRetroAli5	exon	234742883	234745230	0	-	.	chr1	hg19_ucscRetroAli5	exon	234742883	234745230	0	-	.	gene_id "AB058768.1-1"; transcript_id "AB058768.1-1"; All_Transcript_IDs_Within_The_Span_of_Gene1:"U92023","BC020516","AK300375","AK309579","AK299768","BC065759","BC028143","AY278023","AY278024","BC160054"; Matching_mRNA_(GID:SpnScr:Orient:ExExScr)"BC160054":0.99:S:0.45,"AY278024":0.94:S:0.41,"AY278023":0.94:S:0.41,"BC028143":0.59:S:0.18,"BC065759":0.86:S:0.43,"AK299768":0.28:S:0.18,"AK309579":0.…	10	0	gene_id "AB058768.1-1"; transcript_id "AB058768.1-1";All_Transcript_IDs_Within_The_Span_of_Gene1_and_EST:"AA059471","AA088365","AA291978","AA676686","AA995039","AA053844","AA262299","AA194091","AA857070","AA427656","AA056709","AA572790","AA811637","AA304766","AA297882","AA521124","AA056525","AA599449","AA157527","AA838456","AA298020","AA296996","AA297254","AA527455","AA298477","AA134218","AA52416…	226	162	gene_id "AB058768.1-1"; transcript_id "AB058768.1-1"; All_Transcript_IDs_Within_The_Span_of_Gene1:"ENST00000436039.1"; Matching_LNC_(GID:SpnScr:Orient:ExExScr)"ENSG00000228830.1":0.81:A:0.01,%Highest_Span_Score:Intersect Anti:Sense:Prop Anti:Highest_ExEx_Score,0.81,1,0,1.0,0.01%;	0	1		0	0
chr1	hg19_pseudoYale60	exon	238090140	238091009	0	+	.	chr1	hg19_pseudoYale60	exon	238090140	238091009	0	+	.	gene_id "PGOHUM00000245266"; transcript_id "PGOHUM00000245266"; All_Transcript_IDs_Within_The_Span_of_Gene1:"AL122093","DL490817_dup1"; Matching_mRNA_(GID:SpnScr:Orient:ExExScr)"DL490817"_1:0.02:S:0.02,"AL122093":0.01:S:0.05,%Highest_Span_Score:Intersect Anti:Sense:Prop Anti:Highest_ExEx_Score,0.02,0,2,0.0,0.05%;	2	0	gene_id "PGOHUM00000245266"; transcript_id "PGOHUM00000245266";All_Transcript_IDs_Within_The_Span_of_Gene1_and_EST:"BE933404","BG437487","DN994037","EC538220"; Matching_EST_(GID:SpnScr:Orient:ExExScr)"EC538220":0.07:S:0.00,"DN994037":0.00:S:0.02,"BG437487":0.83:S:0.02,"BE933404":0.13:S:0.01,%Highest_Span_Score:Intersect Anti:Sense:Prop Anti:Highest_ExEx_Score,0.83,0,4,0.0,0.02%;	4	0	gene_id "PGOHUM00000245266"; transcript_id "PGOHUM00000245266"; All_Transcript_IDs_Within_The_Span_of_Gene1:"ENST00000450451.1"; Matching_LNC_(GID:SpnScr:Orient:ExExScr)"ENSG00000237250.3":0.01:S:0.05,%Highest_Span_Score:Intersect Anti:Sense:Prop Anti:Highest_ExEx_Score,0.01,0,1,0.0,0.05%;	1	0		0	0
chr1	hg19_pseudoYale60	exon	240175954	240176525	0	+	.	chr1	hg19_pseudoYale60	exon	240175954	240176525	0	+	.	gene_id "PGOHUM00000245271"; transcript_id "PGOHUM00000245271"; All_Transcript_IDs_Within_The_Span_of_Gene1:"AK098605"; Matching_mRNA_(GID:SpnScr:Orient:ExExScr)"AK098605":0.10:S:0.45,%Highest_Span_Score:Intersect Anti:Sense:Prop Anti:Highest_ExEx_Score,0.10,0,1,0.0,0.45%;	1	0	gene_id "PGOHUM00000245271"; transcript_id "PGOHUM00000245271";All_Transcript_IDs_Within_The_Span_of_Gene1_and_EST:"AA861757","HY007006","HY190869"; Matching_EST_(GID:SpnScr:Orient:ExExScr)"HY190869":0.72:S:0.23,"HY007006":0.01:S:0.15,"AA861757":0.55:S:0.28,%Highest_Span_Score:Intersect Anti:Sense:Prop Anti:Highest_ExEx_Score,0.72,0,3,0.0,0.28%;	3	0	gene_id "PGOHUM00000245271"; transcript_id "PGOHUM00000245271"; All_Transcript_IDs_Within_The_Span_of_Gene1:"TCONS_l2_00000917"; Matching_LINC_(GID:SpnScr:Orient:ExExScr)"TCONS_l2_00000917":0.10:S:0.45,%Highest_Span_Score:Intersect Anti:Sense:Prop Anti:Highest_ExEx_Score,0.10,0,1,0.0,0.45%;	1	0		0	0
chr1	hg19_pseudoYale60	exon	243219504	243219748	0	-	.	chr1	hg19_pseudoYale60	exon	243219504	243219748	0	-	.	gene_id "PGOHUM00000244517"; transcript_id "PGOHUM00000244517"; All_Transcript_IDs_Within_The_Span_of_Gene1:"AL137733","DQ586255_dup5","DQ580039_dup5","DQ589481_dup5"; Matching_mRNA_(GID:SpnScr:Orient:ExExScr)"DQ589481"_5:0.13:S:0.13,"DQ580039"_5:0.12:S:0.12,"DQ586255"_5:0.11:S:0.11,"AL137733":0.00:S:0.00,%Highest_Span_Score:Intersect Anti:Sense:Prop Anti:Highest_ExEx_Score,0.13,0,4,0.0,0.13%;	4	0	gene_id "PGOHUM00000244517"; transcript_id "PGOHUM00000244517";All_Transcript_IDs_Within_The_Span_of_Gene1_and_EST:"BF914704_dup4","BG002342","BI022898_dup2","DA636873_dup3","DA323983_dup1","DA092228_dup1","DB283038_dup2","DB097738_dup2","DB140268_dup2"; Matching_EST_(GID:SpnScr:Orient:ExExScr)"DB140268"_2:0.29:S:0.29,"DB097738"_2:0.44:S:0.44,"DB283038"_2:0.45:S:0.45,"DA092228"_1:0.00:S:0.00,"DA3…	8	1	gene_id "PGOHUM00000244517"; transcript_id "PGOHUM00000244517"; All_Transcript_IDs_Within_The_Span_of_Gene1:"TCONS_l2_00002815","TCONS_l2_00002816"; Matching_LINC_(GID:SpnScr:Orient:ExExScr)"TCONS_l2_00002816":0.00:S:0.00,"TCONS_l2_00002815":0.09:S:0.04,%Highest_Span_Score:Intersect Anti:Sense:Prop Anti:Highest_ExEx_Score,0.09,0,2,0.0,0.04%;	2	0	Matching_piRNA_(GID:SpnScr:Orient:ExExScr)"DQ595089:0.00:S:0.00,"DQ594141:0.00:S:0.00,"DQ597235:0.00:A:0.00,"DQ596298:0.00:A:0.00,"DQ599874:0.00:A:0.00,"DQ599873:0.00:A:0.00,"DQ599872:0.00:A:0.00,"DQ592480:0.00:A:0.00,"DQ590643:0.00:S:0.00,"DQ578007:0.00:S:0.00,"DQ593908:0.00:S:0.00,"DQ598813:0.00:S:0.00,"DQ574670:0.00:S:0.00,"DQ600587:0.00:S:0.00,"DQ584937:0.00:S:0.00,"DQ574318:0.00:S:0.00,"DQ57…	20	7
chr1	hg19_pseudoYale60	exon	243260510	243260611	0	-	.	chr1	hg19_pseudoYale60	exon	243260510	243260611	0	-	.	gene_id "PGOHUM00000244520"; transcript_id "PGOHUM00000244520"; All_Transcript_IDs_Within_The_Span_of_Gene1:"AL137733"; Matching_mRNA_(GID:SpnScr:Orient:ExExScr)"AL137733":0.00:S:0.04,%Highest_Span_Score:Intersect Anti:Sense:Prop Anti:Highest_ExEx_Score,0.00,0,1,0.0,0.04%;	1	0	gene_id "PGOHUM00000244520"; transcript_id "PGOHUM00000244520";All_Transcript_IDs_Within_The_Span_of_Gene1_and_EST:"DB066227","DB092022"; Matching_EST_(GID:SpnScr:Orient:ExExScr)"DB092022":0.02:S:0.19,"DB066227":0.01:S:0.15,%Highest_Span_Score:Intersect Anti:Sense:Prop Anti:Highest_ExEx_Score,0.02,0,2,0.0,0.19%;	2	0	gene_id "PGOHUM00000244520"; transcript_id "PGOHUM00000244520"; All_Transcript_IDs_Within_The_Span_of_Gene1:"ENST00000435793.1","ENST00000417964.1","ENST00000411733.1"; Matching_LNC_(GID:SpnScr:Orient:ExExScr)"ENSG00000214837.4"_20:0.26:S:0.26,"ENSG00000214837.4"_19:0.75:S:0.75,"ENSG00000214837.4"_18:0.19:S:0.19,%Highest_Span_Score:Intersect Anti:Sense:Prop Anti:Highest_ExEx_Score,0.75,0,3,0.0,0.…	3	0		0	0
chr1	hg19_wgEncodeGencodePseudoGeneV17	exon	246680022	246681072	0	-	.	chr1	hg19_wgEncodeGencodePseudoGeneV17	exon	246680022	246681072	0	-	.	gene_id "ENST00000398739.2"; transcript_id "ENST00000398739.2"; All_Transcript_IDs_Within_The_Span_of_Gene1:"BC039539","DQ597785","DQ596658"; Matching_mRNA_(GID:SpnScr:Orient:ExExScr)"DQ596658":0.03:A:0.00,"DQ597785":0.03:A:0.00,"BC039539":0.13:S:0.26,%Highest_Span_Score:Intersect Anti:Sense:Prop Anti:Highest_ExEx_Score,0.13,2,1,0.7,0.26%;	1	2	gene_id "ENST00000398739.2"; transcript_id "ENST00000398739.2";All_Transcript_IDs_Within_The_Span_of_Gene1_and_EST:"BM908092","GD256801"; Matching_EST_(GID:SpnScr:Orient:ExExScr)"GD256801":0.43:A:0.00,"BM908092":0.13:S:0.09,%Highest_Span_Score:Intersect Anti:Sense:Prop Anti:Highest_ExEx_Score,0.43,1,1,0.5,0.09%;	1	1	gene_id "ENST00000398739.2"; transcript_id "ENST00000398739.2"; All_Transcript_IDs_Within_The_Span_of_Gene1:"ENST00000366308.2"; Matching_LNC_(GID:SpnScr:Orient:ExExScr)"ENSG00000242042.1":0.38:S:0.06,%Highest_Span_Score:Intersect Anti:Sense:Prop Anti:Highest_ExEx_Score,0.38,0,1,0.0,0.06%;	1	0		0	0
chr1	hg19_wgEncodeGencodePseudoGeneV17	exon	246939365	246955633	0	-	.	chr1	hg19_wgEncodeGencodePseudoGeneV17	exon	246939365	246955633	0	-	.	gene_id "ENST00000504864.2"; transcript_id "ENST00000504864.2"; All_Transcript_IDs_Within_The_Span_of_Gene1:"AK022825","AK125177","BC101243","BC101244","BC101245","BC101246"; Matching_mRNA_(GID:SpnScr:Orient:ExExScr)"BC101246":0.06:A:0.02,"BC101245":0.06:A:0.02,"BC101244":0.06:A:0.02,"BC101243":0.06:A:0.02,"AK125177":0.20:A:0.05,"AK022825":0.99:A:0.32,%Highest_Span_Score:Intersect Anti:Sense:Prop…	0	6	gene_id "ENST00000504864.2"; transcript_id "ENST00000504864.2";All_Transcript_IDs_Within_The_Span_of_Gene1_and_EST:"AU127511","AA569316","AA036849","AA131617","AA131564","AA036788","AI765700","AI150168","AI079539","AI241585","AI359510","AI631464","AI016879","AI537537","AU150080","AW015436","AW905739","AW294836","BE501703","BF813000","BF772304","BF736029","BF808293","BF436855","BX110496","CN266534…	6	40	gene_id "ENST00000504864.2"; transcript_id "ENST00000504864.2"; All_Transcript_IDs_Within_The_Span_of_Gene1:"ENST00000567832.1","ENST00000421003.1","ENST00000505748.1","ENST00000509202.1","ENST00000426089.1","ENST00000419361.1"; Matching_LNC_(GID:SpnScr:Orient:ExExScr)"ENSG00000227953.2"_15:0.01:A:0.01,"ENSG00000227953.2"_14:0.01:A:0.01,"ENSG00000227953.2"_13:0.00:A:0.03,"ENSG00000227953.2"_12:0.…	0	17		0	0
chr1	hg19_pseudoYale60	exon	247338567	247338836	0	+	.	chr1	hg19_pseudoYale60	exon	247338567	247338836	0	+	.	gene_id "PGOHUM00000245294"; transcript_id "PGOHUM00000245294"; All_Transcript_IDs_Within_The_Span_of_Gene1:"BC043220"; Matching_mRNA_(GID:SpnScr:Orient:ExExScr)"BC043220":0.28:A:0.09,%Highest_Span_Score:Intersect Anti:Sense:Prop Anti:Highest_ExEx_Score,0.28,1,0,1.0,0.09%;	0	1	gene_id "PGOHUM00000245294"; transcript_id "PGOHUM00000245294";All_Transcript_IDs_Within_The_Span_of_Gene1_and_EST:"BI559374","BX109456","CR739248","DB460808"; Matching_EST_(GID:SpnScr:Orient:ExExScr)"DB460808":0.08:A:0.06,"CR739248":0.33:S:0.33,"BX109456":0.02:S:0.00,"BI559374":0.33:A:0.04,%Highest_Span_Score:Intersect Anti:Sense:Prop Anti:Highest_ExEx_Score,0.33,2,2,0.5,0.33%;	2	2	gene_id "PGOHUM00000245294"; transcript_id "PGOHUM00000245294"; All_Transcript_IDs_Within_The_Span_of_Gene1:"TCONS_l2_00000939","TCONS_l2_00000940"; Matching_LINC_(GID:SpnScr:Orient:ExExScr)"TCONS_l2_00000940":0.02:S:0.12,"TCONS_l2_00000939":0.02:S:0.03,%Highest_Span_Score:Intersect Anti:Sense:Prop Anti:Highest_ExEx_Score,0.02,0,2,0.0,0.12%;	2	0		0	0
chr1	hg19_pseudoYale60	exon	248885297	248885509	0	-	.	chr1	hg19_pseudoYale60	exon	248885297	248885509	0	-	.	gene_id "PGOHUM00000244547"; transcript_id "PGOHUM00000244547"; All_Transcript_IDs_Within_The_Span_of_Gene1:"BC033943"; Matching_mRNA_(GID:SpnScr:Orient:ExExScr)"BC033943":0.06:S:0.11,%Highest_Span_Score:Intersect Anti:Sense:Prop Anti:Highest_ExEx_Score,0.06,0,1,0.0,0.11%;	1	0	gene_id "PGOHUM00000244547"; transcript_id "PGOHUM00000244547";All_Transcript_IDs_Within_The_Span_of_Gene1_and_EST:"BI550820","DA855368","DA324124","ES315983","ES315899","HY011444"; Matching_EST_(GID:SpnScr:Orient:ExExScr)"HY011444":0.00:S:0.07,"ES315899":0.04:A:0.01,"ES315983":0.01:S:0.00,"DA324124":0.00:S:0.11,"DA855368":0.01:S:0.24,"BI550820":0.29:S:0.03,%Highest_Span_Score:Intersect Anti:Sens…	5	1	gene_id "PGOHUM00000244547"; transcript_id "PGOHUM00000244547"; All_Transcript_IDs_Within_The_Span_of_Gene1:"ENST00000436484.1"; Matching_LNC_(GID:SpnScr:Orient:ExExScr)"ENSG00000232694.2":0.06:S:0.11,%Highest_Span_Score:Intersect Anti:Sense:Prop Anti:Highest_ExEx_Score,0.06,0,1,0.0,0.11%;	1	0		0	0
chr10	hg19_ucscRetroAli5	exon	5566964	5567500	0	+	.	chr10	hg19_ucscRetroAli5	exon	5566964	5567500	0	+	.	gene_id "NM_005184.2-12"; transcript_id "NM_005184.2-12"; All_Transcript_IDs_Within_The_Span_of_Gene1:"DQ891776","DQ894960","M36707","AK313934","M58026","BC031889","AB590316"; Matching_mRNA_(GID:SpnScr:Orient:ExExScr)"AB590316":0.83:S:0.31,"BC031889":0.42:S:0.41,"M58026":0.41:S:0.16,"AK313934":0.93:S:0.91,"M36707":0.19:S:0.04,"DQ894960":0.01:S:0.18,"DQ891776":0.01:S:0.18,%Highest_Span_Score:Inter…	7	0	gene_id "NM_005184.2-12"; transcript_id "NM_005184.2-12";All_Transcript_IDs_Within_The_Span_of_Gene1_and_EST:"AA055522","AA641345","AL048500","AW175906","BE933171","BG743500","BG742955","BG676223","BG741912","BG740422","BG698929","BG740358","BG697978","BG674179","BG695851","BG739791","BG741918","BG743553","BG682002","BG741422","BG742823","BG743737","BG697043","BG743512","BG743409","BG740105","BP3…	50	3	gene_id "NM_005184.2-12"; transcript_id "NM_005184.2-12"; All_Transcript_IDs_Within_The_Span_of_Gene1:"ENST00000545372.1","ENST00000442008.2"; Matching_LNC_(GID:SpnScr:Orient:ExExScr)"ENSG00000256462.1":0.73:A:0.29,"ENSG00000205488.4"_6:0.29:A:0.00,%Highest_Span_Score:Intersect Anti:Sense:Prop Anti:Highest_ExEx_Score,0.73,2,0,1.0,0.29%;	0	2		0	0
chr10	hg19_pseudoYale60	exon	26939479	26939598	0	+	.	chr10	hg19_pseudoYale60	exon	26939479	26939598	0	+	.	gene_id "PGOHUM00000238701"; transcript_id "PGOHUM00000238701"; All_Transcript_IDs_Within_The_Span_of_Gene1:"CR749234"; Matching_mRNA_(GID:SpnScr:Orient:ExExScr)"CR749234":0.01:S:0.09,%Highest_Span_Score:Intersect Anti:Sense:Prop Anti:Highest_ExEx_Score,0.01,0,1,0.0,0.09%;	1	0	gene_id "PGOHUM00000238701"; transcript_id "PGOHUM00000238701";All_Transcript_IDs_Within_The_Span_of_Gene1_and_EST:"AA412640","AA436110","AA398814","AI183567","AL040562","AL042653","AL043087","AL042865","AL713623","AW070879","AW002285","AW002274","BG495635","BX105108","DB341151"; Matching_EST_(GID:SpnScr:Orient:ExExScr)"DB341151":0.01:S:0.03,"BX105108":0.01:S:0.09,"BG495635":0.00:A:0.00,"AW002274…	14	1	gene_id "PGOHUM00000238701"; transcript_id "PGOHUM00000238701"; All_Transcript_IDs_Within_The_Span_of_Gene1:"ENST00000434458.1","ENST00000413288.1","ENST00000423917.1"; Matching_LNC_(GID:SpnScr:Orient:ExExScr)"ENSG00000231976.3"_7:0.47:S:0.47,"ENSG00000231976.3"_6:0.87:S:0.87,"ENSG00000231976.3"_5:0.08:S:0.43,%Highest_Span_Score:Intersect Anti:Sense:Prop Anti:Highest_ExEx_Score,0.87,0,3,0.0,0.87%;	3	0		0	0
chr10	hg19_pseudoYale60	exon	27223280	27223449	0	-	.	chr10	hg19_pseudoYale60	exon	27223280	27223449	0	-	.	gene_id "PGOHUM00000238376"; transcript_id "PGOHUM00000238376"; All_Transcript_IDs_Within_The_Span_of_Gene1:"BC038408","AK097405","AK128027"; Matching_mRNA_(GID:SpnScr:Orient:ExExScr)"AK128027":0.01:S:0.15,"AK097405":0.03:S:0.15,"BC038408":0.02:S:0.10,%Highest_Span_Score:Intersect Anti:Sense:Prop Anti:Highest_ExEx_Score,0.03,0,3,0.0,0.15%;	3	0	gene_id "PGOHUM00000238376"; transcript_id "PGOHUM00000238376";All_Transcript_IDs_Within_The_Span_of_Gene1_and_EST:"AA464925","AA454133","AI640241","AI214411","AI026711","AI018027","AI375968","AI333226","AW340132","BF589162","BM666435","BM695259","BX097650","DB339528","DB312215","DB340575","DB339234","HY238651"; Matching_EST_(GID:SpnScr:Orient:ExExScr)"HY238651":0.04:S:0.20,"DB339234":0.04:S:0.20…	17	1	gene_id "PGOHUM00000238376"; transcript_id "PGOHUM00000238376"; All_Transcript_IDs_Within_The_Span_of_Gene1:"ENST00000458084.1","ENST00000431296.1","ENST00000458682.1"; Matching_LNC_(GID:SpnScr:Orient:ExExScr)"ENSG00000232224.1"_5:0.13:S:0.13,"ENSG00000232224.1"_4:0.61:S:0.61,"ENSG00000232224.1"_3:0.61:S:0.61,%Highest_Span_Score:Intersect Anti:Sense:Prop Anti:Highest_ExEx_Score,0.61,0,3,0.0,0.61%;	3	0		0	0
chr10	hg19_pseudoYale60	exon	27536970	27540117	0	-	.	chr10	hg19_pseudoYale60	exon	27536970	27540117	0	-	.	gene_id "PGOHUM00000238378"; transcript_id "PGOHUM00000238378"; All_Transcript_IDs_Within_The_Span_of_Gene1:"AK126872","DQ574640","DQ579294","DQ593902","DQ596072","DQ572279","DQ592824","DQ592711","DQ572278","DQ579943","DQ572668","JQ790574","JQ790575","JQ790609","JQ790611","JQ790614"; Matching_mRNA_(GID:SpnScr:Orient:ExExScr)"JQ790614":0.24:S:0.16,"JQ790611":0.24:S:0.16,"JQ790609":0.24:S:0.11,"JQ7…	16	0	gene_id "PGOHUM00000238378"; transcript_id "PGOHUM00000238378";All_Transcript_IDs_Within_The_Span_of_Gene1_and_EST:"AL564452","AL564757","BG389163","BU570214","BX951191","CF142264","DA415699","DA459650","DA756436","DA189717","DA191574","DB083562","DB095435","DB089140","DR008095","EL949008"; Matching_EST_(GID:SpnScr:Orient:ExExScr)"EL949008":0.09:A:0.21,"DR008095":0.16:S:0.11,"DB089140":0.00:S:0.0…	12	4	gene_id "PGOHUM00000238378"; transcript_id "PGOHUM00000238378"; All_Transcript_IDs_Within_The_Span_of_Gene1:"ENST00000574842.1"; Matching_LNC_(GID:SpnScr:Orient:ExExScr)"ENSG00000262412.1":0.53:A:0.05,%Highest_Span_Score:Intersect Anti:Sense:Prop Anti:Highest_ExEx_Score,0.53,1,0,1.0,0.05%;	0	1	Matching_piRNA_(GID:SpnScr:Orient:ExExScr)"DQ592824:0.01:S:0.02,"DQ572279:0.01:S:0.01,"DQ572278:0.01:S:0.01,"DQ592711:0.01:S:0.01,"DQ572668:0.01:S:0.01,"DQ579943:0.01:S:0.01,"DQ596072:0.01:S:0.01,"DQ593902:0.01:S:0.01,"DQ579294:0.01:S:0.01,"DQ574640:0.01:S:0.01,"DQ600701:0.00:A:0.00,"DQ600700:0.00:A:0.00,"DQ594620:0.00:A:0.00,"DQ573663:0.00:A:0.00,"DQ573662:0.00:A:0.00,"DQ595111:0.00:S:0.00,"DQ58…	12	5
chr10	hg19_pseudoYale60	exon	28725130	28726007	0	+	.	chr10	hg19_pseudoYale60	exon	28725130	28726007	0	+	.	gene_id "PGOHUM00000251263"; transcript_id "PGOHUM00000251263"; All_Transcript_IDs_Within_The_Span_of_Gene1:"DQ585854_dup1","DL491624"; Matching_mRNA_(GID:SpnScr:Orient:ExExScr)"DL491624":0.08:S:0.08,"DQ585854"_1:0.03:S:0.03,%Highest_Span_Score:Intersect Anti:Sense:Prop Anti:Highest_ExEx_Score,0.08,0,2,0.0,0.08%;	2	0	gene_id "PGOHUM00000251263"; transcript_id "PGOHUM00000251263";All_Transcript_IDs_Within_The_Span_of_Gene1_and_EST:"AI913867"; Matching_EST_(GID:SpnScr:Orient:ExExScr)"AI913867":0.01:A:0.00,%Highest_Span_Score:Intersect Anti:Sense:Prop Anti:Highest_ExEx_Score,0.01,1,0,1.0,0.00%;	0	1	gene_id "PGOHUM00000251263"; transcript_id "PGOHUM00000251263"; All_Transcript_IDs_Within_The_Span_of_Gene1:"ENST00000421132.1"; Matching_LNC_(GID:SpnScr:Orient:ExExScr)"ENSG00000237128.1":0.01:A:0.00,%Highest_Span_Score:Intersect Anti:Sense:Prop Anti:Highest_ExEx_Score,0.01,1,0,1.0,0.00%;	0	1	Matching_piRNA_(GID:SpnScr:Orient:ExExScr)"DQ600701:0.00:S:0.00,"DQ600700:0.00:S:0.00,"DQ594620:0.00:S:0.00,"DQ573663:0.00:S:0.00,"DQ573662:0.00:S:0.00,"DQ595111:0.00:A:0.00,"DQ585854:0.00:A:0.01,%Highest_Span_Score:Intersect Anti:Sense:Prop Anti:Highest_ExEx_Score,0.00,2,5,0.3,0.01%	5	2
chr10	hg19_ucscRetroAli5	exon	29079124	29079406	0	+	.	chr10	hg19_ucscRetroAli5	exon	29079124	29079406	0	+	.	gene_id "BC046183.1-3"; transcript_id "BC046183.1-3"; All_Transcript_IDs_Within_The_Span_of_Gene1:"AL080132","BC028422","DQ596889","DQ581709","DQ584380","DQ600726","DQ592173","DQ591234","DQ579450"; Matching_mRNA_(GID:SpnScr:Orient:ExExScr)"DQ579450":0.09:A:0.05,"DQ591234":0.10:A:0.07,"DQ592173":0.11:A:0.05,"DQ600726":0.10:A:0.04,"DQ584380":0.10:A:0.03,"DQ581709":0.10:A:0.08,"DQ596889":0.09:A:0.09…	0	9	gene_id "BC046183.1-3"; transcript_id "BC046183.1-3";All_Transcript_IDs_Within_The_Span_of_Gene1_and_EST:"AA485288","BU680439","BX644166","BU561476","BU852906","CD239649","HY052409","HY003576","HY240098"; Matching_EST_(GID:SpnScr:Orient:ExExScr)"HY240098":0.01:S:0.00,"HY003576":0.01:S:0.00,"HY052409":0.01:S:0.00,"CD239649":0.00:S:0.00,"BU852906":0.12:A:0.03,"BU561476":0.13:A:0.04,"BX644166":0.00:…	7	2	gene_id "BC046183.1-3"; transcript_id "BC046183.1-3"; All_Transcript_IDs_Within_The_Span_of_Gene1:"ENST00000443246.2"; Matching_LNC_(GID:SpnScr:Orient:ExExScr)"ENSG00000235824.2":0.19:A:0.18,%Highest_Span_Score:Intersect Anti:Sense:Prop Anti:Highest_ExEx_Score,0.19,1,0,1.0,0.18%;	0	1	Matching_piRNA_(GID:SpnScr:Orient:ExExScr)"DQ579450:0.09:A:0.05,"DQ591234:0.10:A:0.07,"DQ592173:0.11:A:0.05,"DQ600726:0.10:A:0.04,"DQ584380:0.10:A:0.03,"DQ581709:0.10:A:0.08,"DQ596889:0.09:A:0.09,"DQ600701:0.00:S:0.00,"DQ600700:0.00:S:0.00,"DQ594620:0.00:S:0.00,"DQ573663:0.00:S:0.00,"DQ573662:0.00:S:0.00,"DQ595111:0.00:A:0.00,"DQ585854:0.00:A:0.00,%Highest_Span_Score:Intersect Anti:Sense:Prop Ant…	5	9
chr10	hg19_pseudoYale60	exon	29710405	29710952	0	-	.	chr10	hg19_pseudoYale60	exon	29710405	29710952	0	-	.	gene_id "PGOHUM00000238383"; transcript_id "PGOHUM00000238383"; All_Transcript_IDs_Within_The_Span_of_Gene1:"BC066966","BC063483","BC050354","BC107795","AK056080","BC073888","BC031656","AL832706","BC014163","BC141947","DQ575346"; Matching_mRNA_(GID:SpnScr:Orient:ExExScr)"DQ575346":0.05:A:0.05,"BC141947":0.40:A:0.40,"BC014163":0.51:A:0.51,"AL832706":0.04:A:0.03,"BC031656":0.04:A:0.10,"BC073888":0.…	0	11	gene_id "PGOHUM00000238383"; transcript_id "PGOHUM00000238383";All_Transcript_IDs_Within_The_Span_of_Gene1_and_EST:"AA339315","AA609357","AV710390","AA714291","AA026926","AA235463","AA026927","AA564262","AI310237","AI272057","AI086873","AL706099","AW366194","AW366197","AW799597","AW602589","AW263165","BF739922","BF511092","BG036994","BI916268","BM925434","BX461223","BF088647","BG330716","BI835976…	4	83	gene_id "PGOHUM00000238383"; transcript_id "PGOHUM00000238383"; All_Transcript_IDs_Within_The_Span_of_Gene1:"ENST00000427063.2"; Matching_LNC_(GID:SpnScr:Orient:ExExScr)"ENSG00000224597.4"_18:0.29:A:0.29,%Highest_Span_Score:Intersect Anti:Sense:Prop Anti:Highest_ExEx_Score,0.29,1,0,1.0,0.29%;	0	1	Matching_piRNA_(GID:SpnScr:Orient:ExExScr)"DQ575346:0.05:A:0.05,"DQ580106:0.00:S:0.00,"DQ595111:0.00:S:0.00,"DQ585854:0.00:S:0.00,%Highest_Span_Score:Intersect Anti:Sense:Prop Anti:Highest_ExEx_Score,0.05,1,3,0.3,0.05%	3	1
chr10	hg19_pseudoYale60	exon	38488217	38499747	0	+	.	chr10	hg19_pseudoYale60	exon	38488217	38499747	0	+	.	gene_id "PGOHUM00000238732"; transcript_id "PGOHUM00000238732"; All_Transcript_IDs_Within_The_Span_of_Gene1:"HQ258633","BC046442"; Matching_mRNA_(GID:SpnScr:Orient:ExExScr)"BC046442":0.30:S:0.24,"HQ258633":0.05:S:0.00,%Highest_Span_Score:Intersect Anti:Sense:Prop Anti:Highest_ExEx_Score,0.30,0,2,0.0,0.24%;	2	0	gene_id "PGOHUM00000238732"; transcript_id "PGOHUM00000238732";All_Transcript_IDs_Within_The_Span_of_Gene1_and_EST:"BG721123"; Matching_EST_(GID:SpnScr:Orient:ExExScr)"BG721123":0.29:S:0.18,%Highest_Span_Score:Intersect Anti:Sense:Prop Anti:Highest_ExEx_Score,0.29,0,1,0.0,0.18%;	1	0	gene_id "PGOHUM00000238732"; transcript_id "PGOHUM00000238732"; All_Transcript_IDs_Within_The_Span_of_Gene1:"ENST00000419779.1","ENST00000423162.1"; Matching_LNC_(GID:SpnScr:Orient:ExExScr)"ENSG00000224761.2":0.72:S:0.26,"ENSG00000241125.1":0.26:S:0.00,%Highest_Span_Score:Intersect Anti:Sense:Prop Anti:Highest_ExEx_Score,0.72,0,2,0.0,0.26%;	2	0		0	0
chr10	hg19_wgEncodeGencodePseudoGeneV17	exon	42832238	42833689	0	-	.	chr10	hg19_wgEncodeGencodePseudoGeneV17	exon	42832238	42833689	0	-	.	gene_id "ENST00000423987.1"; transcript_id "ENST00000423987.1"; All_Transcript_IDs_Within_The_Span_of_Gene1:"AK131313","BX537675"; Matching_mRNA_(GID:SpnScr:Orient:ExExScr)"BX537675":0.02:S:0.02,"AK131313":0.01:S:0.00,%Highest_Span_Score:Intersect Anti:Sense:Prop Anti:Highest_ExEx_Score,0.02,0,2,0.0,0.02%;	2	0	gene_id "ENST00000423987.1"; transcript_id "ENST00000423987.1";All_Transcript_IDs_Within_The_Span_of_Gene1_and_EST:"BE694303","BF086691","BG953730","BU171174","DA850798","DA322429","DR005842","DA220452"; Matching_EST_(GID:SpnScr:Orient:ExExScr)"DA220452":0.39:S:0.07,"DR005842":0.00:S:0.16,"DA322429":0.00:S:0.08,"DA850798":0.02:S:0.00,"BU171174":0.07:S:0.01,"BG953730":0.51:A:0.00,"BF086691":0.20:A…	5	3	gene_id "ENST00000423987.1"; transcript_id "ENST00000423987.1"; All_Transcript_IDs_Within_The_Span_of_Gene1:"TCONS_l2_00003491"; Matching_LINC_(GID:SpnScr:Orient:ExExScr)"TCONS_l2_00003491":0.04:S:0.12,%Highest_Span_Score:Intersect Anti:Sense:Prop Anti:Highest_ExEx_Score,0.04,0,1,0.0,0.12%;	1	0		0	0
chr10	hg19_pseudoYale60	exon	43015146	43019189	0	-	.	chr10	hg19_pseudoYale60	exon	43015146	43019189	0	-	.	gene_id "PGOHUM00000238431"; transcript_id "PGOHUM00000238431"; All_Transcript_IDs_Within_The_Span_of_Gene1:"AK026980","AF027147","AX721135","AX721116","BC045697"; Matching_mRNA_(GID:SpnScr:Orient:ExExScr)"BC045697":0.07:S:0.15,"AX721116":0.07:S:0.20,"AX721135":0.07:S:0.17,"AF027147":0.05:S:0.01,"AK026980":0.12:S:0.14,%Highest_Span_Score:Intersect Anti:Sense:Prop Anti:Highest_ExEx_Score,0.12,0,5,…	5	0	gene_id "PGOHUM00000238431"; transcript_id "PGOHUM00000238431";All_Transcript_IDs_Within_The_Span_of_Gene1_and_EST:"AI524643","AL700377","AL704862","AW992063","AW470146","BE041162","BE043463","BF350616","BF916580","BI335417","BM463289","BM998803","BU154073","DA325305","DA550017","DB529757","DB555272","DB556013","DT217262","GD156532","GD258592"; Matching_EST_(GID:SpnScr:Orient:ExExScr)"GD258592":0…	17	4	gene_id "PGOHUM00000238431"; transcript_id "PGOHUM00000238431"; All_Transcript_IDs_Within_The_Span_of_Gene1:"TCONS_l2_00003494","TCONS_l2_00003493","TCONS_l2_00003495","TCONS_l2_00003496","TCONS_l2_00003497","TCONS_l2_00004147","TCONS_l2_00004146","TCONS_l2_00004145","TCONS_l2_00003499","TCONS_l2_00003498","TCONS_l2_00003500","TCONS_l2_00003502","TCONS_l2_00003501","TCONS_l2_00003503","TCONS_l2_0…	19	0		0	0
chr10	hg19_wgEncodeGencodePseudoGeneV17	exon	43197443	43197624	0	-	.	chr10	hg19_wgEncodeGencodePseudoGeneV17	exon	43197443	43197624	0	-	.	gene_id "ENST00000412710.1"; transcript_id "ENST00000412710.1"; All_Transcript_IDs_Within_The_Span_of_Gene1:"BC035410"; Matching_mRNA_(GID:SpnScr:Orient:ExExScr)"BC035410":0.02:A:0.06,%Highest_Span_Score:Intersect Anti:Sense:Prop Anti:Highest_ExEx_Score,0.02,1,0,1.0,0.06%;	0	1	gene_id "ENST00000412710.1"; transcript_id "ENST00000412710.1";All_Transcript_IDs_Within_The_Span_of_Gene1_and_EST:"BG717891"; Matching_EST_(GID:SpnScr:Orient:ExExScr)"BG717891":0.00:A:0.00,%Highest_Span_Score:Intersect Anti:Sense:Prop Anti:Highest_ExEx_Score,0.00,1,0,1.0,0.00%;	0	1	gene_id "ENST00000412710.1"; transcript_id "ENST00000412710.1"; All_Transcript_IDs_Within_The_Span_of_Gene1:"ENST00000439913.1"; Matching_LNC_(GID:SpnScr:Orient:ExExScr)"ENSG00000234864.1":0.52:A:0.03,%Highest_Span_Score:Intersect Anti:Sense:Prop Anti:Highest_ExEx_Score,0.52,1,0,1.0,0.03%;	0	1		0	0
chr10	hg19_pseudoYale60	exon	43250176	43250788	0	-	.	chr10	hg19_pseudoYale60	exon	43250176	43250788	0	-	.	gene_id "PGOHUM00000238435"; transcript_id "PGOHUM00000238435"; All_Transcript_IDs_Within_The_Span_of_Gene1:"AK092783"; Matching_mRNA_(GID:SpnScr:Orient:ExExScr)"AK092783":0.16:S:0.16,%Highest_Span_Score:Intersect Anti:Sense:Prop Anti:Highest_ExEx_Score,0.16,0,1,0.0,0.16%;	1	0	gene_id "PGOHUM00000238435"; transcript_id "PGOHUM00000238435";All_Transcript_IDs_Within_The_Span_of_Gene1_and_EST:"BM682592","BM726166","DA920065","DA118189"; Matching_EST_(GID:SpnScr:Orient:ExExScr)"DA118189":0.76:S:0.76,"DA920065":0.66:S:0.20,"BM726166":0.18:A:0.18,"BM682592":0.00:A:0.11,%Highest_Span_Score:Intersect Anti:Sense:Prop Anti:Highest_ExEx_Score,0.76,2,2,0.5,0.76%;	2	2	gene_id "PGOHUM00000238435"; transcript_id "PGOHUM00000238435"; All_Transcript_IDs_Within_The_Span_of_Gene1:"TCONS_l2_00003008"; Matching_LINC_(GID:SpnScr:Orient:ExExScr)"TCONS_l2_00003008":0.01:A:0.19,%Highest_Span_Score:Intersect Anti:Sense:Prop Anti:Highest_ExEx_Score,0.01,1,0,1.0,0.19%;	0	1		0	0
chr10	hg19_pseudoYale60	exon	45602062	45611504	0	-	.	chr10	hg19_pseudoYale60	exon	45602062	45611504	0	-	.	gene_id "PGOHUM00000238444"; transcript_id "PGOHUM00000238444"; All_Transcript_IDs_Within_The_Span_of_Gene1:"BC043276","AK310252","AK057413"; Matching_mRNA_(GID:SpnScr:Orient:ExExScr)"AK057413":0.03:S:0.05,"AK310252":0.17:S:0.27,"BC043276":0.20:S:0.39,%Highest_Span_Score:Intersect Anti:Sense:Prop Anti:Highest_ExEx_Score,0.20,0,3,0.0,0.39%;	3	0	gene_id "PGOHUM00000238444"; transcript_id "PGOHUM00000238444";All_Transcript_IDs_Within_The_Span_of_Gene1_and_EST:"AA399286","AA860156","BI560648","DC396103","DB336093","DB022485","DB040104"; Matching_EST_(GID:SpnScr:Orient:ExExScr)"DB040104":0.06:S:0.00,"DB022485":0.06:S:0.00,"DB336093":0.00:S:0.14,"DC396103":0.00:S:0.06,"BI560648":0.20:S:0.17,"AA860156":0.00:S:0.46,"AA399286":0.18:S:0.19,%High…	7	0	gene_id "PGOHUM00000238444"; transcript_id "PGOHUM00000238444"; All_Transcript_IDs_Within_The_Span_of_Gene1:"ENST00000602156.1"; Matching_LNC_(GID:SpnScr:Orient:ExExScr)"ENSG00000242848.3":0.08:S:0.37,%Highest_Span_Score:Intersect Anti:Sense:Prop Anti:Highest_ExEx_Score,0.08,0,1,0.0,0.37%;	1	0		0	0
chr10	hg19_pseudoYale60	exon	45642915	45644363	0	+	.	chr10	hg19_pseudoYale60	exon	45642915	45644363	0	+	.	gene_id "PGOHUM00000238761"; transcript_id "PGOHUM00000238761"; All_Transcript_IDs_Within_The_Span_of_Gene1:"BC043276","AK310252","BC043208"; Matching_mRNA_(GID:SpnScr:Orient:ExExScr)"BC043208":0.06:S:0.10,"AK310252":0.03:A:0.00,"BC043276":0.00:A:0.00,%Highest_Span_Score:Intersect Anti:Sense:Prop Anti:Highest_ExEx_Score,0.06,2,1,0.7,0.10%;	1	2	gene_id "PGOHUM00000238761"; transcript_id "PGOHUM00000238761";All_Transcript_IDs_Within_The_Span_of_Gene1_and_EST:"AA399286","BI560648","BI559846","DC396103","DB447277","DB049480"; Matching_EST_(GID:SpnScr:Orient:ExExScr)"DB049480":0.64:S:0.21,"DB447277":0.89:S:0.13,"DC396103":0.04:A:0.00,"BI559846":0.62:S:0.11,"BI560648":0.00:A:0.00,"AA399286":0.03:A:0.00,%Highest_Span_Score:Intersect Anti:Sens…	3	3	gene_id "PGOHUM00000238761"; transcript_id "PGOHUM00000238761"; All_Transcript_IDs_Within_The_Span_of_Gene1:"ENST00000602156.1","ENST00000427229.1"; Matching_LNC_(GID:SpnScr:Orient:ExExScr)"ENSG00000243349.1":0.05:S:0.10,"ENSG00000242848.3":0.03:A:0.00,%Highest_Span_Score:Intersect Anti:Sense:Prop Anti:Highest_ExEx_Score,0.05,1,1,0.5,0.10%;	1	1		0	0
chr10	hg19_wgEncodeGencodePseudoGeneV17	exon	46194204	46195980	0	+	.	chr10	hg19_wgEncodeGencodePseudoGeneV17	exon	46194204	46195980	0	+	.	gene_id "ENST00000454844.1"; transcript_id "ENST00000454844.1"; All_Transcript_IDs_Within_The_Span_of_Gene1:"DQ595421","DQ585998","DQ588185","DQ582291","DQ575445","DQ588224","DQ598590","DQ598591","DQ588220","DQ588221","DQ588222","DQ588223","DQ577100","DQ577099","DQ597431"; Matching_mRNA_(GID:SpnScr:Orient:ExExScr)"DQ597431":0.02:S:0.02,"DQ577099":0.02:A:0.02,"DQ577100":0.02:A:0.02,"DQ588223":0.02…	5	10	gene_id "ENST00000454844.1"; transcript_id "ENST00000454844.1";All_Transcript_IDs_Within_The_Span_of_Gene1_and_EST:"AA847619","AW979304","AA337655","AA985193","AI382265","AI356415","AI288626","AW470130","BG959904","BE708859","BQ325485","CB854530","EC452689"; Matching_EST_(GID:SpnScr:Orient:ExExScr)"EC452689":0.05:S:0.05,"CB854530":0.12:S:0.12,"BQ325485":0.00:S:0.02,"BE708859":0.18:A:0.07,"BG95990…	5	8	gene_id "ENST00000454844.1"; transcript_id "ENST00000454844.1"; All_Transcript_IDs_Within_The_Span_of_Gene1:"TCONS_l2_00003533"; Matching_LINC_(GID:SpnScr:Orient:ExExScr)"TCONS_l2_00003533":0.01:A:0.04,%Highest_Span_Score:Intersect Anti:Sense:Prop Anti:Highest_ExEx_Score,0.01,1,0,1.0,0.04%;	0	1	Matching_piRNA_(GID:SpnScr:Orient:ExExScr)"DQ585998:0.00:S:0.00,"DQ595421:0.00:S:0.00,"DQ597431:0.00:S:0.00,"DQ577099:0.00:A:0.00,"DQ577100:0.00:A:0.00,"DQ588220:0.00:A:0.00,"DQ598591:0.00:A:0.00,"DQ598590:0.00:A:0.00,"DQ588224:0.00:A:0.00,"DQ588223:0.00:A:0.00,"DQ588222:0.00:A:0.00,"DQ588221:0.00:A:0.00,"DQ575445:0.00:S:0.00,"DQ582291:0.00:S:0.00,"DQ588185:0.00:A:0.00,"DQ580207:0.00:A:0.00,"DQ58…	8	15
chr10	hg19_pseudoYale60	exon	46760982	46761170	0	-	.	chr10	hg19_pseudoYale60	exon	46760982	46761170	0	-	.	gene_id "PGOHUM00000238457"; transcript_id "PGOHUM00000238457"; All_Transcript_IDs_Within_The_Span_of_Gene1:"BC017177","BC024278","AK307333","AL832069","BC131568","BC065722"; Matching_mRNA_(GID:SpnScr:Orient:ExExScr)"BC065722":0.04:S:0.20,"BC131568":0.02:S:0.02,"AL832069":0.01:S:0.06,"AK307333":0.01:S:0.08,"BC024278":0.01:S:0.07,"BC017177":0.01:S:0.07,%Highest_Span_Score:Intersect Anti:Sense:Prop…	6	0	gene_id "PGOHUM00000238457"; transcript_id "PGOHUM00000238457";All_Transcript_IDs_Within_The_Span_of_Gene1_and_EST:"AA564591","AI241876","AL603060","BE383860","BE276142","BG426639","BI603562","BM083587","CD705639","DA736511","DA245014","DA440621","DA811658","DA079807","DA234362","DA316900","DB087983","DB066149","DB494140","DB022901","DR001921","DW417309","DW421434","DW448538","DW454452","HY131792…	28	0	gene_id "PGOHUM00000238457"; transcript_id "PGOHUM00000238457"; All_Transcript_IDs_Within_The_Span_of_Gene1:"TCONS_l2_00004167","TCONS_l2_00004168","TCONS_l2_00004169"; Matching_LINC_(GID:SpnScr:Orient:ExExScr)"TCONS_l2_00004169":0.01:S:0.09,"TCONS_l2_00004168":0.01:S:0.09,"TCONS_l2_00004167":0.01:S:0.10,%Highest_Span_Score:Intersect Anti:Sense:Prop Anti:Highest_ExEx_Score,0.01,0,3,0.0,0.10%;	3	0		0	0
chr10	hg19_wgEncodeGencodePseudoGeneV17	exon	46938168	46939143	0	+	.	chr10	hg19_wgEncodeGencodePseudoGeneV17	exon	46938168	46939143	0	+	.	gene_id "ENST00000497389.2"; transcript_id "ENST00000497389.2"; All_Transcript_IDs_Within_The_Span_of_Gene1:"AK294120"; Matching_mRNA_(GID:SpnScr:Orient:ExExScr)"AK294120":0.01:S:0.05,%Highest_Span_Score:Intersect Anti:Sense:Prop Anti:Highest_ExEx_Score,0.01,0,1,0.0,0.05%;	1	0	gene_id "ENST00000497389.2"; transcript_id "ENST00000497389.2";All_Transcript_IDs_Within_The_Span_of_Gene1_and_EST:"AA564591","AI241876","AA888869","AI247446","AV682428","BG212414","BU657612","CA415372","CA418630","DB524859","DB519170","DB321248","EC515380","EC555102","GD160968","HY243092","HY219196"; Matching_EST_(GID:SpnScr:Orient:ExExScr)"HY219196":0.45:S:0.45,"HY243092":0.45:S:0.45,"GD160968"…	11	6	gene_id "ENST00000497389.2"; transcript_id "ENST00000497389.2"; All_Transcript_IDs_Within_The_Span_of_Gene1:"ENST00000424615.2","ENST00000437899.1","ENST00000593793.1","ENST00000594037.1","ENST00000600081.1"; Matching_LNC_(GID:SpnScr:Orient:ExExScr)"ENSG00000229227.3"_4:0.02:A:0.02,"ENSG00000229227.3"_3:0.00:A:0.00,"ENSG00000229227.3"_2:0.00:A:0.00,"ENSG00000229227.3"_1:0.01:A:0.00,"ENSG000002292…	0	5		0	0
chr10	hg19_ucscRetroAli5	exon	47192009	47192189	0	-	.	chr10	hg19_ucscRetroAli5	exon	47192009	47192189	0	-	.	gene_id "NM_001037131.2-4"; transcript_id "NM_001037131.2-4"; All_Transcript_IDs_Within_The_Span_of_Gene1:"BC075841_dup1","BC171820_dup2","BC171845_dup1","BC171847_dup1"; Matching_mRNA_(GID:SpnScr:Orient:ExExScr)"BC171847"_1:0.01:S:0.01,"BC171845"_1:0.01:S:0.01,"BC171820"_2:0.01:S:0.05,"BC075841"_1:0.00:S:0.01,%Highest_Span_Score:Intersect Anti:Sense:Prop Anti:Highest_ExEx_Score,0.01,0,4,0.0,0.05…	4	0	gene_id "NM_001037131.2-4"; transcript_id "NM_001037131.2-4";All_Transcript_IDs_Within_The_Span_of_Gene1_and_EST:"AA564591","AI241876","AA741391","AA093121","AI890890","AI434048","AI814412","AI287482","AI453490","AI984766","AI949306","AI659678","AW518770","AW207026","BG683503","BM686711","BP390040","BQ005432","BU617629","BU728064","CD365088","EC568621","EC452689_dup1","F09546","W93405"; Matching_…	24	1	gene_id "NM_001037131.2-4"; transcript_id "NM_001037131.2-4"; All_Transcript_IDs_Within_The_Span_of_Gene1:"ENST00000434533.1"; Matching_LNC_(GID:SpnScr:Orient:ExExScr)"ENSG00000224919.1":0.16:A:0.05,%Highest_Span_Score:Intersect Anti:Sense:Prop Anti:Highest_ExEx_Score,0.16,1,0,1.0,0.05%;	0	1		0	0
chr10	hg19_pseudoYale60	exon	47233526	47233663	0	-	.	chr10	hg19_pseudoYale60	exon	47233526	47233663	0	-	.	gene_id "PGOHUM00000251241"; transcript_id "PGOHUM00000251241"; All_Transcript_IDs_Within_The_Span_of_Gene1:"BC075841_dup1","AK309024","BC051298"; Matching_mRNA_(GID:SpnScr:Orient:ExExScr)"BC051298":0.01:S:0.10,"AK309024":0.00:S:0.10,"BC075841"_1:0.00:S:0.05,%Highest_Span_Score:Intersect Anti:Sense:Prop Anti:Highest_ExEx_Score,0.01,0,3,0.0,0.10%;	3	0	gene_id "PGOHUM00000251241"; transcript_id "PGOHUM00000251241";All_Transcript_IDs_Within_The_Span_of_Gene1_and_EST:"AW754044","AW363118","AW363117","AA677615","AA905330","AJ298153","BE867872","BF946955","BQ372530","CN417548","DR008192","DR008191","DR008073","DR008074"; Matching_EST_(GID:SpnScr:Orient:ExExScr)"DR008074":0.01:A:0.09,"DR008073":0.02:S:0.17,"DR008191":0.02:S:0.15,"DR008192":0.01:A:0.…	8	6	gene_id "PGOHUM00000251241"; transcript_id "PGOHUM00000251241"; All_Transcript_IDs_Within_The_Span_of_Gene1:"ENST00000431840.2"; Matching_LNC_(GID:SpnScr:Orient:ExExScr)"ENSG00000254929.1":0.02:S:0.09,%Highest_Span_Score:Intersect Anti:Sense:Prop Anti:Highest_ExEx_Score,0.02,0,1,0.0,0.09%;	1	0		0	0
chr10	hg19_wgEncodeGencodePseudoGeneV17	exon	47271222	47272342	0	-	.	chr10	hg19_wgEncodeGencodePseudoGeneV17	exon	47271222	47272342	0	-	.	gene_id "ENST00000423775.1"; transcript_id "ENST00000423775.1"; All_Transcript_IDs_Within_The_Span_of_Gene1:"AK309109","L25628"; Matching_mRNA_(GID:SpnScr:Orient:ExExScr)"L25628":0.83:S:0.29,"AK309109":0.41:S:0.37,%Highest_Span_Score:Intersect Anti:Sense:Prop Anti:Highest_ExEx_Score,0.83,0,2,0.0,0.37%;	2	0	gene_id "ENST00000423775.1"; transcript_id "ENST00000423775.1";All_Transcript_IDs_Within_The_Span_of_Gene1_and_EST:"AW754044","AW363118","AW363117","AA187228","AI702924","BF347405","BG217032","BG201222","BX090038","DA346493","EL951660_dup1","HY352642_dup1"; Matching_EST_(GID:SpnScr:Orient:ExExScr)"HY352642"_1:0.01:A:0.03,"EL951660"_1:0.09:A:0.04,"DA346493":0.50:S:0.73,"BX090038":0.00:S:0.17,"BG20…	3	9	gene_id "ENST00000423775.1"; transcript_id "ENST00000423775.1"; All_Transcript_IDs_Within_The_Span_of_Gene1:"TCONS_l2_00004174"; Matching_LINC_(GID:SpnScr:Orient:ExExScr)"TCONS_l2_00004174":0.41:S:0.55,%Highest_Span_Score:Intersect Anti:Sense:Prop Anti:Highest_ExEx_Score,0.41,0,1,0.0,0.55%;	1	0		0	0
chr10	hg19_pseudoYale60	exon	48157041	48158160	0	+	.	chr10	hg19_pseudoYale60	exon	48157041	48158160	0	+	.	gene_id "PGOHUM00000251268"; transcript_id "PGOHUM00000251268"; All_Transcript_IDs_Within_The_Span_of_Gene1:"AK309109_dup1","L25628_dup1"; Matching_mRNA_(GID:SpnScr:Orient:ExExScr)"L25628"_1:0.82:S:0.30,"AK309109"_1:0.41:S:0.41,%Highest_Span_Score:Intersect Anti:Sense:Prop Anti:Highest_ExEx_Score,0.82,0,2,0.0,0.41%;	2	0	gene_id "PGOHUM00000251268"; transcript_id "PGOHUM00000251268";All_Transcript_IDs_Within_The_Span_of_Gene1_and_EST:"AA187228_dup1","AI702924_dup1","BI062059","BG201222_dup1","BG217032_dup1","BX090038_dup1","DA346493_dup1","EL951660_dup2","HY352642_dup2"; Matching_EST_(GID:SpnScr:Orient:ExExScr)"HY352642"_2:0.01:A:0.03,"EL951660"_2:0.09:A:0.03,"DA346493"_1:0.49:S:0.67,"BX090038"_1:0.00:S:0.16,"BG2…	4	5	gene_id "PGOHUM00000251268"; transcript_id "PGOHUM00000251268"; All_Transcript_IDs_Within_The_Span_of_Gene1:"TCONS_l2_00003975"; Matching_LINC_(GID:SpnScr:Orient:ExExScr)"TCONS_l2_00003975":0.41:S:0.52,%Highest_Span_Score:Intersect Anti:Sense:Prop Anti:Highest_ExEx_Score,0.41,0,1,0.0,0.52%;	1	0		0	0
chr10	hg19_wgEncodeGencodePseudoGeneV17	exon	48922624	48948400	0	-	.	chr10	hg19_wgEncodeGencodePseudoGeneV17	exon	48922624	48948400	0	-	.	gene_id "ENST00000603015.1"; transcript_id "ENST00000603015.1"; All_Transcript_IDs_Within_The_Span_of_Gene1:"BC171820_dup3","BC017177_dup1","BC024278_dup1","CR936774_dup1","AK307333_dup1","AL832069_dup1","BC131568_dup1","AK021771_dup1","BC065722_dup1","DQ571332_dup3","DQ582155_dup3","DQ592769_dup4","DQ586012_dup6","DQ582795_dup5","DQ582905_dup3","DQ574799_dup4"; Matching_mRNA_(GID:SpnScr:Orient:E…	15	1	gene_id "ENST00000603015.1"; transcript_id "ENST00000603015.1";All_Transcript_IDs_Within_The_Span_of_Gene1_and_EST:"AA564591_dup1","AA319390_dup4","AA918591_dup3","AA210940_dup1","AF121175","AI366092_dup3","AI375159_dup1","AI927650_dup1","AI077297_dup3","AI904438_dup1","AI906333_dup1","AL713140_dup1","AL603060_dup3","AU153631_dup1","AU145563_dup1","AU119147","AV720534_dup1","AV719123_dup1","AV651…	96	33	gene_id "ENST00000603015.1"; transcript_id "ENST00000603015.1"; All_Transcript_IDs_Within_The_Span_of_Gene1:"TCONS_l2_00003552","TCONS_l2_00004179","TCONS_l2_00004180","TCONS_l2_00003553"; Matching_LINC_(GID:SpnScr:Orient:ExExScr)"TCONS_l2_00003553":0.03:S:0.05,"TCONS_l2_00004180":0.38:S:0.21,"TCONS_l2_00004179":0.41:S:0.23,"TCONS_l2_00003552":0.07:S:0.03,%Highest_Span_Score:Intersect Anti:Sense:…	4	0	Matching_piRNA_(GID:SpnScr:Orient:ExExScr)"DQ585874:0.02:S:0.00,"DQ579749:0.00:S:0.00,"DQ584493:0.00:A:0.00,"DQ575234:0.01:A:0.00,"DQ573240:0.01:S:0.00,"DQ582155:0.01:S:0.00,"DQ571332:0.01:S:0.00,"DQ597445:0.01:S:0.00,"DQ582905:0.01:S:0.00,"DQ598932:0.00:A:0.00,"DQ572029:0.01:A:0.00,"DQ587022:0.01:A:0.00,"DQ574799:0.00:S:0.00,"DQ585018:0.00:S:0.00,"DQ582795:0.01:S:0.00,"DQ571726:0.00:S:0.00,"DQ59…	30	15
chr10	hg19_pseudoYale60	exon	48950749	48950937	0	-	.	chr10	hg19_pseudoYale60	exon	48950749	48950937	0	-	.	gene_id "PGOHUM00000238469"; transcript_id "PGOHUM00000238469"; All_Transcript_IDs_Within_The_Span_of_Gene1:"BC017177_dup1","BC024278_dup1","AK307333_dup1","AL832069_dup1","BC131568_dup1","BC065722_dup1"; Matching_mRNA_(GID:SpnScr:Orient:ExExScr)"BC065722"_1:0.04:S:0.20,"BC131568"_1:0.02:S:0.02,"AL832069"_1:0.01:S:0.06,"AK307333"_1:0.01:S:0.08,"BC024278"_1:0.01:S:0.07,"BC017177"_1:0.01:S:0.07,%Hi…	6	0	gene_id "PGOHUM00000238469"; transcript_id "PGOHUM00000238469";All_Transcript_IDs_Within_The_Span_of_Gene1_and_EST:"AA564591_dup1","AL603060_dup3","BF987679","BQ366420","BE383860_dup1","BE276142_dup1","BG426639_dup1","BI603562_dup2","BM083587_dup1","CD705639_dup3","DV080437","DA736511_dup1","DA245014_dup1","DA440621_dup1","DA811658_dup3","DA079807_dup1","DA234362_dup1","DA111175","DA316900_dup1",…	28	2	gene_id "PGOHUM00000238469"; transcript_id "PGOHUM00000238469"; All_Transcript_IDs_Within_The_Span_of_Gene1:"TCONS_l2_00004179","TCONS_l2_00004180","TCONS_l2_00003049"; Matching_LINC_(GID:SpnScr:Orient:ExExScr)"TCONS_l2_00003049":0.01:A:0.00,"TCONS_l2_00004180":0.01:S:0.09,"TCONS_l2_00004179":0.01:S:0.10,%Highest_Span_Score:Intersect Anti:Sense:Prop Anti:Highest_ExEx_Score,0.01,1,2,0.3,0.10%;	2	1		0	0
chr10	hg19_wgEncodeGencodePseudoGeneV17	exon	49272348	49294908	0	-	.	chr10	hg19_wgEncodeGencodePseudoGeneV17	exon	49272348	49294908	0	-	.	gene_id "ENST00000506185.3"; transcript_id "ENST00000506185.3"; All_Transcript_IDs_Within_The_Span_of_Gene1:"AK309922"; Matching_mRNA_(GID:SpnScr:Orient:ExExScr)"AK309922":0.20:S:0.22,%Highest_Span_Score:Intersect Anti:Sense:Prop Anti:Highest_ExEx_Score,0.20,0,1,0.0,0.22%;	1	0	gene_id "ENST00000506185.3"; transcript_id "ENST00000506185.3";All_Transcript_IDs_Within_The_Span_of_Gene1_and_EST:"DN989748","DR731309","HY106143","HY106392","HY133764_dup2"; Matching_EST_(GID:SpnScr:Orient:ExExScr)"HY133764"_2:0.00:S:0.20,"HY106392":0.04:S:0.08,"HY106143":0.04:S:0.00,"DR731309":0.08:A:0.25,"DN989748":0.04:S:0.33,%Highest_Span_Score:Intersect Anti:Sense:Prop Anti:Highest_ExEx_Sc…	4	1	gene_id "ENST00000506185.3"; transcript_id "ENST00000506185.3"; All_Transcript_IDs_Within_The_Span_of_Gene1:"TCONS_l2_00004183","TCONS_l2_00003559","TCONS_l2_00003560","TCONS_l2_00003561"; Matching_LINC_(GID:SpnScr:Orient:ExExScr)"TCONS_l2_00003561":0.06:S:0.15,"TCONS_l2_00003560":0.06:S:0.24,"TCONS_l2_00003559":0.00:S:0.10,"TCONS_l2_00004183":0.00:S:0.03,%Highest_Span_Score:Intersect Anti:Sense:…	4	0		0	0
chr10	hg19_wgEncodeGencodePseudoGeneV17	exon	51287081	51291433	0	-	.	chr10	hg19_wgEncodeGencodePseudoGeneV17	exon	51287081	51291433	0	-	.	gene_id "ENST00000404618.2"; transcript_id "ENST00000404618.2"; All_Transcript_IDs_Within_The_Span_of_Gene1:"AF005043","AK127766","BC012005","BC050560","BC033633","BC052966","EF382674","AK301845","AK302560","AK295786","AK295244","DQ867088","AY258587","AY575848","AY575849","BC051717","HI214745","JA538146","HH837104","JA482112","HV601547","JQ890226","HV856620","HW061157","HW165107","JB251965","AK31…	29	0	gene_id "ENST00000404618.2"; transcript_id "ENST00000404618.2";All_Transcript_IDs_Within_The_Span_of_Gene1_and_EST:"AA789151","AL542342","AV749726_dup1","AW803898_dup2","BE159868","BG259917","BI755754","BI061313","BI063939","BI063939_dup1","BE873616","BG714165","BM463163","BQ440117","BU599238","BX353562","BP251608_dup1","BQ437372","BX281178","CD517988","CN412003","CA950189","CN280252","CA950419",…	29	2	gene_id "ENST00000404618.2"; transcript_id "ENST00000404618.2"; All_Transcript_IDs_Within_The_Span_of_Gene1:"ENST00000418400.1"; Matching_LNC_(GID:SpnScr:Orient:ExExScr)"ENSG00000244393.2"_4:0.05:S:0.13,%Highest_Span_Score:Intersect Anti:Sense:Prop Anti:Highest_ExEx_Score,0.05,0,1,0.0,0.13%;	1	0		0	0
chr10	hg19_wgEncodeGencodePseudoGeneV17	exon	51732772	51732824	0	+	.	chr10	hg19_wgEncodeGencodePseudoGeneV17	exon	51732772	51732824	0	+	.	gene_id "ENST00000431974.2"; transcript_id "ENST00000431974.2"; All_Transcript_IDs_Within_The_Span_of_Gene1:"AK316549","AK098044","AK295227","AK316490","AK295370","AK293228","BC035067"; Matching_mRNA_(GID:SpnScr:Orient:ExExScr)"BC035067":0.01:S:0.01,"AK293228":0.00:S:0.02,"AK295370":0.00:S:0.02,"AK316490":0.00:S:0.03,"AK295227":0.00:S:0.04,"AK098044":0.00:S:0.00,"AK316549":0.00:S:0.02,%Highest_Sp…	7	0	gene_id "ENST00000431974.2"; transcript_id "ENST00000431974.2";All_Transcript_IDs_Within_The_Span_of_Gene1_and_EST:"AL569518","AW019924","AW019932","AW339586","BI907274","BE786249","BE699239","BE699248","BF315597","BP363773","BF851798","BF378378","BI546101","BQ003909","CN419080","CX760401","CX166727","CN419079","CN419078","CX751651","DA019889","DC370251","DA662259","DA292148"; Matching_EST_(GID:S…	19	5	gene_id "ENST00000431974.2"; transcript_id "ENST00000431974.2"; All_Transcript_IDs_Within_The_Span_of_Gene1:"ENST00000429104.1","ENST00000444438.2"; Matching_LNC_(GID:SpnScr:Orient:ExExScr)"ENSG00000178440.5"_1:0.00:S:0.02,"ENSG00000178440.5":0.00:S:0.02,%Highest_Span_Score:Intersect Anti:Sense:Prop Anti:Highest_ExEx_Score,0.00,0,2,0.0,0.02%;	2	0		0	0
chr10	hg19_wgEncodeGencodePseudoGeneV17	exon	51807962	51821356	0	-	.	chr10	hg19_wgEncodeGencodePseudoGeneV17	exon	51807962	51821356	0	-	.	gene_id "ENST00000417804.1"; transcript_id "ENST00000417804.1"; All_Transcript_IDs_Within_The_Span_of_Gene1:"AK056375","DQ580904_dup3"; Matching_mRNA_(GID:SpnScr:Orient:ExExScr)"DQ580904"_3:0.00:A:0.00,"AK056375":0.29:S:0.43,%Highest_Span_Score:Intersect Anti:Sense:Prop Anti:Highest_ExEx_Score,0.29,1,1,0.5,0.43%;	1	1	gene_id "ENST00000417804.1"; transcript_id "ENST00000417804.1";All_Transcript_IDs_Within_The_Span_of_Gene1_and_EST:"AA476420","BM462082","BX281563_dup1","DB323981","HY337379"; Matching_EST_(GID:SpnScr:Orient:ExExScr)"HY337379":0.01:S:0.29,"DB323981":0.02:S:0.28,"BX281563"_1:0.00:A:0.02,"BM462082":0.00:A:0.01,"AA476420":0.18:S:0.29,%Highest_Span_Score:Intersect Anti:Sense:Prop Anti:Highest_ExEx_Sc…	3	2	gene_id "ENST00000417804.1"; transcript_id "ENST00000417804.1"; All_Transcript_IDs_Within_The_Span_of_Gene1:"ENST00000456967.1"; Matching_LNC_(GID:SpnScr:Orient:ExExScr)"ENSG00000235618.2":0.33:S:0.42,%Highest_Span_Score:Intersect Anti:Sense:Prop Anti:Highest_ExEx_Score,0.33,0,1,0.0,0.42%;	1	0		0	0
chr10	hg19_ucscRetroAli5	exon	51826214	51826385	0	-	.	chr10	hg19_ucscRetroAli5	exon	51826214	51826385	0	-	.	gene_id "NM_031452.3-4"; transcript_id "NM_031452.3-4"; All_Transcript_IDs_Within_The_Span_of_Gene1:"AK056375"; Matching_mRNA_(GID:SpnScr:Orient:ExExScr)"AK056375":0.00:S:0.01,%Highest_Span_Score:Intersect Anti:Sense:Prop Anti:Highest_ExEx_Score,0.00,0,1,0.0,0.01%;	1	0	gene_id "NM_031452.3-4"; transcript_id "NM_031452.3-4";All_Transcript_IDs_Within_The_Span_of_Gene1_and_EST:"BM462082","BX281563_dup1","BX435221"; Matching_EST_(GID:SpnScr:Orient:ExExScr)"BX435221":0.26:A:0.16,"BX281563"_1:0.01:A:0.00,"BM462082":0.01:A:0.00,%Highest_Span_Score:Intersect Anti:Sense:Prop Anti:Highest_ExEx_Score,0.26,3,0,1.0,0.16%;	0	3	gene_id "NM_031452.3-4"; transcript_id "NM_031452.3-4"; All_Transcript_IDs_Within_The_Span_of_Gene1:"ENST00000456967.1"; Matching_LNC_(GID:SpnScr:Orient:ExExScr)"ENSG00000235618.2":0.01:S:0.03,%Highest_Span_Score:Intersect Anti:Sense:Prop Anti:Highest_ExEx_Score,0.01,0,1,0.0,0.03%;	1	0		0	0
chr10	hg19_wgEncodeGencodePseudoGeneV17	exon	52389292	52390835	0	-	.	chr10	hg19_wgEncodeGencodePseudoGeneV17	exon	52389292	52390835	0	-	.	gene_id "ENST00000437111.1"; transcript_id "ENST00000437111.1"; All_Transcript_IDs_Within_The_Span_of_Gene1:"AK022382","DQ575600"; Matching_mRNA_(GID:SpnScr:Orient:ExExScr)"DQ575600":0.02:A:0.02,"AK022382":0.62:A:0.10,%Highest_Span_Score:Intersect Anti:Sense:Prop Anti:Highest_ExEx_Score,0.62,2,0,1.0,0.10%;	0	2	gene_id "ENST00000437111.1"; transcript_id "ENST00000437111.1";All_Transcript_IDs_Within_The_Span_of_Gene1_and_EST:"AU122291","AW390066","BQ710472","DA202321","DA114226","FN060480"; Matching_EST_(GID:SpnScr:Orient:ExExScr)"FN060480":0.06:S:0.03,"DA114226":0.32:A:0.08,"DA202321":0.00:A:0.01,"BQ710472":0.02:A:0.00,"AW390066":0.02:S:0.02,"AU122291":0.31:A:0.08,%Highest_Span_Score:Intersect Anti:Sens…	2	4	gene_id "ENST00000437111.1"; transcript_id "ENST00000437111.1"; All_Transcript_IDs_Within_The_Span_of_Gene1:"ENST00000443374.1"; Matching_LNC_(GID:SpnScr:Orient:ExExScr)"ENSG00000226200.1":0.62:A:0.35,%Highest_Span_Score:Intersect Anti:Sense:Prop Anti:Highest_ExEx_Score,0.62,1,0,1.0,0.35%;	0	1	Matching_piRNA_(GID:SpnScr:Orient:ExExScr)"DQ575600:0.02:A:0.02,"DQ579749:0.00:S:0.00,"DQ584493:0.00:A:0.00,"DQ598932:0.00:A:0.00,"DQ574799:0.00:S:0.00,"DQ585018:0.00:S:0.00,"DQ571726:0.00:S:0.00,"DQ597261:0.00:S:0.00,"DQ597262:0.00:S:0.00,"DQ592211:0.00:S:0.00,"DQ600245:0.00:S:0.00,"DQ572206:0.00:A:0.00,"DQ585998:0.00:A:0.00,"DQ595421:0.00:A:0.00,"DQ597431:0.00:A:0.00,"DQ575445:0.00:A:0.00,"DQ58…	14	10
chr10	hg19_ucscRetroAli5	exon	52419272	52420278	0	+	.	chr10	hg19_ucscRetroAli5	exon	52419272	52420278	0	+	.	gene_id "NM_001080450.2-2"; transcript_id "NM_001080450.2-2"; All_Transcript_IDs_Within_The_Span_of_Gene1:"AK056520","DQ580769","DQ571932","DQ589274"; Matching_mRNA_(GID:SpnScr:Orient:ExExScr)"DQ589274":0.03:A:0.01,"DQ571932":0.03:A:0.01,"DQ580769":0.03:A:0.01,"AK056520":0.13:A:0.10,%Highest_Span_Score:Intersect Anti:Sense:Prop Anti:Highest_ExEx_Score,0.13,4,0,1.0,0.10%;	0	4	gene_id "NM_001080450.2-2"; transcript_id "NM_001080450.2-2";All_Transcript_IDs_Within_The_Span_of_Gene1_and_EST:"BX954781","DA743417","DB145245","DR005924","HY160688"; Matching_EST_(GID:SpnScr:Orient:ExExScr)"HY160688":0.20:A:0.06,"DR005924":0.24:A:0.07,"DB145245":0.22:A:0.12,"DA743417":0.22:A:0.05,"BX954781":0.29:A:0.09,%Highest_Span_Score:Intersect Anti:Sense:Prop Anti:Highest_ExEx_Score,0.29,…	0	5	gene_id "NM_001080450.2-2"; transcript_id "NM_001080450.2-2"; All_Transcript_IDs_Within_The_Span_of_Gene1:"TCONS_l2_00003984"; Matching_LINC_(GID:SpnScr:Orient:ExExScr)"TCONS_l2_00003984":0.19:S:0.02,%Highest_Span_Score:Intersect Anti:Sense:Prop Anti:Highest_ExEx_Score,0.19,0,1,0.0,0.02%;	1	0	Matching_piRNA_(GID:SpnScr:Orient:ExExScr)"DQ589274:0.00:A:0.01,"DQ571932:0.00:A:0.01,"DQ580769:0.00:A:0.01,"DQ587278:0.00:A:0.00,"DQ579749:0.00:A:0.00,"DQ584493:0.00:S:0.00,"DQ598932:0.00:S:0.00,"DQ574799:0.00:A:0.00,"DQ585018:0.00:A:0.00,"DQ571726:0.00:A:0.00,"DQ597261:0.00:A:0.00,"DQ597262:0.00:A:0.00,"DQ592211:0.00:A:0.00,"DQ600245:0.00:A:0.00,"DQ572206:0.00:S:0.00,"DQ585998:0.00:S:0.00,"DQ59…	9	18
chr10	hg19_ucscRetroAli5	exon	60085450	60086915	0	-	.	chr10	hg19_ucscRetroAli5	exon	60085450	60086915	0	-	.	gene_id "AK096038.1-12"; transcript_id "AK096038.1-12"; All_Transcript_IDs_Within_The_Span_of_Gene1:"BC018977"; Matching_mRNA_(GID:SpnScr:Orient:ExExScr)"BC018977":0.87:S:0.91,%Highest_Span_Score:Intersect Anti:Sense:Prop Anti:Highest_ExEx_Score,0.87,0,1,0.0,0.91%;	1	0	gene_id "AK096038.1-12"; transcript_id "AK096038.1-12";All_Transcript_IDs_Within_The_Span_of_Gene1_and_EST:"BF570069","BF569670","BF569582"; Matching_EST_(GID:SpnScr:Orient:ExExScr)"BF569582":0.49:S:0.10,"BF569670":0.51:S:0.21,"BF570069":0.54:S:0.07,%Highest_Span_Score:Intersect Anti:Sense:Prop Anti:Highest_ExEx_Score,0.54,0,3,0.0,0.21%;	3	0	gene_id "AK096038.1-12"; transcript_id "AK096038.1-12"; All_Transcript_IDs_Within_The_Span_of_Gene1:"ENST00000562575.1"; Matching_LNC_(GID:SpnScr:Orient:ExExScr)"ENSG00000261076.1":0.87:S:0.46,%Highest_Span_Score:Intersect Anti:Sense:Prop Anti:Highest_ExEx_Score,0.87,0,1,0.0,0.46%;	1	0		0	0
chr10	hg19_ucscRetroAli5	exon	75432865	75435900	0	-	.	chr10	hg19_ucscRetroAli5	exon	75432865	75435900	0	-	.	gene_id "NM_001037131.2-12"; transcript_id "NM_001037131.2-12"; All_Transcript_IDs_Within_The_Span_of_Gene1:"AK096908_dup3","BC021031","BC020053","BC127746","DQ585998_dup7","DQ600245_dup8","DQ592211_dup1","DQ595421_dup10","DQ597431_dup9","DQ597262_dup6","DQ597261_dup6","DQ575445_dup9","DQ571726_dup8","DQ582291_dup10","DQ588185_dup6"; Matching_mRNA_(GID:SpnScr:Orient:ExExScr)"DQ588185"_6:0.01:A:0.…	13	2	gene_id "NM_001037131.2-12"; transcript_id "NM_001037131.2-12";All_Transcript_IDs_Within_The_Span_of_Gene1_and_EST:"AA285281","AA985193_dup6","AA337655_dup2","AI952039","AI287482_dup4","AW372092_dup1","BE561820","BE561749_dup1","BE780448","BF355312","BF355321","BF916125_dup1","BF916124_dup1","BF835043_dup6","BG289146","BM194251","BP390040_dup3","BQ344668_dup2","BQ325485_dup4","BU947924","CA438986…	37	12	gene_id "NM_001037131.2-12"; transcript_id "NM_001037131.2-12"; All_Transcript_IDs_Within_The_Span_of_Gene1:"ENST00000435317.2","ENST00000399449.3"; Matching_LNC_(GID:SpnScr:Orient:ExExScr)"ENSG00000242288.5":0.05:S:0.06,"ENSG00000251582.1":0.87:S:0.03,%Highest_Span_Score:Intersect Anti:Sense:Prop Anti:Highest_ExEx_Score,0.87,0,2,0.0,0.06%;	2	0	Matching_piRNA_(GID:SpnScr:Orient:ExExScr)"DQ601906:0.00:S:0.00,"DQ597127:0.00:A:0.00,"DQ588283:0.00:A:0.00,"DQ577811:0.00:S:0.00,"DQ572682:0.00:S:0.00,"DQ593595:0.00:A:0.00,"DQ584990:0.00:A:0.00,"DQ587639:0.00:S:0.00,"DQ582384:0.00:S:0.00,"DQ597133:0.00:A:0.00,"DQ598137:0.00:S:0.00,"DQ582338:0.00:S:0.00,"DQ574854:0.00:S:0.00,"DQ597632:0.00:S:0.00,"DQ579702:0.00:S:0.00,"DQ596571:0.00:S:0.00,"DQ59…	45	17
chr10	hg19_pseudoYale60	exon	75488124	75488312	0	-	.	chr10	hg19_pseudoYale60	exon	75488124	75488312	0	-	.	gene_id "PGOHUM00000238533"; transcript_id "PGOHUM00000238533"; All_Transcript_IDs_Within_The_Span_of_Gene1:"AK094774","BC020053","BC063124","BC099910","BC046139","AK294783"; Matching_mRNA_(GID:SpnScr:Orient:ExExScr)"AK294783":0.02:S:0.10,"BC046139":0.01:S:0.08,"BC099910":0.01:S:0.06,"BC063124":0.01:S:0.07,"BC020053":0.00:S:0.04,"AK094774":0.00:S:0.00,%Highest_Span_Score:Intersect Anti:Sense:Prop…	6	0	gene_id "PGOHUM00000238533"; transcript_id "PGOHUM00000238533";All_Transcript_IDs_Within_The_Span_of_Gene1_and_EST:"AA129555","AI733771","AU099909","BF217027","BF795561","BG484259","BI458384","BI602182","BQ917766","BX955228","CF994530","CN269968","DA177655","DA877144","DA214288","DA946151","DA740116","DA764339","DA218438","DA230025","DA500722","DA125473","DB219534","DB506652","DR008174","DR006174…	30	1	gene_id "PGOHUM00000238533"; transcript_id "PGOHUM00000238533"; All_Transcript_IDs_Within_The_Span_of_Gene1:"ENST00000399449.3","ENST00000580790.1"; Matching_LNC_(GID:SpnScr:Orient:ExExScr)"ENSG00000242288.5"_26:0.78:S:0.78,"ENSG00000242288.5"_25:0.78:S:0.78,%Highest_Span_Score:Intersect Anti:Sense:Prop Anti:Highest_ExEx_Score,0.78,0,2,0.0,0.78%;	2	0		0	0
chr10	hg19_wgEncodeGencodePseudoGeneV17	exon	81265833	81266643	0	-	.	chr10	hg19_wgEncodeGencodePseudoGeneV17	exon	81265833	81266643	0	-	.	gene_id "ENST00000446835.1"; transcript_id "ENST00000446835.1"; All_Transcript_IDs_Within_The_Span_of_Gene1:"AK302451"; Matching_mRNA_(GID:SpnScr:Orient:ExExScr)"AK302451":0.07:S:0.08,%Highest_Span_Score:Intersect Anti:Sense:Prop Anti:Highest_ExEx_Score,0.07,0,1,0.0,0.08%;	1	0	gene_id "ENST00000446835.1"; transcript_id "ENST00000446835.1";All_Transcript_IDs_Within_The_Span_of_Gene1_and_EST:"AI678091","DB095150"; Matching_EST_(GID:SpnScr:Orient:ExExScr)"DB095150":0.50:S:0.50,"AI678091":0.02:S:0.12,%Highest_Span_Score:Intersect Anti:Sense:Prop Anti:Highest_ExEx_Score,0.50,0,2,0.0,0.50%;	2	0	gene_id "ENST00000446835.1"; transcript_id "ENST00000446835.1"; All_Transcript_IDs_Within_The_Span_of_Gene1:"ENST00000456546.1"; Matching_LNC_(GID:SpnScr:Orient:ExExScr)"ENSG00000241317.1":0.02:S:0.12,%Highest_Span_Score:Intersect Anti:Sense:Prop Anti:Highest_ExEx_Score,0.02,0,1,0.0,0.12%;	1	0		0	0
chr10	hg19_ucscRetroAli5	exon	81586123	81587282	0	+	.	chr10	hg19_ucscRetroAli5	exon	81586123	81587282	0	+	.	gene_id "NR_029408.1-1"; transcript_id "NR_029408.1-1"; All_Transcript_IDs_Within_The_Span_of_Gene1:"DL491885","DL490450","DL491340","DL489972","DQ596627","AF064843"; Matching_mRNA_(GID:SpnScr:Orient:ExExScr)"AF064843":0.70:S:0.19,"DQ596627":0.03:S:0.01,"DL489972":0.02:S:0.01,"DL491340":0.11:S:0.05,"DL490450":0.02:A:0.01,"DL491885":0.11:A:0.05,%Highest_Span_Score:Intersect Anti:Sense:Prop Anti:Hi…	4	2	gene_id "NR_029408.1-1"; transcript_id "NR_029408.1-1";All_Transcript_IDs_Within_The_Span_of_Gene1_and_EST:"AL523851","AL523852","AA449174","AA911355","AA476502","AA318660","AA604222","AA568445","AA587562","AI929658","AI694916","AI268061","AI279075","AI281962","AI681922","AI929817","AI142112","AI694425","AI867757","AI458158","AI802171","AI393739","AI351150","AL523983","AL530312","AL530311","AL562…	50	31	gene_id "NR_029408.1-1"; transcript_id "NR_029408.1-1"; All_Transcript_IDs_Within_The_Span_of_Gene1:"ENST00000488805.1","ENST00000483080.1","ENST00000470445.1","ENST00000495430.1"; Matching_LNC_(GID:SpnScr:Orient:ExExScr)"ENSG00000225484.2"_35:0.11:A:0.08,"ENSG00000225484.2"_34:0.06:A:0.06,"ENSG00000225484.2"_33:0.04:A:0.05,"ENSG00000225484.2"_32:0.01:A:0.04,%Highest_Span_Score:Intersect Anti:Sen…	0	4	Matching_piRNA_(GID:SpnScr:Orient:ExExScr)"DQ596627:0.00:S:0.01,"DQ586890:0.00:A:0.00,"DQ599719:0.00:A:0.00,"DQ585066:0.00:S:0.00,"DQ574606:0.00:A:0.00,"DQ575536:0.00:A:0.00,"DQ593562:0.00:S:0.00,"DQ589648:0.00:A:0.00,"DQ572427:0.00:S:0.00,"DQ582901:0.00:S:0.00,"DQ591614:0.00:A:0.00,"DQ583148:0.00:A:0.00,"DQ580072:0.00:S:0.00,"DQ583642:0.00:A:0.00,"DQ586986:0.00:S:0.00,"DQ593888:0.00:S:0.00,"DQ59…	24	43
chr10	hg19_wgEncodeGencodePseudoGeneV17	exon	81680083	81682788	0	+	.	chr10	hg19_wgEncodeGencodePseudoGeneV17	exon	81680083	81682788	0	+	.	gene_id "ENST00000497731.1"; transcript_id "ENST00000497731.1"; All_Transcript_IDs_Within_The_Span_of_Gene1:"BC071736","AF019382"; Matching_mRNA_(GID:SpnScr:Orient:ExExScr)"AF019382":0.92:S:0.53,"BC071736":0.06:S:0.16,%Highest_Span_Score:Intersect Anti:Sense:Prop Anti:Highest_ExEx_Score,0.92,0,2,0.0,0.53%;	2	0	gene_id "ENST00000497731.1"; transcript_id "ENST00000497731.1";All_Transcript_IDs_Within_The_Span_of_Gene1_and_EST:"AA628220","AA699400","AI286161","AI827048","AI634387","AW104610","BE699396","BF377341_dup1","BI823033","BU621784","BX117567","BX102447","CB242166","CV355220","H92757"; Matching_EST_(GID:SpnScr:Orient:ExExScr)"H92757":0.16:S:0.00,"CV355220":0.07:S:0.04,"CB242166":0.15:S:0.16,"BX10244…	15	0	gene_id "ENST00000497731.1"; transcript_id "ENST00000497731.1"; All_Transcript_IDs_Within_The_Span_of_Gene1:"TCONS_00017676"; Matching_LINC_(GID:SpnScr:Orient:ExExScr)"TCONS_00017676":0.92:S:0.69,%Highest_Span_Score:Intersect Anti:Sense:Prop Anti:Highest_ExEx_Score,0.92,0,1,0.0,0.69%;	1	0		0	0
chr10	hg19_pseudoYale60	exon	82006978	82007472	0	-	.	chr10	hg19_pseudoYale60	exon	82006978	82007472	0	-	.	gene_id "PGOHUM00000238562"; transcript_id "PGOHUM00000238562"; All_Transcript_IDs_Within_The_Span_of_Gene1:"DQ586986_dup1","DQ593888_dup1","DQ596599_dup1","DQ573557","DQ569948_dup1","DQ583836_dup1","DQ586707_dup1","DQ584593_dup1"; Matching_mRNA_(GID:SpnScr:Orient:ExExScr)"DQ584593"_1:0.06:A:0.06,"DQ586707"_1:0.05:S:0.05,"DQ583836"_1:0.06:S:0.06,"DQ569948"_1:0.06:A:0.06,"DQ573557":0.06:A:0.06,"DQ…	4	4	gene_id "PGOHUM00000238562"; transcript_id "PGOHUM00000238562";All_Transcript_IDs_Within_The_Span_of_Gene1_and_EST:"BG993065_dup1","DB090671","DB079024","EC498993_dup1","HY046407_dup1","HY044828_dup1"; Matching_EST_(GID:SpnScr:Orient:ExExScr)"HY044828"_1:0.89:S:0.89,"HY046407"_1:0.93:S:0.93,"EC498993"_1:0.12:S:0.12,"DB079024":0.91:S:0.91,"DB090671":0.87:S:0.87,"BG993065"_1:0.21:S:0.04,%Highest_Sp…	6	0	gene_id "PGOHUM00000238562"; transcript_id "PGOHUM00000238562"; All_Transcript_IDs_Within_The_Span_of_Gene1:"TCONS_l2_00003131"; Matching_LINC_(GID:SpnScr:Orient:ExExScr)"TCONS_l2_00003131":0.08:A:0.04,%Highest_Span_Score:Intersect Anti:Sense:Prop Anti:Highest_ExEx_Score,0.08,1,0,1.0,0.04%;	0	1	Matching_piRNA_(GID:SpnScr:Orient:ExExScr)"DQ573557:0.06:A:0.06,"DQ579777:0.00:S:0.00,"DQ599022:0.00:A:0.00,"DQ596627:0.00:A:0.00,"DQ586890:0.00:S:0.00,"DQ599719:0.00:S:0.00,"DQ585066:0.00:A:0.00,"DQ574606:0.00:S:0.00,"DQ575536:0.00:S:0.00,"DQ593562:0.00:A:0.00,"DQ589648:0.00:S:0.00,"DQ572427:0.00:A:0.00,"DQ582901:0.00:A:0.00,"DQ591614:0.00:S:0.00,"DQ583148:0.00:S:0.00,"DQ580072:0.00:A:0.00,"DQ58…	43	24
chr10	hg19_pseudoYale60	exon	88752037	88752239	0	+	.	chr10	hg19_pseudoYale60	exon	88752037	88752239	0	+	.	gene_id "PGOHUM00000238867"; transcript_id "PGOHUM00000238867"; All_Transcript_IDs_Within_The_Span_of_Gene1:"AK097165","AB075855"; Matching_mRNA_(GID:SpnScr:Orient:ExExScr)"AB075855":0.00:S:0.04,"AK097165":0.01:S:0.07,%Highest_Span_Score:Intersect Anti:Sense:Prop Anti:Highest_ExEx_Score,0.01,0,2,0.0,0.07%;	2	0	gene_id "PGOHUM00000238867"; transcript_id "PGOHUM00000238867";All_Transcript_IDs_Within_The_Span_of_Gene1_and_EST:"BG982581","BM973822","CB045311","DA940609"; Matching_EST_(GID:SpnScr:Orient:ExExScr)"DA940609":0.01:S:0.20,"CB045311":0.02:S:0.20,"BM973822":0.00:S:0.02,"BG982581":0.03:S:0.08,%Highest_Span_Score:Intersect Anti:Sense:Prop Anti:Highest_ExEx_Score,0.03,0,4,0.0,0.20%;	4	0	gene_id "PGOHUM00000238867"; transcript_id "PGOHUM00000238867"; All_Transcript_IDs_Within_The_Span_of_Gene1:"ENST00000433214.1","ENST00000444431.1"; Matching_LNC_(GID:SpnScr:Orient:ExExScr)"ENSG00000151303.10"_4:0.32:S:0.32,"ENSG00000151303.10"_3:0.02:S:0.40,%Highest_Span_Score:Intersect Anti:Sense:Prop Anti:Highest_ExEx_Score,0.32,0,2,0.0,0.40%;	2	0		0	0
chr10	hg19_pseudoYale60	exon	88753108	88760196	0	+	.	chr10	hg19_pseudoYale60	exon	88753108	88760196	0	+	.	gene_id "PGOHUM00000251274"; transcript_id "PGOHUM00000251274"; All_Transcript_IDs_Within_The_Span_of_Gene1:"AK097165","AB075855","BC062776","BC140762"; Matching_mRNA_(GID:SpnScr:Orient:ExExScr)"BC140762":0.41:S:0.25,"BC062776":0.22:S:0.21,"AB075855":0.40:S:0.13,"AK097165":0.19:S:0.23,%Highest_Span_Score:Intersect Anti:Sense:Prop Anti:Highest_ExEx_Score,0.41,0,4,0.0,0.25%;	4	0	gene_id "PGOHUM00000251274"; transcript_id "PGOHUM00000251274";All_Transcript_IDs_Within_The_Span_of_Gene1_and_EST:"AW079271","BG982581","BG483394","BM973822","CA406377","CB045311"; Matching_EST_(GID:SpnScr:Orient:ExExScr)"CB045311":0.03:S:0.15,"CA406377":0.08:S:0.00,"BM973822":0.40:S:0.29,"BG483394":0.70:S:0.13,"BG982581":0.13:S:0.13,"AW079271":0.06:S:0.00,%Highest_Span_Score:Intersect Anti:Sens…	6	0	gene_id "PGOHUM00000251274"; transcript_id "PGOHUM00000251274"; All_Transcript_IDs_Within_The_Span_of_Gene1:"ENST00000433214.1","ENST00000444431.1","ENST00000444180.3"; Matching_LNC_(GID:SpnScr:Orient:ExExScr)"ENSG00000151303.10"_15:0.02:S:0.22,"ENSG00000151303.10"_14:0.02:S:0.22,"ENSG00000151303.10"_13:0.06:S:0.04,"ENSG00000151303.10"_12:0.02:S:0.24,"ENSG00000151303.10"_11:0.02:S:0.24,"ENSG00000…	11	0		0	0
chr10	hg19_ucscRetroAli5	exon	88768098	88769986	0	+	.	chr10	hg19_ucscRetroAli5	exon	88768098	88769986	0	+	.	gene_id "NM_001037131.2-13"; transcript_id "NM_001037131.2-13"; All_Transcript_IDs_Within_The_Span_of_Gene1:"AK097165","AB075855","BC062776","BC140762","AB384656","DQ585998_dup8","DQ575445_dup10","DQ597261_dup7","DQ597262_dup7","DQ597431_dup10","DQ595421_dup11","DQ592211_dup2","DQ600245_dup9"; Matching_mRNA_(GID:SpnScr:Orient:ExExScr)"DQ600245"_9:0.01:S:0.00,"DQ592211"_2:0.02:S:0.00,"DQ595421"_11…	13	0	gene_id "NM_001037131.2-13"; transcript_id "NM_001037131.2-13";All_Transcript_IDs_Within_The_Span_of_Gene1_and_EST:"AA081306_dup1","AI659151","AI799883","AI394192","AW372092_dup2","AW166423","AW470130_dup7","BF855622","BF835043_dup7","BM973822","CA434240","CB045310","CD636295","CV356970","DB333153","EC452689_dup7","EC466040_dup4","EC498468_dup1","R62397_dup4"; Matching_EST_(GID:SpnScr:Orient:ExEx…	18	1	gene_id "NM_001037131.2-13"; transcript_id "NM_001037131.2-13"; All_Transcript_IDs_Within_The_Span_of_Gene1:"ENST00000433214.1","ENST00000444431.1","ENST00000451760.1"; Matching_LNC_(GID:SpnScr:Orient:ExExScr)"ENSG00000229969.1":0.16:A:0.01,"ENSG00000151303.10"_25:0.56:S:0.10,"ENSG00000151303.10"_24:0.19:S:0.06,%Highest_Span_Score:Intersect Anti:Sense:Prop Anti:Highest_ExEx_Score,0.56,1,2,0.3,0.1…	2	1	Matching_piRNA_(GID:SpnScr:Orient:ExExScr)"DQ581351:0.00:S:0.00,"DQ579777:0.00:A:0.00,"DQ599022:0.00:S:0.00,"DQ596627:0.00:S:0.00,"DQ586890:0.00:A:0.00,"DQ599719:0.00:A:0.00,"DQ585066:0.00:S:0.00,"DQ574606:0.00:A:0.00,"DQ575536:0.00:A:0.00,"DQ593562:0.00:S:0.00,"DQ589648:0.00:A:0.00,"DQ572427:0.00:S:0.00,"DQ582901:0.00:S:0.00,"DQ591614:0.00:A:0.00,"DQ583148:0.00:A:0.00,"DQ580072:0.00:S:0.00,"DQ58…	20	33
chr10	hg19_ucscRetroAli5	exon	89101703	89103407	0	+	.	chr10	hg19_ucscRetroAli5	exon	89101703	89103407	0	+	.	gene_id "NR_029407.1-2"; transcript_id "NR_029407.1-2"; All_Transcript_IDs_Within_The_Span_of_Gene1:"AB095940","AK309777","AK311174","AK091716","BC047063","BC082979","DL491886","DL490450_dup1","DL491340_dup1","DL489972_dup1","DQ596627_dup1"; Matching_mRNA_(GID:SpnScr:Orient:ExExScr)"DQ596627"_1:0.02:S:0.01,"DL489972"_1:0.01:S:0.01,"DL491340"_1:0.07:S:0.05,"DL490450"_1:0.01:A:0.01,"DL491886":0.05:…	5	6	gene_id "NR_029407.1-2"; transcript_id "NR_029407.1-2";All_Transcript_IDs_Within_The_Span_of_Gene1_and_EST:"AA326558","AA258960","AA205545","AA459225","AA680334","AA884574","AA621125","AA927634","AA693577","AA680381","AA826114","AA233857","AI080728","AI497985","AI911024","AI918293","AI004628","AI003964","AI458050","AL520958_dup1","AL523063","AL522997","AL522996","AL556335","AW612765","AW960720","…	59	60	gene_id "NR_029407.1-2"; transcript_id "NR_029407.1-2"; All_Transcript_IDs_Within_The_Span_of_Gene1:"ENST00000413722.1","ENST00000413961.1","ENST00000458739.1","ENST00000451940.2","ENST00000433920.1","ENST00000446751.1","ENST00000439559.2"; Matching_LNC_(GID:SpnScr:Orient:ExExScr)"ENSG00000224914.2":0.03:S:0.12,"ENSG00000223482.3"_53:0.22:A:0.12,"ENSG00000223482.3"_52:0.22:A:0.12,"ENSG00000223482…	1	6	Matching_piRNA_(GID:SpnScr:Orient:ExExScr)"DQ581351:0.00:S:0.00,"DQ579777:0.00:A:0.00,"DQ599022:0.00:S:0.00,"DQ596627:0.00:S:0.01,"DQ586890:0.00:A:0.00,"DQ599719:0.00:A:0.00,"DQ585066:0.00:S:0.00,"DQ574606:0.00:A:0.00,"DQ575536:0.00:A:0.00,"DQ593562:0.00:S:0.00,"DQ589648:0.00:A:0.00,"DQ572427:0.00:S:0.00,"DQ582901:0.00:S:0.00,"DQ591614:0.00:A:0.00,"DQ583148:0.00:A:0.00,"DQ580072:0.00:S:0.00,"DQ59…	14	27
chr10	hg19_wgEncodeGencodePseudoGeneV17	exon	89603627	89604037	0	+	.	chr10	hg19_wgEncodeGencodePseudoGeneV17	exon	89603627	89604037	0	+	.	gene_id "ENST00000432948.1"; transcript_id "ENST00000432948.1"; All_Transcript_IDs_Within_The_Span_of_Gene1:"BC031631","DQ891279","DQ894467"; Matching_mRNA_(GID:SpnScr:Orient:ExExScr)"DQ894467":0.81:S:0.81,"DQ891279":0.81:S:0.81,"BC031631":0.02:S:0.06,%Highest_Span_Score:Intersect Anti:Sense:Prop Anti:Highest_ExEx_Score,0.81,0,3,0.0,0.81%;	3	0	gene_id "ENST00000432948.1"; transcript_id "ENST00000432948.1";All_Transcript_IDs_Within_The_Span_of_Gene1_and_EST:"BI826557","CV030199"; Matching_EST_(GID:SpnScr:Orient:ExExScr)"CV030199":0.82:S:0.82,"BI826557":0.02:S:0.11,%Highest_Span_Score:Intersect Anti:Sense:Prop Anti:Highest_ExEx_Score,0.82,0,2,0.0,0.82%;	2	0	gene_id "ENST00000432948.1"; transcript_id "ENST00000432948.1"; All_Transcript_IDs_Within_The_Span_of_Gene1:"TCONS_l2_00004014"; Matching_LINC_(GID:SpnScr:Orient:ExExScr)"TCONS_l2_00004014":0.02:S:0.06,%Highest_Span_Score:Intersect Anti:Sense:Prop Anti:Highest_ExEx_Score,0.02,0,1,0.0,0.06%;	1	0		0	0
chr10	hg19_pseudoYale60	exon	90776339	90776601	0	+	.	chr10	hg19_pseudoYale60	exon	90776339	90776601	0	+	.	gene_id "PGOHUM00000238881"; transcript_id "PGOHUM00000238881"; All_Transcript_IDs_Within_The_Span_of_Gene1:"AK026195","BC065736"; Matching_mRNA_(GID:SpnScr:Orient:ExExScr)"BC065736":0.42:S:0.42,"AK026195":0.21:S:0.21,%Highest_Span_Score:Intersect Anti:Sense:Prop Anti:Highest_ExEx_Score,0.42,0,2,0.0,0.42%;	2	0	gene_id "PGOHUM00000238881"; transcript_id "PGOHUM00000238881";All_Transcript_IDs_Within_The_Span_of_Gene1_and_EST:"AI147676","BQ360795","BQ352480","BQ775685","BU620333","BX093666","CA944797","CD356147"; Matching_EST_(GID:SpnScr:Orient:ExExScr)"CD356147":0.42:S:0.21,"CA944797":0.35:S:0.08,"BX093666":0.33:S:0.42,"BU620333":0.35:S:0.09,"BQ775685":0.47:S:0.47,"BQ352480":0.03:S:0.03,"BQ360795":0.02:A…	7	1	gene_id "PGOHUM00000238881"; transcript_id "PGOHUM00000238881"; All_Transcript_IDs_Within_The_Span_of_Gene1:"ENST00000562983.1"; Matching_LNC_(GID:SpnScr:Orient:ExExScr)"ENSG00000261438.1":0.21:S:0.21,%Highest_Span_Score:Intersect Anti:Sense:Prop Anti:Highest_ExEx_Score,0.21,0,1,0.0,0.21%;	1	0		0	0
chr10	hg19_wgEncodeGencodePseudoGeneV17	exon	91597369	91599091	0	-	.	chr10	hg19_wgEncodeGencodePseudoGeneV17	exon	91597369	91599091	0	-	.	gene_id "ENST00000605714.1"; transcript_id "ENST00000605714.1"; All_Transcript_IDs_Within_The_Span_of_Gene1:"BC033541","BC035398","AL137595","DQ578908","DQ585832","DQ601778","DQ576991","DQ588932","DQ571294","DQ597553","DQ579030","DQ595004","DQ578181","DQ586788","DQ597091","DQ588096","DQ592411","DQ592519","DQ589203"; Matching_mRNA_(GID:SpnScr:Orient:ExExScr)"DQ589203":0.01:A:0.01,"DQ592519":0.02:A…	0	19	gene_id "ENST00000605714.1"; transcript_id "ENST00000605714.1";All_Transcript_IDs_Within_The_Span_of_Gene1_and_EST:"AA446807","AA332279","AA431794","AI247377","AL042266","BF511136","BE711136","BF353494","BG717894","BG718397","BI825780","BM193313","BM987951","BQ574645","BX427657","CD243396","DA224758","DA492302","DA780895","DA499852","DA484615","DA811108","DA397973","DA220890","DA781692","DA500427…	4	37	gene_id "ENST00000605714.1"; transcript_id "ENST00000605714.1"; All_Transcript_IDs_Within_The_Span_of_Gene1:"ENST00000448963.1","ENST00000448490.1"; Matching_LNC_(GID:SpnScr:Orient:ExExScr)"ENSG00000232229.1"_5:0.47:A:0.47,"ENSG00000232229.1"_4:0.47:A:0.47,%Highest_Span_Score:Intersect Anti:Sense:Prop Anti:Highest_ExEx_Score,0.47,2,0,1.0,0.47%;	0	2	Matching_piRNA_(GID:SpnScr:Orient:ExExScr)"DQ589203:0.00:A:0.01,"DQ592519:0.02:A:0.02,"DQ592411:0.02:A:0.02,"DQ588096:0.02:A:0.02,"DQ597091:0.02:A:0.02,"DQ586788:0.02:A:0.02,"DQ578181:0.02:A:0.02,"DQ595004:0.02:A:0.02,"DQ579030:0.02:A:0.02,"DQ597553:0.02:A:0.02,"DQ571294:0.02:A:0.02,"DQ588932:0.02:A:0.02,"DQ576991:0.02:A:0.02,"DQ601778:0.02:A:0.02,"DQ585832:0.02:A:0.02,"DQ578908:0.02:A:0.02,"DQ58…	1	17
chr10	hg19_pseudoYale60	exon	94178424	94180149	0	+	.	chr10	hg19_pseudoYale60	exon	94178424	94180149	0	+	.	gene_id "PGOHUM00000238891"; transcript_id "PGOHUM00000238891"; All_Transcript_IDs_Within_The_Span_of_Gene1:"DQ589203_dup1","DQ590132","DQ594745","DQ588865","AK124121","DQ577542"; Matching_mRNA_(GID:SpnScr:Orient:ExExScr)"DQ577542":0.02:A:0.02,"AK124121":0.82:A:0.45,"DQ588865":0.02:A:0.02,"DQ594745":0.02:A:0.02,"DQ590132":0.02:A:0.02,"DQ589203"_1:0.01:A:0.01,%Highest_Span_Score:Intersect Anti:Sen…	0	6	gene_id "PGOHUM00000238891"; transcript_id "PGOHUM00000238891";All_Transcript_IDs_Within_The_Span_of_Gene1_and_EST:"AI217954","BG772365","BI825446","BU169450","DB519450","DB336836","DB032943","DB454006","DB074594","DB028845","DB457966","DB458480","DB056389","DB460108","DB448795","HY043495"; Matching_EST_(GID:SpnScr:Orient:ExExScr)"HY043495":0.14:A:0.11,"DB448795":0.08:A:0.02,"DB460108":0.12:A:0.1…	1	15	gene_id "PGOHUM00000238891"; transcript_id "PGOHUM00000238891"; All_Transcript_IDs_Within_The_Span_of_Gene1:"TCONS_l2_00003174","TCONS_l2_00003173"; Matching_LINC_(GID:SpnScr:Orient:ExExScr)"TCONS_l2_00003173":0.15:S:0.11,"TCONS_l2_00003174":0.07:S:0.11,%Highest_Span_Score:Intersect Anti:Sense:Prop Anti:Highest_ExEx_Score,0.15,0,2,0.0,0.11%;	2	0	Matching_piRNA_(GID:SpnScr:Orient:ExExScr)"DQ577542:0.02:A:0.02,"DQ588865:0.02:A:0.02,"DQ594745:0.02:A:0.02,"DQ590132:0.02:A:0.02,"DQ589203:0.00:S:0.01,"DQ581351:0.00:S:0.00,"DQ580106:0.00:A:0.00,%Highest_Span_Score:Intersect Anti:Sense:Prop Anti:Highest_ExEx_Score,0.02,5,2,0.7,0.02%	2	5
chr10	hg19_pseudoYale60	exon	94180527	94180925	0	+	.	chr10	hg19_pseudoYale60	exon	94180527	94180925	0	+	.	gene_id "PGOHUM00000238892"; transcript_id "PGOHUM00000238892"; All_Transcript_IDs_Within_The_Span_of_Gene1:"DQ597652"; Matching_mRNA_(GID:SpnScr:Orient:ExExScr)"DQ597652":0.07:S:0.07,%Highest_Span_Score:Intersect Anti:Sense:Prop Anti:Highest_ExEx_Score,0.07,0,1,0.0,0.07%;	1	0	gene_id "PGOHUM00000238892"; transcript_id "PGOHUM00000238892";All_Transcript_IDs_Within_The_Span_of_Gene1_and_EST:"BU570926"; Matching_EST_(GID:SpnScr:Orient:ExExScr)"BU570926":0.00:S:0.00,%Highest_Span_Score:Intersect Anti:Sense:Prop Anti:Highest_ExEx_Score,0.00,0,1,0.0,0.00%;	1	0	gene_id "PGOHUM00000238892"; transcript_id "PGOHUM00000238892"; All_Transcript_IDs_Within_The_Span_of_Gene1:"TCONS_l2_00003174","TCONS_l2_00003173"; Matching_LINC_(GID:SpnScr:Orient:ExExScr)"TCONS_l2_00003173":0.04:S:0.03,"TCONS_l2_00003174":0.02:S:0.03,%Highest_Span_Score:Intersect Anti:Sense:Prop Anti:Highest_ExEx_Score,0.04,0,2,0.0,0.03%;	2	0	Matching_piRNA_(GID:SpnScr:Orient:ExExScr)"DQ597652:0.07:S:0.07,"DQ581351:0.00:S:0.00,"DQ580106:0.00:A:0.00,%Highest_Span_Score:Intersect Anti:Sense:Prop Anti:Highest_ExEx_Score,0.07,1,2,0.3,0.07%	2	1
chr10	hg19_wgEncodeGencodePseudoGeneV17	exon	102941279	102941708	0	-	.	chr10	hg19_wgEncodeGencodePseudoGeneV17	exon	102941279	102941708	0	-	.	gene_id "ENST00000605515.1"; transcript_id "ENST00000605515.1"; All_Transcript_IDs_Within_The_Span_of_Gene1:"BC038784"; Matching_mRNA_(GID:SpnScr:Orient:ExExScr)"BC038784":0.02:A:0.02,%Highest_Span_Score:Intersect Anti:Sense:Prop Anti:Highest_ExEx_Score,0.02,1,0,1.0,0.02%;	0	1	gene_id "ENST00000605515.1"; transcript_id "ENST00000605515.1";All_Transcript_IDs_Within_The_Span_of_Gene1_and_EST:"BI464847"; Matching_EST_(GID:SpnScr:Orient:ExExScr)"BI464847":0.03:A:0.01,%Highest_Span_Score:Intersect Anti:Sense:Prop Anti:Highest_ExEx_Score,0.03,1,0,1.0,0.01%;	0	1	gene_id "ENST00000605515.1"; transcript_id "ENST00000605515.1"; All_Transcript_IDs_Within_The_Span_of_Gene1:"ENST00000434189.2"; Matching_LNC_(GID:SpnScr:Orient:ExExScr)"ENSG00000237579.2":0.05:A:0.02,%Highest_Span_Score:Intersect Anti:Sense:Prop Anti:Highest_ExEx_Score,0.05,1,0,1.0,0.02%;	0	1		0	0
chr10	hg19_ucscRetroAli5	exon	107899990	107900099	0	+	.	chr10	hg19_ucscRetroAli5	exon	107899990	107900099	0	+	.	gene_id "NM_021116.2-1"; transcript_id "NM_021116.2-1"; All_Transcript_IDs_Within_The_Span_of_Gene1:"BC036309"; Matching_mRNA_(GID:SpnScr:Orient:ExExScr)"BC036309":0.00:S:0.21,%Highest_Span_Score:Intersect Anti:Sense:Prop Anti:Highest_ExEx_Score,0.00,0,1,0.0,0.21%;	1	0	gene_id "NM_021116.2-1"; transcript_id "NM_021116.2-1";All_Transcript_IDs_Within_The_Span_of_Gene1_and_EST:"AI652696","AI650471","AW241463","BF979484","BG722736","BX098586","DB026284"; Matching_EST_(GID:SpnScr:Orient:ExExScr)"DB026284":0.00:S:0.17,"BX098586":0.01:S:0.29,"BG722736":0.01:S:0.23,"BF979484":0.01:S:0.15,"AW241463":0.00:S:0.07,"AI650471":0.00:S:0.06,"AI652696":0.00:S:0.06,%Highest_Span…	7	0	gene_id "NM_021116.2-1"; transcript_id "NM_021116.2-1"; All_Transcript_IDs_Within_The_Span_of_Gene1:"ENST00000449761.1","ENST00000424701.1"; Matching_LNC_(GID:SpnScr:Orient:ExExScr)"ENSG00000229775.2"_1:0.12:S:0.01,"ENSG00000229775.2":0.02:S:0.01,%Highest_Span_Score:Intersect Anti:Sense:Prop Anti:Highest_ExEx_Score,0.12,0,2,0.0,0.01%;	2	0		0	0
chr10	hg19_pseudoYale60	exon	124516233	124516541	0	+	.	chr10	hg19_pseudoYale60	exon	124516233	124516541	0	+	.	gene_id "PGOHUM00000238953"; transcript_id "PGOHUM00000238953"; All_Transcript_IDs_Within_The_Span_of_Gene1:"AK128228"; Matching_mRNA_(GID:SpnScr:Orient:ExExScr)"AK128228":0.01:S:0.03,%Highest_Span_Score:Intersect Anti:Sense:Prop Anti:Highest_ExEx_Score,0.01,0,1,0.0,0.03%;	1	0	gene_id "PGOHUM00000238953"; transcript_id "PGOHUM00000238953";All_Transcript_IDs_Within_The_Span_of_Gene1_and_EST:"DB098411"; Matching_EST_(GID:SpnScr:Orient:ExExScr)"DB098411":0.06:S:0.23,%Highest_Span_Score:Intersect Anti:Sense:Prop Anti:Highest_ExEx_Score,0.06,0,1,0.0,0.23%;	1	0	gene_id "PGOHUM00000238953"; transcript_id "PGOHUM00000238953"; All_Transcript_IDs_Within_The_Span_of_Gene1:"TCONS_l2_00004049"; Matching_LINC_(GID:SpnScr:Orient:ExExScr)"TCONS_l2_00004049":0.01:S:0.03,%Highest_Span_Score:Intersect Anti:Sense:Prop Anti:Highest_ExEx_Score,0.01,0,1,0.0,0.03%;	1	0		0	0
chr10	hg19_pseudoYale60	exon	124554804	124554983	0	+	.	chr10	hg19_pseudoYale60	exon	124554804	124554983	0	+	.	gene_id "PGOHUM00000238956"; transcript_id "PGOHUM00000238956"; All_Transcript_IDs_Within_The_Span_of_Gene1:"AK128228"; Matching_mRNA_(GID:SpnScr:Orient:ExExScr)"AK128228":0.00:S:0.03,%Highest_Span_Score:Intersect Anti:Sense:Prop Anti:Highest_ExEx_Score,0.00,0,1,0.0,0.03%;	1	0	gene_id "PGOHUM00000238956"; transcript_id "PGOHUM00000238956";All_Transcript_IDs_Within_The_Span_of_Gene1_and_EST:"DB341881"; Matching_EST_(GID:SpnScr:Orient:ExExScr)"DB341881":0.05:S:0.23,%Highest_Span_Score:Intersect Anti:Sense:Prop Anti:Highest_ExEx_Score,0.05,0,1,0.0,0.23%;	1	0	gene_id "PGOHUM00000238956"; transcript_id "PGOHUM00000238956"; All_Transcript_IDs_Within_The_Span_of_Gene1:"TCONS_l2_00004049"; Matching_LINC_(GID:SpnScr:Orient:ExExScr)"TCONS_l2_00004049":0.00:S:0.03,%Highest_Span_Score:Intersect Anti:Sense:Prop Anti:Highest_ExEx_Score,0.00,0,1,0.0,0.03%;	1	0		0	0
chr10	hg19_ucscRetroAli5	exon	131905182	131906761	0	+	.	chr10	hg19_ucscRetroAli5	exon	131905182	131906761	0	+	.	gene_id "NM_001247989.1-11"; transcript_id "NM_001247989.1-11"; All_Transcript_IDs_Within_The_Span_of_Gene1:"EU250747","AK094118","CU690364","BC036527","CU690365"; Matching_mRNA_(GID:SpnScr:Orient:ExExScr)"CU690365":0.71:A:0.03,"BC036527":0.56:S:0.56,"CU690364":0.01:S:0.00,"AK094118":0.04:A:0.00,"EU250747":0.03:A:0.00,%Highest_Span_Score:Intersect Anti:Sense:Prop Anti:Highest_ExEx_Score,0.71,3,2,…	2	3	gene_id "NM_001247989.1-11"; transcript_id "NM_001247989.1-11";All_Transcript_IDs_Within_The_Span_of_Gene1_and_EST:"BX104213","BX280427","DA014447","DA878199","HY053324"; Matching_EST_(GID:SpnScr:Orient:ExExScr)"HY053324":0.03:A:0.00,"DA878199":0.05:A:0.00,"DA014447":0.05:A:0.00,"BX280427":0.01:A:0.01,"BX104213":0.05:A:0.00,%Highest_Span_Score:Intersect Anti:Sense:Prop Anti:Highest_ExEx_Score,0.0…	0	5	gene_id "NM_001247989.1-11"; transcript_id "NM_001247989.1-11"; All_Transcript_IDs_Within_The_Span_of_Gene1:"TCONS_l2_00003828","TCONS_l2_00004297","TCONS_l2_00003831","TCONS_l2_00003833","TCONS_l2_00004298","TCONS_l2_00003834","TCONS_l2_00003325"; Matching_LINC_(GID:SpnScr:Orient:ExExScr)"TCONS_l2_00003325":0.12:S:0.01,"TCONS_l2_00003834":0.46:A:0.00,"TCONS_l2_00004298":0.07:A:0.00,"TCONS_l2_000…	1	6		0	0
chr10	hg19_wgEncodeGencodePseudoGeneV17	exon	134899496	134900137	0	-	.	chr10	hg19_wgEncodeGencodePseudoGeneV17	exon	134899496	134900137	0	-	.	gene_id "ENST00000366099.1"; transcript_id "ENST00000366099.1"; All_Transcript_IDs_Within_The_Span_of_Gene1:"AB527154","AY181241","BC146320","AK125451"; Matching_mRNA_(GID:SpnScr:Orient:ExExScr)"AK125451":0.20:S:0.13,"BC146320":0.01:A:0.00,"AY181241":0.01:A:0.00,"AB527154":0.01:A:0.00,%Highest_Span_Score:Intersect Anti:Sense:Prop Anti:Highest_ExEx_Score,0.20,3,1,0.8,0.13%;	1	3	gene_id "ENST00000366099.1"; transcript_id "ENST00000366099.1";All_Transcript_IDs_Within_The_Span_of_Gene1_and_EST:"AI917325"; Matching_EST_(GID:SpnScr:Orient:ExExScr)"AI917325":0.45:S:0.05,%Highest_Span_Score:Intersect Anti:Sense:Prop Anti:Highest_ExEx_Score,0.45,0,1,0.0,0.05%;	1	0	gene_id "ENST00000366099.1"; transcript_id "ENST00000366099.1"; All_Transcript_IDs_Within_The_Span_of_Gene1:"ENST00000444433.1"; Matching_LNC_(GID:SpnScr:Orient:ExExScr)"ENSG00000256925.1":0.46:S:0.04,%Highest_Span_Score:Intersect Anti:Sense:Prop Anti:Highest_ExEx_Score,0.46,0,1,0.0,0.04%;	1	0		0	0
chr10	hg19_wgEncodeGencodePseudoGeneV17	exon	134958116	134958808	0	-	.	chr10	hg19_wgEncodeGencodePseudoGeneV17	exon	134958116	134958808	0	-	.	gene_id "ENST00000418634.1"; transcript_id "ENST00000418634.1"; All_Transcript_IDs_Within_The_Span_of_Gene1:"CS330179","CS330190"; Matching_mRNA_(GID:SpnScr:Orient:ExExScr)"CS330190":0.03:S:0.03,"CS330179":0.03:S:0.03,%Highest_Span_Score:Intersect Anti:Sense:Prop Anti:Highest_ExEx_Score,0.03,0,2,0.0,0.03%;	2	0	gene_id "ENST00000418634.1"; transcript_id "ENST00000418634.1";All_Transcript_IDs_Within_The_Span_of_Gene1_and_EST:"AU103706","AU103705","CV371188","EH348902"; Matching_EST_(GID:SpnScr:Orient:ExExScr)"EH348902":0.08:A:0.08,"CV371188":0.07:S:0.07,"AU103705":0.04:S:0.04,"AU103706":0.07:S:0.07,%Highest_Span_Score:Intersect Anti:Sense:Prop Anti:Highest_ExEx_Score,0.08,1,3,0.3,0.08%;	3	1	gene_id "ENST00000418634.1"; transcript_id "ENST00000418634.1"; All_Transcript_IDs_Within_The_Span_of_Gene1:"TCONS_l2_00003853"; Matching_LINC_(GID:SpnScr:Orient:ExExScr)"TCONS_l2_00003853":0.11:S:0.21,%Highest_Span_Score:Intersect Anti:Sense:Prop Anti:Highest_ExEx_Score,0.11,0,1,0.0,0.21%;	1	0		0	0
chr11	hg19_ucscRetroAli5	exon	125622	125767	0	+	.	chr11	hg19_ucscRetroAli5	exon	125622	125767	0	+	.	gene_id "NM_015125.3-10"; transcript_id "NM_015125.3-10"; All_Transcript_IDs_Within_The_Span_of_Gene1:"AL137655","DQ582497"; Matching_mRNA_(GID:SpnScr:Orient:ExExScr)"DQ582497":0.10:A:0.13,"AL137655":0.00:A:0.00,%Highest_Span_Score:Intersect Anti:Sense:Prop Anti:Highest_ExEx_Score,0.10,2,0,1.0,0.13%;	0	2	gene_id "NM_015125.3-10"; transcript_id "NM_015125.3-10";All_Transcript_IDs_Within_The_Span_of_Gene1_and_EST:"AW383060","AW576858","BX954597","BE154549"; Matching_EST_(GID:SpnScr:Orient:ExExScr)"BE154549":0.00:A:0.04,"BX954597":0.00:A:0.00,"AW576858":0.00:S:0.01,"AW383060":0.00:A:0.12,%Highest_Span_Score:Intersect Anti:Sense:Prop Anti:Highest_ExEx_Score,0.00,3,1,0.8,0.12%;	1	3	gene_id "NM_015125.3-10"; transcript_id "NM_015125.3-10"; All_Transcript_IDs_Within_The_Span_of_Gene1:"ENST00000529266.1"; Matching_LNC_(GID:SpnScr:Orient:ExExScr)"ENSG00000254468.1":0.37:A:0.00,%Highest_Span_Score:Intersect Anti:Sense:Prop Anti:Highest_ExEx_Score,0.37,1,0,1.0,0.00%;	0	1	Matching_piRNA_(GID:SpnScr:Orient:ExExScr)"DQ582497:0.39:A:0.39,%Highest_Span_Score:Intersect Anti:Sense:Prop Anti:Highest_ExEx_Score,0.39,1,0,1.0,0.39%	0	1
chr11	hg19_pseudoYale60	exon	127358	128135	0	-	.	chr11	hg19_pseudoYale60	exon	127358	128135	0	-	.	gene_id "PGOHUM00000242107"; transcript_id "PGOHUM00000242107"; All_Transcript_IDs_Within_The_Span_of_Gene1:"AL137655","AK128780","BC156100","BC156992","DQ574721","DQ589850","DQ575010","DQ575009"; Matching_mRNA_(GID:SpnScr:Orient:ExExScr)"DQ575009":0.03:S:0.03,"DQ575010":0.04:S:0.04,"DQ589850":0.04:S:0.04,"DQ574721":0.03:S:0.03,"BC156992":0.00:S:0.00,"BC156100":0.00:S:0.00,"AK128780":0.19:S:0.21,…	8	0	gene_id "PGOHUM00000242107"; transcript_id "PGOHUM00000242107";All_Transcript_IDs_Within_The_Span_of_Gene1_and_EST:"AA846767","AA400447","AA626326","AA317624","AA393354","AA429543","AA603184","AI921814","AI143869","AV684920","AW474529","AW612436","AW661868","AW967083","BX954597","BE711341","BE711314","BE711307","BF871801","BF900108","BF800663","BF798934","BF798992","BG428877","BI030863","BI030879…	32	11	gene_id "PGOHUM00000242107"; transcript_id "PGOHUM00000242107"; All_Transcript_IDs_Within_The_Span_of_Gene1:"ENST00000526704.2"; Matching_LNC_(GID:SpnScr:Orient:ExExScr)"ENSG00000230724.4":0.12:S:0.03,%Highest_Span_Score:Intersect Anti:Sense:Prop Anti:Highest_ExEx_Score,0.12,0,1,0.0,0.03%;	1	0	Matching_piRNA_(GID:SpnScr:Orient:ExExScr)"DQ575009:0.03:S:0.03,"DQ575010:0.04:S:0.04,"DQ589850:0.04:S:0.04,"DQ574721:0.03:S:0.03,%Highest_Span_Score:Intersect Anti:Sense:Prop Anti:Highest_ExEx_Score,0.04,0,4,0.0,0.04%	4	0
chr11	hg19_pseudoYale60	exon	134565	134720	0	-	.	chr11	hg19_pseudoYale60	exon	134565	134720	0	-	.	gene_id "PGOHUM00000242108"; transcript_id "PGOHUM00000242108"; All_Transcript_IDs_Within_The_Span_of_Gene1:"AL137655","BC156100","BC156992","AK302511","AK310751","DQ599768_dup1","DQ574835_dup1","DQ574318_dup1","DQ584937_dup1","DQ600587_dup1","DQ597235","DQ596298","DQ599874","DQ599873","DQ592480","DQ599872"; Matching_mRNA_(GID:SpnScr:Orient:ExExScr)"DQ599872":0.01:S:0.01,"DQ592480":0.01:S:0.01,"D…	16	0	gene_id "PGOHUM00000242108"; transcript_id "PGOHUM00000242108";All_Transcript_IDs_Within_The_Span_of_Gene1_and_EST:"AA078416","AA699604","AA779021","AA076790","AL135733","BX954597","BE937654","BE827091","BF904941","BF892521","BF880596","BF896497","BF944082","BF882814_dup1","BF764746_dup1","BF877439","BF882477","BF892123","BF765104","BF091873","BF832250","BG992318","BG961470","BG954861","BI021009"…	46	12	gene_id "PGOHUM00000242108"; transcript_id "PGOHUM00000242108"; All_Transcript_IDs_Within_The_Span_of_Gene1:"ENST00000527297.1","ENST00000527683.1"; Matching_LNC_(GID:SpnScr:Orient:ExExScr)"ENSG00000230724.4"_1:0.12:S:0.22,"ENSG00000255229.1":0.00:A:0.00,%Highest_Span_Score:Intersect Anti:Sense:Prop Anti:Highest_ExEx_Score,0.12,1,1,0.5,0.22%;	1	1	Matching_piRNA_(GID:SpnScr:Orient:ExExScr)"DQ599872:0.01:S:0.01,"DQ592480:0.01:S:0.01,"DQ599873:0.01:S:0.01,"DQ599874:0.01:S:0.01,"DQ596298:0.01:S:0.01,"DQ597235:0.02:S:0.02,"DQ574670:0.05:S:0.00,"DQ600587:0.02:S:0.09,"DQ584937:0.02:S:0.10,"DQ574318:0.01:S:0.10,"DQ574835:0.01:S:0.10,"DQ599768:0.01:S:0.10,%Highest_Span_Score:Intersect Anti:Sense:Prop Anti:Highest_ExEx_Score,0.05,0,12,0.0,0.10%	12	0
chr11	hg19_pseudoYale60	exon	159877	159981	0	-	.	chr11	hg19_pseudoYale60	exon	159877	159981	0	-	.	gene_id "PGOHUM00000242109"; transcript_id "PGOHUM00000242109"; All_Transcript_IDs_Within_The_Span_of_Gene1:"AL137655","BC156100","BC156992","DQ590643"; Matching_mRNA_(GID:SpnScr:Orient:ExExScr)"DQ590643":0.25:S:0.25,"BC156992":0.00:S:0.00,"BC156100":0.00:S:0.00,"AL137655":0.00:S:0.05,%Highest_Span_Score:Intersect Anti:Sense:Prop Anti:Highest_ExEx_Score,0.25,0,4,0.0,0.25%;	4	0	gene_id "PGOHUM00000242109"; transcript_id "PGOHUM00000242109";All_Transcript_IDs_Within_The_Span_of_Gene1_and_EST:"BX954597","BF929339","BI014919","BI020416","DA766678","DB063610","DB096322"; Matching_EST_(GID:SpnScr:Orient:ExExScr)"DB096322":0.03:S:0.19,"DB063610":0.03:S:0.23,"DA766678":0.01:S:0.20,"BI020416":0.03:S:0.18,"BI014919":0.00:A:0.00,"BF929339":0.00:A:0.07,"BX954597":0.00:S:0.00,%High…	5	2	gene_id "PGOHUM00000242109"; transcript_id "PGOHUM00000242109"; All_Transcript_IDs_Within_The_Span_of_Gene1:"TCONS_l2_00005353"; Matching_LINC_(GID:SpnScr:Orient:ExExScr)"TCONS_l2_00005353":0.00:S:0.02,%Highest_Span_Score:Intersect Anti:Sense:Prop Anti:Highest_ExEx_Score,0.00,0,1,0.0,0.02%;	1	0	Matching_piRNA_(GID:SpnScr:Orient:ExExScr)"DQ590643:0.25:S:0.25,%Highest_Span_Score:Intersect Anti:Sense:Prop Anti:Highest_ExEx_Score,0.25,0,1,0.0,0.25%	1	0
chr11	hg19_wgEncodeGencodePseudoGeneV17	exon	203485	204106	0	-	.	chr11	hg19_wgEncodeGencodePseudoGeneV17	exon	203485	204106	0	-	.	gene_id "ENST00000433234.2"; transcript_id "ENST00000433234.2"; All_Transcript_IDs_Within_The_Span_of_Gene1:"BC156100","BC156992","AY007148","BC016945","BC064025","BX648752","BC032779","AF151031","AK022958","AL833842","BC000688","BC018839","AK314273"; Matching_mRNA_(GID:SpnScr:Orient:ExExScr)"AK314273":0.50:S:0.50,"BC018839":0.30:S:0.30,"BC000688":0.30:S:0.30,"AL833842":0.45:S:0.45,"AK022958":0.1…	13	0	gene_id "ENST00000433234.2"; transcript_id "ENST00000433234.2";All_Transcript_IDs_Within_The_Span_of_Gene1_and_EST:"AA976752","AA203167","AA373613","AA988151","AA404436","AA281852","AA325494","AA330802","AA318008","AA323473","AA380794","AA380799","AA380803","AA380792","AI961099","AI940451","AL581590","AL532462","AU151014","AU150550","AV657550","AV743230","AV737105","AV657637","AV656924","AV654742…	155	28	gene_id "ENST00000433234.2"; transcript_id "ENST00000433234.2"; All_Transcript_IDs_Within_The_Span_of_Gene1:"ENST00000526963.1"; Matching_LNC_(GID:SpnScr:Orient:ExExScr)"ENSG00000254559.1":0.34:A:0.18,%Highest_Span_Score:Intersect Anti:Sense:Prop Anti:Highest_ExEx_Score,0.34,1,0,1.0,0.18%;	0	1		0	0
chr11	hg19_ucscRetroAli5	exon	528899	529666	0	+	.	chr11	hg19_ucscRetroAli5	exon	528899	529666	0	+	.	gene_id "X63547.1-7"; transcript_id "X63547.1-7"; All_Transcript_IDs_Within_The_Span_of_Gene1:"AK128830"; Matching_mRNA_(GID:SpnScr:Orient:ExExScr)"AK128830":0.22:S:0.42,%Highest_Span_Score:Intersect Anti:Sense:Prop Anti:Highest_ExEx_Score,0.22,0,1,0.0,0.42%;	1	0	gene_id "X63547.1-7"; transcript_id "X63547.1-7";All_Transcript_IDs_Within_The_Span_of_Gene1_and_EST:"DB092948","DB092271"; Matching_EST_(GID:SpnScr:Orient:ExExScr)"DB092271":0.98:S:0.89,"DB092948":0.67:S:0.10,%Highest_Span_Score:Intersect Anti:Sense:Prop Anti:Highest_ExEx_Score,0.98,0,2,0.0,0.89%;	2	0	gene_id "X63547.1-7"; transcript_id "X63547.1-7"; All_Transcript_IDs_Within_The_Span_of_Gene1:"ENST00000526431.1"; Matching_LNC_(GID:SpnScr:Orient:ExExScr)"ENSG00000254739.1":0.48:S:0.07,%Highest_Span_Score:Intersect Anti:Sense:Prop Anti:Highest_ExEx_Score,0.48,0,1,0.0,0.07%;	1	0		0	0
chr11	hg19_wgEncodeGencodePseudoGeneV17	exon	1687472	1689085	0	+	.	chr11	hg19_wgEncodeGencodePseudoGeneV17	exon	1687472	1689085	0	+	.	gene_id "ENST00000538190.1"; transcript_id "ENST00000538190.1"; All_Transcript_IDs_Within_The_Span_of_Gene1:"BC160127","AB028173","BC067785","BC058934","AK057350","BC047291","AK300235","CR627417","AK124823"; Matching_mRNA_(GID:SpnScr:Orient:ExExScr)"AK124823":0.81:S:0.33,"CR627417":0.71:S:0.24,"AK300235":0.01:A:0.00,"BC047291":0.01:A:0.00,"AK057350":0.01:A:0.00,"BC058934":0.01:A:0.00,"BC067785":0…	3	6	gene_id "ENST00000538190.1"; transcript_id "ENST00000538190.1";All_Transcript_IDs_Within_The_Span_of_Gene1_and_EST:"CB993333","DB321251","DB306826","HY030116"; Matching_EST_(GID:SpnScr:Orient:ExExScr)"HY030116":0.07:S:0.02,"DB306826":0.33:S:0.33,"DB321251":0.33:S:0.33,"CB993333":0.13:S:0.01,%Highest_Span_Score:Intersect Anti:Sense:Prop Anti:Highest_ExEx_Score,0.33,0,4,0.0,0.33%;	4	0	gene_id "ENST00000538190.1"; transcript_id "ENST00000538190.1"; All_Transcript_IDs_Within_The_Span_of_Gene1:"ENST00000382167.2"; Matching_LNC_(GID:SpnScr:Orient:ExExScr)"ENSG00000205866.2":0.88:S:0.12,%Highest_Span_Score:Intersect Anti:Sense:Prop Anti:Highest_ExEx_Score,0.88,0,1,0.0,0.12%;	1	0		0	0
chr11	hg19_pseudoYale60	exon	1824536	1825325	0	-	.	chr11	hg19_pseudoYale60	exon	1824536	1825325	0	-	.	gene_id "PGOHUM00000242113"; transcript_id "PGOHUM00000242113"; All_Transcript_IDs_Within_The_Span_of_Gene1:"BC160127","BC004532","DQ580140"; Matching_mRNA_(GID:SpnScr:Orient:ExExScr)"DQ580140":0.03:S:0.03,"BC004532":0.00:A:0.00,"BC160127":0.00:A:0.00,%Highest_Span_Score:Intersect Anti:Sense:Prop Anti:Highest_ExEx_Score,0.03,2,1,0.7,0.03%;	1	2	gene_id "PGOHUM00000242113"; transcript_id "PGOHUM00000242113";All_Transcript_IDs_Within_The_Span_of_Gene1_and_EST:"BQ721616","BG988200"; Matching_EST_(GID:SpnScr:Orient:ExExScr)"BG988200":0.06:A:0.06,"BQ721616":0.00:S:0.05,%Highest_Span_Score:Intersect Anti:Sense:Prop Anti:Highest_ExEx_Score,0.06,1,1,0.5,0.06%;	1	1	gene_id "PGOHUM00000242113"; transcript_id "PGOHUM00000242113"; All_Transcript_IDs_Within_The_Span_of_Gene1:"TCONS_l2_00004338"; Matching_LINC_(GID:SpnScr:Orient:ExExScr)"TCONS_l2_00004338":0.05:A:0.07,%Highest_Span_Score:Intersect Anti:Sense:Prop Anti:Highest_ExEx_Score,0.05,1,0,1.0,0.07%;	0	1	Matching_piRNA_(GID:SpnScr:Orient:ExExScr)"DQ580140:0.03:S:0.03,%Highest_Span_Score:Intersect Anti:Sense:Prop Anti:Highest_ExEx_Score,0.03,0,1,0.0,0.03%	1	0
chr11	hg19_pseudoYale60	exon	3427728	3430128	0	+	.	chr11	hg19_pseudoYale60	exon	3427728	3430128	0	+	.	gene_id "PGOHUM00000242556"; transcript_id "PGOHUM00000242556"; All_Transcript_IDs_Within_The_Span_of_Gene1:"AK123648","DL491648","DQ584669"; Matching_mRNA_(GID:SpnScr:Orient:ExExScr)"DQ584669":0.01:S:0.13,"DL491648":0.01:S:0.00,"AK123648":0.09:S:0.09,%Highest_Span_Score:Intersect Anti:Sense:Prop Anti:Highest_ExEx_Score,0.09,0,3,0.0,0.13%;	3	0	gene_id "PGOHUM00000242556"; transcript_id "PGOHUM00000242556";All_Transcript_IDs_Within_The_Span_of_Gene1_and_EST:"AL528594","AA527428","AI767408","AI919046","AL528593","BE734728","BE677149","BI023198","CD656529","CN418599","CN418595","CN418596","CN418602","CN418600","CX784157","DB317726","EH312093","F09704","T53106","T66281"; Matching_EST_(GID:SpnScr:Orient:ExExScr)"T66281":0.08:S:0.10,"T53106"…	17	3	gene_id "PGOHUM00000242556"; transcript_id "PGOHUM00000242556"; All_Transcript_IDs_Within_The_Span_of_Gene1:"TCONS_l2_00005287","TCONS_l2_00005288","TCONS_l2_00004347","TCONS_l2_00004348","TCONS_l2_00004349","TCONS_l2_00004350","TCONS_l2_00004351","TCONS_l2_00004352","TCONS_l2_00004353","TCONS_l2_00004893"; Matching_LINC_(GID:SpnScr:Orient:ExExScr)"TCONS_l2_00004893":0.01:A:0.10,"TCONS_l2_0000435…	9	1	Matching_piRNA_(GID:SpnScr:Orient:ExExScr)"DQ584669:0.00:S:0.06,%Highest_Span_Score:Intersect Anti:Sense:Prop Anti:Highest_ExEx_Score,0.00,0,1,0.0,0.06%	1	0
chr11	hg19_pseudoYale60	exon	3656275	3656400	0	+	.	chr11	hg19_pseudoYale60	exon	3656275	3656400	0	+	.	gene_id "PGOHUM00000250394"; transcript_id "PGOHUM00000250394"; All_Transcript_IDs_Within_The_Span_of_Gene1:"X89067"; Matching_mRNA_(GID:SpnScr:Orient:ExExScr)"X89067":0.01:S:0.14,%Highest_Span_Score:Intersect Anti:Sense:Prop Anti:Highest_ExEx_Score,0.01,0,1,0.0,0.14%;	1	0	gene_id "PGOHUM00000250394"; transcript_id "PGOHUM00000250394";All_Transcript_IDs_Within_The_Span_of_Gene1_and_EST:"BX097810","T53106"; Matching_EST_(GID:SpnScr:Orient:ExExScr)"T53106":0.00:S:0.00,"BX097810":0.00:S:0.11,%Highest_Span_Score:Intersect Anti:Sense:Prop Anti:Highest_ExEx_Score,0.00,0,2,0.0,0.11%;	2	0	gene_id "PGOHUM00000250394"; transcript_id "PGOHUM00000250394"; All_Transcript_IDs_Within_The_Span_of_Gene1:"TCONS_l2_00005291","TCONS_l2_00004356","TCONS_l2_00004357"; Matching_LINC_(GID:SpnScr:Orient:ExExScr)"TCONS_l2_00004357":0.04:S:0.20,"TCONS_l2_00004356":0.11:S:0.33,"TCONS_l2_00005291":0.01:S:0.14,%Highest_Span_Score:Intersect Anti:Sense:Prop Anti:Highest_ExEx_Score,0.11,0,3,0.0,0.33%;	3	0		0	0
chr11	hg19_ucscRetroAli5	exon	11373345	11374776	0	-	.	chr11	hg19_ucscRetroAli5	exon	11373345	11374776	0	-	.	gene_id "NM_177559.2-1"; transcript_id "NM_177559.2-1"; All_Transcript_IDs_Within_The_Span_of_Gene1:"BC037341","AK055111","BC060864","AB078147","AJ626724","DQ595336","DQ587598"; Matching_mRNA_(GID:SpnScr:Orient:ExExScr)"DQ587598":0.02:S:0.01,"DQ595336":0.02:S:0.01,"AJ626724":0.00:S:0.00,"AB078147":0.00:S:0.00,"BC060864":0.00:S:0.00,"AK055111":0.00:S:0.00,"BC037341":0.00:S:0.00,%Highest_Span_Score…	7	0	gene_id "NM_177559.2-1"; transcript_id "NM_177559.2-1";All_Transcript_IDs_Within_The_Span_of_Gene1_and_EST:"AA233061","AI090013","AI025844","AI085041","AW893438","BX340720","BE841313","BF361304","BG675527","BM785307","DA704066","EC561477","EH330547","FN172482","N32004"; Matching_EST_(GID:SpnScr:Orient:ExExScr)"N32004":0.09:A:0.09,"FN172482":0.04:S:0.04,"EH330547":0.06:A:0.06,"EC561477":0.05:S:0.0…	9	6	gene_id "NM_177559.2-1"; transcript_id "NM_177559.2-1"; All_Transcript_IDs_Within_The_Span_of_Gene1:"ENST00000526867.1"; Matching_LNC_(GID:SpnScr:Orient:ExExScr)"ENSG00000255351.1":0.57:A:0.31,%Highest_Span_Score:Intersect Anti:Sense:Prop Anti:Highest_ExEx_Score,0.57,1,0,1.0,0.31%;	0	1	Matching_piRNA_(GID:SpnScr:Orient:ExExScr)"DQ587598:0.02:S:0.02,"DQ595336:0.02:S:0.02,"DQ601906:0.00:A:0.00,"DQ598802:0.00:A:0.00,"DQ583892:0.00:A:0.00,"DQ581894:0.00:S:0.00,"DQ584669:0.00:A:0.00,%Highest_Span_Score:Intersect Anti:Sense:Prop Anti:Highest_ExEx_Score,0.02,4,3,0.6,0.02%	3	4
chr11	hg19_wgEncodeGencodePseudoGeneV17	exon	17249826	17250698	0	+	.	chr11	hg19_wgEncodeGencodePseudoGeneV17	exon	17249826	17250698	0	+	.	gene_id "ENST00000494359.1"; transcript_id "ENST00000494359.1"; All_Transcript_IDs_Within_The_Span_of_Gene1:"DQ582815"; Matching_mRNA_(GID:SpnScr:Orient:ExExScr)"DQ582815":0.03:S:0.03,%Highest_Span_Score:Intersect Anti:Sense:Prop Anti:Highest_ExEx_Score,0.03,0,1,0.0,0.03%;	1	0	gene_id "ENST00000494359.1"; transcript_id "ENST00000494359.1";All_Transcript_IDs_Within_The_Span_of_Gene1_and_EST:"AV737858","AW859229","BE784963","BE265601","BG576968","BM551953","BM840205","BQ213556","CA336667","CU445992","CV376523","DA911582","DA274437","EC522901","EC453845","EC497559","EC481909","EC583757","EC583057","EC497880","EC464048","FN138283","GD154947","GD154756"; Matching_EST_(GID:S…	15	9	gene_id "ENST00000494359.1"; transcript_id "ENST00000494359.1"; All_Transcript_IDs_Within_The_Span_of_Gene1:"TCONS_l2_00004424"; Matching_LINC_(GID:SpnScr:Orient:ExExScr)"TCONS_l2_00004424":0.95:S:0.21,%Highest_Span_Score:Intersect Anti:Sense:Prop Anti:Highest_ExEx_Score,0.95,0,1,0.0,0.21%;	1	0	Matching_piRNA_(GID:SpnScr:Orient:ExExScr)"DQ582815:0.03:S:0.03,"DQ601906:0.00:S:0.00,"DQ598802:0.00:S:0.00,"DQ583892:0.00:S:0.00,"DQ581894:0.00:A:0.00,"DQ584669:0.00:S:0.00,%Highest_Span_Score:Intersect Anti:Sense:Prop Anti:Highest_ExEx_Score,0.03,1,5,0.2,0.03%	5	1
chr11	hg19_wgEncodeGencodePseudoGeneV17	exon	18283529	18284638	0	+	.	chr11	hg19_wgEncodeGencodePseudoGeneV17	exon	18283529	18284638	0	+	.	gene_id "ENST00000526214.1"; transcript_id "ENST00000526214.1"; All_Transcript_IDs_Within_The_Span_of_Gene1:"DQ569999","AF512499","X51444_dup1"; Matching_mRNA_(GID:SpnScr:Orient:ExExScr)"X51444"_1:0.02:S:0.00,"AF512499":0.70:S:0.70,"DQ569999":0.03:S:0.03,%Highest_Span_Score:Intersect Anti:Sense:Prop Anti:Highest_ExEx_Score,0.70,0,3,0.0,0.70%;	3	0	gene_id "ENST00000526214.1"; transcript_id "ENST00000526214.1";All_Transcript_IDs_Within_The_Span_of_Gene1_and_EST:"BG987366","BG997652","BG113216"; Matching_EST_(GID:SpnScr:Orient:ExExScr)"BG113216":0.02:S:0.01,"BG997652":0.14:A:0.01,"BG987366":0.08:S:0.01,%Highest_Span_Score:Intersect Anti:Sense:Prop Anti:Highest_ExEx_Score,0.14,1,2,0.3,0.01%;	2	1	gene_id "ENST00000526214.1"; transcript_id "ENST00000526214.1"; All_Transcript_IDs_Within_The_Span_of_Gene1:"TCONS_00020046"; Matching_LINC_(GID:SpnScr:Orient:ExExScr)"TCONS_00020046":0.45:A:0.14,%Highest_Span_Score:Intersect Anti:Sense:Prop Anti:Highest_ExEx_Score,0.45,1,0,1.0,0.14%;	0	1	Matching_piRNA_(GID:SpnScr:Orient:ExExScr)"DQ569999:0.03:S:0.03,"DQ601906:0.00:S:0.00,"DQ598802:0.00:S:0.00,"DQ583892:0.00:S:0.00,"DQ581894:0.00:A:0.00,"DQ584669:0.00:S:0.00,%Highest_Span_Score:Intersect Anti:Sense:Prop Anti:Highest_ExEx_Score,0.03,1,5,0.2,0.03%	5	1
chr11	hg19_wgEncodeGencodePseudoGeneV17	exon	33211608	33212049	0	-	.	chr11	hg19_wgEncodeGencodePseudoGeneV17	exon	33211608	33212049	0	-	.	gene_id "ENST00000486188.1"; transcript_id "ENST00000486188.1"; All_Transcript_IDs_Within_The_Span_of_Gene1:"BC043375"; Matching_mRNA_(GID:SpnScr:Orient:ExExScr)"BC043375":0.01:A:0.07,%Highest_Span_Score:Intersect Anti:Sense:Prop Anti:Highest_ExEx_Score,0.01,1,0,1.0,0.07%;	0	1	gene_id "ENST00000486188.1"; transcript_id "ENST00000486188.1";All_Transcript_IDs_Within_The_Span_of_Gene1_and_EST:"BI489969","DA256284","R97562"; Matching_EST_(GID:SpnScr:Orient:ExExScr)"R97562":0.09:S:0.09,"DA256284":0.00:A:0.11,"BI489969":0.00:A:0.05,%Highest_Span_Score:Intersect Anti:Sense:Prop Anti:Highest_ExEx_Score,0.09,2,1,0.7,0.11%;	1	2	gene_id "ENST00000486188.1"; transcript_id "ENST00000486188.1"; All_Transcript_IDs_Within_The_Span_of_Gene1:"ENST00000531870.1","ENST00000500025.2"; Matching_LNC_(GID:SpnScr:Orient:ExExScr)"ENSG00000247151.2"_5:0.27:A:0.27,"ENSG00000247151.2"_4:0.34:A:0.34,%Highest_Span_Score:Intersect Anti:Sense:Prop Anti:Highest_ExEx_Score,0.34,2,0,1.0,0.34%;	0	2		0	0
chr11	hg19_wgEncodeGencodePseudoGeneV17	exon	39183003	39183517	0	+	.	chr11	hg19_wgEncodeGencodePseudoGeneV17	exon	39183003	39183517	0	+	.	gene_id "ENST00000486306.1"; transcript_id "ENST00000486306.1"; All_Transcript_IDs_Within_The_Span_of_Gene1:"DQ590574","DQ594016"; Matching_mRNA_(GID:SpnScr:Orient:ExExScr)"DQ594016":0.05:S:0.05,"DQ590574":0.06:A:0.06,%Highest_Span_Score:Intersect Anti:Sense:Prop Anti:Highest_ExEx_Score,0.06,1,1,0.5,0.06%;	1	1	gene_id "ENST00000486306.1"; transcript_id "ENST00000486306.1";All_Transcript_IDs_Within_The_Span_of_Gene1_and_EST:"AI206795","BF965815","BU074441","EC461269","HY009909"; Matching_EST_(GID:SpnScr:Orient:ExExScr)"HY009909":0.00:A:0.22,"EC461269":0.87:S:0.02,"BU074441":0.11:S:0.11,"BF965815":0.02:A:0.02,"AI206795":0.06:S:0.03,%Highest_Span_Score:Intersect Anti:Sense:Prop Anti:Highest_ExEx_Score,0.8…	3	2	gene_id "ENST00000486306.1"; transcript_id "ENST00000486306.1"; All_Transcript_IDs_Within_The_Span_of_Gene1:"TCONS_l2_00004485"; Matching_LINC_(GID:SpnScr:Orient:ExExScr)"TCONS_l2_00004485":0.01:S:0.28,%Highest_Span_Score:Intersect Anti:Sense:Prop Anti:Highest_ExEx_Score,0.01,0,1,0.0,0.28%;	1	0		0	0
chr11	hg19_wgEncodeGencodePseudoGeneV17	exon	43591316	43591483	0	+	.	chr11	hg19_wgEncodeGencodePseudoGeneV17	exon	43591316	43591483	0	+	.	gene_id "ENST00000446181.1"; transcript_id "ENST00000446181.1"; All_Transcript_IDs_Within_The_Span_of_Gene1:"BC031305"; Matching_mRNA_(GID:SpnScr:Orient:ExExScr)"BC031305":0.15:S:0.13,%Highest_Span_Score:Intersect Anti:Sense:Prop Anti:Highest_ExEx_Score,0.15,0,1,0.0,0.13%;	1	0	gene_id "ENST00000446181.1"; transcript_id "ENST00000446181.1";All_Transcript_IDs_Within_The_Span_of_Gene1_and_EST:"AA928510","BQ267583","BI461418","HY055288","HY045790"; Matching_EST_(GID:SpnScr:Orient:ExExScr)"HY045790":0.25:S:0.33,"HY055288":0.27:S:0.40,"BI461418":0.16:S:0.04,"BQ267583":0.00:S:0.00,"AA928510":0.04:S:0.04,%Highest_Span_Score:Intersect Anti:Sense:Prop Anti:Highest_ExEx_Score,0.2…	5	0	gene_id "ENST00000446181.1"; transcript_id "ENST00000446181.1"; All_Transcript_IDs_Within_The_Span_of_Gene1:"TCONS_l2_00004492"; Matching_LINC_(GID:SpnScr:Orient:ExExScr)"TCONS_l2_00004492":0.03:S:0.09,%Highest_Span_Score:Intersect Anti:Sense:Prop Anti:Highest_ExEx_Score,0.03,0,1,0.0,0.09%;	1	0		0	0
chr11	hg19_wgEncodeGencodePseudoGeneV17	exon	50246832	50254505	0	-	.	chr11	hg19_wgEncodeGencodePseudoGeneV17	exon	50246832	50254505	0	-	.	gene_id "ENST00000531666.1"; transcript_id "ENST00000531666.1"; All_Transcript_IDs_Within_The_Span_of_Gene1:"BC067889"; Matching_mRNA_(GID:SpnScr:Orient:ExExScr)"BC067889":0.41:S:0.50,%Highest_Span_Score:Intersect Anti:Sense:Prop Anti:Highest_ExEx_Score,0.41,0,1,0.0,0.50%;	1	0	gene_id "ENST00000531666.1"; transcript_id "ENST00000531666.1";All_Transcript_IDs_Within_The_Span_of_Gene1_and_EST:"AA868285","AA861100","AA861292","AA910067","AA910069","AA129058","AA129040","AA206189","AI341338","AI239750","AW340554","BE503224","BF979841","BF979305","BF979296","BG150564","BI459442","BI458780","DA694107","DA727434","DB518145","DB517998","DB452563","DB452703","DB442573","HY193794…	49	4	gene_id "ENST00000531666.1"; transcript_id "ENST00000531666.1"; All_Transcript_IDs_Within_The_Span_of_Gene1:"TCONS_l2_00005005","TCONS_l2_00005004","TCONS_l2_00005371","TCONS_l2_00005007","TCONS_l2_00005008","TCONS_l2_00005009","TCONS_l2_00005010","TCONS_l2_00005011"; Matching_LINC_(GID:SpnScr:Orient:ExExScr)"TCONS_l2_00005011":0.78:S:0.66,"TCONS_l2_00005010":0.78:S:0.66,"TCONS_l2_00005009":0.99:…	8	0		0	0
chr11	hg19_wgEncodeGencodePseudoGeneV17	exon	55450715	55451850	0	+	.	chr11	hg19_wgEncodeGencodePseudoGeneV17	exon	55450715	55451850	0	+	.	gene_id "ENST00000530808.1"; transcript_id "ENST00000530808.1"; All_Transcript_IDs_Within_The_Span_of_Gene1:"AB529257"; Matching_mRNA_(GID:SpnScr:Orient:ExExScr)"AB529257":0.67:S:0.67,%Highest_Span_Score:Intersect Anti:Sense:Prop Anti:Highest_ExEx_Score,0.67,0,1,0.0,0.67%;	1	0	gene_id "ENST00000530808.1"; transcript_id "ENST00000530808.1";All_Transcript_IDs_Within_The_Span_of_Gene1_and_EST:"AA206680","AW182678"; Matching_EST_(GID:SpnScr:Orient:ExExScr)"AW182678":0.29:A:0.08,"AA206680":0.03:A:0.01,%Highest_Span_Score:Intersect Anti:Sense:Prop Anti:Highest_ExEx_Score,0.29,2,0,1.0,0.08%;	0	2	gene_id "ENST00000530808.1"; transcript_id "ENST00000530808.1"; All_Transcript_IDs_Within_The_Span_of_Gene1:"ENST00000528000.1"; Matching_LNC_(GID:SpnScr:Orient:ExExScr)"ENSG00000254804.1":0.02:A:0.04,%Highest_Span_Score:Intersect Anti:Sense:Prop Anti:Highest_ExEx_Score,0.02,1,0,1.0,0.04%;	0	1		0	0
chr11	hg19_pseudoYale60	exon	58660134	58660310	0	+	.	chr11	hg19_pseudoYale60	exon	58660134	58660310	0	+	.	gene_id "PGOHUM00000242743"; transcript_id "PGOHUM00000242743"; All_Transcript_IDs_Within_The_Span_of_Gene1:"AB231721"; Matching_mRNA_(GID:SpnScr:Orient:ExExScr)"AB231721":0.01:S:0.25,%Highest_Span_Score:Intersect Anti:Sense:Prop Anti:Highest_ExEx_Score,0.01,0,1,0.0,0.25%;	1	0	gene_id "PGOHUM00000242743"; transcript_id "PGOHUM00000242743";All_Transcript_IDs_Within_The_Span_of_Gene1_and_EST:"AI934414","AW300403","BG206692","CN276025"; Matching_EST_(GID:SpnScr:Orient:ExExScr)"CN276025":0.00:A:0.00,"BG206692":0.02:A:0.30,"AW300403":0.01:S:0.20,"AI934414":0.01:S:0.19,%Highest_Span_Score:Intersect Anti:Sense:Prop Anti:Highest_ExEx_Score,0.02,2,2,0.5,0.30%;	2	2	gene_id "PGOHUM00000242743"; transcript_id "PGOHUM00000242743"; All_Transcript_IDs_Within_The_Span_of_Gene1:"TCONS_l2_00005312"; Matching_LINC_(GID:SpnScr:Orient:ExExScr)"TCONS_l2_00005312":0.86:S:0.15,%Highest_Span_Score:Intersect Anti:Sense:Prop Anti:Highest_ExEx_Score,0.86,0,1,0.0,0.15%;	1	0		0	0
chr11	hg19_wgEncodeGencodePseudoGeneV17	exon	58746789	58761593	0	+	.	chr11	hg19_wgEncodeGencodePseudoGeneV17	exon	58746789	58761593	0	+	.	gene_id "ENST00000528297.1"; transcript_id "ENST00000528297.1"; All_Transcript_IDs_Within_The_Span_of_Gene1:"AK091446","AX746988","AB231722"; Matching_mRNA_(GID:SpnScr:Orient:ExExScr)"AB231722":0.00:S:0.06,"AX746988":0.12:A:0.01,"AK091446":0.12:A:0.01,%Highest_Span_Score:Intersect Anti:Sense:Prop Anti:Highest_ExEx_Score,0.12,2,1,0.7,0.06%;	1	2	gene_id "ENST00000528297.1"; transcript_id "ENST00000528297.1";All_Transcript_IDs_Within_The_Span_of_Gene1_and_EST:"AA936397","BX385192","BX484419","CD635902","CD635901","DA792587","DA497115"; Matching_EST_(GID:SpnScr:Orient:ExExScr)"DA497115":0.19:A:0.01,"DA792587":0.17:A:0.00,"CD635901":0.10:S:0.00,"CD635902":0.10:A:0.00,"BX484419":0.04:A:0.00,"BX385192":0.12:A:0.00,"AA936397":0.02:A:0.07,%High…	1	6	gene_id "ENST00000528297.1"; transcript_id "ENST00000528297.1"; All_Transcript_IDs_Within_The_Span_of_Gene1:"ENST00000525714.1","ENST00000533954.1"; Matching_LNC_(GID:SpnScr:Orient:ExExScr)"ENSG00000255240.1"_4:0.20:A:0.01,"ENSG00000255240.1"_3:0.01:A:0.00,%Highest_Span_Score:Intersect Anti:Sense:Prop Anti:Highest_ExEx_Score,0.20,2,0,1.0,0.01%;	0	2		0	0
chr11	hg19_pseudoYale60	exon	58909560	58910103	0	-	.	chr11	hg19_pseudoYale60	exon	58909560	58910103	0	-	.	gene_id "PGOHUM00000242308"; transcript_id "PGOHUM00000242308"; All_Transcript_IDs_Within_The_Span_of_Gene1:"AK124475","BC028022"; Matching_mRNA_(GID:SpnScr:Orient:ExExScr)"BC028022":0.07:S:0.00,"AK124475":0.04:S:0.00,%Highest_Span_Score:Intersect Anti:Sense:Prop Anti:Highest_ExEx_Score,0.07,0,2,0.0,0.00%;	2	0	gene_id "PGOHUM00000242308"; transcript_id "PGOHUM00000242308";All_Transcript_IDs_Within_The_Span_of_Gene1_and_EST:"AA308602","AA412642","AV710226","AW964386","BG541840","BG253741","BI909177","BX471282","BX489757","CD703371","CK001182","DA079354","DB129831"; Matching_EST_(GID:SpnScr:Orient:ExExScr)"DB129831":0.01:A:0.00,"DA079354":0.08:S:0.00,"CK001182":0.07:S:0.00,"CD703371":0.08:S:0.00,"BX48975…	12	1	gene_id "PGOHUM00000242308"; transcript_id "PGOHUM00000242308"; All_Transcript_IDs_Within_The_Span_of_Gene1:"ENST00000501817.2","ENST00000533220.1"; Matching_LNC_(GID:SpnScr:Orient:ExExScr)"ENSG00000245571.2"_10:0.00:S:0.00,"ENSG00000245571.2"_9:0.00:S:0.00,%Highest_Span_Score:Intersect Anti:Sense:Prop Anti:Highest_ExEx_Score,0.00,0,2,0.0,0.00%;	2	0		0	0
chr11	hg19_ucscRetroAli5	exon	62678063	62678332	0	-	.	chr11	hg19_ucscRetroAli5	exon	62678063	62678332	0	-	.	gene_id "DQ895104.2-13"; transcript_id "DQ895104.2-13"; All_Transcript_IDs_Within_The_Span_of_Gene1:"BC007740","BC022984","AF498915","AK312374","BT007166","DQ892720","DQ895969","AB385081","DQ890725","AF385587","CU692770"; Matching_mRNA_(GID:SpnScr:Orient:ExExScr)"CU692770":0.46:S:0.12,"AF385587":0.20:S:0.19,"DQ890725":0.20:S:0.18,"AB385081":0.20:S:0.18,"DQ895969":0.19:S:0.18,"DQ892720":0.19:S:0.1…	11	0	gene_id "DQ895104.2-13"; transcript_id "DQ895104.2-13";All_Transcript_IDs_Within_The_Span_of_Gene1_and_EST:"AL536991","AL537084","BP200066","BE261583","BF315022","BG335904","BI197683","BI757352","BI913560","BI198135","BI913662","BI755888","BM548382","BM805220","BM907142","BM805611","BP198995","BP213048","BP308119","BP251271","BP312753","BP250324","BP218377","BP314996","BP200723","BP212073","BP230…	141	2	gene_id "DQ895104.2-13"; transcript_id "DQ895104.2-13"; All_Transcript_IDs_Within_The_Span_of_Gene1:"ENST00000543624.1"; Matching_LNC_(GID:SpnScr:Orient:ExExScr)"ENSG00000257002.1":0.14:A:0.02,%Highest_Span_Score:Intersect Anti:Sense:Prop Anti:Highest_ExEx_Score,0.14,1,0,1.0,0.02%;	0	1		0	0
chr11	hg19_ucscRetroAli5	exon	64834063	64834166	0	-	.	chr11	hg19_ucscRetroAli5	exon	64834063	64834166	0	-	.	gene_id "NR_037608.1-49"; transcript_id "NR_037608.1-49"; All_Transcript_IDs_Within_The_Span_of_Gene1:"CU688890","AB231703"; Matching_mRNA_(GID:SpnScr:Orient:ExExScr)"AB231703":0.06:S:0.23,"CU688890":0.00:S:0.00,%Highest_Span_Score:Intersect Anti:Sense:Prop Anti:Highest_ExEx_Score,0.06,0,2,0.0,0.23%;	2	0	gene_id "NR_037608.1-49"; transcript_id "NR_037608.1-49";All_Transcript_IDs_Within_The_Span_of_Gene1_and_EST:"AA446333","DT932607","DT932608","HY191893","HY196161","HY204267"; Matching_EST_(GID:SpnScr:Orient:ExExScr)"HY204267":0.08:S:0.07,"HY196161":0.07:S:0.15,"HY191893":0.18:S:0.10,"DT932608":0.00:A:0.08,"DT932607":0.05:S:0.16,"AA446333":0.07:S:0.14,%Highest_Span_Score:Intersect Anti:Sense:Prop…	5	1	gene_id "NR_037608.1-49"; transcript_id "NR_037608.1-49"; All_Transcript_IDs_Within_The_Span_of_Gene1:"TCONS_00019123"; Matching_LINC_(GID:SpnScr:Orient:ExExScr)"TCONS_00019123":0.02:S:0.01,%Highest_Span_Score:Intersect Anti:Sense:Prop Anti:Highest_ExEx_Score,0.02,0,1,0.0,0.01%;	1	0		0	0
chr11	hg19_wgEncodeGencodePseudoGeneV17	exon	71118702	71118818	0	-	.	chr11	hg19_wgEncodeGencodePseudoGeneV17	exon	71118702	71118818	0	-	.	gene_id "ENST00000460880.1"; transcript_id "ENST00000460880.1"; All_Transcript_IDs_Within_The_Span_of_Gene1:"AK124096"; Matching_mRNA_(GID:SpnScr:Orient:ExExScr)"AK124096":0.01:S:0.02,%Highest_Span_Score:Intersect Anti:Sense:Prop Anti:Highest_ExEx_Score,0.01,0,1,0.0,0.02%;	1	0	gene_id "ENST00000460880.1"; transcript_id "ENST00000460880.1";All_Transcript_IDs_Within_The_Span_of_Gene1_and_EST:"DB017248"; Matching_EST_(GID:SpnScr:Orient:ExExScr)"DB017248":0.01:S:0.11,%Highest_Span_Score:Intersect Anti:Sense:Prop Anti:Highest_ExEx_Score,0.01,0,1,0.0,0.11%;	1	0	gene_id "ENST00000460880.1"; transcript_id "ENST00000460880.1"; All_Transcript_IDs_Within_The_Span_of_Gene1:"TCONS_l2_00005380"; Matching_LINC_(GID:SpnScr:Orient:ExExScr)"TCONS_l2_00005380":0.01:S:0.01,%Highest_Span_Score:Intersect Anti:Sense:Prop Anti:Highest_ExEx_Score,0.01,0,1,0.0,0.01%;	1	0		0	0
chr11	hg19_pseudoYale60	exon	71505731	71506235	0	+	.	chr11	hg19_pseudoYale60	exon	71505731	71506235	0	+	.	gene_id "PGOHUM00000250408"; transcript_id "PGOHUM00000250408"; All_Transcript_IDs_Within_The_Span_of_Gene1:"KF254355","AK311675","AK130709","AK311518","BC032519","AK315454","AK293221","AK311428","AK001523","BC073927","JF432479"; Matching_mRNA_(GID:SpnScr:Orient:ExExScr)"JF432479":0.04:S:0.00,"BC073927":0.03:A:0.09,"AK001523":0.04:S:0.00,"AK311428":0.04:S:0.00,"AK293221":0.04:S:0.00,"AK315454":0.…	9	2	gene_id "PGOHUM00000250408"; transcript_id "PGOHUM00000250408";All_Transcript_IDs_Within_The_Span_of_Gene1_and_EST:"AA747622","AI685505","AL565446","AU129712","AW976018","AW452736","BG748339","BG747631","BM451472","BM793838","BM723955","BP344659","BQ921333","BQ960450","BU160080","BU528509","BU528060","BX641966","CN481152","CN426484","CV030825","DA906660","DA064931","DA170580","DA360289","DA708393…	28	3	gene_id "PGOHUM00000250408"; transcript_id "PGOHUM00000250408"; All_Transcript_IDs_Within_The_Span_of_Gene1:"ENST00000511954.1"; Matching_LNC_(GID:SpnScr:Orient:ExExScr)"ENSG00000248671.2":0.57:A:0.47,%Highest_Span_Score:Intersect Anti:Sense:Prop Anti:Highest_ExEx_Score,0.57,1,0,1.0,0.47%;	0	1		0	0
chr11	hg19_wgEncodeGencodePseudoGeneV17	exon	71513912	71514020	0	-	.	chr11	hg19_wgEncodeGencodePseudoGeneV17	exon	71513912	71514020	0	-	.	gene_id "ENST00000525656.1"; transcript_id "ENST00000525656.1"; All_Transcript_IDs_Within_The_Span_of_Gene1:"KF254355","BC073927","DQ584669_dup2"; Matching_mRNA_(GID:SpnScr:Orient:ExExScr)"DQ584669"_2:0.24:S:0.24,"BC073927":0.01:S:0.18,"KF254355":0.00:S:0.00,%Highest_Span_Score:Intersect Anti:Sense:Prop Anti:Highest_ExEx_Score,0.24,0,3,0.0,0.24%;	3	0	gene_id "ENST00000525656.1"; transcript_id "ENST00000525656.1";All_Transcript_IDs_Within_The_Span_of_Gene1_and_EST:"AL534280","BI752948","R18473"; Matching_EST_(GID:SpnScr:Orient:ExExScr)"R18473":0.01:S:0.04,"BI752948":0.01:S:0.09,"AL534280":0.01:S:0.08,%Highest_Span_Score:Intersect Anti:Sense:Prop Anti:Highest_ExEx_Score,0.01,0,3,0.0,0.09%;	3	0	gene_id "ENST00000525656.1"; transcript_id "ENST00000525656.1"; All_Transcript_IDs_Within_The_Span_of_Gene1:"ENST00000511954.1","ENST00000524714.1"; Matching_LNC_(GID:SpnScr:Orient:ExExScr)"ENSG00000248671.2"_3:0.03:S:0.23,"ENSG00000248671.2"_2:0.03:S:0.23,%Highest_Span_Score:Intersect Anti:Sense:Prop Anti:Highest_ExEx_Score,0.03,0,2,0.0,0.23%;	2	0	Matching_piRNA_(GID:SpnScr:Orient:ExExScr)"DQ579049:0.00:S:0.00,"DQ598762:0.00:A:0.00,"DQ584669:0.00:A:0.08,%Highest_Span_Score:Intersect Anti:Sense:Prop Anti:Highest_ExEx_Score,0.00,2,1,0.7,0.08%	1	2
chr11	hg19_pseudoYale60	exon	71524489	71524928	0	-	.	chr11	hg19_pseudoYale60	exon	71524489	71524928	0	-	.	gene_id "PGOHUM00000242357"; transcript_id "PGOHUM00000242357"; All_Transcript_IDs_Within_The_Span_of_Gene1:"KF254355","BC073927","BC054093"; Matching_mRNA_(GID:SpnScr:Orient:ExExScr)"BC054093":0.11:S:0.19,"BC073927":0.02:S:0.18,"KF254355":0.00:S:0.00,%Highest_Span_Score:Intersect Anti:Sense:Prop Anti:Highest_ExEx_Score,0.11,0,3,0.0,0.19%;	3	0	gene_id "PGOHUM00000242357"; transcript_id "PGOHUM00000242357";All_Transcript_IDs_Within_The_Span_of_Gene1_and_EST:"AL534280","BI752948","BI562300","R18473","Z42249"; Matching_EST_(GID:SpnScr:Orient:ExExScr)"Z42249":0.00:S:0.00,"R18473":0.00:S:0.00,"BI562300":0.77:S:0.05,"BI752948":0.03:S:0.04,"AL534280":0.02:S:0.06,%Highest_Span_Score:Intersect Anti:Sense:Prop Anti:Highest_ExEx_Score,0.77,0,5,0.…	5	0	gene_id "PGOHUM00000242357"; transcript_id "PGOHUM00000242357"; All_Transcript_IDs_Within_The_Span_of_Gene1:"ENST00000524714.1","ENST00000511954.1","ENST00000508969.2"; Matching_LNC_(GID:SpnScr:Orient:ExExScr)"ENSG00000248671.2"_9:0.76:S:0.76,"ENSG00000248671.2"_8:0.73:S:0.73,"ENSG00000248671.2"_7:0.00:S:0.00,%Highest_Span_Score:Intersect Anti:Sense:Prop Anti:Highest_ExEx_Score,0.76,0,3,0.0,0.76%;	3	0		0	0
chr11	hg19_ucscRetroAli5	exon	71725329	71727258	0	-	.	chr11	hg19_ucscRetroAli5	exon	71725329	71727258	0	-	.	gene_id "NM_002473.4-3"; transcript_id "NM_002473.4-3"; All_Transcript_IDs_Within_The_Span_of_Gene1:"Z14228","BC013023","Z14227","BC004165","AB208841","AB210007","Z11584","Z11583","AB463147","AK307577","AK126629","AK290509","BC103765","BC027493","DQ570167","DQ587028"; Matching_mRNA_(GID:SpnScr:Orient:ExExScr)"DQ587028":0.01:A:0.01,"DQ570167":0.02:S:0.01,"BC027493":0.00:S:0.01,"BC103765":0.00:S:0.…	14	2	gene_id "NM_002473.4-3"; transcript_id "NM_002473.4-3";All_Transcript_IDs_Within_The_Span_of_Gene1_and_EST:"AI090215","AI872875","AL520117","AL040156","AW606049","AW083426","BE245487","BE242409","BE245732","BE302944","BE764985","BE838758","BE838780","BE838779","BE838770","BE693430","BE836813","BE836846","BE939177","BE938475","BE255294","BF928371","BF742284","BF841427","BF810593","BF084381","BF924…	83	32	gene_id "NM_002473.4-3"; transcript_id "NM_002473.4-3"; All_Transcript_IDs_Within_The_Span_of_Gene1:"ENST00000502284.1"; Matching_LNC_(GID:SpnScr:Orient:ExExScr)"ENSG00000251143.1":0.18:A:0.01,%Highest_Span_Score:Intersect Anti:Sense:Prop Anti:Highest_ExEx_Score,0.18,1,0,1.0,0.01%;	0	1	Matching_piRNA_(GID:SpnScr:Orient:ExExScr)"DQ587028:0.01:A:0.01,"DQ570167:0.02:S:0.01,"DQ579049:0.00:S:0.00,"DQ598762:0.00:A:0.00,%Highest_Span_Score:Intersect Anti:Sense:Prop Anti:Highest_ExEx_Score,0.02,2,2,0.5,0.01%	2	2
chr11	hg19_ucscRetroAli5	exon	77852639	77854146	0	+	.	chr11	hg19_ucscRetroAli5	exon	77852639	77854146	0	+	.	gene_id "NM_001099285.1-4"; transcript_id "NM_001099285.1-4"; All_Transcript_IDs_Within_The_Span_of_Gene1:"AK124949"; Matching_mRNA_(GID:SpnScr:Orient:ExExScr)"AK124949":0.45:S:0.21,%Highest_Span_Score:Intersect Anti:Sense:Prop Anti:Highest_ExEx_Score,0.45,0,1,0.0,0.21%;	1	0	gene_id "NM_001099285.1-4"; transcript_id "NM_001099285.1-4";All_Transcript_IDs_Within_The_Span_of_Gene1_and_EST:"AA333913","AW118284","BE379297","BE971431","BU507904","BU789902","BU787895","BU787619","BU789630","CK826348","CN273693","DA814941","DA156609","DA737651","DB082989","DA555658","DA363809","DB310662","DW435424","HY075569"; Matching_EST_(GID:SpnScr:Orient:ExExScr)"HY075569":0.00:S:0.03,"D…	20	0	gene_id "NM_001099285.1-4"; transcript_id "NM_001099285.1-4"; All_Transcript_IDs_Within_The_Span_of_Gene1:"ENST00000500113.1","ENST00000532831.1","ENST00000530261.1","ENST00000527321.1"; Matching_LNC_(GID:SpnScr:Orient:ExExScr)"ENSG00000246174.3"_8:0.22:S:0.15,"ENSG00000246174.3"_7:0.07:S:0.08,"ENSG00000246174.3"_6:0.26:S:0.09,"ENSG00000246174.3"_5:0.88:S:0.33,%Highest_Span_Score:Intersect Anti:S…	4	0		0	0
chr11	hg19_ucscRetroAli5	exon	82924236	82924446	0	+	.	chr11	hg19_ucscRetroAli5	exon	82924236	82924446	0	+	.	gene_id "AK311909.1-5"; transcript_id "AK311909.1-5"; All_Transcript_IDs_Within_The_Span_of_Gene1:"M87940","DQ508934","BC045621","EF041819","BX648690","DQ508815","AK095193","BC171752"; Matching_mRNA_(GID:SpnScr:Orient:ExExScr)"BC171752":0.00:S:0.00,"AK095193":0.00:S:0.00,"DQ508815":0.00:S:0.00,"BX648690":0.01:S:0.02,"EF041819":0.00:S:0.00,"BC045621":0.01:S:0.03,"DQ508934":0.00:S:0.00,"M87940":0.0…	8	0	gene_id "AK311909.1-5"; transcript_id "AK311909.1-5";All_Transcript_IDs_Within_The_Span_of_Gene1_and_EST:"BG205572","BG171404","BI041376","BU622073","CX165533","DR155894"; Matching_EST_(GID:SpnScr:Orient:ExExScr)"DR155894":0.29:S:0.29,"CX165533":0.42:A:0.14,"BU622073":0.27:S:0.04,"BI041376":0.02:S:0.00,"BG171404":0.04:S:0.03,"BG205572":0.04:A:0.13,%Highest_Span_Score:Intersect Anti:Sense:Prop Ant…	4	2	gene_id "AK311909.1-5"; transcript_id "AK311909.1-5"; All_Transcript_IDs_Within_The_Span_of_Gene1:"ENST00000531869.1"; Matching_LNC_(GID:SpnScr:Orient:ExExScr)"ENSG00000254551.1":0.10:A:0.19,%Highest_Span_Score:Intersect Anti:Sense:Prop Anti:Highest_ExEx_Score,0.10,1,0,1.0,0.19%;	0	1		0	0
chr11	hg19_wgEncodeGencodePseudoGeneV17	exon	104774180	104779735	0	-	.	chr11	hg19_wgEncodeGencodePseudoGeneV17	exon	104774180	104779735	0	-	.	gene_id "ENST00000532441.1"; transcript_id "ENST00000532441.1"; All_Transcript_IDs_Within_The_Span_of_Gene1:"AL833655","BC032472","BC122531"; Matching_mRNA_(GID:SpnScr:Orient:ExExScr)"BC122531":0.36:S:0.50,"BC032472":0.33:S:0.49,"AL833655":0.69:S:0.18,%Highest_Span_Score:Intersect Anti:Sense:Prop Anti:Highest_ExEx_Score,0.69,0,3,0.0,0.50%;	3	0	gene_id "ENST00000532441.1"; transcript_id "ENST00000532441.1";All_Transcript_IDs_Within_The_Span_of_Gene1_and_EST:"AA041298","AA573272","AA041350","AA733016","AI139123","BG484913","BG996025","BI821806","BI911117","BP425724","BX110298","CD511446","CR744668","CT004270","DA952880","DB333860","DB217443","DN996891","EG328591","FN156950","W65344","W65323","W73257","W73533"; Matching_EST_(GID:SpnScr:Or…	22	2	gene_id "ENST00000532441.1"; transcript_id "ENST00000532441.1"; All_Transcript_IDs_Within_The_Span_of_Gene1:"TCONS_l2_00005390","TCONS_l2_00005389","TCONS_l2_00005388","TCONS_l2_00005176","TCONS_l2_00005177","TCONS_l2_00005391","TCONS_l2_00005178"; Matching_LINC_(GID:SpnScr:Orient:ExExScr)"TCONS_l2_00005178":0.25:S:0.23,"TCONS_l2_00005391":0.41:S:0.37,"TCONS_l2_00005177":0.01:S:0.04,"TCONS_l2_000…	7	0		0	0
chr11	hg19_ucscRetroAli5	exon	113691136	113691308	0	-	.	chr11	hg19_ucscRetroAli5	exon	113691136	113691308	0	-	.	gene_id "NM_030980.1-103"; transcript_id "NM_030980.1-103"; All_Transcript_IDs_Within_The_Span_of_Gene1:"AB040948","AK304770","AF266283","AK097623","BC065928","CU688105","AK123255"; Matching_mRNA_(GID:SpnScr:Orient:ExExScr)"AK123255":0.08:S:0.08,"CU688105":0.01:A:0.00,"BC065928":0.00:S:0.00,"AK097623":0.00:S:0.00,"AF266283":0.00:S:0.00,"AK304770":0.00:S:0.00,"AB040948":0.01:S:0.00,%Highest_Span_S…	6	1	gene_id "NM_030980.1-103"; transcript_id "NM_030980.1-103";All_Transcript_IDs_Within_The_Span_of_Gene1_and_EST:"BM458334","BQ421081","BU521948","BX390066","CD655392","CK000845","CN366391","CN266904","CV380517","CX870025","DA436427","DA670236","DB068165","HY321054","HY334587"; Matching_EST_(GID:SpnScr:Orient:ExExScr)"HY334587":0.01:S:0.00,"HY321054":0.01:S:0.00,"DB068165":0.01:S:0.00,"DA670236":0.…	14	1	gene_id "NM_030980.1-103"; transcript_id "NM_030980.1-103"; All_Transcript_IDs_Within_The_Span_of_Gene1:"ENST00000399123.2"; Matching_LNC_(GID:SpnScr:Orient:ExExScr)"ENSG00000256452.1":0.35:A:0.00,%Highest_Span_Score:Intersect Anti:Sense:Prop Anti:Highest_ExEx_Score,0.35,1,0,1.0,0.00%;	0	1		0	0
chr11	hg19_wgEncodeGencodePseudoGeneV17	exon	117006244	117009298	0	+	.	chr11	hg19_wgEncodeGencodePseudoGeneV17	exon	117006244	117009298	0	+	.	gene_id "ENST00000528464.1"; transcript_id "ENST00000528464.1"; All_Transcript_IDs_Within_The_Span_of_Gene1:"AB231710","AB231711"; Matching_mRNA_(GID:SpnScr:Orient:ExExScr)"AB231711":0.43:S:0.23,"AB231710":0.43:S:0.49,%Highest_Span_Score:Intersect Anti:Sense:Prop Anti:Highest_ExEx_Score,0.43,0,2,0.0,0.49%;	2	0	gene_id "ENST00000528464.1"; transcript_id "ENST00000528464.1";All_Transcript_IDs_Within_The_Span_of_Gene1_and_EST:"AA635880","AA824245","AA603784","AA770548","AA894368","AA937918","AA411647","AA991395","AA121519","AA773511","AA317286","AI378680","AI073703","AI142973","AI381639","AI669899","AI659319","AI669687","AI086589","AI479488","AI143489","AI683054","AI741652","AI888326","AI915851","AI264505…	12	76	gene_id "ENST00000528464.1"; transcript_id "ENST00000528464.1"; All_Transcript_IDs_Within_The_Span_of_Gene1:"TCONS_l2_00005211","TCONS_l2_00004785","TCONS_l2_00005339","TCONS_l2_00004786"; Matching_LINC_(GID:SpnScr:Orient:ExExScr)"TCONS_l2_00004786":0.40:S:0.21,"TCONS_l2_00005339":0.43:S:0.48,"TCONS_l2_00004785":0.81:S:0.57,"TCONS_l2_00005211":0.34:A:0.10,%Highest_Span_Score:Intersect Anti:Sense:…	3	1		0	0
chr11	hg19_wgEncodeGencodePseudoGeneV17	exon	124983465	124984695	0	+	.	chr11	hg19_wgEncodeGencodePseudoGeneV17	exon	124983465	124984695	0	+	.	gene_id "ENST00000524879.1"; transcript_id "ENST00000524879.1"; All_Transcript_IDs_Within_The_Span_of_Gene1:"AK128036"; Matching_mRNA_(GID:SpnScr:Orient:ExExScr)"AK128036":0.09:S:0.23,%Highest_Span_Score:Intersect Anti:Sense:Prop Anti:Highest_ExEx_Score,0.09,0,1,0.0,0.23%;	1	0	gene_id "ENST00000524879.1"; transcript_id "ENST00000524879.1";All_Transcript_IDs_Within_The_Span_of_Gene1_and_EST:"AA132307","BF081877","CF596974","DB061613"; Matching_EST_(GID:SpnScr:Orient:ExExScr)"DB061613":0.04:S:0.04,"CF596974":0.48:S:0.00,"BF081877":0.04:S:0.04,"AA132307":0.31:S:0.02,%Highest_Span_Score:Intersect Anti:Sense:Prop Anti:Highest_ExEx_Score,0.48,0,4,0.0,0.04%;	4	0	gene_id "ENST00000524879.1"; transcript_id "ENST00000524879.1"; All_Transcript_IDs_Within_The_Span_of_Gene1:"TCONS_l2_00004831","TCONS_l2_00004830"; Matching_LINC_(GID:SpnScr:Orient:ExExScr)"TCONS_l2_00004830":0.08:S:0.21,"TCONS_l2_00004831":0.08:S:0.14,%Highest_Span_Score:Intersect Anti:Sense:Prop Anti:Highest_ExEx_Score,0.08,0,2,0.0,0.21%;	2	0		0	0
chr11	hg19_wgEncodeGencodePseudoGeneV17	exon	126873298	126873720	0	+	.	chr11	hg19_wgEncodeGencodePseudoGeneV17	exon	126873298	126873720	0	+	.	gene_id "ENST00000404882.2"; transcript_id "ENST00000404882.2"; All_Transcript_IDs_Within_The_Span_of_Gene1:"BC065255","AK097543","BC113593","BC113597"; Matching_mRNA_(GID:SpnScr:Orient:ExExScr)"BC113597":0.51:S:0.50,"BC113593":0.51:S:0.50,"AK097543":0.13:S:0.12,"BC065255":0.00:A:0.01,%Highest_Span_Score:Intersect Anti:Sense:Prop Anti:Highest_ExEx_Score,0.51,1,3,0.3,0.50%;	3	1	gene_id "ENST00000404882.2"; transcript_id "ENST00000404882.2";All_Transcript_IDs_Within_The_Span_of_Gene1_and_EST:"BU159204","DB036346"; Matching_EST_(GID:SpnScr:Orient:ExExScr)"DB036346":0.00:S:0.00,"BU159204":0.00:A:0.01,%Highest_Span_Score:Intersect Anti:Sense:Prop Anti:Highest_ExEx_Score,0.00,1,1,0.5,0.01%;	1	1	gene_id "ENST00000404882.2"; transcript_id "ENST00000404882.2"; All_Transcript_IDs_Within_The_Span_of_Gene1:"ENST00000525678.1"; Matching_LNC_(GID:SpnScr:Orient:ExExScr)"ENSG00000218109.3":0.26:S:0.20,%Highest_Span_Score:Intersect Anti:Sense:Prop Anti:Highest_ExEx_Score,0.26,0,1,0.0,0.20%;	1	0		0	0
chr11	hg19_ucscRetroAli5	exon	133908320	133908889	0	+	.	chr11	hg19_ucscRetroAli5	exon	133908320	133908889	0	+	.	gene_id "AK125069.1-133"; transcript_id "AK125069.1-133"; All_Transcript_IDs_Within_The_Span_of_Gene1:"AK125302","AK308670","BC043590"; Matching_mRNA_(GID:SpnScr:Orient:ExExScr)"BC043590":0.08:S:0.15,"AK308670":0.00:S:0.03,"AK125302":0.06:S:0.00,%Highest_Span_Score:Intersect Anti:Sense:Prop Anti:Highest_ExEx_Score,0.08,0,3,0.0,0.15%;	3	0	gene_id "AK125069.1-133"; transcript_id "AK125069.1-133";All_Transcript_IDs_Within_The_Span_of_Gene1_and_EST:"AW956926","BI914292","CA418218","CN364824","DA272244","DA073390","DA112774","DT214970","H15209","T09078"; Matching_EST_(GID:SpnScr:Orient:ExExScr)"T09078":0.15:S:0.07,"H15209":0.11:S:0.03,"DT214970":0.18:S:0.00,"DA112774":0.04:S:0.00,"DA073390":0.07:S:0.00,"DA272244":0.07:S:0.00,"CN364824…	10	0	gene_id "AK125069.1-133"; transcript_id "AK125069.1-133"; All_Transcript_IDs_Within_The_Span_of_Gene1:"ENST00000529070.1","ENST00000532327.1"; Matching_LNC_(GID:SpnScr:Orient:ExExScr)"ENSG00000204241.3"_9:0.26:S:0.04,"ENSG00000204241.3"_8:0.20:S:0.02,%Highest_Span_Score:Intersect Anti:Sense:Prop Anti:Highest_ExEx_Score,0.26,0,2,0.0,0.04%;	2	0		0	0
chr12	hg19_ucscRetroAli5	exon	385708	386231	0	+	.	chr12	hg19_ucscRetroAli5	exon	385708	386231	0	+	.	gene_id "NM_001129826.1-1"; transcript_id "NM_001129826.1-1"; All_Transcript_IDs_Within_The_Span_of_Gene1:"DQ572411","AL833464"; Matching_mRNA_(GID:SpnScr:Orient:ExExScr)"AL833464":0.17:A:0.44,"DQ572411":0.06:A:0.11,%Highest_Span_Score:Intersect Anti:Sense:Prop Anti:Highest_ExEx_Score,0.17,2,0,1.0,0.44%;	0	2	gene_id "NM_001129826.1-1"; transcript_id "NM_001129826.1-1";All_Transcript_IDs_Within_The_Span_of_Gene1_and_EST:"AI628068","BF512486","CD628094","CD628095","CD628096","CD628097","CN338441","DA250100","DB135231","DN991125","HY123699"; Matching_EST_(GID:SpnScr:Orient:ExExScr)"HY123699":0.62:A:0.30,"DN991125":0.15:A:0.07,"DB135231":0.32:A:0.11,"DA250100":0.76:A:0.40,"CN338441":0.11:A:0.04,"CD628097…	4	7	gene_id "NM_001129826.1-1"; transcript_id "NM_001129826.1-1"; All_Transcript_IDs_Within_The_Span_of_Gene1:"ENST00000570140.1"; Matching_LNC_(GID:SpnScr:Orient:ExExScr)"ENSG00000261799.1":0.17:A:0.16,%Highest_Span_Score:Intersect Anti:Sense:Prop Anti:Highest_ExEx_Score,0.17,1,0,1.0,0.16%;	0	1	Matching_piRNA_(GID:SpnScr:Orient:ExExScr)"DQ572411:0.06:A:0.11,%Highest_Span_Score:Intersect Anti:Sense:Prop Anti:Highest_ExEx_Score,0.06,1,0,1.0,0.11%	0	1
chr12	hg19_pseudoYale60	exon	3432490	3432684	0	-	.	chr12	hg19_pseudoYale60	exon	3432490	3432684	0	-	.	gene_id "PGOHUM00000239297"; transcript_id "PGOHUM00000239297"; All_Transcript_IDs_Within_The_Span_of_Gene1:"AK095365"; Matching_mRNA_(GID:SpnScr:Orient:ExExScr)"AK095365":0.03:A:0.04,%Highest_Span_Score:Intersect Anti:Sense:Prop Anti:Highest_ExEx_Score,0.03,1,0,1.0,0.04%;	0	1	gene_id "PGOHUM00000239297"; transcript_id "PGOHUM00000239297";All_Transcript_IDs_Within_The_Span_of_Gene1_and_EST:"BE549943","BQ447705"; Matching_EST_(GID:SpnScr:Orient:ExExScr)"BQ447705":0.03:A:0.13,"BE549943":0.03:A:0.18,%Highest_Span_Score:Intersect Anti:Sense:Prop Anti:Highest_ExEx_Score,0.03,2,0,1.0,0.18%;	0	2	gene_id "PGOHUM00000239297"; transcript_id "PGOHUM00000239297"; All_Transcript_IDs_Within_The_Span_of_Gene1:"ENST00000543036.1","ENST00000432994.2"; Matching_LNC_(GID:SpnScr:Orient:ExExScr)"ENSG00000236908.2"_3:0.02:A:0.00,"ENSG00000236908.2"_2:0.14:A:0.04,"ENSG00000236908.2"_1:0.00:A:0.18,%Highest_Span_Score:Intersect Anti:Sense:Prop Anti:Highest_ExEx_Score,0.14,3,0,1.0,0.18%;	0	3		0	0
chr12	hg19_ucscRetroAli5	exon	6548068	6548304	0	+	.	chr12	hg19_ucscRetroAli5	exon	6548068	6548304	0	+	.	gene_id "BC051006.1-5"; transcript_id "BC051006.1-5"; All_Transcript_IDs_Within_The_Span_of_Gene1:"U80738","U80760","AK056500"; Matching_mRNA_(GID:SpnScr:Orient:ExExScr)"AK056500":0.01:A:0.02,"U80760":0.00:S:0.00,"U80738":0.00:A:0.00,%Highest_Span_Score:Intersect Anti:Sense:Prop Anti:Highest_ExEx_Score,0.01,2,1,0.7,0.02%;	1	2	gene_id "BC051006.1-5"; transcript_id "BC051006.1-5";All_Transcript_IDs_Within_The_Span_of_Gene1_and_EST:"AA055926","AI473803","BG185636","BF849170","BF589270","DB324806","EC584219","FN113768"; Matching_EST_(GID:SpnScr:Orient:ExExScr)"FN113768":0.07:A:0.03,"EC584219":0.12:S:0.02,"DB324806":0.15:A:0.15,"BF589270":0.35:A:0.00,"BF849170":0.61:S:0.10,"BG185636":0.00:A:0.00,"AI473803":0.00:A:0.00,"AA0…	2	6	gene_id "BC051006.1-5"; transcript_id "BC051006.1-5"; All_Transcript_IDs_Within_The_Span_of_Gene1:"ENST00000535639.1"; Matching_LNC_(GID:SpnScr:Orient:ExExScr)"ENSG00000215039.2":0.04:A:0.02,%Highest_Span_Score:Intersect Anti:Sense:Prop Anti:Highest_ExEx_Score,0.04,1,0,1.0,0.02%;	0	1		0	0
chr12	hg19_pseudoYale60	exon	8329610	8330293	0	+	.	chr12	hg19_pseudoYale60	exon	8329610	8330293	0	+	.	gene_id "PGOHUM00000239643"; transcript_id "PGOHUM00000239643"; All_Transcript_IDs_Within_The_Span_of_Gene1:"AK131339"; Matching_mRNA_(GID:SpnScr:Orient:ExExScr)"AK131339":0.09:S:0.04,%Highest_Span_Score:Intersect Anti:Sense:Prop Anti:Highest_ExEx_Score,0.09,0,1,0.0,0.04%;	1	0	gene_id "PGOHUM00000239643"; transcript_id "PGOHUM00000239643";All_Transcript_IDs_Within_The_Span_of_Gene1_and_EST:"BG203970","DR007883"; Matching_EST_(GID:SpnScr:Orient:ExExScr)"DR007883":0.05:S:0.08,"BG203970":0.00:S:0.01,%Highest_Span_Score:Intersect Anti:Sense:Prop Anti:Highest_ExEx_Score,0.05,0,2,0.0,0.08%;	2	0	gene_id "PGOHUM00000239643"; transcript_id "PGOHUM00000239643"; All_Transcript_IDs_Within_The_Span_of_Gene1:"ENST00000398526.2"; Matching_LNC_(GID:SpnScr:Orient:ExExScr)"ENSG00000256703.1":0.07:S:0.06,%Highest_Span_Score:Intersect Anti:Sense:Prop Anti:Highest_ExEx_Score,0.07,0,1,0.0,0.06%;	1	0		0	0
chr12	hg19_pseudoYale60	exon	8352240	8352371	0	-	.	chr12	hg19_pseudoYale60	exon	8352240	8352371	0	-	.	gene_id "PGOHUM00000239315"; transcript_id "PGOHUM00000239315"; All_Transcript_IDs_Within_The_Span_of_Gene1:"AK096301","BC048994","AK311411","BC034777"; Matching_mRNA_(GID:SpnScr:Orient:ExExScr)"BC034777":0.01:A:0.03,"AK311411":0.01:A:0.00,"BC048994":0.01:A:0.02,"AK096301":0.00:A:0.00,%Highest_Span_Score:Intersect Anti:Sense:Prop Anti:Highest_ExEx_Score,0.01,4,0,1.0,0.03%;	0	4	gene_id "PGOHUM00000239315"; transcript_id "PGOHUM00000239315";All_Transcript_IDs_Within_The_Span_of_Gene1_and_EST:"AI198079","AW451516","BI824389","BI821512","BQ101080","BQ100993","BX394452","CK823103","DA380197","DA437688","DY655538","HY306203","HY231819"; Matching_EST_(GID:SpnScr:Orient:ExExScr)"HY231819":0.01:S:0.11,"HY306203":0.00:A:0.00,"DY655538":0.00:A:0.16,"DA437688":0.00:A:0.00,"DA38019…	1	12	gene_id "PGOHUM00000239315"; transcript_id "PGOHUM00000239315"; All_Transcript_IDs_Within_The_Span_of_Gene1:"ENST00000541558.1","ENST00000544214.1"; Matching_LNC_(GID:SpnScr:Orient:ExExScr)"ENSG00000226711.2"_39:0.03:A:0.03,"ENSG00000226711.2"_38:0.20:A:0.20,%Highest_Span_Score:Intersect Anti:Sense:Prop Anti:Highest_ExEx_Score,0.20,2,0,1.0,0.20%;	0	2		0	0
chr12	hg19_pseudoYale60	exon	8388275	8388394	0	+	.	chr12	hg19_pseudoYale60	exon	8388275	8388394	0	+	.	gene_id "PGOHUM00000239647"; transcript_id "PGOHUM00000239647"; All_Transcript_IDs_Within_The_Span_of_Gene1:"AL080194"; Matching_mRNA_(GID:SpnScr:Orient:ExExScr)"AL080194":0.03:S:0.10,%Highest_Span_Score:Intersect Anti:Sense:Prop Anti:Highest_ExEx_Score,0.03,0,1,0.0,0.10%;	1	0	gene_id "PGOHUM00000239647"; transcript_id "PGOHUM00000239647";All_Transcript_IDs_Within_The_Span_of_Gene1_and_EST:"AA306667","AA747755","BI772225","BM700662","BX282364","CN269691","DA380197","DA437688","DA582444"; Matching_EST_(GID:SpnScr:Orient:ExExScr)"DA582444":0.01:A:0.04,"DA437688":0.00:S:0.00,"DA380197":0.00:S:0.00,"CN269691":0.04:A:0.07,"BX282364":0.01:A:0.00,"BM700662":0.02:A:0.07,"BI772…	2	7	gene_id "PGOHUM00000239647"; transcript_id "PGOHUM00000239647"; All_Transcript_IDs_Within_The_Span_of_Gene1:"ENST00000304751.9"; Matching_LNC_(GID:SpnScr:Orient:ExExScr)"ENSG00000215241.3":0.21:S:0.21,%Highest_Span_Score:Intersect Anti:Sense:Prop Anti:Highest_ExEx_Score,0.21,0,1,0.0,0.21%;	1	0		0	0
chr12	hg19_ucscRetroAli5	exon	8549017	8549402	0	-	.	chr12	hg19_ucscRetroAli5	exon	8549017	8549402	0	-	.	gene_id "NR_047662.2-155"; transcript_id "NR_047662.2-155"; All_Transcript_IDs_Within_The_Span_of_Gene1:"AK074886","BC044942"; Matching_mRNA_(GID:SpnScr:Orient:ExExScr)"BC044942":0.00:S:0.02,"AK074886":0.00:S:0.19,%Highest_Span_Score:Intersect Anti:Sense:Prop Anti:Highest_ExEx_Score,0.00,0,2,0.0,0.19%;	2	0	gene_id "NR_047662.2-155"; transcript_id "NR_047662.2-155";All_Transcript_IDs_Within_The_Span_of_Gene1_and_EST:"BI912161","BI908343","DA380197","DA437688","DA734847"; Matching_EST_(GID:SpnScr:Orient:ExExScr)"DA734847":0.06:S:0.54,"DA437688":0.00:A:0.00,"DA380197":0.00:A:0.00,"BI908343":0.01:S:0.04,"BI912161":0.00:S:0.00,%Highest_Span_Score:Intersect Anti:Sense:Prop Anti:Highest_ExEx_Score,0.06,2,…	3	2	gene_id "NR_047662.2-155"; transcript_id "NR_047662.2-155"; All_Transcript_IDs_Within_The_Span_of_Gene1:"ENST00000538304.1","ENST00000544461.1"; Matching_LNC_(GID:SpnScr:Orient:ExExScr)"ENSG00000226091.3"_19:0.54:S:0.09,"ENSG00000226091.3"_18:0.00:S:0.02,%Highest_Span_Score:Intersect Anti:Sense:Prop Anti:Highest_ExEx_Score,0.54,0,2,0.0,0.09%;	2	0		0	0
chr12	hg19_ucscRetroAli5	exon	9392575	9393092	0	-	.	chr12	hg19_ucscRetroAli5	exon	9392575	9393092	0	-	.	gene_id "NM_001099285.1-7"; transcript_id "NM_001099285.1-7"; All_Transcript_IDs_Within_The_Span_of_Gene1:"AK126248"; Matching_mRNA_(GID:SpnScr:Orient:ExExScr)"AK126248":0.01:A:0.11,%Highest_Span_Score:Intersect Anti:Sense:Prop Anti:Highest_ExEx_Score,0.01,1,0,1.0,0.11%;	0	1	gene_id "NM_001099285.1-7"; transcript_id "NM_001099285.1-7";All_Transcript_IDs_Within_The_Span_of_Gene1_and_EST:"AL049073","AW750662","BG708309","BI752942","BI602438","BQ293222","BQ889678","BX421207","BX502540","DA530747","DB182063","DB500844","HY007086","W23849"; Matching_EST_(GID:SpnScr:Orient:ExExScr)"W23849":0.06:S:0.00,"HY007086":0.04:A:0.28,"DB500844":0.03:A:0.28,"DB182063":0.03:A:0.28,"DA…	2	12	gene_id "NM_001099285.1-7"; transcript_id "NM_001099285.1-7"; All_Transcript_IDs_Within_The_Span_of_Gene1:"ENST00000427111.3"; Matching_LNC_(GID:SpnScr:Orient:ExExScr)"ENSG00000237248.3":0.07:A:0.11,%Highest_Span_Score:Intersect Anti:Sense:Prop Anti:Highest_ExEx_Score,0.07,1,0,1.0,0.11%;	0	1		0	0
chr12	hg19_pseudoYale60	exon	9394465	9394691	0	-	.	chr12	hg19_pseudoYale60	exon	9394465	9394691	0	-	.	gene_id "PGOHUM00000239326"; transcript_id "PGOHUM00000239326"; All_Transcript_IDs_Within_The_Span_of_Gene1:"AK126248"; Matching_mRNA_(GID:SpnScr:Orient:ExExScr)"AK126248":0.09:A:0.07,%Highest_Span_Score:Intersect Anti:Sense:Prop Anti:Highest_ExEx_Score,0.09,1,0,1.0,0.07%;	0	1	gene_id "PGOHUM00000239326"; transcript_id "PGOHUM00000239326";All_Transcript_IDs_Within_The_Span_of_Gene1_and_EST:"AA131782","AW601760","CR740240"; Matching_EST_(GID:SpnScr:Orient:ExExScr)"CR740240":0.78:A:0.27,"AW601760":0.25:A:0.02,"AA131782":0.00:A:0.00,%Highest_Span_Score:Intersect Anti:Sense:Prop Anti:Highest_ExEx_Score,0.78,3,0,1.0,0.27%;	0	3	gene_id "PGOHUM00000239326"; transcript_id "PGOHUM00000239326"; All_Transcript_IDs_Within_The_Span_of_Gene1:"ENST00000427111.3","ENST00000538219.1"; Matching_LNC_(GID:SpnScr:Orient:ExExScr)"ENSG00000256427.1":0.26:A:0.00,"ENSG00000237248.3":0.07:A:0.01,%Highest_Span_Score:Intersect Anti:Sense:Prop Anti:Highest_ExEx_Score,0.26,2,0,1.0,0.01%;	0	2		0	0
chr12	hg19_pseudoYale60	exon	9550967	9555199	0	-	.	chr12	hg19_pseudoYale60	exon	9550967	9555199	0	-	.	gene_id "PGOHUM00000239329"; transcript_id "PGOHUM00000239329"; All_Transcript_IDs_Within_The_Span_of_Gene1:"DQ600456","DQ582551","DQ595589","DQ578805","DQ599589","DQ599803"; Matching_mRNA_(GID:SpnScr:Orient:ExExScr)"DQ599803":0.01:S:0.04,"DQ599589":0.01:A:0.00,"DQ578805":0.01:A:0.00,"DQ595589":0.01:A:0.04,"DQ582551":0.01:A:0.00,"DQ600456":0.01:A:0.00,%Highest_Span_Score:Intersect Anti:Sense:Prop…	1	5	gene_id "PGOHUM00000239329"; transcript_id "PGOHUM00000239329";All_Transcript_IDs_Within_The_Span_of_Gene1_and_EST:"AA833618","AA435751","AA020989","AA777006","AA430289","AA328166","AA431706","AI653321","AI954146","AI290954","AI655905","AI990369","AL703060","AW592627","BE844138","BE844154","BE537455","BE844133","BE894702","BE799296","BF976808","BF530744","BG698964","BG679333","BI858475","BI094285…	56	7	gene_id "PGOHUM00000239329"; transcript_id "PGOHUM00000239329"; All_Transcript_IDs_Within_The_Span_of_Gene1:"TCONS_l2_00006111","TCONS_l2_00006112","TCONS_l2_00006113","TCONS_l2_00006114","TCONS_l2_00006115","TCONS_l2_00006117","TCONS_l2_00006116","TCONS_l2_00006119","TCONS_l2_00006120","TCONS_l2_00006122","TCONS_l2_00006121","TCONS_l2_00006123","TCONS_l2_00006124","TCONS_l2_00006126","TCONS_l2_0…	16	0		0	0
chr12	hg19_wgEncodeGencodePseudoGeneV17	exon	9711771	9727568	0	+	.	chr12	hg19_wgEncodeGencodePseudoGeneV17	exon	9711771	9727568	0	+	.	gene_id "ENST00000518709.1"; transcript_id "ENST00000518709.1"; All_Transcript_IDs_Within_The_Span_of_Gene1:"BX647938","DQ582551_dup1","DQ600456_dup1","DQ599803_dup1","DQ595589_dup1"; Matching_mRNA_(GID:SpnScr:Orient:ExExScr)"DQ595589"_1:0.00:A:0.00,"DQ599803"_1:0.00:S:0.02,"DQ600456"_1:0.00:A:0.00,"DQ582551"_1:0.00:A:0.00,"BX647938":0.83:S:0.31,%Highest_Span_Score:Intersect Anti:Sense:Prop Anti:…	2	3	gene_id "ENST00000518709.1"; transcript_id "ENST00000518709.1";All_Transcript_IDs_Within_The_Span_of_Gene1_and_EST:"AA833618","AA435751","AA150639","AA430289_dup1","AL703060_dup1","AL704863","AL079716_dup1","BE844133_dup1","BI459261","BQ890699","CB984440_dup1","DB099846","DB443218_dup1","DB025204","DB096315_dup1","DB513952_dup1","DB338832_dup1","DB157377","DR731368","DR731367","DW010056_dup1","DY…	20	8	gene_id "ENST00000518709.1"; transcript_id "ENST00000518709.1"; All_Transcript_IDs_Within_The_Span_of_Gene1:"TCONS_l2_00006576","TCONS_l2_00005493","TCONS_l2_00006131","TCONS_l2_00006130","TCONS_l2_00005494","TCONS_l2_00005495","TCONS_l2_00005496"; Matching_LINC_(GID:SpnScr:Orient:ExExScr)"TCONS_l2_00005496":0.04:S:0.06,"TCONS_l2_00005495":0.05:S:0.04,"TCONS_l2_00005494":0.05:S:0.08,"TCONS_l2_000…	5	2	Matching_piRNA_(GID:SpnScr:Orient:ExExScr)"DQ599803:0.05:A:0.02,"DQ595589:0.00:S:0.00,"DQ582551:0.00:S:0.00,"DQ600456:0.06:S:0.00,"DQ599589:0.00:S:0.00,"DQ578805:0.00:S:0.00,"DQ577563:0.09:S:0.00,"DQ587304:0.00:A:0.00,"DQ577575:0.00:A:0.00,"DQ593078:0.00:A:0.00,"DQ586234:0.00:A:0.00,"DQ599526:0.00:A:0.00,"DQ569979:0.00:S:0.00,"DQ588542:0.00:S:0.00,"DQ578126:0.00:S:0.00,%Highest_Span_Score:Interse…	9	6
chr12	hg19_pseudoYale60	exon	9807759	9807905	0	+	.	chr12	hg19_pseudoYale60	exon	9807759	9807905	0	+	.	gene_id "PGOHUM00000239665"; transcript_id "PGOHUM00000239665"; All_Transcript_IDs_Within_The_Span_of_Gene1:"AY084051","AK096274","DJ031152"; Matching_mRNA_(GID:SpnScr:Orient:ExExScr)"DJ031152":0.02:S:0.00,"AK096274":0.01:S:0.00,"AY084051":0.01:S:0.15,%Highest_Span_Score:Intersect Anti:Sense:Prop Anti:Highest_ExEx_Score,0.02,0,3,0.0,0.15%;	3	0	gene_id "PGOHUM00000239665"; transcript_id "PGOHUM00000239665";All_Transcript_IDs_Within_The_Span_of_Gene1_and_EST:"AA358276","AI383087","BF128895","BF955400","BG754872","BG026346","BG483027","BJ990096","BM458948","BP871964","BX436430","BX349220","BX110220","CD700936","CD174827","CD175187","CD385083","CD640651","CD638626","CD240344","DA835472","DB336455","DR002819","DW009664","FN156396","HY014808…	23	4	gene_id "PGOHUM00000239665"; transcript_id "PGOHUM00000239665"; All_Transcript_IDs_Within_The_Span_of_Gene1:"TCONS_l2_00006577","TCONS_l2_00005499","TCONS_l2_00005500","TCONS_l2_00005501","TCONS_l2_00005502","TCONS_l2_00006578"; Matching_LINC_(GID:SpnScr:Orient:ExExScr)"TCONS_l2_00006578":0.01:S:0.00,"TCONS_l2_00005502":0.02:S:0.00,"TCONS_l2_00005501":0.01:S:0.00,"TCONS_l2_00005500":0.01:S:0.00,"…	6	0		0	0
chr12	hg19_wgEncodeGencodePseudoGeneV17	exon	10741985	10750808	0	-	.	chr12	hg19_wgEncodeGencodePseudoGeneV17	exon	10741985	10750808	0	-	.	gene_id "ENST00000503499.1"; transcript_id "ENST00000503499.1"; All_Transcript_IDs_Within_The_Span_of_Gene1:"AK310151","AK290077","BC069672","BC069697","BC069734","AF047445","AK296103","AK304677","BC101471","BC101473","AY334570","CU686992","CU686993","HQ448470","DL491476"; Matching_mRNA_(GID:SpnScr:Orient:ExExScr)"DL491476":0.03:S:0.00,"HQ448470":0.49:S:0.60,"CU686993":0.49:A:0.60,"CU686992":0.49…	14	1	gene_id "ENST00000503499.1"; transcript_id "ENST00000503499.1";All_Transcript_IDs_Within_The_Span_of_Gene1_and_EST:"AA464841","BF971441","BG941400","BI757398","BX950927","BX118035","CN342813","C02458","DA382273","DA918618","DA979958","DA988075","DA070590","DA351185","DB267334","DB153566","DC422054","DA951100","DA375148","DA776936","DA732587","DB255555","DR002113","EL736348","FN100457"; Matching_E…	23	2	gene_id "ENST00000503499.1"; transcript_id "ENST00000503499.1"; All_Transcript_IDs_Within_The_Span_of_Gene1:"TCONS_00020167","TCONS_00021290","TCONS_00021065"; Matching_LINC_(GID:SpnScr:Orient:ExExScr)"TCONS_00021065":0.00:A:0.06,"TCONS_00021290":0.37:S:0.18,"TCONS_00020167":0.78:S:0.74,%Highest_Span_Score:Intersect Anti:Sense:Prop Anti:Highest_ExEx_Score,0.78,1,2,0.3,0.74%;	2	1		0	0
chr12	hg19_wgEncodeGencodePseudoGeneV17	exon	13153119	13153426	0	+	.	chr12	hg19_wgEncodeGencodePseudoGeneV17	exon	13153119	13153426	0	+	.	gene_id "ENST00000331998.1"; transcript_id "ENST00000331998.1"; All_Transcript_IDs_Within_The_Span_of_Gene1:"AF117615","AK289877","AK125676","AK125093"; Matching_mRNA_(GID:SpnScr:Orient:ExExScr)"AK125093":0.00:S:0.00,"AK125676":0.00:S:0.01,"AK289877":0.00:A:0.03,"AF117615":0.00:A:0.00,%Highest_Span_Score:Intersect Anti:Sense:Prop Anti:Highest_ExEx_Score,0.00,2,2,0.5,0.03%;	2	2	gene_id "ENST00000331998.1"; transcript_id "ENST00000331998.1";All_Transcript_IDs_Within_The_Span_of_Gene1_and_EST:"AW662990","BE782977","BG707720","BI597783","BI603558","BI759128","BI598688","BI667776","BI550915","BM921650","BM921669","BM461615","BM547510","BM921953","BM923367","BM723817","BM782315","BM841206","BM704592","BM694055","BM688569","BP424103","BQ233491","BU154151","BU781577","BU176235…	18	49	gene_id "ENST00000331998.1"; transcript_id "ENST00000331998.1"; All_Transcript_IDs_Within_The_Span_of_Gene1:"ENST00000543321.1"; Matching_LNC_(GID:SpnScr:Orient:ExExScr)"ENSG00000255621.1":0.03:S:0.01,%Highest_Span_Score:Intersect Anti:Sense:Prop Anti:Highest_ExEx_Score,0.03,0,1,0.0,0.01%;	1	0		0	0
chr12	hg19_wgEncodeGencodePseudoGeneV17	exon	17143604	17145017	0	+	.	chr12	hg19_wgEncodeGencodePseudoGeneV17	exon	17143604	17145017	0	+	.	gene_id "ENST00000325349.6"; transcript_id "ENST00000325349.6"; All_Transcript_IDs_Within_The_Span_of_Gene1:"DQ580006","DQ586098"; Matching_mRNA_(GID:SpnScr:Orient:ExExScr)"DQ586098":0.02:S:0.02,"DQ580006":0.02:S:0.02,%Highest_Span_Score:Intersect Anti:Sense:Prop Anti:Highest_ExEx_Score,0.02,0,2,0.0,0.02%;	2	0	gene_id "ENST00000325349.6"; transcript_id "ENST00000325349.6";All_Transcript_IDs_Within_The_Span_of_Gene1_and_EST:"AA729290","AW889987","BQ378268","CV395775","EC579805","EC477498","EC462122","EC457815","EC441200","EC546259","EC486100_dup1","EH322298","EH309378","EH339289","EH322303","EH340266","EH341895"; Matching_EST_(GID:SpnScr:Orient:ExExScr)"EH341895":0.25:A:0.02,"EH340266":0.03:A:0.03,"EH32…	4	13	gene_id "ENST00000325349.6"; transcript_id "ENST00000325349.6"; All_Transcript_IDs_Within_The_Span_of_Gene1:"TCONS_l2_00005546"; Matching_LINC_(GID:SpnScr:Orient:ExExScr)"TCONS_l2_00005546":0.32:S:0.11,%Highest_Span_Score:Intersect Anti:Sense:Prop Anti:Highest_ExEx_Score,0.32,0,1,0.0,0.11%;	1	0	Matching_piRNA_(GID:SpnScr:Orient:ExExScr)"DQ586098:0.00:S:0.01,"DQ580006:0.00:S:0.01,"DQ595589:0.00:S:0.00,"DQ582551:0.00:S:0.00,"DQ599589:0.00:S:0.00,"DQ578805:0.00:S:0.00,"DQ587304:0.00:A:0.00,"DQ577575:0.00:A:0.00,"DQ593078:0.00:A:0.00,"DQ586234:0.00:A:0.00,"DQ599526:0.00:A:0.00,"DQ569979:0.00:S:0.00,"DQ588542:0.00:S:0.00,"DQ578126:0.00:S:0.00,%Highest_Span_Score:Intersect Anti:Sense:Prop Ant…	9	5
chr12	hg19_wgEncodeGencodePseudoGeneV17	exon	24736495	24737483	0	+	.	chr12	hg19_wgEncodeGencodePseudoGeneV17	exon	24736495	24737483	0	+	.	gene_id "ENST00000542108.1"; transcript_id "ENST00000542108.1"; All_Transcript_IDs_Within_The_Span_of_Gene1:"DQ590019","AK057456","BC104436","BC104437"; Matching_mRNA_(GID:SpnScr:Orient:ExExScr)"BC104437":0.46:A:0.46,"BC104436":0.46:A:0.46,"AK057456":0.02:A:0.08,"DQ590019":0.03:A:0.03,%Highest_Span_Score:Intersect Anti:Sense:Prop Anti:Highest_ExEx_Score,0.46,4,0,1.0,0.46%;	0	4	gene_id "ENST00000542108.1"; transcript_id "ENST00000542108.1";All_Transcript_IDs_Within_The_Span_of_Gene1_and_EST:"DB028521","DB023708","DB067161","FN165890"; Matching_EST_(GID:SpnScr:Orient:ExExScr)"FN165890":0.09:S:0.01,"DB067161":0.54:A:0.54,"DB023708":0.55:A:0.55,"DB028521":0.60:A:0.60,%Highest_Span_Score:Intersect Anti:Sense:Prop Anti:Highest_ExEx_Score,0.60,3,1,0.8,0.60%;	1	3	gene_id "ENST00000542108.1"; transcript_id "ENST00000542108.1"; All_Transcript_IDs_Within_The_Span_of_Gene1:"ENST00000483544.1"; Matching_LNC_(GID:SpnScr:Orient:ExExScr)"ENSG00000197503.4":0.02:A:0.08,%Highest_Span_Score:Intersect Anti:Sense:Prop Anti:Highest_ExEx_Score,0.02,1,0,1.0,0.08%;	0	1	Matching_piRNA_(GID:SpnScr:Orient:ExExScr)"DQ590019:0.03:A:0.03,"DQ585088:0.00:A:0.00,"DQ586098:0.00:S:0.00,"DQ595589:0.00:S:0.00,"DQ582551:0.00:S:0.00,"DQ599589:0.00:S:0.00,"DQ578805:0.00:S:0.00,"DQ587304:0.00:A:0.00,"DQ577575:0.00:A:0.00,"DQ593078:0.00:A:0.00,"DQ586234:0.00:A:0.00,"DQ599526:0.00:A:0.00,"DQ569979:0.00:S:0.00,"DQ588542:0.00:S:0.00,"DQ578126:0.00:S:0.00,%Highest_Span_Score:Interse…	8	7
chr12	hg19_pseudoYale60	exon	44053665	44054901	0	+	.	chr12	hg19_pseudoYale60	exon	44053665	44054901	0	+	.	gene_id "PGOHUM00000239752"; transcript_id "PGOHUM00000239752"; All_Transcript_IDs_Within_The_Span_of_Gene1:"DQ599058","DQ585088_dup1","DQ586098_dup1"; Matching_mRNA_(GID:SpnScr:Orient:ExExScr)"DQ586098"_1:0.02:S:0.02,"DQ585088"_1:0.02:S:0.02,"DQ599058":0.02:S:0.02,%Highest_Span_Score:Intersect Anti:Sense:Prop Anti:Highest_ExEx_Score,0.02,0,3,0.0,0.02%;	3	0	gene_id "PGOHUM00000239752"; transcript_id "PGOHUM00000239752";All_Transcript_IDs_Within_The_Span_of_Gene1_and_EST:"AA622579","AA169227","AW838227","BF766304","BI255985","BQ365864","BQ365326","BU587759","CV354269","CV322365","EC564460","EC498902","EC449271","EC575414","EH322298_dup2","FN174539","N89407"; Matching_EST_(GID:SpnScr:Orient:ExExScr)"N89407":0.04:S:0.04,"FN174539":0.04:S:0.00,"EH322298…	12	5	gene_id "PGOHUM00000239752"; transcript_id "PGOHUM00000239752"; All_Transcript_IDs_Within_The_Span_of_Gene1:"TCONS_l2_00005603"; Matching_LINC_(GID:SpnScr:Orient:ExExScr)"TCONS_l2_00005603":0.07:S:0.05,%Highest_Span_Score:Intersect Anti:Sense:Prop Anti:Highest_ExEx_Score,0.07,0,1,0.0,0.05%;	1	0	Matching_piRNA_(GID:SpnScr:Orient:ExExScr)"DQ599058:0.02:S:0.02,"DQ601906:0.00:A:0.00,"DQ585088:0.00:A:0.01,"DQ586098:0.00:S:0.01,"DQ577575:0.00:A:0.00,"DQ593078:0.00:A:0.00,"DQ586234:0.00:A:0.00,"DQ599526:0.00:A:0.00,"DQ569979:0.00:S:0.00,"DQ588542:0.00:S:0.00,%Highest_Span_Score:Intersect Anti:Sense:Prop Anti:Highest_ExEx_Score,0.02,6,4,0.6,0.02%	4	6
chr12	hg19_ucscRetroAli5	exon	49521749	49522705	0	-	.	chr12	hg19_ucscRetroAli5	exon	49521749	49522705	0	-	.	gene_id "NM_006088.5-16"; transcript_id "NM_006088.5-16"; All_Transcript_IDs_Within_The_Span_of_Gene1:"U67814","BC001805","BC021063","BC015883","BC017004","BC000431","BC008659","BC001128","BC009512","BC009314","BC006379","BC006481","BC010494","BC018948","BC021564","BC009509","BC009513","DQ400107","BC000696","BC071904","BC008330","BC080592","AK026516","AK026632","K00558","Z36832","AK293337","AK056…	45	6	gene_id "NM_006088.5-16"; transcript_id "NM_006088.5-16";All_Transcript_IDs_Within_The_Span_of_Gene1_and_:"AA522780","AA664083","AA219676","AA132989","AF004543","AI537528","AI608782","AI500016","AI680493","AI034094","AL565820","AL517404","AV744953","AW801835","AW882859","AW161253","AW160618","AW161106","AA585158","AA608736","AA218885","AA112334","AA157455","AA100637","AA664371","AA661461","AA2322…			gene_id "NM_006088.5-16"; transcript_id "NM_006088.5-16"; All_Transcript_IDs_Within_The_Span_of_Gene1:"ENST00000548149.1","ENST00000552893.1","ENST00000547387.1"; Matching_LNC_(GID:SpnScr:Orient:ExExScr)"ENSG00000258017.1"_4:0.14:A:0.03,"ENSG00000258017.1"_3:0.05:A:0.02,"ENSG00000258017.1"_2:0.49:A:0.10,"ENSG00000258017.1"_1:0.08:A:0.02,"ENSG00000258017.1":0.08:A:0.02,%Highest_Span_Score:Intersec…	0	5	Matching_piRNA_(GID:SpnScr:Orient:ExExScr)"DQ589802:0.00:A:0.01,"DQ601906:0.00:S:0.00,"DQ585088:0.00:S:0.00,"DQ577575:0.00:S:0.00,"DQ593078:0.00:S:0.00,"DQ586234:0.00:S:0.00,"DQ599526:0.00:S:0.00,"DQ569979:0.00:A:0.00,"DQ588542:0.00:A:0.00,%Highest_Span_Score:Intersect Anti:Sense:Prop Anti:Highest_ExEx_Score,0.00,3,6,0.3,0.01%	6	3
chr12	hg19_ucscRetroAli5	exon	49689272	49691375	0	+	.	chr12	hg19_ucscRetroAli5	exon	49689272	49691375	0	+	.	gene_id "NM_032737.3-9"; transcript_id "NM_032737.3-9"; All_Transcript_IDs_Within_The_Span_of_Gene1:"U67814","AK128056","AK125587","BC032703","AB528454","CU689492","DQ893358","DQ896677","CU689493"; Matching_mRNA_(GID:SpnScr:Orient:ExExScr)"CU689493":0.16:A:0.19,"DQ896677":0.67:S:0.30,"DQ893358":0.67:S:0.30,"CU689492":0.63:S:0.11,"AB528454":0.67:S:0.30,"BC032703":0.60:S:0.30,"AK125587":0.42:S:0.27…	7	2	gene_id "NM_032737.3-9"; transcript_id "NM_032737.3-9";All_Transcript_IDs_Within_The_Span_of_Gene1_and_EST:"AA428073","AL524296","AL516365","AL514682","AL517758","AL520098","AL516028","AL518575","AL518701","AL516952","AL515543","AL518129","AL518128","AL518700","AL518574","AL515542","AL520097","AL562333","AL516027","AL516364","AL516951","AL514681","AL517757","AW269722","AW392822","AW363607","BF086…	100	24	gene_id "NM_032737.3-9"; transcript_id "NM_032737.3-9"; All_Transcript_IDs_Within_The_Span_of_Gene1:"ENST00000553259.1"; Matching_LNC_(GID:SpnScr:Orient:ExExScr)"ENSG00000258334.1":0.07:A:0.11,%Highest_Span_Score:Intersect Anti:Sense:Prop Anti:Highest_ExEx_Score,0.07,1,0,1.0,0.11%;	0	1		0	0
chr12	hg19_pseudoYale60	exon	52501090	52502044	0	+	.	chr12	hg19_pseudoYale60	exon	52501090	52502044	0	+	.	gene_id "PGOHUM00000239782"; transcript_id "PGOHUM00000239782"; All_Transcript_IDs_Within_The_Span_of_Gene1:"BC042060","X87825"; Matching_mRNA_(GID:SpnScr:Orient:ExExScr)"X87825":0.06:S:0.46,"BC042060":0.03:S:0.30,%Highest_Span_Score:Intersect Anti:Sense:Prop Anti:Highest_ExEx_Score,0.06,0,2,0.0,0.46%;	2	0	gene_id "PGOHUM00000239782"; transcript_id "PGOHUM00000239782";All_Transcript_IDs_Within_The_Span_of_Gene1_and_EST:"AA229829","AA229723","AA620759","AA502892","AI371376","AI004450","AW514038","AW299820","BE835764","BF476337","BG214905","BG208574","BG191557","BG181640","BG188948","BG207024","BG195148","BG188946","BM906342","BQ000754","BU677630","DB348459","EC564912","EC507496","HY191617"; Matching…	19	6	gene_id "PGOHUM00000239782"; transcript_id "PGOHUM00000239782"; All_Transcript_IDs_Within_The_Span_of_Gene1:"TCONS_l2_00005676","TCONS_l2_00005677","TCONS_l2_00005678","TCONS_l2_00005679"; Matching_LINC_(GID:SpnScr:Orient:ExExScr)"TCONS_l2_00005679":0.06:S:0.45,"TCONS_l2_00005678":0.05:S:0.45,"TCONS_l2_00005677":0.04:S:0.45,"TCONS_l2_00005676":0.03:S:0.30,%Highest_Span_Score:Intersect Anti:Sense:…	4	0		0	0
chr12	hg19_pseudoYale60	exon	53547056	53548271	0	+	.	chr12	hg19_pseudoYale60	exon	53547056	53548271	0	+	.	gene_id "PGOHUM00000239793"; transcript_id "PGOHUM00000239793"; All_Transcript_IDs_Within_The_Span_of_Gene1:"DQ585397","CQ873845","DD413682"; Matching_mRNA_(GID:SpnScr:Orient:ExExScr)"DD413682":0.02:S:0.02,"CQ873845":0.02:S:0.02,"DQ585397":0.02:S:0.02,%Highest_Span_Score:Intersect Anti:Sense:Prop Anti:Highest_ExEx_Score,0.02,0,3,0.0,0.02%;	3	0	gene_id "PGOHUM00000239793"; transcript_id "PGOHUM00000239793";All_Transcript_IDs_Within_The_Span_of_Gene1_and_EST:"AW747842","BF918000","BF836742","BG991222","BQ354643","CV404968","CV318820","EC468962","EC501889","EC459144","EC531815","EC496688","EC502281","EC583300","EC515890","EC536054","EC569217","EC546358","EC472370","EC574913","EC555923","EH346658","R35634"; Matching_EST_(GID:SpnScr:Orient:…	15	8	gene_id "PGOHUM00000239793"; transcript_id "PGOHUM00000239793"; All_Transcript_IDs_Within_The_Span_of_Gene1:"TCONS_l2_00005685","TCONS_l2_00005686","TCONS_l2_00005687"; Matching_LINC_(GID:SpnScr:Orient:ExExScr)"TCONS_l2_00005687":0.89:S:0.41,"TCONS_l2_00005686":0.89:S:0.26,"TCONS_l2_00005685":0.90:S:0.41,%Highest_Span_Score:Intersect Anti:Sense:Prop Anti:Highest_ExEx_Score,0.90,0,3,0.0,0.41%;	3	0	Matching_piRNA_(GID:SpnScr:Orient:ExExScr)"DQ585397:0.02:S:0.02,"DQ601906:0.00:A:0.00,"DQ585088:0.00:A:0.00,"DQ577575:0.00:A:0.00,"DQ593078:0.00:A:0.00,"DQ586234:0.00:A:0.00,"DQ599526:0.00:A:0.00,"DQ569979:0.00:S:0.00,"DQ588542:0.00:S:0.00,%Highest_Span_Score:Intersect Anti:Sense:Prop Anti:Highest_ExEx_Score,0.02,6,3,0.7,0.02%	3	6
chr12	hg19_wgEncodeGencodePseudoGeneV17	exon	55804263	55806195	0	-	.	chr12	hg19_wgEncodeGencodePseudoGeneV17	exon	55804263	55806195	0	-	.	gene_id "ENST00000541780.1"; transcript_id "ENST00000541780.1"; All_Transcript_IDs_Within_The_Span_of_Gene1:"DQ586234_dup1","DQ599526_dup1"; Matching_mRNA_(GID:SpnScr:Orient:ExExScr)"DQ599526"_1:0.02:A:0.12,"DQ586234"_1:0.00:A:0.01,%Highest_Span_Score:Intersect Anti:Sense:Prop Anti:Highest_ExEx_Score,0.02,2,0,1.0,0.12%;	0	2	gene_id "ENST00000541780.1"; transcript_id "ENST00000541780.1";All_Transcript_IDs_Within_The_Span_of_Gene1_and_EST:"AA285307_dup1","AA114917_dup1","AA085256","AA155875_dup1","AA479770_dup1","AA131417_dup1","AA317336_dup1","AA935620_dup1","AA147490_dup1","AA416784_dup1","AA912081_dup1","AA216039_dup1","AA918916_dup1","AA465223_dup1","AA933815_dup1","AA114918_dup1","AA130765_dup1","AA593608_dup1","…	30	93	gene_id "ENST00000541780.1"; transcript_id "ENST00000541780.1"; All_Transcript_IDs_Within_The_Span_of_Gene1:"TCONS_l2_00006264"; Matching_LINC_(GID:SpnScr:Orient:ExExScr)"TCONS_l2_00006264":0.37:S:0.13,%Highest_Span_Score:Intersect Anti:Sense:Prop Anti:Highest_ExEx_Score,0.37,0,1,0.0,0.13%;	1	0	Matching_piRNA_(GID:SpnScr:Orient:ExExScr)"DQ601906:0.00:S:0.00,"DQ585088:0.00:S:0.00,"DQ586234:0.00:S:0.01,"DQ599526:0.00:S:0.12,"DQ569979:0.00:A:0.00,"DQ588542:0.00:A:0.00,%Highest_Span_Score:Intersect Anti:Sense:Prop Anti:Highest_ExEx_Score,0.00,2,4,0.3,0.12%	4	2
chr12	hg19_ucscRetroAli5	exon	63397476	63398850	0	+	.	chr12	hg19_ucscRetroAli5	exon	63397476	63398850	0	+	.	gene_id "NM_144972.4-137"; transcript_id "NM_144972.4-137"; All_Transcript_IDs_Within_The_Span_of_Gene1:"AL833331"; Matching_mRNA_(GID:SpnScr:Orient:ExExScr)"AL833331":0.43:S:0.51,%Highest_Span_Score:Intersect Anti:Sense:Prop Anti:Highest_ExEx_Score,0.43,0,1,0.0,0.51%;	1	0	gene_id "NM_144972.4-137"; transcript_id "NM_144972.4-137";All_Transcript_IDs_Within_The_Span_of_Gene1_and_EST:"AA431513","AA431187","DB079050","HY004319","HY018021","HY187879","HY201210"; Matching_EST_(GID:SpnScr:Orient:ExExScr)"HY201210":0.29:S:0.19,"HY187879":0.34:S:0.50,"HY018021":0.11:S:0.03,"HY004319":0.10:S:0.03,"DB079050":0.18:A:0.42,"AA431187":0.15:S:0.16,"AA431513":0.26:S:0.05,%Highest_…	6	1	gene_id "NM_144972.4-137"; transcript_id "NM_144972.4-137"; All_Transcript_IDs_Within_The_Span_of_Gene1:"ENST00000552996.1"; Matching_LNC_(GID:SpnScr:Orient:ExExScr)"ENSG00000257235.1":0.16:A:0.07,%Highest_Span_Score:Intersect Anti:Sense:Prop Anti:Highest_ExEx_Score,0.16,1,0,1.0,0.07%;	0	1		0	0
chr12	hg19_ucscRetroAli5	exon	69079555	69079828	0	+	.	chr12	hg19_ucscRetroAli5	exon	69079555	69079828	0	+	.	gene_id "NM_000971.3-19"; transcript_id "NM_000971.3-19"; All_Transcript_IDs_Within_The_Span_of_Gene1:"AF119871","BC038739"; Matching_mRNA_(GID:SpnScr:Orient:ExExScr)"BC038739":0.02:A:0.20,"AF119871":0.00:S:0.00,%Highest_Span_Score:Intersect Anti:Sense:Prop Anti:Highest_ExEx_Score,0.02,1,1,0.5,0.20%;	1	1	gene_id "NM_000971.3-19"; transcript_id "NM_000971.3-19";All_Transcript_IDs_Within_The_Span_of_Gene1_and_EST:"AI125199","AA748301","BF212293","BI461758","BQ429675","BU656753","BX383780","BX481564","DB446254","HY204291","HY088182"; Matching_EST_(GID:SpnScr:Orient:ExExScr)"HY088182":0.21:A:0.29,"HY204291":0.02:A:0.27,"DB446254":0.02:A:0.20,"BX481564":0.19:A:0.22,"BX383780":0.02:A:0.16,"BU656753":0.…	2	9	gene_id "NM_000971.3-19"; transcript_id "NM_000971.3-19"; All_Transcript_IDs_Within_The_Span_of_Gene1:"ENST00000433116.2","ENST00000500695.2","ENST00000502102.2"; Matching_LNC_(GID:SpnScr:Orient:ExExScr)"ENSG00000247363.2"_4:0.09:A:0.07,"ENSG00000247363.2"_3:0.09:A:0.07,"ENSG00000247363.2"_2:0.25:A:0.05,%Highest_Span_Score:Intersect Anti:Sense:Prop Anti:Highest_ExEx_Score,0.25,3,0,1.0,0.07%;	0	3		0	0
chr12	hg19_ucscRetroAli5	exon	69236625	69236953	0	+	.	chr12	hg19_ucscRetroAli5	exon	69236625	69236953	0	+	.	gene_id "NM_016304.2-5"; transcript_id "NM_016304.2-5"; All_Transcript_IDs_Within_The_Span_of_Gene1:"AK094838","BC107414","BC065505"; Matching_mRNA_(GID:SpnScr:Orient:ExExScr)"BC065505":0.14:S:0.07,"BC107414":0.18:S:0.21,"AK094838":0.15:A:0.15,%Highest_Span_Score:Intersect Anti:Sense:Prop Anti:Highest_ExEx_Score,0.18,1,2,0.3,0.21%;	2	1	gene_id "NM_016304.2-5"; transcript_id "NM_016304.2-5";All_Transcript_IDs_Within_The_Span_of_Gene1_and_EST:"AA902480","AA470116","AA810218","AA513307","AI075391","AI090108","AW771480","AW513030","AW805567","AW609899","AW028090","BE540675","BE542187","BE539564","BE536283","BE566197","BE738867","BF217024","BF244913","BF219365","BF217940","BF218455","BF217440","BF131771","BF695009","BF130185","BF978…	51	13	gene_id "NM_016304.2-5"; transcript_id "NM_016304.2-5"; All_Transcript_IDs_Within_The_Span_of_Gene1:"ENST00000553141.1"; Matching_LNC_(GID:SpnScr:Orient:ExExScr)"ENSG00000257181.1":0.67:A:0.03,%Highest_Span_Score:Intersect Anti:Sense:Prop Anti:Highest_ExEx_Score,0.67,1,0,1.0,0.03%;	0	1		0	0
chr12	hg19_pseudoYale60	exon	74686104	74686878	0	+	.	chr12	hg19_pseudoYale60	exon	74686104	74686878	0	+	.	gene_id "PGOHUM00000239855"; transcript_id "PGOHUM00000239855"; All_Transcript_IDs_Within_The_Span_of_Gene1:"BC061638","BC004866","BC094833","BC071677"; Matching_mRNA_(GID:SpnScr:Orient:ExExScr)"BC071677":0.58:A:0.58,"BC094833":0.00:A:0.09,"BC004866":0.00:A:0.09,"BC061638":0.00:A:0.06,%Highest_Span_Score:Intersect Anti:Sense:Prop Anti:Highest_ExEx_Score,0.58,4,0,1.0,0.58%;	0	4	gene_id "PGOHUM00000239855"; transcript_id "PGOHUM00000239855";All_Transcript_IDs_Within_The_Span_of_Gene1_and_EST:"AI825301","AI352359","AI341220","BE894757","BM557148","BE729849","BE729265","BE410905","BE410913","BE384749","BE672224","BE408298","BF438404","BI094167","BX092363","DA318429","DB449217"; Matching_EST_(GID:SpnScr:Orient:ExExScr)"DB449217":0.38:A:0.15,"DA318429":0.01:A:0.00,"BX092363"…	0	17	gene_id "PGOHUM00000239855"; transcript_id "PGOHUM00000239855"; All_Transcript_IDs_Within_The_Span_of_Gene1:"ENST00000548427.1","ENST00000551210.1","ENST00000515416.2","ENST00000549905.1"; Matching_LNC_(GID:SpnScr:Orient:ExExScr)"ENSG00000251138.2"_12:0.39:A:0.39,"ENSG00000251138.2"_11:0.37:A:0.37,"ENSG00000251138.2"_10:0.26:A:0.26,"ENSG00000251138.2"_9:0.59:A:0.59,%Highest_Span_Score:Intersect A…	0	4		0	0
chr12	hg19_ucscRetroAli5	exon	74931849	74932451	0	+	.	chr12	hg19_ucscRetroAli5	exon	74931849	74932451	0	+	.	gene_id "NM_001098833.1-2"; transcript_id "NM_001098833.1-2"; All_Transcript_IDs_Within_The_Span_of_Gene1:"AK056642","BC009111","AL713650","BX647460"; Matching_mRNA_(GID:SpnScr:Orient:ExExScr)"BX647460":0.17:S:0.11,"AL713650":0.17:S:0.11,"BC009111":0.17:S:0.06,"AK056642":0.17:S:0.04,%Highest_Span_Score:Intersect Anti:Sense:Prop Anti:Highest_ExEx_Score,0.17,0,4,0.0,0.11%;	4	0	gene_id "NM_001098833.1-2"; transcript_id "NM_001098833.1-2";All_Transcript_IDs_Within_The_Span_of_Gene1_and_EST:"AA134888","AA021620","AA013087","AI927479","AI827926","AI927078","AI479671","AI522274","AI382909","AL708690","AL713280","AU185547","AW504857","AW272337","AW404679","BE888022","BE549428","BF512344","BF593363","BF594563","BF594540","BF924712","BF930726","BG723611","BG703089","BG117743",…	374	5	gene_id "NM_001098833.1-2"; transcript_id "NM_001098833.1-2"; All_Transcript_IDs_Within_The_Span_of_Gene1:"ENST00000550926.1"; Matching_LNC_(GID:SpnScr:Orient:ExExScr)"ENSG00000257386.1":0.14:A:0.02,%Highest_Span_Score:Intersect Anti:Sense:Prop Anti:Highest_ExEx_Score,0.14,1,0,1.0,0.02%;	0	1		0	0
chr12	hg19_wgEncodeGencodePseudoGeneV17	exon	112277571	112279211	0	-	.	chr12	hg19_wgEncodeGencodePseudoGeneV17	exon	112277571	112279211	0	-	.	gene_id "ENST00000507132.2"; transcript_id "ENST00000507132.2"; All_Transcript_IDs_Within_The_Span_of_Gene1:"BC032560","AK124158","AK096935","BC071748","BC007973","BC023547","BC107695","BC015633","BC136540"; Matching_mRNA_(GID:SpnScr:Orient:ExExScr)"BC136540":0.45:S:0.06,"BC015633":0.76:S:0.40,"BC107695":0.75:S:0.46,"BC023547":0.59:S:0.52,"BC007973":0.77:S:0.27,"BC071748":0.77:S:0.32,"AK096935":0…	9	0	gene_id "ENST00000507132.2"; transcript_id "ENST00000507132.2";All_Transcript_IDs_Within_The_Span_of_Gene1_and_EST:"AA865670","AA233166","AA932524","AA203672","AA040735","AA248541","AA313906","AA223828","AA233242","AI560789","AL580941","AL559300","AV726614","AW372851","AW374801","AW949337","BE834246","BE796124","BE298160","BE560638","BE295091","BF306684","BF345828","BF346151","BF818972","BF573455…	74	4	gene_id "ENST00000507132.2"; transcript_id "ENST00000507132.2"; All_Transcript_IDs_Within_The_Span_of_Gene1:"ENST00000443596.1","ENST00000456429.1","ENST00000428207.1","ENST00000442119.1","ENST00000590479.1"; Matching_LNC_(GID:SpnScr:Orient:ExExScr)"ENSG00000234608.2"_9:0.00:S:0.00,"ENSG00000234608.2"_8:0.00:S:0.00,"ENSG00000234608.2"_7:0.62:S:0.05,"ENSG00000234608.2"_6:0.09:S:0.02,"ENSG000002346…	10	0		0	0
chr12	hg19_wgEncodeGencodePseudoGeneV17	exon	120720106	120720519	0	+	.	chr12	hg19_wgEncodeGencodePseudoGeneV17	exon	120720106	120720519	0	+	.	gene_id "ENST00000426182.2"; transcript_id "ENST00000426182.2"; All_Transcript_IDs_Within_The_Span_of_Gene1:"DL492007","DL490559"; Matching_mRNA_(GID:SpnScr:Orient:ExExScr)"DL490559":0.05:S:0.05,"DL492007":0.18:S:0.18,%Highest_Span_Score:Intersect Anti:Sense:Prop Anti:Highest_ExEx_Score,0.18,0,2,0.0,0.18%;	2	0	gene_id "ENST00000426182.2"; transcript_id "ENST00000426182.2";All_Transcript_IDs_Within_The_Span_of_Gene1_and_EST:"BF844451","BG573489","CB994624","CB992393","CB993665","CB993898","EC560797","EC501549","EC576323","R28079","T57768"; Matching_EST_(GID:SpnScr:Orient:ExExScr)"T57768":0.30:S:0.30,"R28079":0.03:A:0.02,"EC576323":0.09:S:0.03,"EC501549":0.22:S:0.02,"EC560797":0.12:S:0.12,"CB993898":0.67…	5	6	gene_id "ENST00000426182.2"; transcript_id "ENST00000426182.2"; All_Transcript_IDs_Within_The_Span_of_Gene1:"TCONS_00020953"; Matching_LINC_(GID:SpnScr:Orient:ExExScr)"TCONS_00020953":0.17:A:0.39,%Highest_Span_Score:Intersect Anti:Sense:Prop Anti:Highest_ExEx_Score,0.17,1,0,1.0,0.39%;	0	1		0	0
chr12	hg19_pseudoYale60	exon	122217407	122217571	0	-	.	chr12	hg19_pseudoYale60	exon	122217407	122217571	0	-	.	gene_id "PGOHUM00000251009"; transcript_id "PGOHUM00000251009"; All_Transcript_IDs_Within_The_Span_of_Gene1:"AF205211","BX648084","AK123181","AK000254","AK309447","BC018721","AF239923","AK022629"; Matching_mRNA_(GID:SpnScr:Orient:ExExScr)"AK022629":0.05:A:0.16,"AF239923":0.01:S:0.06,"BC018721":0.16:A:0.10,"AK309447":0.05:A:0.00,"AK000254":0.01:S:0.02,"AK123181":0.02:A:0.06,"BX648084":0.01:A:0.03,…	2	6	gene_id "PGOHUM00000251009"; transcript_id "PGOHUM00000251009";All_Transcript_IDs_Within_The_Span_of_Gene1_and_EST:"AA872348","AA808904","AA677562","AA826706","AA053222","AA053742","AI769945","AI824007","AI970102","AI806941","AI392943","AL555500","AU124994","AW974321","AW771320","AW197605","BE889666","BE257187","BE646558","BE617289","BE786372","BF510875","BF771265","BF083131","BG749277","BI905984…	80	12	gene_id "PGOHUM00000251009"; transcript_id "PGOHUM00000251009"; All_Transcript_IDs_Within_The_Span_of_Gene1:"ENST00000546227.1"; Matching_LNC_(GID:SpnScr:Orient:ExExScr)"ENSG00000256392.1":0.01:S:0.17,%Highest_Span_Score:Intersect Anti:Sense:Prop Anti:Highest_ExEx_Score,0.01,0,1,0.0,0.17%;	1	0		0	0
chr12	hg19_pseudoYale60	exon	123466012	123466622	0	+	.	chr12	hg19_pseudoYale60	exon	123466012	123466622	0	+	.	gene_id "PGOHUM00000239950"; transcript_id "PGOHUM00000239950"; All_Transcript_IDs_Within_The_Span_of_Gene1:"AB040953","AK074098","BC015909","EU624490","BC094839","EU624491","AF267748","AB035384","AK315759","BC001958","BC015569","AK027285","DQ099385","EF036485"; Matching_mRNA_(GID:SpnScr:Orient:ExExScr)"EF036485":0.19:S:0.10,"DQ099385":0.40:S:0.18,"AK027285":0.31:S:0.31,"BC015569":0.28:S:0.33,"BC…	13	1	gene_id "PGOHUM00000239950"; transcript_id "PGOHUM00000239950";All_Transcript_IDs_Within_The_Span_of_Gene1_and_EST:"AA313353","AA486219","AA676365","AA625305","AA113755","AA070224","AA668171","AA676459","AA158374","AA247966","AA523399","AA316945","AA588052","AA617659","AA070326","AA836782","AA643064","AA575985","AA158375","AA436493","AI299499","AI890501","AI752542","AI366206","AI674235","AI459511…	421	62	gene_id "PGOHUM00000239950"; transcript_id "PGOHUM00000239950"; All_Transcript_IDs_Within_The_Span_of_Gene1:"ENST00000540866.2"; Matching_LNC_(GID:SpnScr:Orient:ExExScr)"ENSG00000256028.2":0.08:S:0.16,%Highest_Span_Score:Intersect Anti:Sense:Prop Anti:Highest_ExEx_Score,0.08,0,1,0.0,0.16%;	1	0		0	0
chr12	hg19_ucscRetroAli5	exon	126942455	126942878	0	-	.	chr12	hg19_ucscRetroAli5	exon	126942455	126942878	0	-	.	gene_id "NM_014077.2-6"; transcript_id "NM_014077.2-6"; All_Transcript_IDs_Within_The_Span_of_Gene1:"BC035235","BC039370","BC118583","BC121801"; Matching_mRNA_(GID:SpnScr:Orient:ExExScr)"BC121801":0.02:A:0.00,"BC118583":0.02:A:0.06,"BC039370":0.01:A:0.05,"BC035235":0.01:A:0.04,%Highest_Span_Score:Intersect Anti:Sense:Prop Anti:Highest_ExEx_Score,0.02,4,0,1.0,0.06%;	0	4	gene_id "NM_014077.2-6"; transcript_id "NM_014077.2-6";All_Transcript_IDs_Within_The_Span_of_Gene1_and_EST:"BG772656","BI464312","DB636317"; Matching_EST_(GID:SpnScr:Orient:ExExScr)"DB636317":0.01:A:0.17,"BI464312":0.01:A:0.19,"BG772656":0.01:A:0.17,%Highest_Span_Score:Intersect Anti:Sense:Prop Anti:Highest_ExEx_Score,0.01,3,0,1.0,0.19%;	0	3	gene_id "NM_014077.2-6"; transcript_id "NM_014077.2-6"; All_Transcript_IDs_Within_The_Span_of_Gene1:"ENST00000545767.1","ENST00000397346.3","ENST00000544759.1","ENST00000539969.1"; Matching_LNC_(GID:SpnScr:Orient:ExExScr)"ENSG00000214043.3"_17:0.06:A:0.04,"ENSG00000214043.3"_16:0.17:A:0.05,"ENSG00000214043.3"_15:0.43:A:0.07,"ENSG00000214043.3"_14:0.04:A:0.04,%Highest_Span_Score:Intersect Anti:Sen…	0	4		0	0
chr12	hg19_ucscRetroAli5	exon	133609614	133610695	0	+	.	chr12	hg19_ucscRetroAli5	exon	133609614	133610695	0	+	.	gene_id "BC070181.1-5"; transcript_id "BC070181.1-5"; All_Transcript_IDs_Within_The_Span_of_Gene1:"BC033344"; Matching_mRNA_(GID:SpnScr:Orient:ExExScr)"BC033344":0.24:A:0.37,%Highest_Span_Score:Intersect Anti:Sense:Prop Anti:Highest_ExEx_Score,0.24,1,0,1.0,0.37%;	0	1	gene_id "BC070181.1-5"; transcript_id "BC070181.1-5";All_Transcript_IDs_Within_The_Span_of_Gene1_and_EST:"BG721923","HY226268","HY236397"; Matching_EST_(GID:SpnScr:Orient:ExExScr)"HY236397":0.21:A:0.14,"HY226268":0.21:A:0.14,"BG721923":0.20:A:0.16,%Highest_Span_Score:Intersect Anti:Sense:Prop Anti:Highest_ExEx_Score,0.21,3,0,1.0,0.16%;	0	3	gene_id "BC070181.1-5"; transcript_id "BC070181.1-5"; All_Transcript_IDs_Within_The_Span_of_Gene1:"ENST00000443154.3","ENST00000592296.1"; Matching_LNC_(GID:SpnScr:Orient:ExExScr)"ENSG00000246394.3"_3:0.04:A:0.02,"ENSG00000246394.3"_2:0.68:A:0.07,"ENSG00000246394.3"_1:0.31:A:0.07,%Highest_Span_Score:Intersect Anti:Sense:Prop Anti:Highest_ExEx_Score,0.68,3,0,1.0,0.07%;	0	3		0	0
chr13	hg19_wgEncodeGencodePseudoGeneV17	exon	19316561	19316858	0	-	.	chr13	hg19_wgEncodeGencodePseudoGeneV17	exon	19316561	19316858	0	-	.	gene_id "ENST00000425951.1"; transcript_id "ENST00000425951.1"; All_Transcript_IDs_Within_The_Span_of_Gene1:"DQ583346","DQ577932"; Matching_mRNA_(GID:SpnScr:Orient:ExExScr)"DQ577932":0.09:S:0.09,"DQ583346":0.09:S:0.09,%Highest_Span_Score:Intersect Anti:Sense:Prop Anti:Highest_ExEx_Score,0.09,0,2,0.0,0.09%;	2	0	gene_id "ENST00000425951.1"; transcript_id "ENST00000425951.1";All_Transcript_IDs_Within_The_Span_of_Gene1_and_EST:"DB083814"; Matching_EST_(GID:SpnScr:Orient:ExExScr)"DB083814":0.54:S:0.54,%Highest_Span_Score:Intersect Anti:Sense:Prop Anti:Highest_ExEx_Score,0.54,0,1,0.0,0.54%;	1	0	gene_id "ENST00000425951.1"; transcript_id "ENST00000425951.1"; All_Transcript_IDs_Within_The_Span_of_Gene1:"TCONS_l2_00007044","TCONS_l2_00007480","TCONS_l2_00007045"; Matching_LINC_(GID:SpnScr:Orient:ExExScr)"TCONS_l2_00007045":0.06:S:0.01,"TCONS_l2_00007480":0.19:S:0.08,"TCONS_l2_00007044":0.16:S:0.04,%Highest_Span_Score:Intersect Anti:Sense:Prop Anti:Highest_ExEx_Score,0.19,0,3,0.0,0.08%;	3	0	Matching_piRNA_(GID:SpnScr:Orient:ExExScr)"DQ577932:0.09:S:0.09,"DQ583346:0.09:S:0.09,%Highest_Span_Score:Intersect Anti:Sense:Prop Anti:Highest_ExEx_Score,0.09,0,2,0.0,0.09%	2	0
chr13	hg19_pseudoYale60	exon	19317371	19317696	0	-	.	chr13	hg19_pseudoYale60	exon	19317371	19317696	0	-	.	gene_id "PGOHUM00000248290"; transcript_id "PGOHUM00000248290"; All_Transcript_IDs_Within_The_Span_of_Gene1:"DQ576080"; Matching_mRNA_(GID:SpnScr:Orient:ExExScr)"DQ576080":0.08:S:0.08,%Highest_Span_Score:Intersect Anti:Sense:Prop Anti:Highest_ExEx_Score,0.08,0,1,0.0,0.08%;	1	0	gene_id "PGOHUM00000248290"; transcript_id "PGOHUM00000248290";All_Transcript_IDs_Within_The_Span_of_Gene1_and_EST:"AI970509","CD359528","HY025632"; Matching_EST_(GID:SpnScr:Orient:ExExScr)"HY025632":0.12:S:0.12,"CD359528":0.42:S:0.05,"AI970509":0.67:S:0.34,%Highest_Span_Score:Intersect Anti:Sense:Prop Anti:Highest_ExEx_Score,0.67,0,3,0.0,0.34%;	3	0	gene_id "PGOHUM00000248290"; transcript_id "PGOHUM00000248290"; All_Transcript_IDs_Within_The_Span_of_Gene1:"TCONS_l2_00007044","TCONS_l2_00007480","TCONS_l2_00007045"; Matching_LINC_(GID:SpnScr:Orient:ExExScr)"TCONS_l2_00007045":0.02:S:0.01,"TCONS_l2_00007480":0.01:S:0.02,"TCONS_l2_00007044":0.05:S:0.02,%Highest_Span_Score:Intersect Anti:Sense:Prop Anti:Highest_ExEx_Score,0.05,0,3,0.0,0.02%;	3	0	Matching_piRNA_(GID:SpnScr:Orient:ExExScr)"DQ576080:0.08:S:0.08,%Highest_Span_Score:Intersect Anti:Sense:Prop Anti:Highest_ExEx_Score,0.08,0,1,0.0,0.08%	1	0
chr13	hg19_wgEncodeGencodePseudoGeneV17	exon	19381419	19382158	0	-	.	chr13	hg19_wgEncodeGencodePseudoGeneV17	exon	19381419	19382158	0	-	.	gene_id "ENST00000458433.1"; transcript_id "ENST00000458433.1"; All_Transcript_IDs_Within_The_Span_of_Gene1:"DQ590126","DQ590127","DQ579288","DQ582258","DQ572794","DQ598477"; Matching_mRNA_(GID:SpnScr:Orient:ExExScr)"DQ598477":0.00:S:0.00,"DQ572794":0.03:S:0.03,"DQ582258":0.04:S:0.04,"DQ579288":0.04:A:0.04,"DQ590127":0.04:A:0.04,"DQ590126":0.04:A:0.04,%Highest_Span_Score:Intersect Anti:Sense:Prop…	3	3	gene_id "ENST00000458433.1"; transcript_id "ENST00000458433.1";All_Transcript_IDs_Within_The_Span_of_Gene1_and_EST:"BU568216"; Matching_EST_(GID:SpnScr:Orient:ExExScr)"BU568216":0.28:S:0.09,%Highest_Span_Score:Intersect Anti:Sense:Prop Anti:Highest_ExEx_Score,0.28,0,1,0.0,0.09%;	1	0	gene_id "ENST00000458433.1"; transcript_id "ENST00000458433.1"; All_Transcript_IDs_Within_The_Span_of_Gene1:"TCONS_l2_00007046"; Matching_LINC_(GID:SpnScr:Orient:ExExScr)"TCONS_l2_00007046":0.05:S:0.02,%Highest_Span_Score:Intersect Anti:Sense:Prop Anti:Highest_ExEx_Score,0.05,0,1,0.0,0.02%;	1	0		0	0
chr13	hg19_wgEncodeGencodePseudoGeneV17	exon	19866287	19918965	0	-	.	chr13	hg19_wgEncodeGencodePseudoGeneV17	exon	19866287	19918965	0	-	.	gene_id "ENST00000454044.1"; transcript_id "ENST00000454044.1"; All_Transcript_IDs_Within_The_Span_of_Gene1:"BC036210","DQ588488"; Matching_mRNA_(GID:SpnScr:Orient:ExExScr)"DQ588488":0.00:S:0.01,"BC036210":0.64:S:0.17,%Highest_Span_Score:Intersect Anti:Sense:Prop Anti:Highest_ExEx_Score,0.64,0,2,0.0,0.17%;	2	0	gene_id "ENST00000454044.1"; transcript_id "ENST00000454044.1";All_Transcript_IDs_Within_The_Span_of_Gene1_and_EST:"BI459175","CR742400","DR977581","HY048210","HY047593","N59326"; Matching_EST_(GID:SpnScr:Orient:ExExScr)"N59326":0.00:S:0.00,"HY047593":0.10:S:0.13,"HY048210":0.10:S:0.14,"DR977581":0.00:S:0.00,"CR742400":0.00:S:0.01,"BI459175":0.21:S:0.15,%Highest_Span_Score:Intersect Anti:Sense:Pr…	6	0	gene_id "ENST00000454044.1"; transcript_id "ENST00000454044.1"; All_Transcript_IDs_Within_The_Span_of_Gene1:"TCONS_l2_00007485","TCONS_l2_00007057","TCONS_l2_00007058"; Matching_LINC_(GID:SpnScr:Orient:ExExScr)"TCONS_l2_00007058":0.41:S:0.29,"TCONS_l2_00007057":0.77:S:0.56,"TCONS_l2_00007485":0.66:S:0.48,%Highest_Span_Score:Intersect Anti:Sense:Prop Anti:Highest_ExEx_Score,0.77,0,3,0.0,0.56%;	3	0	Matching_piRNA_(GID:SpnScr:Orient:ExExScr)"DQ588488:0.00:S:0.01,%Highest_Span_Score:Intersect Anti:Sense:Prop Anti:Highest_ExEx_Score,0.00,0,1,0.0,0.01%	1	0
chr13	hg19_wgEncodeGencodePseudoGeneV17	exon	21523414	21523738	0	-	.	chr13	hg19_wgEncodeGencodePseudoGeneV17	exon	21523414	21523738	0	-	.	gene_id "ENST00000440699.1"; transcript_id "ENST00000440699.1"; All_Transcript_IDs_Within_The_Span_of_Gene1:"AF056448","DQ579214","AX960497"; Matching_mRNA_(GID:SpnScr:Orient:ExExScr)"AX960497":0.06:A:0.06,"DQ579214":0.08:S:0.08,"AF056448":0.00:A:0.00,%Highest_Span_Score:Intersect Anti:Sense:Prop Anti:Highest_ExEx_Score,0.08,2,1,0.7,0.08%;	1	2	gene_id "ENST00000440699.1"; transcript_id "ENST00000440699.1";All_Transcript_IDs_Within_The_Span_of_Gene1_and_EST:"BG723634","BG480806"; Matching_EST_(GID:SpnScr:Orient:ExExScr)"BG480806":0.31:A:0.15,"BG723634":0.01:S:0.04,%Highest_Span_Score:Intersect Anti:Sense:Prop Anti:Highest_ExEx_Score,0.31,1,1,0.5,0.15%;	1	1	gene_id "ENST00000440699.1"; transcript_id "ENST00000440699.1"; All_Transcript_IDs_Within_The_Span_of_Gene1:"ENST00000424329.1"; Matching_LNC_(GID:SpnScr:Orient:ExExScr)"ENSG00000241831.1":0.09:S:0.05,%Highest_Span_Score:Intersect Anti:Sense:Prop Anti:Highest_ExEx_Score,0.09,0,1,0.0,0.05%;	1	0	Matching_piRNA_(GID:SpnScr:Orient:ExExScr)"DQ579214:0.08:S:0.08,"DQ578896:0.00:S:0.00,"DQ584363:0.00:S:0.00,"DQ588868:0.00:A:0.00,%Highest_Span_Score:Intersect Anti:Sense:Prop Anti:Highest_ExEx_Score,0.08,1,3,0.3,0.08%	3	1
chr13	hg19_wgEncodeGencodePseudoGeneV17	exon	21875558	21875757	0	+	.	chr13	hg19_wgEncodeGencodePseudoGeneV17	exon	21875558	21875757	0	+	.	gene_id "ENST00000412105.1"; transcript_id "ENST00000412105.1"; All_Transcript_IDs_Within_The_Span_of_Gene1:"AK093279","BX648740"; Matching_mRNA_(GID:SpnScr:Orient:ExExScr)"BX648740":0.06:S:0.05,"AK093279":0.01:S:0.29,%Highest_Span_Score:Intersect Anti:Sense:Prop Anti:Highest_ExEx_Score,0.06,0,2,0.0,0.29%;	2	0	gene_id "ENST00000412105.1"; transcript_id "ENST00000412105.1";All_Transcript_IDs_Within_The_Span_of_Gene1_and_EST:"AI739231","AI916868","AI126895","AI522270","AA909217","AI350156","AW857976","BQ717648","BX095094","BE068214","BG940872","BX098536","BX472702","BX353999","CB994826","CB139164","CB112660","DA538853","DA155747","DA146231","DB029343","DA321367","DB223034","EL949938"; Matching_EST_(GID:S…	22	2	gene_id "ENST00000412105.1"; transcript_id "ENST00000412105.1"; All_Transcript_IDs_Within_The_Span_of_Gene1:"ENST00000424756.1","ENST00000434601.2"; Matching_LNC_(GID:SpnScr:Orient:ExExScr)"ENSG00000224429.2":0.11:A:0.00,"ENSG00000244054.1":0.76:S:0.17,%Highest_Span_Score:Intersect Anti:Sense:Prop Anti:Highest_ExEx_Score,0.76,1,1,0.5,0.17%;	1	1		0	0
chr13	hg19_pseudoYale60	exon	23270165	23270713	0	-	.	chr13	hg19_pseudoYale60	exon	23270165	23270713	0	-	.	gene_id "PGOHUM00000248325"; transcript_id "PGOHUM00000248325"; All_Transcript_IDs_Within_The_Span_of_Gene1:"AM492791","DQ598257"; Matching_mRNA_(GID:SpnScr:Orient:ExExScr)"DQ598257":0.05:A:0.05,"AM492791":0.01:A:0.00,%Highest_Span_Score:Intersect Anti:Sense:Prop Anti:Highest_ExEx_Score,0.05,2,0,1.0,0.05%;	0	2	gene_id "PGOHUM00000248325"; transcript_id "PGOHUM00000248325";All_Transcript_IDs_Within_The_Span_of_Gene1_and_EST:"AA572722","AA085631","AA113763","AA070886","AV686138","AW896122","AW859309","AW819058","BE886598","BE698145","BE762867","BE067495","BE938373","BF833294","BF799985","BF933477","BF229433","BM888228","DW461451","DW464706","EC551436","EC568935","EC448685","EC487465","EC465619","EC573763…	31	10	gene_id "PGOHUM00000248325"; transcript_id "PGOHUM00000248325"; All_Transcript_IDs_Within_The_Span_of_Gene1:"TCONS_l2_00007075"; Matching_LINC_(GID:SpnScr:Orient:ExExScr)"TCONS_l2_00007075":0.60:S:0.36,%Highest_Span_Score:Intersect Anti:Sense:Prop Anti:Highest_ExEx_Score,0.60,0,1,0.0,0.36%;	1	0	Matching_piRNA_(GID:SpnScr:Orient:ExExScr)"DQ598257:0.05:A:0.05,"DQ600797:0.00:S:0.00,"DQ578896:0.00:S:0.00,"DQ584363:0.00:S:0.00,"DQ588868:0.00:A:0.00,%Highest_Span_Score:Intersect Anti:Sense:Prop Anti:Highest_ExEx_Score,0.05,2,3,0.4,0.05%	3	2
chr13	hg19_ucscRetroAli5	exon	23489831	23493188	0	+	.	chr13	hg19_ucscRetroAli5	exon	23489831	23493188	0	+	.	gene_id "BC110325.1-1"; transcript_id "BC110325.1-1"; All_Transcript_IDs_Within_The_Span_of_Gene1:"AK091626","AK130366"; Matching_mRNA_(GID:SpnScr:Orient:ExExScr)"AK130366":0.21:S:0.08,"AK091626":0.00:A:0.15,%Highest_Span_Score:Intersect Anti:Sense:Prop Anti:Highest_ExEx_Score,0.21,1,1,0.5,0.15%;	1	1	gene_id "BC110325.1-1"; transcript_id "BC110325.1-1";All_Transcript_IDs_Within_The_Span_of_Gene1_and_EST:"AA337732","AA336703","AA336921","AA336954","AA336373","AA337380","AA488134","AA488133","AI765378","AI861989","AI638129","AI624071","AI636153","AI565023","AI858347","AI954448","AI611218","AI860650","AI634443","AI635118","AI633169","AI923258","AI683485","AI952782","AI963627","AI635010","AI82861…	86	5	gene_id "BC110325.1-1"; transcript_id "BC110325.1-1"; All_Transcript_IDs_Within_The_Span_of_Gene1:"ENST00000577004.1","ENST00000575845.1"; Matching_LNC_(GID:SpnScr:Orient:ExExScr)"ENSG00000262198.1":0.02:S:0.00,"ENSG00000262619.1":0.01:A:0.04,%Highest_Span_Score:Intersect Anti:Sense:Prop Anti:Highest_ExEx_Score,0.02,1,1,0.5,0.04%;	1	1		0	0
chr13	hg19_ucscRetroAli5	exon	24462888	24463362	0	-	.	chr13	hg19_ucscRetroAli5	exon	24462888	24463362	0	-	.	gene_id "BX648740.1-55"; transcript_id "BX648740.1-55"; All_Transcript_IDs_Within_The_Span_of_Gene1:"U80034","AK225290","BC009934","AK291923","DQ893610","DQ896839","AK308908","BC015452","BC073902"; Matching_mRNA_(GID:SpnScr:Orient:ExExScr)"BC073902":0.07:A:0.16,"BC015452":0.07:A:0.16,"AK308908":0.11:S:0.02,"DQ896839":0.00:S:0.01,"DQ893610":0.00:S:0.01,"AK291923":0.00:S:0.01,"BC009934":0.00:S:0.01…	7	2	gene_id "BX648740.1-55"; transcript_id "BX648740.1-55";All_Transcript_IDs_Within_The_Span_of_Gene1_and_EST:"AU132796","AU122028","AU279479","AU120649","AU099849","BE897597","BF127848","BG696963","BG723370","BG178505","BG032839","BI756440","BI907565","BI908187","BI910993","BI768598","BI464994","BM920821","BM924599","BM828947","BM917364","BM839147","BP314646","BP327728","BP222804","BP282005","BP238…	92	5	gene_id "BX648740.1-55"; transcript_id "BX648740.1-55"; All_Transcript_IDs_Within_The_Span_of_Gene1:"ENST00000382133.4"; Matching_LNC_(GID:SpnScr:Orient:ExExScr)"ENSG00000205861.7":0.01:A:0.02,%Highest_Span_Score:Intersect Anti:Sense:Prop Anti:Highest_ExEx_Score,0.01,1,0,1.0,0.02%;	0	1		0	0
chr13	hg19_wgEncodeGencodePseudoGeneV17	exon	24515429	24515879	0	-	.	chr13	hg19_wgEncodeGencodePseudoGeneV17	exon	24515429	24515879	0	-	.	gene_id "ENST00000602724.1"; transcript_id "ENST00000602724.1"; All_Transcript_IDs_Within_The_Span_of_Gene1:"AK127292","AK128225"; Matching_mRNA_(GID:SpnScr:Orient:ExExScr)"AK128225":0.06:S:0.50,"AK127292":0.01:S:0.29,%Highest_Span_Score:Intersect Anti:Sense:Prop Anti:Highest_ExEx_Score,0.06,0,2,0.0,0.50%;	2	0	gene_id "ENST00000602724.1"; transcript_id "ENST00000602724.1";All_Transcript_IDs_Within_The_Span_of_Gene1_and_EST:"BI833282","BM810445","CR746569"; Matching_EST_(GID:SpnScr:Orient:ExExScr)"CR746569":0.07:S:0.42,"BM810445":0.03:S:0.23,"BI833282":0.09:S:0.40,%Highest_Span_Score:Intersect Anti:Sense:Prop Anti:Highest_ExEx_Score,0.09,0,3,0.0,0.42%;	3	0	gene_id "ENST00000602724.1"; transcript_id "ENST00000602724.1"; All_Transcript_IDs_Within_The_Span_of_Gene1:"TCONS_l2_00007495","TCONS_l2_00007496","TCONS_l2_00007081","TCONS_l2_00007082","TCONS_l2_00007497","TCONS_l2_00007083"; Matching_LINC_(GID:SpnScr:Orient:ExExScr)"TCONS_l2_00007083":0.89:S:0.86,"TCONS_l2_00007497":0.09:S:0.40,"TCONS_l2_00007082":0.03:S:0.50,"TCONS_l2_00007081":0.03:S:0.40,"…	6	0		0	0
chr13	hg19_wgEncodeGencodePseudoGeneV17	exon	24902577	24903210	0	+	.	chr13	hg19_wgEncodeGencodePseudoGeneV17	exon	24902577	24903210	0	+	.	gene_id "ENST00000540358.1"; transcript_id "ENST00000540358.1"; All_Transcript_IDs_Within_The_Span_of_Gene1:"U82319"; Matching_mRNA_(GID:SpnScr:Orient:ExExScr)"U82319":0.21:S:0.07,%Highest_Span_Score:Intersect Anti:Sense:Prop Anti:Highest_ExEx_Score,0.21,0,1,0.0,0.07%;	1	0	gene_id "ENST00000540358.1"; transcript_id "ENST00000540358.1";All_Transcript_IDs_Within_The_Span_of_Gene1_and_EST:"AA775352"; Matching_EST_(GID:SpnScr:Orient:ExExScr)"AA775352":0.40:A:0.25,%Highest_Span_Score:Intersect Anti:Sense:Prop Anti:Highest_ExEx_Score,0.40,1,0,1.0,0.25%;	0	1	gene_id "ENST00000540358.1"; transcript_id "ENST00000540358.1"; All_Transcript_IDs_Within_The_Span_of_Gene1:"TCONS_l2_00006747"; Matching_LINC_(GID:SpnScr:Orient:ExExScr)"TCONS_l2_00006747":0.57:S:0.19,%Highest_Span_Score:Intersect Anti:Sense:Prop Anti:Highest_ExEx_Score,0.57,0,1,0.0,0.19%;	1	0		0	0
chr13	hg19_ucscRetroAli5	exon	24905138	24906047	0	+	.	chr13	hg19_ucscRetroAli5	exon	24905138	24906047	0	+	.	gene_id "AK125119.1-2"; transcript_id "AK125119.1-2"; All_Transcript_IDs_Within_The_Span_of_Gene1:"BC038727"; Matching_mRNA_(GID:SpnScr:Orient:ExExScr)"BC038727":0.04:S:0.05,%Highest_Span_Score:Intersect Anti:Sense:Prop Anti:Highest_ExEx_Score,0.04,0,1,0.0,0.05%;	1	0	gene_id "AK125119.1-2"; transcript_id "AK125119.1-2";All_Transcript_IDs_Within_The_Span_of_Gene1_and_EST:"AA775352","BF815375","BI460035","BI460109","R59470"; Matching_EST_(GID:SpnScr:Orient:ExExScr)"R59470":0.01:S:0.00,"BI460109":0.01:S:0.02,"BI460035":0.01:S:0.02,"BF815375":0.03:A:0.00,"AA775352":0.07:A:0.14,%Highest_Span_Score:Intersect Anti:Sense:Prop Anti:Highest_ExEx_Score,0.07,2,3,0.4,0.14…	3	2	gene_id "AK125119.1-2"; transcript_id "AK125119.1-2"; All_Transcript_IDs_Within_The_Span_of_Gene1:"ENST00000561557.1"; Matching_LNC_(GID:SpnScr:Orient:ExExScr)"ENSG00000261498.1":0.02:S:0.00,%Highest_Span_Score:Intersect Anti:Sense:Prop Anti:Highest_ExEx_Score,0.02,0,1,0.0,0.00%;	1	0		0	0
chr13	hg19_wgEncodeGencodePseudoGeneV17	exon	25140981	25144866	0	+	.	chr13	hg19_wgEncodeGencodePseudoGeneV17	exon	25140981	25144866	0	+	.	gene_id "ENST00000455130.1"; transcript_id "ENST00000455130.1"; All_Transcript_IDs_Within_The_Span_of_Gene1:"AL137411"; Matching_mRNA_(GID:SpnScr:Orient:ExExScr)"AL137411":0.12:S:0.11,%Highest_Span_Score:Intersect Anti:Sense:Prop Anti:Highest_ExEx_Score,0.12,0,1,0.0,0.11%;	1	0	gene_id "ENST00000455130.1"; transcript_id "ENST00000455130.1";All_Transcript_IDs_Within_The_Span_of_Gene1_and_EST:"AI041079","AL043529"; Matching_EST_(GID:SpnScr:Orient:ExExScr)"AL043529":0.00:S:0.06,"AI041079":0.29:S:0.13,%Highest_Span_Score:Intersect Anti:Sense:Prop Anti:Highest_ExEx_Score,0.29,0,2,0.0,0.13%;	2	0	gene_id "ENST00000455130.1"; transcript_id "ENST00000455130.1"; All_Transcript_IDs_Within_The_Span_of_Gene1:"ENST00000453498.1"; Matching_LNC_(GID:SpnScr:Orient:ExExScr)"ENSG00000205822.5":0.23:S:0.23,%Highest_Span_Score:Intersect Anti:Sense:Prop Anti:Highest_ExEx_Score,0.23,0,1,0.0,0.23%;	1	0		0	0
chr13	hg19_pseudoYale60	exon	25161356	25161475	0	+	.	chr13	hg19_pseudoYale60	exon	25161356	25161475	0	+	.	gene_id "PGOHUM00000248538"; transcript_id "PGOHUM00000248538"; All_Transcript_IDs_Within_The_Span_of_Gene1:"AL137411","BC045761","AL122103"; Matching_mRNA_(GID:SpnScr:Orient:ExExScr)"AL122103":0.01:S:0.21,"BC045761":0.01:S:0.08,"AL137411":0.00:S:0.06,%Highest_Span_Score:Intersect Anti:Sense:Prop Anti:Highest_ExEx_Score,0.01,0,3,0.0,0.21%;	3	0	gene_id "PGOHUM00000248538"; transcript_id "PGOHUM00000248538";All_Transcript_IDs_Within_The_Span_of_Gene1_and_EST:"AL043530","AL043529","BU608768","CD105593","DN831683","EB710245"; Matching_EST_(GID:SpnScr:Orient:ExExScr)"EB710245":0.01:S:0.07,"DN831683":0.02:S:0.17,"CD105593":0.01:S:0.14,"BU608768":0.01:S:0.18,"AL043529":0.00:S:0.08,"AL043530":0.01:S:0.17,%Highest_Span_Score:Intersect Anti:Sens…	6	0	gene_id "PGOHUM00000248538"; transcript_id "PGOHUM00000248538"; All_Transcript_IDs_Within_The_Span_of_Gene1:"ENST00000450973.1","ENST00000453498.1","ENST00000440905.1"; Matching_LNC_(GID:SpnScr:Orient:ExExScr)"ENSG00000205822.5"_5:0.84:S:0.84,"ENSG00000205822.5"_4:0.84:S:0.84,"ENSG00000205822.5"_3:0.86:S:0.86,%Highest_Span_Score:Intersect Anti:Sense:Prop Anti:Highest_ExEx_Score,0.86,0,3,0.0,0.86%;	3	0		0	0
chr13	hg19_pseudoYale60	exon	25591622	25591913	0	+	.	chr13	hg19_pseudoYale60	exon	25591622	25591913	0	+	.	gene_id "PGOHUM00000249952"; transcript_id "PGOHUM00000249952"; All_Transcript_IDs_Within_The_Span_of_Gene1:"DQ570130"; Matching_mRNA_(GID:SpnScr:Orient:ExExScr)"DQ570130":0.09:S:0.09,%Highest_Span_Score:Intersect Anti:Sense:Prop Anti:Highest_ExEx_Score,0.09,0,1,0.0,0.09%;	1	0	gene_id "PGOHUM00000249952"; transcript_id "PGOHUM00000249952";All_Transcript_IDs_Within_The_Span_of_Gene1_and_EST:"HY038447"; Matching_EST_(GID:SpnScr:Orient:ExExScr)"HY038447":0.63:S:0.63,%Highest_Span_Score:Intersect Anti:Sense:Prop Anti:Highest_ExEx_Score,0.63,0,1,0.0,0.63%;	1	0	gene_id "PGOHUM00000249952"; transcript_id "PGOHUM00000249952"; All_Transcript_IDs_Within_The_Span_of_Gene1:"TCONS_l2_00006759"; Matching_LINC_(GID:SpnScr:Orient:ExExScr)"TCONS_l2_00006759":0.04:S:0.04,%Highest_Span_Score:Intersect Anti:Sense:Prop Anti:Highest_ExEx_Score,0.04,0,1,0.0,0.04%;	1	0	Matching_piRNA_(GID:SpnScr:Orient:ExExScr)"DQ570130:0.09:S:0.09,"DQ570726:0.00:A:0.00,"DQ571430:0.00:S:0.00,"DQ600797:0.00:A:0.00,"DQ578896:0.00:A:0.00,%Highest_Span_Score:Intersect Anti:Sense:Prop Anti:Highest_ExEx_Score,0.09,3,2,0.6,0.09%	2	3
chr13	hg19_pseudoYale60	exon	25591919	25592041	0	-	.	chr13	hg19_pseudoYale60	exon	25591919	25592041	0	-	.	gene_id "PGOHUM00000249940"; transcript_id "PGOHUM00000249940"; All_Transcript_IDs_Within_The_Span_of_Gene1:"DQ576173"; Matching_mRNA_(GID:SpnScr:Orient:ExExScr)"DQ576173":0.25:A:0.25,%Highest_Span_Score:Intersect Anti:Sense:Prop Anti:Highest_ExEx_Score,0.25,1,0,1.0,0.25%;	0	1	gene_id "PGOHUM00000249940"; transcript_id "PGOHUM00000249940";All_Transcript_IDs_Within_The_Span_of_Gene1_and_EST:"HY038447"; Matching_EST_(GID:SpnScr:Orient:ExExScr)"HY038447":0.17:A:0.17,%Highest_Span_Score:Intersect Anti:Sense:Prop Anti:Highest_ExEx_Score,0.17,1,0,1.0,0.17%;	0	1	gene_id "PGOHUM00000249940"; transcript_id "PGOHUM00000249940"; All_Transcript_IDs_Within_The_Span_of_Gene1:"TCONS_l2_00006759"; Matching_LINC_(GID:SpnScr:Orient:ExExScr)"TCONS_l2_00006759":0.01:A:0.02,%Highest_Span_Score:Intersect Anti:Sense:Prop Anti:Highest_ExEx_Score,0.01,1,0,1.0,0.02%;	0	1	Matching_piRNA_(GID:SpnScr:Orient:ExExScr)"DQ576173:0.25:A:0.25,"DQ570726:0.00:S:0.00,"DQ571430:0.00:A:0.00,"DQ600797:0.00:S:0.00,"DQ578896:0.00:S:0.00,%Highest_Span_Score:Intersect Anti:Sense:Prop Anti:Highest_ExEx_Score,0.25,2,3,0.4,0.25%	3	2
chr13	hg19_ucscRetroAli5	exon	29172975	29174229	0	+	.	chr13	hg19_ucscRetroAli5	exon	29172975	29174229	0	+	.	gene_id "NM_001416.3-10"; transcript_id "NM_001416.3-10"; All_Transcript_IDs_Within_The_Span_of_Gene1:"DQ598738","CQ873845","DD413682"; Matching_mRNA_(GID:SpnScr:Orient:ExExScr)"DD413682":0.02:S:0.02,"CQ873845":0.02:S:0.02,"DQ598738":0.02:S:0.02,%Highest_Span_Score:Intersect Anti:Sense:Prop Anti:Highest_ExEx_Score,0.02,0,3,0.0,0.02%;	3	0	gene_id "NM_001416.3-10"; transcript_id "NM_001416.3-10";All_Transcript_IDs_Within_The_Span_of_Gene1_and_EST:"BQ346271","EC555923","EH346658","H45182","R35634"; Matching_EST_(GID:SpnScr:Orient:ExExScr)"R35634":0.02:S:0.02,"H45182":0.06:S:0.06,"EH346658":0.03:A:0.03,"EC555923":0.06:S:0.02,"BQ346271":0.06:A:0.03,%Highest_Span_Score:Intersect Anti:Sense:Prop Anti:Highest_ExEx_Score,0.06,2,3,0.4,0.06…	3	2	gene_id "NM_001416.3-10"; transcript_id "NM_001416.3-10"; All_Transcript_IDs_Within_The_Span_of_Gene1:"TCONS_l2_00006768"; Matching_LINC_(GID:SpnScr:Orient:ExExScr)"TCONS_l2_00006768":0.06:S:0.13,%Highest_Span_Score:Intersect Anti:Sense:Prop Anti:Highest_ExEx_Score,0.06,0,1,0.0,0.13%;	1	0	Matching_piRNA_(GID:SpnScr:Orient:ExExScr)"DQ598738:0.02:S:0.02,"DQ570726:0.00:A:0.00,"DQ571430:0.00:S:0.00,"DQ600797:0.00:A:0.00,"DQ578896:0.00:A:0.00,%Highest_Span_Score:Intersect Anti:Sense:Prop Anti:Highest_ExEx_Score,0.02,3,2,0.6,0.02%	2	3
chr13	hg19_ucscRetroAli5	exon	31482920	31482929	0	-	.	chr13	hg19_ucscRetroAli5	exon	31482920	31482929	0	-	.	gene_id "NM_000989.3-7"; transcript_id "NM_000989.3-7"; All_Transcript_IDs_Within_The_Span_of_Gene1:"HQ448478","AK093165","AK055635","AL832478","BC040165","BC101624","BC101626","CU691826"; Matching_mRNA_(GID:SpnScr:Orient:ExExScr)"CU691826":0.00:A:0.00,"BC101626":0.00:A:0.00,"BC101624":0.00:A:0.00,"BC040165":0.00:A:0.00,"AL832478":0.00:A:0.00,"AK055635":0.00:A:0.00,"AK093165":0.00:S:0.00,"HQ44847…	1	7	gene_id "NM_000989.3-7"; transcript_id "NM_000989.3-7";All_Transcript_IDs_Within_The_Span_of_Gene1_and_EST:"AL571650","AL045577","BU146394","BX417189","BX378017","CD652349","DA025626","DA979776","DA477789","DA547997","DA543532","DA925750","DA980244","DB456592","DB269380","DB264789","DB025134","DB261528","DB267176","EL734377"; Matching_EST_(GID:SpnScr:Orient:ExExScr)"EL734377":0.00:A:0.00,"DB26717…	0	20	gene_id "NM_000989.3-7"; transcript_id "NM_000989.3-7"; All_Transcript_IDs_Within_The_Span_of_Gene1:"ENST00000590721.1"; Matching_LNC_(GID:SpnScr:Orient:ExExScr)"ENSG00000224743.2"_8:0.44:S:0.02,%Highest_Span_Score:Intersect Anti:Sense:Prop Anti:Highest_ExEx_Score,0.44,0,1,0.0,0.02%;	1	0		0	0
chr13	hg19_pseudoYale60	exon	32526717	32527498	0	+	.	chr13	hg19_pseudoYale60	exon	32526717	32527498	0	+	.	gene_id "PGOHUM00000248561"; transcript_id "PGOHUM00000248561"; All_Transcript_IDs_Within_The_Span_of_Gene1:"BC021729","AL833768","BC125059","BC125060","AB527910"; Matching_mRNA_(GID:SpnScr:Orient:ExExScr)"AB527910":0.51:S:0.51,"BC125060":0.13:S:0.10,"BC125059":0.13:S:0.13,"AL833768":0.24:S:0.10,"BC021729":0.01:S:0.17,%Highest_Span_Score:Intersect Anti:Sense:Prop Anti:Highest_ExEx_Score,0.51,0,5,…	5	0	gene_id "PGOHUM00000248561"; transcript_id "PGOHUM00000248561";All_Transcript_IDs_Within_The_Span_of_Gene1_and_EST:"BI597910","BI598215","BI460115","BU599490","CB162649","CV024544","DA657873","DB238894","DB240782","EC563135","HY046836"; Matching_EST_(GID:SpnScr:Orient:ExExScr)"HY046836":0.01:S:0.00,"EC563135":0.08:S:0.08,"DB240782":0.06:S:0.00,"DB238894":0.06:S:0.00,"DA657873":0.01:S:0.00,"CV0245…	10	1	gene_id "PGOHUM00000248561"; transcript_id "PGOHUM00000248561"; All_Transcript_IDs_Within_The_Span_of_Gene1:"TCONS_l2_00007381","TCONS_l2_00007380","TCONS_l2_00006780"; Matching_LINC_(GID:SpnScr:Orient:ExExScr)"TCONS_l2_00006780":0.05:S:0.00,"TCONS_l2_00007380":0.01:S:0.20,"TCONS_l2_00007381":0.01:S:0.00,%Highest_Span_Score:Intersect Anti:Sense:Prop Anti:Highest_ExEx_Score,0.05,0,3,0.0,0.20%;	3	0		0	0
chr13	hg19_pseudoYale60	exon	45964489	45965474	0	-	.	chr13	hg19_pseudoYale60	exon	45964489	45965474	0	-	.	gene_id "PGOHUM00000256721"; transcript_id "PGOHUM00000256721"; All_Transcript_IDs_Within_The_Span_of_Gene1:"KF274622","AF318337","AK124332","AK127569","BC004792"; Matching_mRNA_(GID:SpnScr:Orient:ExExScr)"BC004792":0.09:A:0.09,"AK127569":0.25:A:0.07,"AK124332":0.02:A:0.03,"AF318337":0.02:A:0.02,"KF274622":0.00:S:0.00,%Highest_Span_Score:Intersect Anti:Sense:Prop Anti:Highest_ExEx_Score,0.25,4,1,…	1	4	gene_id "PGOHUM00000256721"; transcript_id "PGOHUM00000256721";All_Transcript_IDs_Within_The_Span_of_Gene1_and_EST:"AA402745","AA004220","AA701879","AA453388","AA005316","AA371443","AA453961","AA758308","AA702815","AA236506","AA412013","AA242994","AA703527","AA453460","AA927186","AA778815","AA954551","AA992872","AA993825","AA208663","AA404409","AA909253","AI248633","AI241463","AI247740","AI034172…	26	105	gene_id "PGOHUM00000256721"; transcript_id "PGOHUM00000256721"; All_Transcript_IDs_Within_The_Span_of_Gene1:"ENST00000522673.1","ENST00000330825.3","ENST00000379050.2","ENST00000520585.1","ENST00000519454.1","ENST00000520432.1","ENST00000517509.1","ENST00000524062.1"; Matching_LNC_(GID:SpnScr:Orient:ExExScr)"ENSG00000170919.11"_99:0.14:A:0.14,"ENSG00000170919.11"_98:0.14:A:0.14,"ENSG00000170919.1…	0	11		0	0
chr13	hg19_pseudoYale60	exon	50618806	50618907	0	-	.	chr13	hg19_pseudoYale60	exon	50618806	50618907	0	-	.	gene_id "PGOHUM00000248398"; transcript_id "PGOHUM00000248398"; All_Transcript_IDs_Within_The_Span_of_Gene1:"AY455757","AF380424","BC006995","AF264787","Y15228","BC070292","BC055417","BC017819","BC030971","BC022282","BC022349","BC026275"; Matching_mRNA_(GID:SpnScr:Orient:ExExScr)"BC026275":0.00:S:0.04,"BC022349":0.00:S:0.04,"BC022282":0.00:S:0.02,"BC030971":0.00:S:0.08,"BC017819":0.00:S:0.04,"BC0…	12	0	gene_id "PGOHUM00000248398"; transcript_id "PGOHUM00000248398";All_Transcript_IDs_Within_The_Span_of_Gene1_and_EST:"AA868558","AL698766","AW955644","AW592565","BE748775","BE960616","BE737954","BE565781","BF541521","BF032226","BF700182","BF028162","BF667459","BF238497","BF665032","BF664855","BF698754","BF695984","BF242953","BF242464","BF664849","BF668426","BF130431","BF570721","BG613187","BG500819…	55	0	gene_id "PGOHUM00000248398"; transcript_id "PGOHUM00000248398"; All_Transcript_IDs_Within_The_Span_of_Gene1:"ENST00000458725.1","ENST00000433070.2","ENST00000443587.1","ENST00000425586.1"; Matching_LNC_(GID:SpnScr:Orient:ExExScr)"ENSG00000231607.3"_4:0.81:S:0.81,"ENSG00000231607.3"_3:0.38:S:0.38,"ENSG00000231607.3"_2:0.25:S:0.25,"ENSG00000231607.3"_1:0.11:S:0.11,%Highest_Span_Score:Intersect Anti…	4	0		0	0
chr13	hg19_pseudoYale60	exon	52034664	52035446	0	+	.	chr13	hg19_pseudoYale60	exon	52034664	52035446	0	+	.	gene_id "PGOHUM00000248595"; transcript_id "PGOHUM00000248595"; All_Transcript_IDs_Within_The_Span_of_Gene1:"AK091931","AX747262","D28359"; Matching_mRNA_(GID:SpnScr:Orient:ExExScr)"D28359":0.00:S:0.00,"AX747262":0.32:S:0.32,"AK091931":0.32:S:0.32,%Highest_Span_Score:Intersect Anti:Sense:Prop Anti:Highest_ExEx_Score,0.32,0,3,0.0,0.32%;	3	0	gene_id "PGOHUM00000248595"; transcript_id "PGOHUM00000248595";All_Transcript_IDs_Within_The_Span_of_Gene1_and_EST:"AA397528","AA129263","AA593144","BG685191","DA319682","DB320900","EC441372","EC566109","EC545572","EC487383","EH306915","GD159827","H83660","H83661"; Matching_EST_(GID:SpnScr:Orient:ExExScr)"H83661":0.39:S:0.03,"H83660":0.00:S:0.00,"GD159827":0.07:A:0.02,"EH306915":0.08:A:0.02,"EC48…	11	3	gene_id "PGOHUM00000248595"; transcript_id "PGOHUM00000248595"; All_Transcript_IDs_Within_The_Span_of_Gene1:"TCONS_l2_00006853","TCONS_l2_00006854","TCONS_l2_00006855"; Matching_LINC_(GID:SpnScr:Orient:ExExScr)"TCONS_l2_00006855":0.88:S:0.36,"TCONS_l2_00006854":0.09:S:0.18,"TCONS_l2_00006853":0.05:S:0.00,%Highest_Span_Score:Intersect Anti:Sense:Prop Anti:Highest_ExEx_Score,0.88,0,3,0.0,0.36%;	3	0		0	0
chr13	hg19_pseudoYale60	exon	52742092	52742457	0	-	.	chr13	hg19_pseudoYale60	exon	52742092	52742457	0	-	.	gene_id "PGOHUM00000248403"; transcript_id "PGOHUM00000248403"; All_Transcript_IDs_Within_The_Span_of_Gene1:"AL137707","BX648914","AK027536","FW339976"; Matching_mRNA_(GID:SpnScr:Orient:ExExScr)"FW339976":0.01:S:0.03,"AK027536":0.01:S:0.03,"BX648914":0.01:S:0.03,"AL137707":0.00:S:0.01,%Highest_Span_Score:Intersect Anti:Sense:Prop Anti:Highest_ExEx_Score,0.01,0,4,0.0,0.03%;	4	0	gene_id "PGOHUM00000248403"; transcript_id "PGOHUM00000248403";All_Transcript_IDs_Within_The_Span_of_Gene1_and_EST:"AA927307","AA815370","AA783052","AA035456","AA115259","AA700658","AA746955","AA115280","AA010468","AA027071","AA035124","AI140315","AI298880","AI701031","AI991559","AI083502","AI493779","AI703346","AI352013","AI363733","AI017698","AI222151","AI222353","AI193204","AI246478","AI692542…	65	5	gene_id "PGOHUM00000248403"; transcript_id "PGOHUM00000248403"; All_Transcript_IDs_Within_The_Span_of_Gene1:"ENST00000416599.1","ENST00000451298.1"; Matching_LNC_(GID:SpnScr:Orient:ExExScr)"ENSG00000217576.6"_1:0.23:S:0.23,"ENSG00000217576.6":0.23:S:0.23,%Highest_Span_Score:Intersect Anti:Sense:Prop Anti:Highest_ExEx_Score,0.23,0,2,0.0,0.23%;	2	0		0	0
chr13	hg19_pseudoYale60	exon	52745297	52745401	0	-	.	chr13	hg19_pseudoYale60	exon	52745297	52745401	0	-	.	gene_id "PGOHUM00000248404"; transcript_id "PGOHUM00000248404"; All_Transcript_IDs_Within_The_Span_of_Gene1:"AL137707","BX648914","AK027536","AK307345","AK309380","AK307124","FW339976","DQ595213"; Matching_mRNA_(GID:SpnScr:Orient:ExExScr)"DQ595213":0.25:S:0.25,"FW339976":0.00:S:0.09,"AK307124":0.00:S:0.10,"AK309380":0.00:S:0.08,"AK307345":0.00:S:0.11,"AK027536":0.00:S:0.09,"BX648914":0.00:S:0.09,…	8	0	gene_id "PGOHUM00000248404"; transcript_id "PGOHUM00000248404";All_Transcript_IDs_Within_The_Span_of_Gene1_and_EST:"BI089495","DB363826","DA348164","DA274275","DA797555","DB128721"; Matching_EST_(GID:SpnScr:Orient:ExExScr)"DB128721":0.00:S:0.05,"DA797555":0.09:S:0.04,"DA274275":0.01:S:0.16,"DA348164":0.04:S:0.20,"DB363826":0.00:S:0.00,"BI089495":0.01:S:0.03,%Highest_Span_Score:Intersect Anti:Sens…	6	0	gene_id "PGOHUM00000248404"; transcript_id "PGOHUM00000248404"; All_Transcript_IDs_Within_The_Span_of_Gene1:"ENST00000416599.1","ENST00000451298.1"; Matching_LNC_(GID:SpnScr:Orient:ExExScr)"ENSG00000217576.6"_5:0.79:S:0.79,"ENSG00000217576.6"_4:0.79:S:0.79,%Highest_Span_Score:Intersect Anti:Sense:Prop Anti:Highest_ExEx_Score,0.79,0,2,0.0,0.79%;	2	0	Matching_piRNA_(GID:SpnScr:Orient:ExExScr)"DQ595213:0.00:S:0.12,"DQ594531:0.00:S:0.00,"DQ601011:0.00:S:0.00,"DQ570726:0.00:S:0.00,"DQ571430:0.00:A:0.00,"DQ600797:0.00:S:0.00,%Highest_Span_Score:Intersect Anti:Sense:Prop Anti:Highest_ExEx_Score,0.00,1,5,0.2,0.12%	5	1
chr13	hg19_wgEncodeGencodePseudoGeneV17	exon	52749774	52768513	0	-	.	chr13	hg19_wgEncodeGencodePseudoGeneV17	exon	52749774	52768513	0	-	.	gene_id "ENST00000423686.1"; transcript_id "ENST00000423686.1"; All_Transcript_IDs_Within_The_Span_of_Gene1:"AL137707","BX648914","AK027536","AK307345","AK309380","AK307124","FW339976"; Matching_mRNA_(GID:SpnScr:Orient:ExExScr)"FW339976":0.70:S:0.41,"AK307124":0.74:S:0.40,"AK309380":0.74:S:0.45,"AK307345":0.74:S:0.45,"AK027536":0.70:S:0.41,"BX648914":0.70:S:0.50,"AL137707":0.15:S:0.17,%Highest_Sp…	7	0	gene_id "ENST00000423686.1"; transcript_id "ENST00000423686.1";All_Transcript_IDs_Within_The_Span_of_Gene1_and_EST:"AA262844","AW300892","BE047047","BF095132","BG504721","BG980421","BG719925","BG683299","BI089495","BQ278033","BU846086","BU501526","BU181181","BX283326","CA406862","CF136031","CV419255","CV311559","DB363826","DA274275","DA874790","DA819555","DA151935","DA274902","DA279018","DA295935…	69	3	gene_id "ENST00000423686.1"; transcript_id "ENST00000423686.1"; All_Transcript_IDs_Within_The_Span_of_Gene1:"ENST00000416599.1","ENST00000451298.1"; Matching_LNC_(GID:SpnScr:Orient:ExExScr)"ENSG00000217576.6"_14:0.25:S:0.12,"ENSG00000217576.6"_13:0.17:S:0.33,"ENSG00000217576.6"_12:0.01:S:0.17,"ENSG00000217576.6"_11:0.01:S:0.00,"ENSG00000217576.6"_10:0.01:S:0.00,"ENSG00000217576.6"_9:0.00:S:0.17,"…	9	0		0	0
chr13	hg19_pseudoYale60	exon	52803381	52864129	0	-	.	chr13	hg19_pseudoYale60	exon	52803381	52864129	0	-	.	gene_id "PGOHUM00000249945"; transcript_id "PGOHUM00000249945"; All_Transcript_IDs_Within_The_Span_of_Gene1:"AL137707","BC041842","DQ570726_dup1"; Matching_mRNA_(GID:SpnScr:Orient:ExExScr)"DQ570726"_1:0.00:S:0.00,"BC041842":0.30:S:0.23,"AL137707":0.49:S:0.14,%Highest_Span_Score:Intersect Anti:Sense:Prop Anti:Highest_ExEx_Score,0.49,0,3,0.0,0.23%;	3	0	gene_id "PGOHUM00000249945"; transcript_id "PGOHUM00000249945";All_Transcript_IDs_Within_The_Span_of_Gene1_and_EST:"AI418508","BF028298","BI463265","BF888347","CB988379","DB363826","DB450037","DB088111","DN917496","DN913175","DN920165","DN915980","EH321667","HY086887_dup1","HY084444_dup1"; Matching_EST_(GID:SpnScr:Orient:ExExScr)"HY084444"_1:0.01:A:0.00,"HY086887"_1:0.01:A:0.00,"EH321667":0.00:S:…	7	8	gene_id "PGOHUM00000249945"; transcript_id "PGOHUM00000249945"; All_Transcript_IDs_Within_The_Span_of_Gene1:"ENST00000451298.1"; Matching_LNC_(GID:SpnScr:Orient:ExExScr)"ENSG00000217576.6"_15:0.89:S:0.23,%Highest_Span_Score:Intersect Anti:Sense:Prop Anti:Highest_ExEx_Score,0.89,0,1,0.0,0.23%;	1	0		0	0
chr13	hg19_pseudoYale60	exon	53151203	53151391	0	+	.	chr13	hg19_pseudoYale60	exon	53151203	53151391	0	+	.	gene_id "PGOHUM00000248597"; transcript_id "PGOHUM00000248597"; All_Transcript_IDs_Within_The_Span_of_Gene1:"BC041889"; Matching_mRNA_(GID:SpnScr:Orient:ExExScr)"BC041889":0.00:S:0.02,%Highest_Span_Score:Intersect Anti:Sense:Prop Anti:Highest_ExEx_Score,0.00,0,1,0.0,0.02%;	1	0	gene_id "PGOHUM00000248597"; transcript_id "PGOHUM00000248597";All_Transcript_IDs_Within_The_Span_of_Gene1_and_EST:"AV722122","BF028298","BF888347_dup1","BF980244","BP421554","BU561749","CB962050","CB988379_dup1","DA490461","DN920164","DN915979","DN917497","DN913176","DN913175_dup1","DN915980_dup1","DN917496_dup1","DN920165_dup1","DW431279","EH321667_dup1"; Matching_EST_(GID:SpnScr:Orient:ExExScr…	12	7	gene_id "PGOHUM00000248597"; transcript_id "PGOHUM00000248597"; All_Transcript_IDs_Within_The_Span_of_Gene1:"TCONS_l2_00007410","TCONS_l2_00006858","TCONS_l2_00006859","TCONS_l2_00006860"; Matching_LINC_(GID:SpnScr:Orient:ExExScr)"TCONS_l2_00006860":0.05:S:0.05,"TCONS_l2_00006859":0.10:S:0.00,"TCONS_l2_00006858":0.83:S:0.10,"TCONS_l2_00007410":0.56:S:0.13,%Highest_Span_Score:Intersect Anti:Sense:…	4	0		0	0
chr13	hg19_ucscRetroAli5	exon	54690162	54690339	0	+	.	chr13	hg19_ucscRetroAli5	exon	54690162	54690339	0	+	.	gene_id "NM_001171908.1-2"; transcript_id "NM_001171908.1-2"; All_Transcript_IDs_Within_The_Span_of_Gene1:"BC026300"; Matching_mRNA_(GID:SpnScr:Orient:ExExScr)"BC026300":0.01:A:0.06,%Highest_Span_Score:Intersect Anti:Sense:Prop Anti:Highest_ExEx_Score,0.01,1,0,1.0,0.06%;	0	1	gene_id "NM_001171908.1-2"; transcript_id "NM_001171908.1-2";All_Transcript_IDs_Within_The_Span_of_Gene1_and_EST:"AA974235","AI950472","AI968711","AI207136","AI352637","AI969730","AI633857","AW016786","BF223060","BF222890","BF222818","BF666552","BX099318","CN287466","CX166180"; Matching_EST_(GID:SpnScr:Orient:ExExScr)"CX166180":0.01:A:0.00,"CN287466":0.00:A:0.00,"BX099318":0.42:A:0.23,"BF666552":…	0	15	gene_id "NM_001171908.1-2"; transcript_id "NM_001171908.1-2"; All_Transcript_IDs_Within_The_Span_of_Gene1:"ENST00000423442.2"; Matching_LNC_(GID:SpnScr:Orient:ExExScr)"ENSG00000234787.2":0.21:A:0.02,%Highest_Span_Score:Intersect Anti:Sense:Prop Anti:Highest_ExEx_Score,0.21,1,0,1.0,0.02%;	0	1		0	0
chr13	hg19_wgEncodeGencodePseudoGeneV17	exon	64316498	64316945	0	+	.	chr13	hg19_wgEncodeGencodePseudoGeneV17	exon	64316498	64316945	0	+	.	gene_id "ENST00000400303.2"; transcript_id "ENST00000400303.2"; All_Transcript_IDs_Within_The_Span_of_Gene1:"AK097469","AK097490","AK097573","AL137719"; Matching_mRNA_(GID:SpnScr:Orient:ExExScr)"AL137719":0.03:S:0.03,"AK097573":0.02:S:0.11,"AK097490":0.01:S:0.07,"AK097469":0.02:S:0.07,%Highest_Span_Score:Intersect Anti:Sense:Prop Anti:Highest_ExEx_Score,0.03,0,4,0.0,0.11%;	4	0	gene_id "ENST00000400303.2"; transcript_id "ENST00000400303.2";All_Transcript_IDs_Within_The_Span_of_Gene1_and_EST:"AA459867","AA813453","AA970044","AA383629","AI799130","AI017096","AI220229","BI825317","DB337139","DB336964","DB337617","DB336677"; Matching_EST_(GID:SpnScr:Orient:ExExScr)"DB336677":0.10:S:0.10,"DB337617":0.04:S:0.11,"DB336964":0.04:S:0.14,"DB337139":0.02:S:0.06,"BI825317":0.02:S:0…	11	1	gene_id "ENST00000400303.2"; transcript_id "ENST00000400303.2"; All_Transcript_IDs_Within_The_Span_of_Gene1:"TCONS_l2_00007419","TCONS_l2_00006888","TCONS_l2_00006889","TCONS_l2_00006887","TCONS_l2_00006890"; Matching_LINC_(GID:SpnScr:Orient:ExExScr)"TCONS_l2_00006890":0.17:S:0.26,"TCONS_l2_00006887":0.09:S:0.24,"TCONS_l2_00006889":0.03:S:0.00,"TCONS_l2_00006888":0.03:S:0.00,"TCONS_l2_00007419":0…	5	0		0	0
chr13	hg19_wgEncodeGencodePseudoGeneV17	exon	64411166	64411589	0	+	.	chr13	hg19_wgEncodeGencodePseudoGeneV17	exon	64411166	64411589	0	+	.	gene_id "ENST00000400311.2"; transcript_id "ENST00000400311.2"; All_Transcript_IDs_Within_The_Span_of_Gene1:"AK127969","AK098560","AL137719_dup1"; Matching_mRNA_(GID:SpnScr:Orient:ExExScr)"AL137719"_1:0.08:A:0.05,"AK098560":0.03:A:0.00,"AK127969":0.03:A:0.00,%Highest_Span_Score:Intersect Anti:Sense:Prop Anti:Highest_ExEx_Score,0.08,3,0,1.0,0.05%;	0	3	gene_id "ENST00000400311.2"; transcript_id "ENST00000400311.2";All_Transcript_IDs_Within_The_Span_of_Gene1_and_EST:"AA707468","AW016443","BX282403","DB336409"; Matching_EST_(GID:SpnScr:Orient:ExExScr)"DB336409":0.04:A:0.00,"BX282403":0.00:A:0.02,"AW016443":0.03:A:0.12,"AA707468":0.03:A:0.09,%Highest_Span_Score:Intersect Anti:Sense:Prop Anti:Highest_ExEx_Score,0.04,4,0,1.0,0.12%;	0	4	gene_id "ENST00000400311.2"; transcript_id "ENST00000400311.2"; All_Transcript_IDs_Within_The_Span_of_Gene1:"TCONS_l2_00007235","TCONS_l2_00007234","TCONS_l2_00007233","TCONS_l2_00007567","TCONS_l2_00007238","TCONS_l2_00007237","TCONS_l2_00007236","TCONS_l2_00006891","TCONS_l2_00007240","TCONS_l2_00007239"; Matching_LINC_(GID:SpnScr:Orient:ExExScr)"TCONS_l2_00007239":0.09:A:0.19,"TCONS_l2_0000724…	1	9		0	0
chr13	hg19_ucscRetroAli5	exon	97600176	97601227	0	-	.	chr13	hg19_ucscRetroAli5	exon	97600176	97601227	0	-	.	gene_id "NM_003324.4-4"; transcript_id "NM_003324.4-4"; All_Transcript_IDs_Within_The_Span_of_Gene1:"DQ597834","BC029533","BC065840","DQ583891","DQ598655","DQ579589","DQ584705","DQ593050","DQ581114","DQ570582","DQ574189"; Matching_mRNA_(GID:SpnScr:Orient:ExExScr)"DQ574189":0.03:A:0.01,"DQ570582":0.03:A:0.01,"DQ581114":0.03:A:0.01,"DQ593050":0.03:S:0.00,"DQ584705":0.03:S:0.05,"DQ579589":0.03:A:0.0…	4	7	gene_id "NM_003324.4-4"; transcript_id "NM_003324.4-4";All_Transcript_IDs_Within_The_Span_of_Gene1_and_EST:"BI827128","BI559970","BU570886","CD360088","DA939673","DB086395","DB090885","DB058024","DB021098","DB469121","DB053828","DB045121","DB035176"; Matching_EST_(GID:SpnScr:Orient:ExExScr)"DB035176":0.31:S:0.08,"DB045121":0.31:A:0.08,"DB053828":0.29:S:0.07,"DB469121":0.01:A:0.01,"DB021098":0.00:…	7	6	gene_id "NM_003324.4-4"; transcript_id "NM_003324.4-4"; All_Transcript_IDs_Within_The_Span_of_Gene1:"ENST00000442322.1"; Matching_LNC_(GID:SpnScr:Orient:ExExScr)"ENSG00000243300.1":0.17:S:0.02,%Highest_Span_Score:Intersect Anti:Sense:Prop Anti:Highest_ExEx_Score,0.17,0,1,0.0,0.02%;	1	0	Matching_piRNA_(GID:SpnScr:Orient:ExExScr)"DQ583891:0.02:S:0.00,"DQ593050:0.03:S:0.00,"DQ584705:0.03:S:0.05,"DQ579589:0.03:A:0.05,"DQ574189:0.03:A:0.01,"DQ570582:0.03:A:0.01,"DQ581114:0.03:A:0.01,"DQ598655:0.03:A:0.01,"DQ597834:0.03:S:0.01,%Highest_Span_Score:Intersect Anti:Sense:Prop Anti:Highest_ExEx_Score,0.03,5,4,0.6,0.05%	4	5
chr13	hg19_pseudoYale60	exon	103547621	103547962	0	+	.	chr13	hg19_pseudoYale60	exon	103547621	103547962	0	+	.	gene_id "PGOHUM00000248678"; transcript_id "PGOHUM00000248678"; All_Transcript_IDs_Within_The_Span_of_Gene1:"AK096424"; Matching_mRNA_(GID:SpnScr:Orient:ExExScr)"AK096424":0.02:S:0.10,%Highest_Span_Score:Intersect Anti:Sense:Prop Anti:Highest_ExEx_Score,0.02,0,1,0.0,0.10%;	1	0	gene_id "PGOHUM00000248678"; transcript_id "PGOHUM00000248678";All_Transcript_IDs_Within_The_Span_of_Gene1_and_EST:"BG183081","DB325414"; Matching_EST_(GID:SpnScr:Orient:ExExScr)"DB325414":0.12:S:0.07,"BG183081":0.02:A:0.01,%Highest_Span_Score:Intersect Anti:Sense:Prop Anti:Highest_ExEx_Score,0.12,1,1,0.5,0.07%;	1	1	gene_id "PGOHUM00000248678"; transcript_id "PGOHUM00000248678"; All_Transcript_IDs_Within_The_Span_of_Gene1:"TCONS_l2_00007458"; Matching_LINC_(GID:SpnScr:Orient:ExExScr)"TCONS_l2_00007458":0.02:S:0.11,%Highest_Span_Score:Intersect Anti:Sense:Prop Anti:Highest_ExEx_Score,0.02,0,1,0.0,0.11%;	1	0		0	0
chr14	hg19_pseudoYale60	exon	19605906	19606189	0	+	.	chr14	hg19_pseudoYale60	exon	19605906	19606189	0	+	.	gene_id "PGOHUM00000248010"; transcript_id "PGOHUM00000248010"; All_Transcript_IDs_Within_The_Span_of_Gene1:"BC156489","BC172559","AY338954"; Matching_mRNA_(GID:SpnScr:Orient:ExExScr)"AY338954":0.01:S:0.02,"BC172559":0.00:S:0.00,"BC156489":0.00:S:0.00,%Highest_Span_Score:Intersect Anti:Sense:Prop Anti:Highest_ExEx_Score,0.01,0,3,0.0,0.02%;	3	0	gene_id "PGOHUM00000248010"; transcript_id "PGOHUM00000248010";All_Transcript_IDs_Within_The_Span_of_Gene1_and_EST:"AL704759","BX509254","CD000632"; Matching_EST_(GID:SpnScr:Orient:ExExScr)"CD000632":0.00:S:0.00,"BX509254":0.41:S:0.25,"AL704759":0.45:S:0.06,%Highest_Span_Score:Intersect Anti:Sense:Prop Anti:Highest_ExEx_Score,0.45,0,3,0.0,0.25%;	3	0	gene_id "PGOHUM00000248010"; transcript_id "PGOHUM00000248010"; All_Transcript_IDs_Within_The_Span_of_Gene1:"TCONS_l2_00007612","TCONS_l2_00007611","TCONS_l2_00008288"; Matching_LINC_(GID:SpnScr:Orient:ExExScr)"TCONS_l2_00008288":0.01:S:0.06,"TCONS_l2_00007611":0.02:S:0.06,"TCONS_l2_00007612":0.02:S:0.09,%Highest_Span_Score:Intersect Anti:Sense:Prop Anti:Highest_ExEx_Score,0.02,0,3,0.0,0.09%;	3	0		0	0
chr14	hg19_ucscRetroAli5	exon	19649942	19650127	0	+	.	chr14	hg19_ucscRetroAli5	exon	19649942	19650127	0	+	.	gene_id "NR_015352.1-5"; transcript_id "NR_015352.1-5"; All_Transcript_IDs_Within_The_Span_of_Gene1:"BC156489","BC172559","AK022914_dup1","BX248778_dup1","BC016035_dup1"; Matching_mRNA_(GID:SpnScr:Orient:ExExScr)"BC016035"_1:0.00:S:0.07,"BX248778"_1:0.00:S:0.06,"AK022914"_1:0.00:S:0.06,"BC172559":0.00:S:0.00,"BC156489":0.00:S:0.00,%Highest_Span_Score:Intersect Anti:Sense:Prop Anti:Highest_ExEx_Sc…	5	0	gene_id "NR_015352.1-5"; transcript_id "NR_015352.1-5";All_Transcript_IDs_Within_The_Span_of_Gene1_and_EST:"AU128438","AL353967","AA018892","BU617657","BG500292","BG941273","BU928872","BU625611","BX325470","BX345031","BX349803","BX363045","BE737970","BG765936","BE739366","BF376030","BF508985","BF677217","BF699105","BE622117","BF686525","BI857117","BX098092","BI465223","BM473371","BQ231310","BX403…	79	2	gene_id "NR_015352.1-5"; transcript_id "NR_015352.1-5"; All_Transcript_IDs_Within_The_Span_of_Gene1:"ENST00000432001.1","ENST00000547220.1","ENST00000412017.1","ENST00000441500.1","ENST00000418499.3","ENST00000553119.1","ENST00000549484.1","ENST00000548475.1","ENST00000431094.2","ENST00000438128.1","ENST00000551881.2"; Matching_LNC_(GID:SpnScr:Orient:ExExScr)"ENSG00000225210.5"_10:0.06:S:0.04,"EN…	11	0		0	0
chr14	hg19_wgEncodeGencodePseudoGeneV17	exon	19691780	19692374	0	+	.	chr14	hg19_wgEncodeGencodePseudoGeneV17	exon	19691780	19692374	0	+	.	gene_id "ENST00000550588.3"; transcript_id "ENST00000550588.3"; All_Transcript_IDs_Within_The_Span_of_Gene1:"BC156489","BC172559","AK022914_dup1","BC016035_dup1","AK001536"; Matching_mRNA_(GID:SpnScr:Orient:ExExScr)"AK001536":0.24:S:0.12,"BC016035"_1:0.01:S:0.00,"AK022914"_1:0.01:S:0.05,"BC172559":0.00:S:0.00,"BC156489":0.00:S:0.00,%Highest_Span_Score:Intersect Anti:Sense:Prop Anti:Highest_ExEx_S…	5	0	gene_id "ENST00000550588.3"; transcript_id "ENST00000550588.3";All_Transcript_IDs_Within_The_Span_of_Gene1_and_EST:"AA878424","AA829042","AU129877","AA191092","AU150719","BU928872","BE739366","BE622117","BE890083","BE738570","BE739607","BU175053","BQ945800","BI862088","BM460132","BI256542","BI222283","BE887303","BI090767","BQ424744","BG750710","BQ070494","BM790296","CD000632","CA442937","CD703978…	32	0	gene_id "ENST00000550588.3"; transcript_id "ENST00000550588.3"; All_Transcript_IDs_Within_The_Span_of_Gene1:"ENST00000432001.1","ENST00000441500.1","ENST00000431094.2"; Matching_LNC_(GID:SpnScr:Orient:ExExScr)"ENSG00000225210.5"_61:0.16:S:0.16,"ENSG00000225210.5"_60:0.38:S:0.38,"ENSG00000225210.5"_59:0.06:S:0.06,%Highest_Span_Score:Intersect Anti:Sense:Prop Anti:Highest_ExEx_Score,0.38,0,3,0.0,0.…	3	0		0	0
chr14	hg19_pseudoYale60	exon	19718326	19718621	0	+	.	chr14	hg19_pseudoYale60	exon	19718326	19718621	0	+	.	gene_id "PGOHUM00000248012"; transcript_id "PGOHUM00000248012"; All_Transcript_IDs_Within_The_Span_of_Gene1:"BC156489","BC172559","BC016035_dup1"; Matching_mRNA_(GID:SpnScr:Orient:ExExScr)"BC016035"_1:0.00:S:0.06,"BC172559":0.00:S:0.00,"BC156489":0.00:S:0.00,%Highest_Span_Score:Intersect Anti:Sense:Prop Anti:Highest_ExEx_Score,0.00,0,3,0.0,0.06%;	3	0	gene_id "PGOHUM00000248012"; transcript_id "PGOHUM00000248012";All_Transcript_IDs_Within_The_Span_of_Gene1_and_EST:"AA878424","AA829042","AI262123","AI276309","AI041312","AI859005","AI744280","AI538984","AW974048","AA557373","BE739366","BE622117","BE738570","BE739607","BU634155","BE410201","BI462229","BP394556","BX116205","BU584374","BU584375","BF247408","BX479077","BF956403","CD000632","CA442937…	28	6	gene_id "PGOHUM00000248012"; transcript_id "PGOHUM00000248012"; All_Transcript_IDs_Within_The_Span_of_Gene1:"ENST00000553119.1","ENST00000551932.1"; Matching_LNC_(GID:SpnScr:Orient:ExExScr)"ENSG00000257310.1":0.06:A:0.02,"ENSG00000225210.5"_62:0.01:S:0.27,%Highest_Span_Score:Intersect Anti:Sense:Prop Anti:Highest_ExEx_Score,0.06,1,1,0.5,0.27%;	1	1		0	0
chr14	hg19_wgEncodeGencodePseudoGeneV17	exon	19854816	19855864	0	+	.	chr14	hg19_wgEncodeGencodePseudoGeneV17	exon	19854816	19855864	0	+	.	gene_id "ENST00000550868.3"; transcript_id "ENST00000550868.3"; All_Transcript_IDs_Within_The_Span_of_Gene1:"BC156489","BC172559","BC016035"; Matching_mRNA_(GID:SpnScr:Orient:ExExScr)"BC016035":0.01:A:0.07,"BC172559":0.00:S:0.00,"BC156489":0.00:S:0.00,%Highest_Span_Score:Intersect Anti:Sense:Prop Anti:Highest_ExEx_Score,0.01,1,2,0.3,0.07%;	2	1	gene_id "ENST00000550868.3"; transcript_id "ENST00000550868.3";All_Transcript_IDs_Within_The_Span_of_Gene1_and_EST:"AA878424","AA829042","AI859005_dup1","BM040785","BE410201_dup1","DB096751"; Matching_EST_(GID:SpnScr:Orient:ExExScr)"DB096751":0.02:S:0.00,"BE410201"_1:0.02:A:0.00,"BM040785":0.38:A:0.05,"AI859005"_1:0.10:A:0.02,"AA829042":0.01:S:0.00,"AA878424":0.01:S:0.00,%Highest_Span_Score:Inter…	3	3	gene_id "ENST00000550868.3"; transcript_id "ENST00000550868.3"; All_Transcript_IDs_Within_The_Span_of_Gene1:"ENST00000548109.1","ENST00000551334.1"; Matching_LNC_(GID:SpnScr:Orient:ExExScr)"ENSG00000244306.5":0.35:A:0.35,"ENSG00000258188.1":0.02:S:0.00,%Highest_Span_Score:Intersect Anti:Sense:Prop Anti:Highest_ExEx_Score,0.35,1,1,0.5,0.35%;	1	1		0	0
chr14	hg19_ucscRetroAli5	exon	19856338	19856379	0	+	.	chr14	hg19_ucscRetroAli5	exon	19856338	19856379	0	+	.	gene_id "NM_001128916.1-3"; transcript_id "NM_001128916.1-3"; All_Transcript_IDs_Within_The_Span_of_Gene1:"BC156489","BC172559","BC016035"; Matching_mRNA_(GID:SpnScr:Orient:ExExScr)"BC016035":0.00:A:0.04,"BC172559":0.00:S:0.00,"BC156489":0.00:S:0.00,%Highest_Span_Score:Intersect Anti:Sense:Prop Anti:Highest_ExEx_Score,0.00,1,2,0.3,0.04%;	2	1	gene_id "NM_001128916.1-3"; transcript_id "NM_001128916.1-3";All_Transcript_IDs_Within_The_Span_of_Gene1_and_EST:"AA878424","AA829042","BE410201_dup1","DB096751"; Matching_EST_(GID:SpnScr:Orient:ExExScr)"DB096751":0.00:S:0.00,"BE410201"_1:0.05:A:0.01,"AA829042":0.00:S:0.00,"AA878424":0.00:S:0.00,%Highest_Span_Score:Intersect Anti:Sense:Prop Anti:Highest_ExEx_Score,0.05,1,3,0.3,0.01%;	3	1	gene_id "NM_001128916.1-3"; transcript_id "NM_001128916.1-3"; All_Transcript_IDs_Within_The_Span_of_Gene1:"ENST00000548109.1","ENST00000551334.1"; Matching_LNC_(GID:SpnScr:Orient:ExExScr)"ENSG00000244306.5":0.56:A:0.56,"ENSG00000258188.1":0.03:S:0.00,%Highest_Span_Score:Intersect Anti:Sense:Prop Anti:Highest_ExEx_Score,0.56,1,1,0.5,0.56%;	1	1		0	0
chr14	hg19_wgEncodeGencodePseudoGeneV17	exon	19856858	19857070	0	-	.	chr14	hg19_wgEncodeGencodePseudoGeneV17	exon	19856858	19857070	0	-	.	gene_id "ENST00000548443.2"; transcript_id "ENST00000548443.2"; All_Transcript_IDs_Within_The_Span_of_Gene1:"BC156489","BC172559","BC016035"; Matching_mRNA_(GID:SpnScr:Orient:ExExScr)"BC016035":0.00:S:0.04,"BC172559":0.00:A:0.00,"BC156489":0.00:A:0.00,%Highest_Span_Score:Intersect Anti:Sense:Prop Anti:Highest_ExEx_Score,0.00,2,1,0.7,0.04%;	1	2	gene_id "ENST00000548443.2"; transcript_id "ENST00000548443.2";All_Transcript_IDs_Within_The_Span_of_Gene1_and_EST:"AA878424","AA829042","AI694342","BU754227","BU752973","BE217841","BE218004","BE622117_dup1","BG185242","DB096751","DW466887","DN916890","EC484157_dup1","HY269711_dup1","HY275506_dup1"; Matching_EST_(GID:SpnScr:Orient:ExExScr)"HY275506"_1:0.02:S:0.02,"HY269711"_1:0.02:S:0.02,"EC48415…	10	5	gene_id "ENST00000548443.2"; transcript_id "ENST00000548443.2"; All_Transcript_IDs_Within_The_Span_of_Gene1:"ENST00000548109.1","ENST00000551334.1"; Matching_LNC_(GID:SpnScr:Orient:ExExScr)"ENSG00000244306.5":0.12:S:0.02,"ENSG00000258188.1":0.51:A:0.00,%Highest_Span_Score:Intersect Anti:Sense:Prop Anti:Highest_ExEx_Score,0.51,1,1,0.5,0.02%;	1	1		0	0
chr14	hg19_wgEncodeGencodePseudoGeneV17	exon	19882993	19883606	0	-	.	chr14	hg19_wgEncodeGencodePseudoGeneV17	exon	19882993	19883606	0	-	.	gene_id "ENST00000550323.1"; transcript_id "ENST00000550323.1"; All_Transcript_IDs_Within_The_Span_of_Gene1:"BC156489","BC172559","BC041856","AK022914","AK056135","BC016035","AK001536_dup1"; Matching_mRNA_(GID:SpnScr:Orient:ExExScr)"AK001536"_1:0.25:S:0.17,"BC016035":0.01:S:0.00,"AK056135":0.01:S:0.06,"AK022914":0.01:S:0.05,"BC041856":0.01:S:0.08,"BC172559":0.00:A:0.00,"BC156489":0.00:A:0.00,%Hig…	5	2	gene_id "ENST00000550323.1"; transcript_id "ENST00000550323.1";All_Transcript_IDs_Within_The_Span_of_Gene1_and_EST:"AA878424","AA829042","AU150719_dup1","AA191092_dup1","AU129877_dup1","BE622117_dup1","BU928872_dup1","BQ424744_dup1","BG750710_dup1","BM460132_dup1","BM790296_dup1","BI090767_dup1","BE887303_dup1","BI256542_dup1","BM474813","BI222283_dup1","BI862088_dup1","BQ945800_dup1","BE890083_d…	29	3	gene_id "ENST00000550323.1"; transcript_id "ENST00000550323.1"; All_Transcript_IDs_Within_The_Span_of_Gene1:"ENST00000552602.1","ENST00000455088.2","ENST00000549813.1"; Matching_LNC_(GID:SpnScr:Orient:ExExScr)"ENSG00000244306.5"_5:0.01:S:0.01,"ENSG00000244306.5"_4:0.39:S:0.39,"ENSG00000244306.5"_2:0.15:S:0.15,%Highest_Span_Score:Intersect Anti:Sense:Prop Anti:Highest_ExEx_Score,0.39,0,3,0.0,0.39%;	3	0		0	0
chr14	hg19_pseudoYale60	exon	19889616	19890244	0	-	.	chr14	hg19_pseudoYale60	exon	19889616	19890244	0	-	.	gene_id "PGOHUM00000247717"; transcript_id "PGOHUM00000247717"; All_Transcript_IDs_Within_The_Span_of_Gene1:"BC156489","BC172559","BC041856","AK022914","AK056135","BC016035","AK096951"; Matching_mRNA_(GID:SpnScr:Orient:ExExScr)"AK096951":0.19:S:0.10,"BC016035":0.01:S:0.00,"AK056135":0.01:S:0.00,"AK022914":0.01:S:0.00,"BC041856":0.01:S:0.00,"BC172559":0.00:A:0.00,"BC156489":0.00:A:0.00,%Highest_Sp…	5	2	gene_id "PGOHUM00000247717"; transcript_id "PGOHUM00000247717";All_Transcript_IDs_Within_The_Span_of_Gene1_and_EST:"AW812945_dup1","AW581996_dup1","AW139736_dup1","AI636495_dup1","AI538949","AI963665","AA593659","AI201693","AA527145","BE622117_dup1","BU928872_dup1","BE890083_dup1","BM557459","BI465223_dup1","BM468657_dup1","BF317209","BF207368","BF206241","BG117935","CB956278","DN916890","DA81191…	25	4	gene_id "PGOHUM00000247717"; transcript_id "PGOHUM00000247717"; All_Transcript_IDs_Within_The_Span_of_Gene1:"ENST00000551908.1"; Matching_LNC_(GID:SpnScr:Orient:ExExScr)"ENSG00000215394.4":0.01:A:0.01,%Highest_Span_Score:Intersect Anti:Sense:Prop Anti:Highest_ExEx_Score,0.01,1,0,1.0,0.01%;	0	1		0	0
chr14	hg19_ucscRetroAli5	exon	19925239	19925424	0	-	.	chr14	hg19_ucscRetroAli5	exon	19925239	19925424	0	-	.	gene_id "NR_015352.1-6"; transcript_id "NR_015352.1-6"; All_Transcript_IDs_Within_The_Span_of_Gene1:"BC156489","BC172559","BC041856","AK022914","AK056135","BX248778","BC016035"; Matching_mRNA_(GID:SpnScr:Orient:ExExScr)"BC016035":0.00:S:0.07,"BX248778":0.00:S:0.06,"AK056135":0.00:S:0.07,"AK022914":0.00:S:0.06,"BC041856":0.00:S:0.07,"BC172559":0.00:A:0.00,"BC156489":0.00:A:0.00,%Highest_Span_Score…	5	2	gene_id "NR_015352.1-6"; transcript_id "NR_015352.1-6";All_Transcript_IDs_Within_The_Span_of_Gene1_and_EST:"AU128438_dup1","AA018892_dup1","AL353967_dup1","BE622117_dup1","BU928872_dup1","BE890083_dup1","BM557459","BI465223_dup1","BF317209","BF207368","BF206241","BX363045_dup1","BX349803_dup1","BM473371_dup1","BU189162_dup1","BF699105_dup1","BX352821","BQ231310_dup1","BX403081_dup1","BX345031_dup…	69	2	gene_id "NR_015352.1-6"; transcript_id "NR_015352.1-6"; All_Transcript_IDs_Within_The_Span_of_Gene1:"ENST00000549813.1","ENST00000400192.4","ENST00000552602.1","ENST00000549065.1","ENST00000551334.1","ENST00000547285.1","ENST00000546382.1","ENST00000455088.2","ENST00000547648.1","ENST00000553153.1","ENST00000548903.1"; Matching_LNC_(GID:SpnScr:Orient:ExExScr)"ENSG00000244306.5"_66:0.13:S:0.08,"EN…	11	0		0	0
chr14	hg19_wgEncodeGencodePseudoGeneV17	exon	20151649	20151836	0	-	.	chr14	hg19_wgEncodeGencodePseudoGeneV17	exon	20151649	20151836	0	-	.	gene_id "ENST00000548456.1"; transcript_id "ENST00000548456.1"; All_Transcript_IDs_Within_The_Span_of_Gene1:"BC015119_dup1"; Matching_mRNA_(GID:SpnScr:Orient:ExExScr)"BC015119"_1:0.06:A:0.04,%Highest_Span_Score:Intersect Anti:Sense:Prop Anti:Highest_ExEx_Score,0.06,1,0,1.0,0.04%;	0	1	gene_id "ENST00000548456.1"; transcript_id "ENST00000548456.1";All_Transcript_IDs_Within_The_Span_of_Gene1_and_EST:"BE973696","CD514895"; Matching_EST_(GID:SpnScr:Orient:ExExScr)"CD514895":0.09:A:0.01,"BE973696":0.08:A:0.05,%Highest_Span_Score:Intersect Anti:Sense:Prop Anti:Highest_ExEx_Score,0.09,2,0,1.0,0.05%;	0	2	gene_id "ENST00000548456.1"; transcript_id "ENST00000548456.1"; All_Transcript_IDs_Within_The_Span_of_Gene1:"ENST00000555580.1","ENST00000547175.1"; Matching_LNC_(GID:SpnScr:Orient:ExExScr)"ENSG00000257395.1":0.08:A:0.02,"ENSG00000259069.1":0.07:S:0.00,%Highest_Span_Score:Intersect Anti:Sense:Prop Anti:Highest_ExEx_Score,0.08,1,1,0.5,0.02%;	1	1		0	0
chr14	hg19_ucscRetroAli5	exon	21584569	21584822	0	+	.	chr14	hg19_ucscRetroAli5	exon	21584569	21584822	0	+	.	gene_id "NM_002489.3-165"; transcript_id "NM_002489.3-165"; All_Transcript_IDs_Within_The_Span_of_Gene1:"BC031469"; Matching_mRNA_(GID:SpnScr:Orient:ExExScr)"BC031469":0.03:S:0.35,%Highest_Span_Score:Intersect Anti:Sense:Prop Anti:Highest_ExEx_Score,0.03,0,1,0.0,0.35%;	1	0	gene_id "NM_002489.3-165"; transcript_id "NM_002489.3-165";All_Transcript_IDs_Within_The_Span_of_Gene1_and_EST:"BE787863","CV024963"; Matching_EST_(GID:SpnScr:Orient:ExExScr)"CV024963":0.32:S:0.19,"BE787863":0.03:S:0.35,%Highest_Span_Score:Intersect Anti:Sense:Prop Anti:Highest_ExEx_Score,0.32,0,2,0.0,0.35%;	2	0	gene_id "NM_002489.3-165"; transcript_id "NM_002489.3-165"; All_Transcript_IDs_Within_The_Span_of_Gene1:"ENST00000320322.2"; Matching_LNC_(GID:SpnScr:Orient:ExExScr)"ENSG00000178107.2":0.03:S:0.35,%Highest_Span_Score:Intersect Anti:Sense:Prop Anti:Highest_ExEx_Score,0.03,0,1,0.0,0.35%;	1	0		0	0
chr14	hg19_pseudoYale60	exon	36289044	36289425	0	+	.	chr14	hg19_pseudoYale60	exon	36289044	36289425	0	+	.	gene_id "PGOHUM00000248136"; transcript_id "PGOHUM00000248136"; All_Transcript_IDs_Within_The_Span_of_Gene1:"AK123575"; Matching_mRNA_(GID:SpnScr:Orient:ExExScr)"AK123575":0.05:A:0.14,%Highest_Span_Score:Intersect Anti:Sense:Prop Anti:Highest_ExEx_Score,0.05,1,0,1.0,0.14%;	0	1	gene_id "PGOHUM00000248136"; transcript_id "PGOHUM00000248136";All_Transcript_IDs_Within_The_Span_of_Gene1_and_EST:"DA456091","EH321806","FN137130"; Matching_EST_(GID:SpnScr:Orient:ExExScr)"FN137130":0.26:S:0.01,"EH321806":0.11:A:0.11,"DA456091":0.01:A:0.12,%Highest_Span_Score:Intersect Anti:Sense:Prop Anti:Highest_ExEx_Score,0.26,2,1,0.7,0.12%;	1	2	gene_id "PGOHUM00000248136"; transcript_id "PGOHUM00000248136"; All_Transcript_IDs_Within_The_Span_of_Gene1:"ENST00000555918.1"; Matching_LNC_(GID:SpnScr:Orient:ExExScr)"ENSG00000258938.1":0.05:A:0.14,%Highest_Span_Score:Intersect Anti:Sense:Prop Anti:Highest_ExEx_Score,0.05,1,0,1.0,0.14%;	0	1		0	0
chr14	hg19_pseudoYale60	exon	39304593	39305006	0	+	.	chr14	hg19_pseudoYale60	exon	39304593	39305006	0	+	.	gene_id "PGOHUM00000248141"; transcript_id "PGOHUM00000248141"; All_Transcript_IDs_Within_The_Span_of_Gene1:"BC035119","AK125018","AK127318","BC113646","BC113672"; Matching_mRNA_(GID:SpnScr:Orient:ExExScr)"BC113672":0.47:A:0.08,"BC113646":0.47:A:0.12,"AK127318":0.00:A:0.01,"AK125018":0.00:A:0.01,"BC035119":0.00:A:0.01,%Highest_Span_Score:Intersect Anti:Sense:Prop Anti:Highest_ExEx_Score,0.47,5,0,…	0	5	gene_id "PGOHUM00000248141"; transcript_id "PGOHUM00000248141";All_Transcript_IDs_Within_The_Span_of_Gene1_and_EST:"BG475063","BU161611","DB543932","DB333494"; Matching_EST_(GID:SpnScr:Orient:ExExScr)"DB333494":0.00:A:0.04,"DB543932":0.00:S:0.14,"BU161611":0.55:A:0.02,"BG475063":0.01:A:0.03,%Highest_Span_Score:Intersect Anti:Sense:Prop Anti:Highest_ExEx_Score,0.55,3,1,0.8,0.14%;	1	3	gene_id "PGOHUM00000248141"; transcript_id "PGOHUM00000248141"; All_Transcript_IDs_Within_The_Span_of_Gene1:"ENST00000553932.1","ENST00000554732.1","ENST00000557440.1"; Matching_LNC_(GID:SpnScr:Orient:ExExScr)"ENSG00000259070.1"_11:0.04:A:0.04,"ENSG00000259070.1"_10:0.04:A:0.04,"ENSG00000259070.1"_9:0.13:A:0.03,"ENSG00000259070.1"_8:0.00:A:0.00,"ENSG00000259070.1"_7:0.00:A:0.00,%Highest_Span_Scor…	0	5		0	0
chr14	hg19_ucscRetroAli5	exon	58752213	58752484	0	+	.	chr14	hg19_ucscRetroAli5	exon	58752213	58752484	0	+	.	gene_id "BC067732.1-26"; transcript_id "BC067732.1-26"; All_Transcript_IDs_Within_The_Span_of_Gene1:"AK297601","BC034618","CR627086","AK055868","BC104152","BC106880","BC104151","BC112973","BC112974"; Matching_mRNA_(GID:SpnScr:Orient:ExExScr)"BC112974":0.00:A:0.14,"BC112973":0.00:A:0.23,"BC104151":0.00:A:0.17,"BC106880":0.00:S:0.22,"BC104152":0.00:A:0.22,"AK055868":0.01:A:0.00,"CR627086":0.01:A:0.…	1	8	gene_id "BC067732.1-26"; transcript_id "BC067732.1-26";All_Transcript_IDs_Within_The_Span_of_Gene1_and_EST:"AA205852","AA205844","AI354705","AV703315","AW052035","AA205854","AA432138","AA026741","AI609487","AI609494","AA101964","AA243696","AI823308","AI767622","AW195341","AV713064","AI651069","AA232994","AA099631","AI004513","AI004514","BM557104","BX407770","BX460997","BQ225443","BX453101","BG758…	5	50	gene_id "BC067732.1-26"; transcript_id "BC067732.1-26"; All_Transcript_IDs_Within_The_Span_of_Gene1:"ENST00000557412.1","ENST00000554360.1","ENST00000554378.1","ENST00000551597.2","ENST00000555037.1"; Matching_LNC_(GID:SpnScr:Orient:ExExScr)"ENSG00000257621.3"_19:0.02:A:0.06,"ENSG00000257621.3"_18:0.02:A:0.06,"ENSG00000257621.3"_17:0.15:A:0.06,"ENSG00000257621.3"_16:0.15:A:0.06,"ENSG00000257621.3…	0	5		0	0
chr14	hg19_wgEncodeGencodePseudoGeneV17	exon	70935877	70937825	0	-	.	chr14	hg19_wgEncodeGencodePseudoGeneV17	exon	70935877	70937825	0	-	.	gene_id "ENST00000320746.5"; transcript_id "ENST00000320746.5"; All_Transcript_IDs_Within_The_Span_of_Gene1:"BC047939"; Matching_mRNA_(GID:SpnScr:Orient:ExExScr)"BC047939":0.13:S:0.36,%Highest_Span_Score:Intersect Anti:Sense:Prop Anti:Highest_ExEx_Score,0.13,0,1,0.0,0.36%;	1	0	gene_id "ENST00000320746.5"; transcript_id "ENST00000320746.5";All_Transcript_IDs_Within_The_Span_of_Gene1_and_EST:"BI829340","CA390463","DA461265","DB298722","EB388161","HY047630"; Matching_EST_(GID:SpnScr:Orient:ExExScr)"HY047630":0.02:S:0.00,"EB388161":0.28:S:0.27,"DB298722":0.07:S:0.07,"DA461265":0.02:S:0.00,"CA390463":0.22:A:0.23,"BI829340":0.00:S:0.00,%Highest_Span_Score:Intersect Anti:Sens…	5	1	gene_id "ENST00000320746.5"; transcript_id "ENST00000320746.5"; All_Transcript_IDs_Within_The_Span_of_Gene1:"ENST00000556646.1","ENST00000556964.1"; Matching_LNC_(GID:SpnScr:Orient:ExExScr)"ENSG00000259158.1":0.13:S:0.36,"ENSG00000257759.2":0.02:S:0.00,%Highest_Span_Score:Intersect Anti:Sense:Prop Anti:Highest_ExEx_Score,0.13,0,2,0.0,0.36%;	2	0		0	0
chr14	hg19_ucscRetroAli5	exon	73958676	73959088	0	+	.	chr14	hg19_ucscRetroAli5	exon	73958676	73959088	0	+	.	gene_id "NM_001042533.2-2"; transcript_id "NM_001042533.2-2"; All_Transcript_IDs_Within_The_Span_of_Gene1:"AK302564","BC047590","AK093515","AX748177","GU727638","AK299994","AK025455","BC011350","AY390535","BC071954"; Matching_mRNA_(GID:SpnScr:Orient:ExExScr)"BC071954":0.17:S:0.08,"AY390535":0.17:S:0.08,"BC011350":0.17:S:0.08,"AK025455":0.17:S:0.08,"AK299994":0.17:S:0.07,"GU727638":0.01:A:0.00,"AX…	5	5	gene_id "NM_001042533.2-2"; transcript_id "NM_001042533.2-2";All_Transcript_IDs_Within_The_Span_of_Gene1_and_EST:"AI904506","AI904509","BX342600","BX363489","BX401739","BM040984","BP205186","BX390965","BE895148","BG469054","BP330291","BQ924940","BG610839","BX384676","CN259774","CN259773","CX781964","CF596199","DB514418","DB337823","DA963637","FN118367","HY242368","HY231767","HY275041","Z45254"; M…	21	5	gene_id "NM_001042533.2-2"; transcript_id "NM_001042533.2-2"; All_Transcript_IDs_Within_The_Span_of_Gene1:"ENST00000531973.1"; Matching_LNC_(GID:SpnScr:Orient:ExExScr)"ENSG00000255242.1":0.17:S:0.16,%Highest_Span_Score:Intersect Anti:Sense:Prop Anti:Highest_ExEx_Score,0.17,0,1,0.0,0.16%;	1	0		0	0
chr14	hg19_wgEncodeGencodePseudoGeneV17	exon	94832376	94833039	0	-	.	chr14	hg19_wgEncodeGencodePseudoGeneV17	exon	94832376	94833039	0	-	.	gene_id "ENST00000553483.1"; transcript_id "ENST00000553483.1"; All_Transcript_IDs_Within_The_Span_of_Gene1:"JX680599"; Matching_mRNA_(GID:SpnScr:Orient:ExExScr)"JX680599":0.22:S:0.33,%Highest_Span_Score:Intersect Anti:Sense:Prop Anti:Highest_ExEx_Score,0.22,0,1,0.0,0.33%;	1	0	gene_id "ENST00000553483.1"; transcript_id "ENST00000553483.1";All_Transcript_IDs_Within_The_Span_of_Gene1_and_EST:"BX105699","BG567028","DB461540","H74030"; Matching_EST_(GID:SpnScr:Orient:ExExScr)"H74030":0.06:S:0.06,"DB461540":0.03:S:0.26,"BG567028":0.02:S:0.00,"BX105699":0.07:S:0.18,%Highest_Span_Score:Intersect Anti:Sense:Prop Anti:Highest_ExEx_Score,0.07,0,4,0.0,0.26%;	4	0	gene_id "ENST00000553483.1"; transcript_id "ENST00000553483.1"; All_Transcript_IDs_Within_The_Span_of_Gene1:"TCONS_l2_00008202"; Matching_LINC_(GID:SpnScr:Orient:ExExScr)"TCONS_l2_00008202":0.89:S:0.32,%Highest_Span_Score:Intersect Anti:Sense:Prop Anti:Highest_ExEx_Score,0.89,0,1,0.0,0.32%;	1	0		0	0
chr14	hg19_pseudoYale60	exon	99439219	99439656	0	-	.	chr14	hg19_pseudoYale60	exon	99439219	99439656	0	-	.	gene_id "PGOHUM00000247890"; transcript_id "PGOHUM00000247890"; All_Transcript_IDs_Within_The_Span_of_Gene1:"CU678986"; Matching_mRNA_(GID:SpnScr:Orient:ExExScr)"CU678986":0.95:A:0.95,%Highest_Span_Score:Intersect Anti:Sense:Prop Anti:Highest_ExEx_Score,0.95,1,0,1.0,0.95%;	0	1	gene_id "PGOHUM00000247890"; transcript_id "PGOHUM00000247890";All_Transcript_IDs_Within_The_Span_of_Gene1_and_EST:"AA535650","AI583628","AV737586","AV736221","AV682054","AW327866","AW328660","AW020561","AW572748","AW196068","AI299935","AA214284","AA586388","AW411188","AW190256","AI499358","AI610296","AA147275","AW151630","AW157811","AA528128","AI683751","AI273852","AA480630","AI364567","AA147234…	172	180	gene_id "PGOHUM00000247890"; transcript_id "PGOHUM00000247890"; All_Transcript_IDs_Within_The_Span_of_Gene1:"TCONS_l2_00008237"; Matching_LINC_(GID:SpnScr:Orient:ExExScr)"TCONS_l2_00008237":0.01:S:0.33,%Highest_Span_Score:Intersect Anti:Sense:Prop Anti:Highest_ExEx_Score,0.01,0,1,0.0,0.33%;	1	0		0	0
chr14	hg19_pseudoYale60	exon	106436218	106438217	0	-	.	chr14	hg19_pseudoYale60	exon	106436218	106438217	0	-	.	gene_id "PGOHUM00000247914"; transcript_id "PGOHUM00000247914"; All_Transcript_IDs_Within_The_Span_of_Gene1:"DQ454939","JN577525","JN577561","JN576892","JN577237","AY003851","X94073","AF471528","X94066","JN577284","JN577276","JN577813","JN576977","JN577039","KF895777","JN577353","AB363089","FJ873933","FJ873992","AY062302","JN577343","JN577716","JN577002","BC066594","AK125079","BX640710","BX640854…			gene_id "PGOHUM00000247914"; transcript_id "PGOHUM00000247914";All_Transcript_IDs_Within_The_Span_of_Gene1_and_:"AI906018","AW750878","AA464794","AW402337","AW406349","AW402533","AA507475","AA769746","AU122174","AI692946","AW406469","AW401348","AW402116","AW842084","AW403168","AW406939","AI146644","AW381291","AW405599","AW374672","AW402051","AW403676","AW606355","AW402666","AV734328","AW606367","…			gene_id "PGOHUM00000247914"; transcript_id "PGOHUM00000247914"; All_Transcript_IDs_Within_The_Span_of_Gene1:"ENST00000452053.1"; Matching_LNC_(GID:SpnScr:Orient:ExExScr)"ENSG00000233988.1":0.79:S:0.15,%Highest_Span_Score:Intersect Anti:Sense:Prop Anti:Highest_ExEx_Score,0.79,0,1,0.0,0.15%;	1	0		0	0
chr14	hg19_ucscRetroAli5	exon	106744254	106744392	0	-	.	chr14	hg19_ucscRetroAli5	exon	106744254	106744392	0	-	.	gene_id "NM_199330.2-1"; transcript_id "NM_199330.2-1"; All_Transcript_IDs_Within_The_Span_of_Gene1:"GQ233010","FN563621","FN563623","DQ454939","JN577525","JN577561","JN576892","JN577237","JN576442","FJ840104","AB363233","HM774962","EF178064","AF146403","JN576731","AY003851","X94073","AF471528","X94066","JN577897","JN577284","JN577276","JN577478","JN577813","JN576977","JN577039","KF895777","JN577…			gene_id "NM_199330.2-1"; transcript_id "NM_199330.2-1";All_Transcript_IDs_Within_The_Span_of_Gene1_and_EST:"AW750878","AW402337","AW406349","AW402533","AU122174","AW401348","AW402116","AW842084","AW405599","AW374672","AW402666","AV734328","AW405327","AU134293","AW403632","AW408410","AW402094","AW403620","AW403896","AW401386","AW402613","AW402624","AW402740","AW408432","AW402200","AW402337_dup1","…			gene_id "NM_199330.2-1"; transcript_id "NM_199330.2-1"; All_Transcript_IDs_Within_The_Span_of_Gene1:"ENST00000458560.1","ENST00000415154.1"; Matching_LNC_(GID:SpnScr:Orient:ExExScr)"ENSG00000229084.2"_1:0.01:A:0.01,"ENSG00000229084.2":0.03:A:0.02,%Highest_Span_Score:Intersect Anti:Sense:Prop Anti:Highest_ExEx_Score,0.03,2,0,1.0,0.02%;	0	2		0	0
[truncated: 864 more rows]
