# Supplementary material for: Global Intersection of Long Non-Coding RNAs with Processed and Unprocessed Pseudogenes in the Human Genome
Source: Front Genet. 2016 Mar 24;7:26. doi: 10.3389/fgene.2016.00026 (PMC4805607; doi:10.3389/fgene.2016.00026)
Supplement: Supplementary file 3 [file DataSheet3.XLSX]

## Sheet: Sheet1
Supplenetal Dataset 3:
Each pseudogene from the original three pseudogene datasets have been positionally combined so that each genomic span is annotated with its source dataset. This overlay of pseudogene datasets creates an inclusive and comprehensive genome wide pseudogene resource.
									Gencode	Yale	Retro	Gencode only	Yale Only	Retro Only	All 3	AB	BC	AC
chr1	hg19_wgEncodeGencodePseudoGeneV17,hg19_pseudoYale60	exon	11872	14829	0	.	.	gene_id "ENST00000515242.2","ENST00000518655.2","ENST00000450305.2","ENST00000541675.1","ENST00000423562.1","ENST00000438504.2","ENST00000488147.1","ENST00000538476.1","PGOHUM00000244550"; transcript_id "ENST00000515242.2";	1	1	0	0	0	0	0	1	0	0
chr1	hg19_pseudoYale60	exon	52476	53354	0	+	.	gene_id "PGOHUM00000244551"; transcript_id "PGOHUM00000244551";	0	1	0	0	1	0	0	0	0	0
chr1	hg19_wgEncodeGencodePseudoGeneV17,hg19_pseudoYale60	exon	62948	63887	0	+	.	gene_id "ENST00000492842.1","PGOHUM00000244552"; transcript_id "ENST00000492842.1";	1	1	0	0	0	0	0	1	0	0
chr1	hg19_pseudoYale60	exon	65888	65974	0	+	.	gene_id "PGOHUM00000244553"; transcript_id "PGOHUM00000244553";	0	1	0	0	1	0	0	0	0	0
chr1	hg19_ucscRetroAli5	exon	87549	89605	0	-	.	gene_id "AK021903.1-1"; transcript_id "AK021903.1-1";	0	0	1	0	0	1	0	0	0	0
chr1	hg19_pseudoYale60	exon	120820	135623	0	.	.	gene_id "PGOHUM00000243857","PGOHUM00000243858","PGOHUM00000244554"; transcript_id "PGOHUM00000243857";	1	1	1	0	0	0	1	0	0	0
chr1	hg19_pseudoYale60	exon	137286	138375	0	-	.	gene_id "PGOHUM00000251047"; transcript_id "PGOHUM00000251047";	1	1	0	0	0	0	0	1	0	0
chr1	hg19_pseudoYale60	exon	138536	139620	0	-	.	gene_id "PGOHUM00000251048"; transcript_id "PGOHUM00000251048";	0	1	0	0	1	0	0	0	0	0
chr1	hg19_pseudoYale60	exon	164688	164792	0	-	.	gene_id "PGOHUM00000243860"; transcript_id "PGOHUM00000243860";	0	1	0	0	1	0	0	0	0	0
chr1	hg19_pseudoYale60	exon	173771	173872	0	-	.	gene_id "PGOHUM00000243861"; transcript_id "PGOHUM00000243861";	0	1	0	0	1	0	0	0	0	0
chr1	hg19_ucscRetroAli5,hg19_pseudoYale60	exon	228263	228787	0	.	.	gene_id "AK130965.1-1","PGOHUM00000244556"; transcript_id "AK130965.1-1";	1	1	1	0	0	0	1	0	0	0
chr1	hg19_ucscRetroAli5	exon	235517	236166	0	-	.	gene_id "AK021903.1-3"; transcript_id "AK021903.1-3";	0	0	1	0	0	1	0	0	0	0
chr1	hg19_pseudoYale60	exon	267141	267251	0	-	.	gene_id "PGOHUM00000243863"; transcript_id "PGOHUM00000243863";	0	1	0	0	1	0	0	0	0	0
chr1	hg19_ucscRetroAli5,hg19_pseudoYale60	exon	321021	321264	0	+	.	gene_id "AK302511.1-14","PGOHUM00000251104"; transcript_id "AK302511.1-14";	0	1	1	0	0	0	0	0	1	0
chr1	hg19_wgEncodeGencodePseudoGeneV17,hg19_ucscRetroAli5,hg19_pseudoYale60	exon	326096	332320	0	.	.	gene_id "ENST00000514436.1","BC054485.1-30","PGOHUM00000243864","PGOHUM00000244558","PGOHUM00000243865","PGOHUM00000244559","PGOHUM00000244560"; transcript_id "ENST00000514436.1";	1	1	1	0	0	0	1	0	0	0
chr1	hg19_wgEncodeGencodePseudoGeneV17	exon	334126	334305	0	+	.	gene_id "ENST00000445840.1"; transcript_id "ENST00000445840.1";	1	0	0	1	0	0	0	0	0	0
chr1	hg19_pseudoYale60	exon	379072	379468	0	-	.	gene_id "PGOHUM00000243866"; transcript_id "PGOHUM00000243866";	0	1	1	0	0	0	0	0	1	0
chr1	hg19_wgEncodeGencodePseudoGeneV17	exon	450820	450910	0	-	.	gene_id "ENST00000540477.1"; transcript_id "ENST00000540477.1";	1	0	0	1	0	0	0	0	0	0
chr1	hg19_ucscRetroAli5,hg19_pseudoYale60	exon	470896	471368	0	.	.	gene_id "AK312123.1-2","PGOHUM00000243867","PGOHUM00000244562"; transcript_id "AK312123.1-2";	0	1	1	0	0	0	0	0	1	0
chr1	hg19_pseudoYale60	exon	564291	564810	0	+	.	gene_id "PGOHUM00000244563"; transcript_id "PGOHUM00000244563";	1	1	0	0	0	0	0	1	0	0
chr1	hg19_pseudoYale60	exon	565020	566060	0	+	.	gene_id "PGOHUM00000244564"; transcript_id "PGOHUM00000244564";	1	1	0	0	0	0	0	1	0	0
chr1	hg19_pseudoYale60	exon	566454	567993	0	+	.	gene_id "PGOHUM00000244565"; transcript_id "PGOHUM00000244565";	1	1	0	0	0	0	0	1	0	0
chr1	hg19_pseudoYale60	exon	568137	568815	0	+	.	gene_id "PGOHUM00000244566"; transcript_id "PGOHUM00000244566";	1	1	0	0	0	0	0	1	0	0
chr1	hg19_wgEncodeGencodePseudoGeneV17,hg19_pseudoYale60	exon	568915	570350	0	+	.	gene_id "ENST00000467115.1","ENST00000514057.1","ENST00000416718.2","PGOHUM00000244567","PGOHUM00000244568"; transcript_id "ENST00000467115.1";	1	1	0	0	0	0	0	1	0	0
chr1	hg19_ucscRetroAli5,hg19_pseudoYale60	exon	610128	610621	0	+	.	gene_id "AK308843.1-2","PGOHUM00000244569"; transcript_id "AK308843.1-2";	1	1	1	0	0	0	1	0	0	0
chr1	hg19_pseudoYale60	exon	647190	663770	0	.	.	gene_id "PGOHUM00000243868","PGOHUM00000243869","PGOHUM00000244570","PGOHUM00000243870","PGOHUM00000244571","PGOHUM00000243871"; transcript_id "PGOHUM00000243868";	0	1	1	0	0	0	0	0	1	0
chr1	hg19_ucscRetroAli5	exon	674435	675008	0	+	.	gene_id "NM_001743.4-7"; transcript_id "NM_001743.4-7";	0	0	1	0	0	1	0	0	0	0
chr1	hg19_pseudoYale60	exon	700524	700628	0	-	.	gene_id "PGOHUM00000243872"; transcript_id "PGOHUM00000243872";	0	1	0	0	1	0	0	0	0	0
chr1	hg19_pseudoYale60	exon	709569	709670	0	-	.	gene_id "PGOHUM00000243873"; transcript_id "PGOHUM00000243873";	0	1	0	0	1	0	0	0	0	0
chr1	hg19_pseudoYale60	exon	717298	717609	0	+	.	gene_id "PGOHUM00000244572"; transcript_id "PGOHUM00000244572";	0	1	0	0	1	0	0	0	0	0
chr1	hg19_wgEncodeGencodePseudoGeneV17,hg19_pseudoYale60	exon	736259	745541	0	-	.	gene_id "ENST00000590817.1","PGOHUM00000243874"; transcript_id "ENST00000590817.1";	1	1	0	0	0	0	0	1	0	0
chr1	hg19_pseudoYale60	exon	783031	783174	0	+	.	gene_id "PGOHUM00000256872"; transcript_id "PGOHUM00000256872";	0	1	0	0	1	0	0	0	0	0
chr1	hg19_pseudoYale60	exon	808665	809726	0	+	.	gene_id "PGOHUM00000244573"; transcript_id "PGOHUM00000244573";	0	1	1	0	0	0	0	0	1	0
chr1	hg19_pseudoYale60	exon	812123	812649	0	-	.	gene_id "PGOHUM00000243875"; transcript_id "PGOHUM00000243875";	0	1	0	0	1	0	0	0	0	0
chr1	hg19_ucscRetroAli5	exon	896488	898884	0	+	.	gene_id "HV708927.1-1"; transcript_id "HV708927.1-1";	0	0	1	0	0	1	0	0	0	0
chr1	hg19_ucscRetroAli5,hg19_pseudoYale60	exon	943008	943669	0	-	.	gene_id "NM_001000.2-1","PGOHUM00000243876"; transcript_id "NM_001000.2-1";	1	1	1	0	0	0	1	0	0	0
chr1	hg19_wgEncodeGencodePseudoGeneV17,hg19_pseudoYale60	exon	998456	1004735	0	+	.	gene_id "ENST00000412397.1","PGOHUM00000244574"; transcript_id "ENST00000412397.1";	1	1	0	0	0	0	0	1	0	0
chr1	hg19_ucscRetroAli5	exon	1062379	1063349	0	+	.	gene_id "NM_001267868.1-1"; transcript_id "NM_001267868.1-1";	0	0	1	0	0	1	0	0	0	0
chr1	hg19_ucscRetroAli5	exon	1158772	1160308	0	-	.	gene_id "AK097309.1-2"; transcript_id "AK097309.1-2";	0	0	1	0	0	1	0	0	0	0
chr1	hg19_ucscRetroAli5	exon	1167366	1168115	0	+	.	gene_id "BC099922.1-1"; transcript_id "BC099922.1-1";	0	0	1	0	0	1	0	0	0	0
chr1	hg19_ucscRetroAli5,hg19_pseudoYale60	exon	1314020	1314493	0	+	.	gene_id "NM_004547.5-2","PGOHUM00000244575"; transcript_id "NM_004547.5-2";	1	1	1	0	0	0	1	0	0	0
chr1	hg19_ucscRetroAli5	exon	1355184	1356074	0	-	.	gene_id "AK309362.1-1"; transcript_id "AK309362.1-1";	0	0	1	0	0	1	0	0	0	0
chr1	hg19_ucscRetroAli5	exon	1396752	1397307	0	+	.	gene_id "AB209374.1-3"; transcript_id "AB209374.1-3";	0	0	1	0	0	1	0	0	0	0
chr1	hg19_pseudoYale60	exon	1407527	1444728	0	+	.	gene_id "PGOHUM00000251105","PGOHUM00000244577"; transcript_id "PGOHUM00000251105";	0	1	0	0	1	0	0	0	0	0
chr1	hg19_wgEncodeGencodePseudoGeneV17	exon	1497726	1499904	0	-	.	gene_id "ENST00000539195.1"; transcript_id "ENST00000539195.1";	1	0	0	1	0	0	0	0	0	0
chr1	hg19_ucscRetroAli5	exon	1505678	1506047	0	+	.	gene_id "M92381.1-1"; transcript_id "M92381.1-1";	0	0	1	0	0	1	0	0	0	0
chr1	hg19_wgEncodeGencodePseudoGeneV17	exon	1515136	1515379	0	+	.	gene_id "ENST00000426195.1"; transcript_id "ENST00000426195.1";	1	0	0	1	0	0	0	0	0	0
chr1	hg19_pseudoYale60	exon	1518890	1519289	0	-	.	gene_id "PGOHUM00000243878"; transcript_id "PGOHUM00000243878";	0	1	0	0	1	0	0	0	0	0
chr1	hg19_ucscRetroAli5	exon	1562518	1563190	0	+	.	gene_id "NM_020764.3-1"; transcript_id "NM_020764.3-1";	0	0	1	0	0	1	0	0	0	0
chr1	hg19_pseudoYale60	exon	1604714	1605836	0	+	.	gene_id "PGOHUM00000244579"; transcript_id "PGOHUM00000244579";	0	1	1	0	0	0	0	0	1	0
chr1	hg19_pseudoYale60	exon	1631369	1632072	0	+	.	gene_id "PGOHUM00000251106"; transcript_id "PGOHUM00000251106";	1	1	0	0	0	0	0	1	0	0
chr1	hg19_pseudoYale60	exon	1667250	1668686	0	+	.	gene_id "PGOHUM00000244581"; transcript_id "PGOHUM00000244581";	0	1	1	0	0	0	0	0	1	0
chr1	hg19_ucscRetroAli5	exon	2126669	2127969	0	+	.	gene_id "NM_138477.2-4"; transcript_id "NM_138477.2-4";	0	0	1	0	0	1	0	0	0	0
chr1	hg19_pseudoYale60	exon	2282925	2283298	0	-	.	gene_id "PGOHUM00000243880"; transcript_id "PGOHUM00000243880";	0	1	1	0	0	0	0	0	1	0
chr1	hg19_wgEncodeGencodePseudoGeneV17	exon	2316811	2319922	0	+	.	gene_id "ENST00000317490.5"; transcript_id "ENST00000317490.5";	1	0	0	1	0	0	0	0	0	0
chr1	hg19_ucscRetroAli5	exon	2460858	2461781	0	-	.	gene_id "NM_021170.3-2"; transcript_id "NM_021170.3-2";	0	0	1	0	0	1	0	0	0	0
chr1	hg19_pseudoYale60	exon	2496453	2496614	0	-	.	gene_id "PGOHUM00000243881"; transcript_id "PGOHUM00000243881";	0	1	0	0	1	0	0	0	0	0
chr1	hg19_ucscRetroAli5	exon	2938292	2939386	0	+	.	gene_id "NM_001615.3-1"; transcript_id "NM_001615.3-1";	0	0	1	0	0	1	0	0	0	0
chr1	hg19_wgEncodeGencodePseudoGeneV17	exon	2978523	2978959	0	-	.	gene_id "ENST00000420957.1"; transcript_id "ENST00000420957.1";	1	0	0	1	0	0	0	0	0	0
chr1	hg19_pseudoYale60	exon	2986222	2987261	0	+	.	gene_id "PGOHUM00000244582"; transcript_id "PGOHUM00000244582";	0	1	0	0	1	0	0	0	0	0
chr1	hg19_pseudoYale60	exon	3318194	3318596	0	.	.	gene_id "PGOHUM00000256873","PGOHUM00000256857"; transcript_id "PGOHUM00000256873";	0	1	0	0	1	0	0	0	0	0
chr1	hg19_ucscRetroAli5	exon	3410336	3411282	0	-	.	gene_id "NM_032445.2-1"; transcript_id "NM_032445.2-1";	0	0	1	0	0	1	0	0	0	0
chr1	hg19_ucscRetroAli5	exon	3414261	3415388	0	-	.	gene_id "BC029999.1-4"; transcript_id "BC029999.1-4";	0	0	1	0	0	1	0	0	0	0
chr1	hg19_ucscRetroAli5,hg19_pseudoYale60	exon	4235581	4235962	0	-	.	gene_id "NM_021121.3-1","PGOHUM00000243882"; transcript_id "NM_021121.3-1";	1	1	1	0	0	0	1	0	0	0
chr1	hg19_pseudoYale60	exon	5434877	5435458	0	+	.	gene_id "PGOHUM00000256874","PGOHUM00000256858"; transcript_id "PGOHUM00000256874";	0	1	0	0	1	0	0	0	0	0
chr1	hg19_pseudoYale60	exon	5854500	5854722	0	.	.	gene_id "PGOHUM00000256875","PGOHUM00000256859"; transcript_id "PGOHUM00000256875";	0	1	0	0	1	0	0	0	0	0
chr1	hg19_pseudoYale60	exon	6126125	6126349	0	+	.	gene_id "PGOHUM00000244583"; transcript_id "PGOHUM00000244583";	0	1	0	0	1	0	0	0	0	0
chr1	hg19_ucscRetroAli5	exon	6375945	6376746	0	-	.	gene_id "AK311122.1-1"; transcript_id "AK311122.1-1";	0	0	1	0	0	1	0	0	0	0
chr1	hg19_ucscRetroAli5	exon	6478867	6479780	0	-	.	gene_id "NM_021170.3-4"; transcript_id "NM_021170.3-4";	0	0	1	0	0	1	0	0	0	0
chr1	hg19_ucscRetroAli5	exon	6484828	6485238	0	-	.	gene_id "NR_073169.1-1"; transcript_id "NR_073169.1-1";	0	0	1	0	0	1	0	0	0	0
chr1	hg19_ucscRetroAli5	exon	6500318	6501092	0	+	.	gene_id "NM_001170689.1-3"; transcript_id "NM_001170689.1-3";	0	0	1	0	0	1	0	0	0	0
chr1	hg19_pseudoYale60	exon	6514476	6516251	0	+	.	gene_id "PGOHUM00000244584"; transcript_id "PGOHUM00000244584";	0	1	0	0	1	0	0	0	0	0
chr1	hg19_ucscRetroAli5	exon	6569601	6571160	0	+	.	gene_id "NM_001079684.1-5"; transcript_id "NM_001079684.1-5";	0	0	1	0	0	1	0	0	0	0
chr1	hg19_ucscRetroAli5,hg19_pseudoYale60	exon	6607930	6608723	0	+	.	gene_id "NM_000995.3-1","PGOHUM00000244585"; transcript_id "NM_000995.3-1";	1	1	1	0	0	0	1	0	0	0
chr1	hg19_ucscRetroAli5	exon	6662096	6663065	0	-	.	gene_id "NM_198317.2-3"; transcript_id "NM_198317.2-3";	0	0	1	0	0	1	0	0	0	0
chr1	hg19_ucscRetroAli5,hg19_pseudoYale60	exon	6894342	6894695	0	-	.	gene_id "D23661.1-1","PGOHUM00000243883"; transcript_id "D23661.1-1";	1	1	1	0	0	0	1	0	0	0
chr1	hg19_ucscRetroAli5	exon	7390830	7391323	0	+	.	gene_id "AK309322.1-3"; transcript_id "AK309322.1-3";	0	0	1	0	0	1	0	0	0	0
chr1	hg19_ucscRetroAli5	exon	7755673	7756553	0	+	.	gene_id "BC071745.1-5"; transcript_id "BC071745.1-5";	0	0	1	0	0	1	0	0	0	0
chr1	hg19_ucscRetroAli5,hg19_pseudoYale60	exon	8002409	8002822	0	+	.	gene_id "AK000479.1-1","PGOHUM00000244586"; transcript_id "AK000479.1-1";	0	1	1	0	0	0	0	0	1	0
chr1	hg19_ucscRetroAli5,hg19_pseudoYale60	exon	8117241	8118547	0	.	.	gene_id "NM_000972.2-1","PGOHUM00000244587","PGOHUM00000243884"; transcript_id "NM_000972.2-1";	1	1	1	0	0	0	1	0	0	0
chr1	hg19_ucscRetroAli5,hg19_pseudoYale60	exon	8249863	8253497	0	+	.	gene_id "NM_001415.3-8","PGOHUM00000244588"; transcript_id "NM_001415.3-8";	1	1	1	0	0	0	1	0	0	0
chr1	hg19_ucscRetroAli5,hg19_pseudoYale60	exon	8572518	8573215	0	+	.	gene_id "NM_000146.3-1","PGOHUM00000244589"; transcript_id "NM_000146.3-1";	0	1	1	0	0	0	0	0	1	0
chr1	hg19_ucscRetroAli5,hg19_pseudoYale60	exon	8810469	8811158	0	+	.	gene_id "NM_000971.3-1","PGOHUM00000244590"; transcript_id "NM_000971.3-1";	1	1	1	0	0	0	1	0	0	0
chr1	hg19_ucscRetroAli5,hg19_pseudoYale60	exon	8846185	8847010	0	-	.	gene_id "NM_000971.3-2","PGOHUM00000243885"; transcript_id "NM_000971.3-2";	0	1	1	0	0	0	0	0	1	0
chr1	hg19_ucscRetroAli5,hg19_pseudoYale60	exon	8858497	8859595	0	+	.	gene_id "NM_000988.3-1","PGOHUM00000244591"; transcript_id "NM_000988.3-1";	0	1	1	0	0	0	0	0	1	0
chr1	hg19_pseudoYale60	exon	8891066	8891434	0	+	.	gene_id "PGOHUM00000244592"; transcript_id "PGOHUM00000244592";	0	1	1	0	0	0	0	0	1	0
chr1	hg19_wgEncodeGencodePseudoGeneV17,hg19_ucscRetroAli5,hg19_pseudoYale60	exon	8953468	8954210	0	+	.	gene_id "ENST00000425872.1","ENST00000437767.1","NM_005517.3-1","PGOHUM00000244593"; transcript_id "ENST00000425872.1";	1	1	1	0	0	0	1	0	0	0
chr1	hg19_wgEncodeGencodePseudoGeneV17,hg19_pseudoYale60	exon	8967452	8967803	0	-	.	gene_id "ENST00000424862.2","PGOHUM00000243886"; transcript_id "ENST00000424862.2";	1	1	0	0	0	0	0	1	0	0
chr1	hg19_pseudoYale60	exon	8969786	8969968	0	+	.	gene_id "PGOHUM00000244594"; transcript_id "PGOHUM00000244594";	1	1	0	0	0	0	0	1	0	0
chr1	hg19_ucscRetroAli5,hg19_pseudoYale60	exon	9636463	9637139	0	+	.	gene_id "NM_000661.4-1","PGOHUM00000244595"; transcript_id "NM_000661.4-1";	1	1	1	0	0	0	1	0	0	0
chr1	hg19_ucscRetroAli5,hg19_pseudoYale60	exon	9720828	9722728	0	-	.	gene_id "NM_000987.3-1","PGOHUM00000243887"; transcript_id "NM_000987.3-1";	1	1	1	0	0	0	1	0	0	0
chr1	hg19_ucscRetroAli5,hg19_pseudoYale60	exon	9840880	9842525	0	+	.	gene_id "NM_001071775.2-1","PGOHUM00000244596"; transcript_id "NM_001071775.2-1";	1	1	1	0	0	0	1	0	0	0
chr1	hg19_ucscRetroAli5	exon	9883520	9884043	0	+	.	gene_id "NR_026567.1-3"; transcript_id "NR_026567.1-3";	0	0	1	0	0	1	0	0	0	0
chr1	hg19_wgEncodeGencodePseudoGeneV17	exon	10078085	10078592	0	-	.	gene_id "ENST00000450492.2"; transcript_id "ENST00000450492.2";	1	0	0	1	0	0	0	0	0	0
chr1	hg19_ucscRetroAli5,hg19_pseudoYale60	exon	10114466	10114840	0	-	.	gene_id "NR_026911.1-1","PGOHUM00000243888"; transcript_id "NR_026911.1-1";	0	1	1	0	0	0	0	0	1	0
chr1	hg19_ucscRetroAli5,hg19_pseudoYale60	exon	10118680	10120798	0	+	.	gene_id "NM_002629.2-1","PGOHUM00000244597"; transcript_id "NM_002629.2-1";	1	1	1	0	0	0	1	0	0	0
chr1	hg19_ucscRetroAli5	exon	10754836	10755669	0	+	.	gene_id "NM_017781.2-5"; transcript_id "NM_017781.2-5";	0	0	1	0	0	1	0	0	0	0
chr1	hg19_ucscRetroAli5,hg19_pseudoYale60	exon	10955785	10956819	0	+	.	gene_id "NM_002157.2-1","PGOHUM00000244598"; transcript_id "NM_002157.2-1";	0	1	1	0	0	0	0	0	1	0
chr1	hg19_ucscRetroAli5,hg19_pseudoYale60	exon	11050258	11051886	0	-	.	gene_id "NM_005507.2-1","PGOHUM00000243889"; transcript_id "NM_005507.2-1";	1	1	1	0	0	0	1	0	0	0
chr1	hg19_ucscRetroAli5,hg19_pseudoYale60	exon	11292967	11293367	0	+	.	gene_id "NM_001000.2-2","PGOHUM00000244599"; transcript_id "NM_001000.2-2";	1	1	1	0	0	0	1	0	0	0
chr1	hg19_ucscRetroAli5,hg19_pseudoYale60	exon	11338669	11339332	0	-	.	gene_id "BT006744.1-1","PGOHUM00000243890"; transcript_id "BT006744.1-1";	1	1	1	0	0	0	1	0	0	0
chr1	hg19_pseudoYale60	exon	11485312	11485886	0	-	.	gene_id "PGOHUM00000243891"; transcript_id "PGOHUM00000243891";	1	1	0	0	0	0	0	1	0	0
chr1	hg19_ucscRetroAli5	exon	11821212	11822073	0	-	.	gene_id "NM_005850.4-1"; transcript_id "NM_005850.4-1";	0	0	1	0	0	1	0	0	0	0
chr1	hg19_ucscRetroAli5	exon	11824768	11826039	0	-	.	gene_id "NR_024583.1-1"; transcript_id "NR_024583.1-1";	0	0	1	0	0	1	0	0	0	0
chr1	hg19_pseudoYale60	exon	11850740	11851392	0	-	.	gene_id "PGOHUM00000251049"; transcript_id "PGOHUM00000251049";	0	1	0	0	1	0	0	0	0	0
chr1	hg19_ucscRetroAli5,hg19_pseudoYale60	exon	11937826	11940815	0	+	.	gene_id "NM_002972.2-1","PGOHUM00000244600"; transcript_id "NM_002972.2-1";	1	1	1	0	0	0	1	0	0	0
chr1	hg19_ucscRetroAli5,hg19_pseudoYale60	exon	12077272	12077444	0	-	.	gene_id "NM_001144879.1-7","PGOHUM00000256860"; transcript_id "NM_001144879.1-7";	1	1	1	0	0	0	1	0	0	0
chr1	hg19_ucscRetroAli5,hg19_pseudoYale60	exon	12140281	12140604	0	-	.	gene_id "NM_000984.5-4","PGOHUM00000243893"; transcript_id "NM_000984.5-4";	1	1	1	0	0	0	1	0	0	0
chr1	hg19_wgEncodeGencodePseudoGeneV17,hg19_pseudoYale60	exon	12280851	12281166	0	-	.	gene_id "ENST00000453852.2","PGOHUM00000243894"; transcript_id "ENST00000453852.2";	1	1	0	0	0	0	0	1	0	0
chr1	hg19_pseudoYale60	exon	12745339	12745533	0	+	.	gene_id "PGOHUM00000244601"; transcript_id "PGOHUM00000244601";	0	1	0	0	1	0	0	0	0	0
chr1	hg19_pseudoYale60	exon	12752914	12753027	0	+	.	gene_id "PGOHUM00000244602"; transcript_id "PGOHUM00000244602";	1	1	0	0	0	0	0	1	0	0
chr1	hg19_wgEncodeGencodePseudoGeneV17,hg19_pseudoYale60	exon	12897978	12901210	0	-	.	gene_id "ENST00000438176.2","PGOHUM00000243895"; transcript_id "ENST00000438176.2";	1	1	0	0	0	0	0	1	0	0
chr1	hg19_ucscRetroAli5	exon	12906975	12908292	0	-	.	gene_id "M29063.1-1"; transcript_id "M29063.1-1";	0	0	1	0	0	1	0	0	0	0
chr1	hg19_pseudoYale60	exon	12921074	12921217	0	+	.	gene_id "PGOHUM00000244603"; transcript_id "PGOHUM00000244603";	0	1	0	0	1	0	0	0	0	0
chr1	hg19_pseudoYale60	exon	12985990	12988078	0	+	.	gene_id "PGOHUM00000244604"; transcript_id "PGOHUM00000244604";	1	1	0	0	0	0	0	1	0	0
chr1	hg19_pseudoYale60	exon	13012918	13015755	0	-	.	gene_id "PGOHUM00000243896"; transcript_id "PGOHUM00000243896";	1	1	0	0	0	0	0	1	0	0
chr1	hg19_wgEncodeGencodePseudoGeneV17	exon	13108842	13112679	0	-	.	gene_id "ENST00000605221.1"; transcript_id "ENST00000605221.1";	1	0	0	1	0	0	0	0	0	0
chr1	hg19_wgEncodeGencodePseudoGeneV17,hg19_pseudoYale60	exon	13123246	13126086	0	-	.	gene_id "ENST00000512015.1","PGOHUM00000243897"; transcript_id "ENST00000512015.1";	1	1	0	0	0	0	0	1	0	0
chr1	hg19_pseudoYale60	exon	13140450	13141720	0	+	.	gene_id "PGOHUM00000244605"; transcript_id "PGOHUM00000244605";	1	1	0	0	0	0	0	1	0	0
chr1	hg19_wgEncodeGencodePseudoGeneV17,hg19_pseudoYale60	exon	13162645	13165443	0	-	.	gene_id "ENST00000448180.1","PGOHUM00000243898"; transcript_id "ENST00000448180.1";	1	1	0	0	0	0	0	1	0	0
chr1	hg19_wgEncodeGencodePseudoGeneV17,hg19_pseudoYale60	exon	13171871	13173157	0	-	.	gene_id "ENST00000458709.1","PGOHUM00000243899"; transcript_id "ENST00000458709.1";	1	1	0	0	0	0	0	1	0	0
chr1	hg19_ucscRetroAli5,hg19_pseudoYale60	exon	13182874	13184037	0	-	.	gene_id "AK292619.1-2","PGOHUM00000243900"; transcript_id "AK292619.1-2";	1	1	1	0	0	0	1	0	0	0
chr1	hg19_pseudoYale60	exon	13196270	13199064	0	+	.	gene_id "PGOHUM00000244607"; transcript_id "PGOHUM00000244607";	1	1	0	0	0	0	0	1	0	0
chr1	hg19_pseudoYale60	exon	13351482	13354320	0	+	.	gene_id "PGOHUM00000244608"; transcript_id "PGOHUM00000244608";	1	1	0	0	0	0	0	1	0	0
chr1	hg19_pseudoYale60	exon	13379149	13381237	0	-	.	gene_id "PGOHUM00000243901"; transcript_id "PGOHUM00000243901";	1	1	0	0	0	0	0	1	0	0
chr1	hg19_pseudoYale60	exon	13411551	13414479	0	+	.	gene_id "PGOHUM00000244609"; transcript_id "PGOHUM00000244609";	1	1	0	0	0	0	0	1	0	0
chr1	hg19_ucscRetroAli5	exon	13450527	13450842	0	-	.	gene_id "NM_001100631.1-46"; transcript_id "NM_001100631.1-46";	0	0	1	0	0	1	0	0	0	0
chr1	hg19_wgEncodeGencodePseudoGeneV17	exon	13607431	13611550	0	-	.	gene_id "ENST00000359310.2","ENST00000457228.1"; transcript_id "ENST00000359310.2";	1	0	0	1	0	0	0	0	0	0
chr1	hg19_pseudoYale60	exon	13632348	13635276	0	+	.	gene_id "PGOHUM00000244610"; transcript_id "PGOHUM00000244610";	1	1	0	0	0	0	0	1	0	0
chr1	hg19_pseudoYale60	exon	13669325	13669465	0	-	.	gene_id "PGOHUM00000243902"; transcript_id "PGOHUM00000243902";	0	1	0	0	1	0	0	0	0	0
chr1	hg19_ucscRetroAli5	exon	13671382	13671713	0	-	.	gene_id "NM_001080830.1-66"; transcript_id "NM_001080830.1-66";	0	0	1	0	0	1	0	0	0	0
chr1	hg19_wgEncodeGencodePseudoGeneV17,hg19_ucscRetroAli5,hg19_pseudoYale60	exon	13881496	13882189	0	+	.	gene_id "ENST00000401091.2","BC140079.1-1","PGOHUM00000244611"; transcript_id "ENST00000401091.2";	1	1	1	0	0	0	1	0	0	0
chr1	hg19_ucscRetroAli5,hg19_pseudoYale60	exon	15018442	15019152	0	-	.	gene_id "AF038952.1-1","PGOHUM00000256861"; transcript_id "AF038952.1-1";	0	1	1	0	0	0	0	0	1	0
chr1	hg19_ucscRetroAli5,hg19_pseudoYale60	exon	15518251	15519618	0	-	.	gene_id "AF258660.1-1","PGOHUM00000243904","PGOHUM00000243905"; transcript_id "AF258660.1-1";	0	1	1	0	0	0	0	0	1	0
chr1	hg19_pseudoYale60	exon	15552860	15553739	0	+	.	gene_id "PGOHUM00000244612"; transcript_id "PGOHUM00000244612";	0	1	0	0	1	0	0	0	0	0
chr1	hg19_ucscRetroAli5,hg19_pseudoYale60	exon	15931023	15931809	0	+	.	gene_id "NM_016139.2-1","PGOHUM00000244613"; transcript_id "NM_016139.2-1";	1	1	1	0	0	0	1	0	0	0
chr1	hg19_wgEncodeGencodePseudoGeneV17	exon	15941138	15941362	0	-	.	gene_id "ENST00000422383.1"; transcript_id "ENST00000422383.1";	1	0	0	1	0	0	0	0	0	0
chr1	hg19_ucscRetroAli5,hg19_pseudoYale60	exon	16119220	16119835	0	.	.	gene_id "NM_000976.3-1","PGOHUM00000244614","PGOHUM00000243906"; transcript_id "NM_000976.3-1";	1	1	1	0	0	0	1	0	0	0
chr1	hg19_ucscRetroAli5	exon	16133676	16134191	0	-	.	gene_id "BC093060.1-1"; transcript_id "BC093060.1-1";	1	0	1	0	0	0	0	0	0	1
chr1	hg19_ucscRetroAli5	exon	16149186	16152504	0	-	.	gene_id "NM_198189.2-1"; transcript_id "NM_198189.2-1";	0	0	1	0	0	1	0	0	0	0
chr1	hg19_ucscRetroAli5,hg19_pseudoYale60	exon	16154707	16155234	0	+	.	gene_id "NM_001020.4-1","PGOHUM00000244615"; transcript_id "NM_001020.4-1";	1	1	1	0	0	0	1	0	0	0
chr1	hg19_pseudoYale60	exon	16244193	16244403	0	-	.	gene_id "PGOHUM00000243907"; transcript_id "PGOHUM00000243907";	0	1	1	0	0	0	0	0	1	0
chr1	hg19_ucscRetroAli5	exon	16295993	16297911	0	+	.	gene_id "NM_001164579.1-1"; transcript_id "NM_001164579.1-1";	1	0	1	0	0	0	0	0	0	1
chr1	hg19_pseudoYale60	exon	16314668	16314961	0	+	.	gene_id "PGOHUM00000244616"; transcript_id "PGOHUM00000244616";	1	1	0	0	0	0	0	1	0	0
chr1	hg19_pseudoYale60	exon	16315638	16315895	0	-	.	gene_id "PGOHUM00000243908"; transcript_id "PGOHUM00000243908";	0	1	0	0	1	0	0	0	0	0
chr1	hg19_wgEncodeGencodePseudoGeneV17	exon	16316366	16321246	0	+	.	gene_id "ENST00000505954.1"; transcript_id "ENST00000505954.1";	1	0	0	1	0	0	0	0	0	0
chr1	hg19_ucscRetroAli5	exon	16330475	16331223	0	+	.	gene_id "AK125155.1-2"; transcript_id "AK125155.1-2";	0	0	1	0	0	1	0	0	0	0
chr1	hg19_wgEncodeGencodePseudoGeneV17,hg19_pseudoYale60	exon	16361673	16366524	0	-	.	gene_id "ENST00000447882.1","PGOHUM00000243909"; transcript_id "ENST00000447882.1";	1	1	0	0	0	0	0	1	0	0
chr1	hg19_wgEncodeGencodePseudoGeneV17,hg19_pseudoYale60	exon	16542964	16554522	0	-	.	gene_id "ENST00000602586.1","PGOHUM00000243910","PGOHUM00000243911"; transcript_id "ENST00000602586.1";	1	1	0	0	0	0	0	1	0	0
chr1	hg19_ucscRetroAli5,hg19_pseudoYale60	exon	16567571	16567915	0	-	.	gene_id "NM_005953.3-1","PGOHUM00000243912"; transcript_id "NM_005953.3-1";	1	1	1	0	0	0	1	0	0	0
chr1	hg19_ucscRetroAli5,hg19_pseudoYale60	exon	16695592	16696045	0	-	.	gene_id "D17652.1-2","PGOHUM00000243913"; transcript_id "D17652.1-2";	1	1	1	0	0	0	1	0	0	0
chr1	hg19_pseudoYale60	exon	16802311	16817802	0	-	.	gene_id "PGOHUM00000243914"; transcript_id "PGOHUM00000243914";	1	1	0	0	0	0	0	1	0	0
chr1	hg19_pseudoYale60	exon	16865561	16866067	0	+	.	gene_id "PGOHUM00000244620"; transcript_id "PGOHUM00000244620";	0	1	0	0	1	0	0	0	0	0
chr1	hg19_wgEncodeGencodePseudoGeneV17,hg19_ucscRetroAli5,hg19_pseudoYale60	exon	16875146	16879026	0	-	.	gene_id "ENST00000438396.1","BC027584.1-2","PGOHUM00000243915"; transcript_id "ENST00000438396.1";	1	1	1	0	0	0	1	0	0	0
chr1	hg19_pseudoYale60	exon	16890441	16893848	0	-	.	gene_id "PGOHUM00000251050"; transcript_id "PGOHUM00000251050";	0	1	0	0	1	0	0	0	0	0
chr1	hg19_pseudoYale60	exon	16895530	16895754	0	-	.	gene_id "PGOHUM00000251051"; transcript_id "PGOHUM00000251051";	0	1	0	0	1	0	0	0	0	0
chr1	hg19_pseudoYale60	exon	16900983	16905862	0	-	.	gene_id "PGOHUM00000251052"; transcript_id "PGOHUM00000251052";	0	1	0	0	1	0	0	0	0	0
chr1	hg19_pseudoYale60	exon	16907241	16912158	0	-	.	gene_id "PGOHUM00000251053"; transcript_id "PGOHUM00000251053";	0	1	0	0	1	0	0	0	0	0
chr1	hg19_pseudoYale60	exon	16913546	16918516	0	-	.	gene_id "PGOHUM00000251054"; transcript_id "PGOHUM00000251054";	0	1	0	0	1	0	0	0	0	0
chr1	hg19_pseudoYale60	exon	16945464	16983736	0	.	.	gene_id "PGOHUM00000243917","PGOHUM00000251108"; transcript_id "PGOHUM00000243917";	1	1	0	0	0	0	0	1	0	0
chr1	hg19_pseudoYale60	exon	17007488	17014020	0	-	.	gene_id "PGOHUM00000243918"; transcript_id "PGOHUM00000243918";	0	1	1	0	0	0	0	0	1	0
chr1	hg19_wgEncodeGencodePseudoGeneV17,hg19_ucscRetroAli5,hg19_pseudoYale60	exon	17017713	17046652	0	-	.	gene_id "ENST00000270691.4","ENST00000535711.1","BC010628.1-2","PGOHUM00000256862","PGOHUM00000243919"; transcript_id "ENST00000270691.4";	1	1	1	0	0	0	1	0	0	0
chr1	hg19_pseudoYale60	exon	17076722	17077459	0	+	.	gene_id "PGOHUM00000244623"; transcript_id "PGOHUM00000244623";	1	1	0	0	0	0	0	1	0	0
chr1	hg19_wgEncodeGencodePseudoGeneV17,hg19_pseudoYale60	exon	17081405	17087579	0	-	.	gene_id "ENST00000389184.2","ENST00000442552.3","PGOHUM00000251055","PGOHUM00000251056"; transcript_id "ENST00000389184.2";	1	1	0	0	0	0	0	1	0	0
chr1	hg19_pseudoYale60	exon	17183206	17185778	0	+	.	gene_id "PGOHUM00000244624"; transcript_id "PGOHUM00000244624";	0	1	1	0	0	0	0	0	1	0
chr1	hg19_pseudoYale60	exon	17194858	17195363	0	-	.	gene_id "PGOHUM00000243922"; transcript_id "PGOHUM00000243922";	0	1	0	0	1	0	0	0	0	0
chr1	hg19_wgEncodeGencodePseudoGeneV17	exon	17215590	17216097	0	+	.	gene_id "ENST00000453917.1"; transcript_id "ENST00000453917.1";	1	0	0	1	0	0	0	0	0	0
chr1	hg19_pseudoYale60	exon	17720844	17727931	0	+	.	gene_id "PGOHUM00000251109"; transcript_id "PGOHUM00000251109";	0	1	0	0	1	0	0	0	0	0
chr1	hg19_ucscRetroAli5	exon	17929331	17929901	0	-	.	gene_id "AK055029.1-17"; transcript_id "AK055029.1-17";	0	0	1	0	0	1	0	0	0	0
chr1	hg19_ucscRetroAli5	exon	18021361	18022723	0	+	.	gene_id "AK172745.1-12"; transcript_id "AK172745.1-12";	0	0	1	0	0	1	0	0	0	0
chr1	hg19_pseudoYale60	exon	18302097	18302147	0	-	.	gene_id "PGOHUM00000243924"; transcript_id "PGOHUM00000243924";	0	1	0	0	1	0	0	0	0	0
chr1	hg19_ucscRetroAli5,hg19_pseudoYale60	exon	18839500	18839889	0	+	.	gene_id "NM_003746.2-1","PGOHUM00000244625"; transcript_id "NM_003746.2-1";	1	1	1	0	0	0	1	0	0	0
chr1	hg19_wgEncodeGencodePseudoGeneV17	exon	18921908	18922130	0	+	.	gene_id "ENST00000450125.2"; transcript_id "ENST00000450125.2";	1	0	0	1	0	0	0	0	0	0
chr1	hg19_pseudoYale60	exon	19063924	19064705	0	.	.	gene_id "PGOHUM00000256876","PGOHUM00000256863"; transcript_id "PGOHUM00000256876";	0	1	0	0	1	0	0	0	0	0
chr1	hg19_ucscRetroAli5	exon	19282015	19283061	0	+	.	gene_id "NM_001110199.1-1"; transcript_id "NM_001110199.1-1";	0	0	1	0	0	1	0	0	0	0
chr1	hg19_ucscRetroAli5,hg19_pseudoYale60	exon	19623441	19625599	0	+	.	gene_id "NM_205849.2-1","PGOHUM00000244626"; transcript_id "NM_205849.2-1";	1	1	1	0	0	0	1	0	0	0
chr1	hg19_ucscRetroAli5,hg19_pseudoYale60	exon	19934573	19935110	0	+	.	gene_id "NM_005617.3-1","PGOHUM00000244627"; transcript_id "NM_005617.3-1";	1	1	1	0	0	0	1	0	0	0
chr1	hg19_ucscRetroAli5	exon	20031276	20032378	0	+	.	gene_id "NM_014473.2-1"; transcript_id "NM_014473.2-1";	0	0	1	0	0	1	0	0	0	0
chr1	hg19_ucscRetroAli5	exon	20034128	20034725	0	-	.	gene_id "NM_000995.3-2"; transcript_id "NM_000995.3-2";	0	0	1	0	0	1	0	0	0	0
chr1	hg19_pseudoYale60	exon	20365423	20365937	0	+	.	gene_id "PGOHUM00000244628"; transcript_id "PGOHUM00000244628";	0	1	0	0	1	0	0	0	0	0
chr1	hg19_ucscRetroAli5,hg19_pseudoYale60	exon	20852445	20853307	0	+	.	gene_id "NM_001007.4-1","PGOHUM00000244629"; transcript_id "NM_001007.4-1";	1	1	1	0	0	0	1	0	0	0
chr1	hg19_wgEncodeGencodePseudoGeneV17	exon	20976856	20977207	0	-	.	gene_id "ENST00000535128.1"; transcript_id "ENST00000535128.1";	1	0	0	1	0	0	0	0	0	0
chr1	hg19_wgEncodeGencodePseudoGeneV17	exon	21019227	21020506	0	-	.	gene_id "ENST00000440621.1"; transcript_id "ENST00000440621.1";	1	0	0	1	0	0	0	0	0	0
chr1	hg19_ucscRetroAli5	exon	21030971	21031422	0	-	.	gene_id "CR627426.1-1"; transcript_id "CR627426.1-1";	0	0	1	0	0	1	0	0	0	0
chr1	hg19_ucscRetroAli5,hg19_pseudoYale60	exon	21330002	21330457	0	-	.	gene_id "NM_001030009.1-1","PGOHUM00000243925"; transcript_id "NM_001030009.1-1";	0	1	1	0	0	0	0	0	1	0
chr1	hg19_pseudoYale60	exon	21400067	21400259	0	-	.	gene_id "PGOHUM00000243926"; transcript_id "PGOHUM00000243926";	0	1	1	0	0	0	0	0	1	0
chr1	hg19_ucscRetroAli5	exon	21487318	21488700	0	+	.	gene_id "NM_002157.2-2"; transcript_id "NM_002157.2-2";	1	0	1	0	0	0	0	0	0	1
chr1	hg19_ucscRetroAli5,hg19_pseudoYale60	exon	21724293	21725871	0	+	.	gene_id "NM_021959.2-1","PGOHUM00000244630"; transcript_id "NM_021959.2-1";	1	1	1	0	0	0	1	0	0	0
chr1	hg19_wgEncodeGencodePseudoGeneV17,hg19_pseudoYale60	exon	21737953	21739786	0	-	.	gene_id "ENST00000443127.1","PGOHUM00000243927"; transcript_id "ENST00000443127.1";	1	1	0	0	0	0	0	1	0	0
chr1	hg19_ucscRetroAli5	exon	21740833	21741715	0	+	.	gene_id "BC041003.2-3"; transcript_id "BC041003.2-3";	0	0	1	0	0	1	0	0	0	0
chr1	hg19_pseudoYale60	exon	21751116	21754451	0	-	.	gene_id "PGOHUM00000243928"; transcript_id "PGOHUM00000243928";	1	1	0	0	0	0	0	1	0	0
chr1	hg19_ucscRetroAli5	exon	21754761	21758714	0	+	.	gene_id "NM_004807.2-1"; transcript_id "NM_004807.2-1";	1	0	1	0	0	0	0	0	0	1
chr1	hg19_pseudoYale60	exon	21760804	21763314	0	+	.	gene_id "PGOHUM00000244631"; transcript_id "PGOHUM00000244631";	1	1	0	0	0	0	0	1	0	0
chr1	hg19_ucscRetroAli5,hg19_pseudoYale60	exon	21785917	21786716	0	-	.	gene_id "NM_005022.3-1","PGOHUM00000243929"; transcript_id "NM_005022.3-1";	0	1	1	0	0	0	0	0	1	0
chr1	hg19_ucscRetroAli5	exon	21953115	21954207	0	+	.	gene_id "BC041687.1-24"; transcript_id "BC041687.1-24";	0	0	1	0	0	1	0	0	0	0
chr1	hg19_ucscRetroAli5,hg19_pseudoYale60	exon	22094742	22095292	0	+	.	gene_id "NM_005620.1-1","PGOHUM00000244632"; transcript_id "NM_005620.1-1";	1	1	1	0	0	0	1	0	0	0
chr1	hg19_ucscRetroAli5	exon	22206321	22206983	0	-	.	gene_id "AK303216.1-9"; transcript_id "AK303216.1-9";	0	0	1	0	0	1	0	0	0	0
chr1	hg19_ucscRetroAli5,hg19_pseudoYale60	exon	22234547	22235107	0	+	.	gene_id "NR_026911.1-2","PGOHUM00000244633"; transcript_id "NR_026911.1-2";	1	1	1	0	0	0	1	0	0	0
chr1	hg19_pseudoYale60	exon	22357011	22357205	0	+	.	gene_id "PGOHUM00000244634"; transcript_id "PGOHUM00000244634";	0	1	0	0	1	0	0	0	0	0
chr1	hg19_ucscRetroAli5,hg19_pseudoYale60	exon	22394581	22395352	0	-	.	gene_id "NM_005792.2-1","PGOHUM00000243930"; transcript_id "NM_005792.2-1";	0	1	1	0	0	0	0	0	1	0
chr1	hg19_ucscRetroAli5,hg19_pseudoYale60	exon	22649134	22649868	0	-	.	gene_id "BC093076.1-1","PGOHUM00000243931"; transcript_id "BC093076.1-1";	1	1	1	0	0	0	1	0	0	0
chr1	hg19_pseudoYale60	exon	22692882	22693269	0	-	.	gene_id "PGOHUM00000256877","PGOHUM00000243932"; transcript_id "PGOHUM00000256877";	0	1	0	0	1	0	0	0	0	0
chr1	hg19_ucscRetroAli5	exon	22902748	22903453	0	+	.	gene_id "EU826609.1-2"; transcript_id "EU826609.1-2";	0	0	1	0	0	1	0	0	0	0
chr1	hg19_ucscRetroAli5	exon	23284642	23285415	0	-	.	gene_id "AK023399.1-19"; transcript_id "AK023399.1-19";	0	0	1	0	0	1	0	0	0	0
chr1	hg19_ucscRetroAli5	exon	23379897	23381267	0	-	.	gene_id "NR_003661.2-10"; transcript_id "NR_003661.2-10";	0	0	1	0	0	1	0	0	0	0
chr1	hg19_ucscRetroAli5	exon	23466531	23468170	0	+	.	gene_id "NM_199250.1-1"; transcript_id "NM_199250.1-1";	1	0	1	0	0	0	0	0	0	1
chr1	hg19_ucscRetroAli5	exon	23519592	23520592	0	-	.	gene_id "M30625.1-2"; transcript_id "M30625.1-2";	0	0	1	0	0	1	0	0	0	0
chr1	hg19_ucscRetroAli5,hg19_pseudoYale60	exon	23571233	23571838	0	+	.	gene_id "NM_000992.2-1","PGOHUM00000244635"; transcript_id "NM_000992.2-1";	1	1	1	0	0	0	1	0	0	0
chr1	hg19_pseudoYale60	exon	23688576	23689016	0	.	.	gene_id "PGOHUM00000251057","PGOHUM00000251110"; transcript_id "PGOHUM00000251057";	0	1	0	0	1	0	0	0	0	0
chr1	hg19_ucscRetroAli5,hg19_pseudoYale60	exon	23736956	23738763	0	+	.	gene_id "NR_046269.1-1","PGOHUM00000244636"; transcript_id "NR_046269.1-1";	0	1	1	0	0	0	0	0	1	0
chr1	hg19_ucscRetroAli5	exon	23900775	23901127	0	-	.	gene_id "AY334563.1-1"; transcript_id "AY334563.1-1";	0	0	1	0	0	1	0	0	0	0
chr1	hg19_wgEncodeGencodePseudoGeneV17,hg19_pseudoYale60	exon	23996784	24006749	0	+	.	gene_id "ENST00000451300.2","PGOHUM00000244637"; transcript_id "ENST00000451300.2";	1	1	0	0	0	0	0	1	0	0
chr1	hg19_wgEncodeGencodePseudoGeneV17	exon	24032291	24033424	0	-	.	gene_id "ENST00000366398.2"; transcript_id "ENST00000366398.2";	1	0	0	1	0	0	0	0	0	0
chr1	hg19_ucscRetroAli5,hg19_pseudoYale60	exon	24227953	24229634	0	-	.	gene_id "NM_017797.3-1","PGOHUM00000243933"; transcript_id "NM_017797.3-1";	1	1	1	0	0	0	1	0	0	0
chr1	hg19_ucscRetroAli5,hg19_pseudoYale60	exon	24274687	24276012	0	-	.	gene_id "NM_002107.4-2","PGOHUM00000243934"; transcript_id "NM_002107.4-2";	1	1	1	0	0	0	1	0	0	0
chr1	hg19_ucscRetroAli5,hg19_pseudoYale60	exon	24334324	24335044	0	-	.	gene_id "NM_033643.2-1","PGOHUM00000243935"; transcript_id "NM_033643.2-1";	1	1	1	0	0	0	1	0	0	0
chr1	hg19_pseudoYale60	exon	24684665	24685222	0	-	.	gene_id "PGOHUM00000251058"; transcript_id "PGOHUM00000251058";	0	1	0	0	1	0	0	0	0	0
chr1	hg19_ucscRetroAli5,hg19_pseudoYale60	exon	24889674	24890491	0	+	.	gene_id "NM_000987.3-2","PGOHUM00000251111"; transcript_id "NM_000987.3-2";	0	1	1	0	0	0	0	0	1	0
chr1	hg19_ucscRetroAli5,hg19_pseudoYale60	exon	25451384	25451948	0	-	.	gene_id "NM_021034.2-1","PGOHUM00000243936"; transcript_id "NM_021034.2-1";	1	1	1	0	0	0	1	0	0	0
chr1	hg19_ucscRetroAli5	exon	25490256	25490949	0	+	.	gene_id "NM_005879.2-1"; transcript_id "NM_005879.2-1";	0	0	1	0	0	1	0	0	0	0
chr1	hg19_ucscRetroAli5	exon	25516215	25516600	0	+	.	gene_id "NM_021104.1-1"; transcript_id "NM_021104.1-1";	0	0	1	0	0	1	0	0	0	0
chr1	hg19_wgEncodeGencodePseudoGeneV17	exon	25592593	25593627	0	-	.	gene_id "ENST00000566714.1"; transcript_id "ENST00000566714.1";	1	0	0	1	0	0	0	0	0	0
chr1	hg19_pseudoYale60	exon	25608404	25608502	0	+	.	gene_id "PGOHUM00000244639"; transcript_id "PGOHUM00000244639";	0	1	0	0	1	0	0	0	0	0
chr1	hg19_ucscRetroAli5	exon	25619849	25621160	0	-	.	gene_id "NM_003002.2-1"; transcript_id "NM_003002.2-1";	1	0	1	0	0	0	0	0	0	1
chr1	hg19_wgEncodeGencodePseudoGeneV17	exon	25662920	25663956	0	-	.	gene_id "ENST00000570165.1"; transcript_id "ENST00000570165.1";	1	0	0	1	0	0	0	0	0	0
chr1	hg19_pseudoYale60	exon	25711116	25711283	0	-	.	gene_id "PGOHUM00000243937"; transcript_id "PGOHUM00000243937";	0	1	0	0	1	0	0	0	0	0
chr1	hg19_ucscRetroAli5	exon	25725186	25726497	0	+	.	gene_id "NM_003002.2-2"; transcript_id "NM_003002.2-2";	1	0	1	0	0	0	0	0	0	1
chr1	hg19_ucscRetroAli5	exon	26189392	26190381	0	-	.	gene_id "NR_073610.1-1"; transcript_id "NR_073610.1-1";	0	0	1	0	0	1	0	0	0	0
chr1	hg19_ucscRetroAli5,hg19_pseudoYale60	exon	26213821	26214167	0	+	.	gene_id "NM_003095.2-1","PGOHUM00000244640"; transcript_id "NM_003095.2-1";	1	1	1	0	0	0	1	0	0	0
chr1	hg19_pseudoYale60	exon	26215326	26215597	0	+	.	gene_id "PGOHUM00000244641"; transcript_id "PGOHUM00000244641";	0	1	1	0	0	0	0	0	1	0
chr1	hg19_pseudoYale60	exon	26365654	26365803	0	-	.	gene_id "PGOHUM00000251059"; transcript_id "PGOHUM00000251059";	0	1	0	0	1	0	0	0	0	0
chr1	hg19_wgEncodeGencodePseudoGeneV17,hg19_pseudoYale60	exon	26536232	26554331	0	.	.	gene_id "ENST00000428812.1","PGOHUM00000243938","PGOHUM00000243939"; transcript_id "ENST00000428812.1";	1	1	0	0	0	0	0	1	0	0
chr1	hg19_ucscRetroAli5,hg19_pseudoYale60	exon	26588242	26590001	0	-	.	gene_id "NM_032476.3-1","PGOHUM00000243940"; transcript_id "NM_032476.3-1";	0	1	1	0	0	0	0	0	1	0
chr1	hg19_ucscRetroAli5,hg19_pseudoYale60	exon	26653135	26653533	0	+	.	gene_id "NM_000995.3-4","PGOHUM00000244642"; transcript_id "NM_000995.3-4";	1	1	1	0	0	0	1	0	0	0
chr1	hg19_ucscRetroAli5,hg19_pseudoYale60	exon	26781087	26781716	0	-	.	gene_id "NM_001035006.2-1","PGOHUM00000243941"; transcript_id "NM_001035006.2-1";	1	1	1	0	0	0	1	0	0	0
chr1	hg19_ucscRetroAli5,hg19_pseudoYale60	exon	26845608	26846755	0	-	.	gene_id "NM_138815.3-3","PGOHUM00000243942"; transcript_id "NM_138815.3-3";	1	1	1	0	0	0	1	0	0	0
chr1	hg19_ucscRetroAli5	exon	26887237	26888716	0	+	.	gene_id "AK309503.1-16"; transcript_id "AK309503.1-16";	0	0	1	0	0	1	0	0	0	0
chr1	hg19_ucscRetroAli5,hg19_pseudoYale60	exon	26966830	26967138	0	-	.	gene_id "AM397244.1-1","PGOHUM00000243943"; transcript_id "AM397244.1-1";	1	1	1	0	0	0	1	0	0	0
chr1	hg19_ucscRetroAli5,hg19_pseudoYale60	exon	26973904	26974212	0	+	.	gene_id "AM397244.1-2","PGOHUM00000244643"; transcript_id "AM397244.1-2";	1	1	1	0	0	0	1	0	0	0
chr1	hg19_ucscRetroAli5	exon	27189613	27190418	0	+	.	gene_id "NM_001135700.1-2"; transcript_id "NM_001135700.1-2";	0	0	1	0	0	1	0	0	0	0
chr1	hg19_ucscRetroAli5,hg19_pseudoYale60	exon	27306575	27307496	0	.	.	gene_id "AF037643.1-2","PGOHUM00000244644","PGOHUM00000243944"; transcript_id "AF037643.1-2";	1	1	1	0	0	0	1	0	0	0
chr1	hg19_ucscRetroAli5,hg19_pseudoYale60	exon	27310042	27310515	0	+	.	gene_id "AK311909.1-1","PGOHUM00000244645"; transcript_id "AK311909.1-1";	0	1	1	0	0	0	0	0	1	0
chr1	hg19_ucscRetroAli5,hg19_pseudoYale60	exon	27311825	27312847	0	-	.	gene_id "NM_021227.3-1","PGOHUM00000243945"; transcript_id "NM_021227.3-1";	1	1	1	0	0	0	1	0	0	0
chr1	hg19_ucscRetroAli5,hg19_pseudoYale60	exon	27503192	27503824	0	+	.	gene_id "NM_000980.3-1","PGOHUM00000244646"; transcript_id "NM_000980.3-1";	1	1	1	0	0	0	1	0	0	0
chr1	hg19_ucscRetroAli5,hg19_pseudoYale60	exon	27527196	27528092	0	-	.	gene_id "AK310236.1-1","PGOHUM00000243946"; transcript_id "AK310236.1-1";	1	1	1	0	0	0	1	0	0	0
chr1	hg19_ucscRetroAli5,hg19_pseudoYale60	exon	27533323	27535223	0	+	.	gene_id "NM_002520.6-1","PGOHUM00000244647"; transcript_id "NM_002520.6-1";	1	1	1	0	0	0	1	0	0	0
chr1	hg19_ucscRetroAli5,hg19_pseudoYale60	exon	27537697	27537974	0	+	.	gene_id "NM_003094.2-1","PGOHUM00000244648"; transcript_id "NM_003094.2-1";	0	1	1	0	0	0	0	0	1	0
chr1	hg19_ucscRetroAli5,hg19_pseudoYale60	exon	27637618	27638913	0	+	.	gene_id "NM_006937.3-1","PGOHUM00000244649"; transcript_id "NM_006937.3-1";	0	1	1	0	0	0	0	0	1	0
chr1	hg19_pseudoYale60	exon	27651809	27652284	0	+	.	gene_id "PGOHUM00000244650"; transcript_id "PGOHUM00000244650";	0	1	1	0	0	0	0	0	1	0
chr1	hg19_ucscRetroAli5	exon	27671428	27672569	0	+	.	gene_id "AK094875.1-21"; transcript_id "AK094875.1-21";	0	0	1	0	0	1	0	0	0	0
chr1	hg19_ucscRetroAli5	exon	27715929	27716714	0	+	.	gene_id "NM_001142282.1-1"; transcript_id "NM_001142282.1-1";	1	0	1	0	0	0	0	0	0	1
chr1	hg19_ucscRetroAli5	exon	27975911	27976375	0	+	.	gene_id "NM_015933.3-1"; transcript_id "NM_015933.3-1";	1	0	1	0	0	0	0	0	0	1
chr1	hg19_ucscRetroAli5,hg19_pseudoYale60	exon	28011651	28013981	0	-	.	gene_id "NR_046418.2-1","PGOHUM00000243947"; transcript_id "NR_046418.2-1";	1	1	1	0	0	0	1	0	0	0
chr1	hg19_ucscRetroAli5,hg19_pseudoYale60	exon	28065583	28066014	0	+	.	gene_id "AF086210.1-1","PGOHUM00000244651"; transcript_id "AF086210.1-1";	1	1	1	0	0	0	1	0	0	0
chr1	hg19_ucscRetroAli5,hg19_pseudoYale60	exon	28066437	28068083	0	+	.	gene_id "AK093658.1-1","PGOHUM00000244652"; transcript_id "AK093658.1-1";	1	1	1	0	0	0	1	0	0	0
chr1	hg19_ucscRetroAli5	exon	28194531	28195040	0	+	.	gene_id "AK024172.1-27"; transcript_id "AK024172.1-27";	0	0	1	0	0	1	0	0	0	0
chr1	hg19_ucscRetroAli5,hg19_pseudoYale60	exon	28316478	28317057	0	-	.	gene_id "NM_021034.2-2","PGOHUM00000243948"; transcript_id "NM_021034.2-2";	0	1	1	0	0	0	0	0	1	0
chr1	hg19_ucscRetroAli5	exon	28419116	28420988	0	-	.	gene_id "DQ891732.2-1"; transcript_id "DQ891732.2-1";	0	0	1	0	0	1	0	0	0	0
chr1	hg19_ucscRetroAli5	exon	28421561	28422953	0	-	.	gene_id "AK293128.1-1"; transcript_id "AK293128.1-1";	1	0	1	0	0	0	0	0	0	1
chr1	hg19_ucscRetroAli5,hg19_pseudoYale60	exon	28436183	28436976	0	+	.	gene_id "AK130950.1-1","PGOHUM00000244653"; transcript_id "AK130950.1-1";	1	1	1	0	0	0	1	0	0	0
chr1	hg19_ucscRetroAli5,hg19_pseudoYale60	exon	28446958	28447973	0	-	.	gene_id "AB118751.1-1","PGOHUM00000243949"; transcript_id "AB118751.1-1";	1	1	1	0	0	0	1	0	0	0
chr1	hg19_pseudoYale60	exon	28527762	28527881	0	-	.	gene_id "PGOHUM00000251060"; transcript_id "PGOHUM00000251060";	0	1	0	0	1	0	0	0	0	0
chr1	hg19_ucscRetroAli5	exon	28637139	28638189	0	-	.	gene_id "BC001972.1-1"; transcript_id "BC001972.1-1";	0	0	1	0	0	1	0	0	0	0
chr1	hg19_ucscRetroAli5,hg19_pseudoYale60	exon	28780031	28780444	0	+	.	gene_id "NM_014280.2-2","PGOHUM00000244654"; transcript_id "NM_014280.2-2";	1	1	1	0	0	0	1	0	0	0
chr1	hg19_pseudoYale60	exon	28852828	28853740	0	-	.	gene_id "PGOHUM00000243950"; transcript_id "PGOHUM00000243950";	0	1	1	0	0	0	0	0	1	0
chr1	hg19_ucscRetroAli5,hg19_pseudoYale60	exon	28918991	28919985	0	+	.	gene_id "AK297498.1-2","PGOHUM00000244655"; transcript_id "AK297498.1-2";	0	1	1	0	0	0	0	0	1	0
chr1	hg19_ucscRetroAli5,hg19_pseudoYale60	exon	29308756	29309156	0	-	.	gene_id "NM_000988.3-2","PGOHUM00000243951"; transcript_id "NM_000988.3-2";	1	1	1	0	0	0	1	0	0	0
chr1	hg19_pseudoYale60	exon	29474934	29475740	0	-	.	gene_id "PGOHUM00000251061"; transcript_id "PGOHUM00000251061";	0	1	0	0	1	0	0	0	0	0
chr1	hg19_pseudoYale60	exon	29814705	29823404	0	-	.	gene_id "PGOHUM00000251062"; transcript_id "PGOHUM00000251062";	1	1	0	0	0	0	0	1	0	0
chr1	hg19_ucscRetroAli5,hg19_pseudoYale60	exon	30377426	30378294	0	-	.	gene_id "NM_016100.4-1","PGOHUM00000243953"; transcript_id "NM_016100.4-1";	1	1	1	0	0	0	1	0	0	0
chr1	hg19_ucscRetroAli5	exon	30699370	30699646	0	+	.	gene_id "NM_014077.2-2"; transcript_id "NM_014077.2-2";	1	0	1	0	0	0	0	0	0	1
chr1	hg19_ucscRetroAli5	exon	31053158	31053397	0	-	.	gene_id "AF529370.1-1"; transcript_id "AF529370.1-1";	0	0	1	0	0	1	0	0	0	0
chr1	hg19_wgEncodeGencodePseudoGeneV17,hg19_ucscRetroAli5,hg19_pseudoYale60	exon	31509581	31510093	0	+	.	gene_id "ENST00000417263.2","NM_016283.4-1","PGOHUM00000244656"; transcript_id "ENST00000417263.2";	1	1	1	0	0	0	1	0	0	0
chr1	hg19_ucscRetroAli5	exon	31523689	31524008	0	+	.	gene_id "NM_001032.3-2"; transcript_id "NM_001032.3-2";	1	0	1	0	0	0	0	0	0	1
chr1	hg19_ucscRetroAli5,hg19_pseudoYale60	exon	31567431	31568487	0	-	.	gene_id "NM_003009.2-1","PGOHUM00000243954"; transcript_id "NM_003009.2-1";	1	1	1	0	0	0	1	0	0	0
chr1	hg19_ucscRetroAli5,hg19_pseudoYale60	exon	31580948	31581509	0	-	.	gene_id "NR_026911.1-3","PGOHUM00000243955"; transcript_id "NR_026911.1-3";	0	1	1	0	0	0	0	0	1	0
chr1	hg19_ucscRetroAli5	exon	31595149	31596032	0	+	.	gene_id "AB021870.1-1"; transcript_id "AB021870.1-1";	0	0	1	0	0	1	0	0	0	0
chr1	hg19_ucscRetroAli5,hg19_pseudoYale60	exon	31735517	31736709	0	-	.	gene_id "NM_004492.2-1","PGOHUM00000243956"; transcript_id "NM_004492.2-1";	1	1	1	0	0	0	1	0	0	0
chr1	hg19_ucscRetroAli5,hg19_pseudoYale60	exon	31959926	31961882	0	-	.	gene_id "E02628.1-2","PGOHUM00000243957"; transcript_id "E02628.1-2";	1	1	1	0	0	0	1	0	0	0
chr1	hg19_pseudoYale60	exon	31971625	31972010	0	+	.	gene_id "PGOHUM00000244657"; transcript_id "PGOHUM00000244657";	0	1	0	0	1	0	0	0	0	0
chr1	hg19_ucscRetroAli5	exon	32003539	32004290	0	-	.	gene_id "AK056116.1-26"; transcript_id "AK056116.1-26";	0	0	1	0	0	1	0	0	0	0
chr1	hg19_pseudoYale60	exon	32036767	32037212	0	-	.	gene_id "PGOHUM00000243958"; transcript_id "PGOHUM00000243958";	0	1	1	0	0	0	0	0	1	0
chr1	hg19_ucscRetroAli5	exon	32059593	32060444	0	-	.	gene_id "AK074127.1-2"; transcript_id "AK074127.1-2";	0	0	1	0	0	1	0	0	0	0
chr1	hg19_ucscRetroAli5	exon	32075197	32075546	0	+	.	gene_id "NM_001143779.1-1"; transcript_id "NM_001143779.1-1";	0	0	1	0	0	1	0	0	0	0
chr1	hg19_pseudoYale60	exon	32171654	32172023	0	-	.	gene_id "PGOHUM00000243959"; transcript_id "PGOHUM00000243959";	0	1	0	0	1	0	0	0	0	0
chr1	hg19_ucscRetroAli5	exon	32549644	32549989	0	-	.	gene_id "NM_001143779.1-2"; transcript_id "NM_001143779.1-2";	0	0	1	0	0	1	0	0	0	0
chr1	hg19_wgEncodeGencodePseudoGeneV17,hg19_pseudoYale60	exon	32697448	32707193	0	-	.	gene_id "ENST00000426597.2","PGOHUM00000243960"; transcript_id "ENST00000426597.2";	1	1	0	0	0	0	0	1	0	0
chr1	hg19_ucscRetroAli5	exon	32829394	32830219	0	+	.	gene_id "AK308853.1-6"; transcript_id "AK308853.1-6";	0	0	1	0	0	1	0	0	0	0
chr1	hg19_ucscRetroAli5,hg19_pseudoYale60	exon	32867499	32868784	0	-	.	gene_id "NM_002046.4-1","PGOHUM00000243961"; transcript_id "NM_002046.4-1";	1	1	1	0	0	0	1	0	0	0
chr1	hg19_pseudoYale60	exon	32887374	32887481	0	+	.	gene_id "PGOHUM00000244658"; transcript_id "PGOHUM00000244658";	0	1	0	0	1	0	0	0	0	0
chr1	hg19_ucscRetroAli5,hg19_pseudoYale60	exon	32887540	32887917	0	+	.	gene_id "NM_054022.2-1","PGOHUM00000244659"; transcript_id "NM_054022.2-1";	1	1	1	0	0	0	1	0	0	0
chr1	hg19_pseudoYale60	exon	32888367	32888480	0	+	.	gene_id "PGOHUM00000244660"; transcript_id "PGOHUM00000244660";	0	1	0	0	1	0	0	0	0	0
chr1	hg19_wgEncodeGencodePseudoGeneV17,hg19_pseudoYale60	exon	32888815	32892706	0	-	.	gene_id "ENST00000454917.1","PGOHUM00000243962","PGOHUM00000243963"; transcript_id "ENST00000454917.1";	1	1	0	0	0	0	0	1	0	0
chr1	hg19_ucscRetroAli5	exon	32896956	32897141	0	-	.	gene_id "NM_001016.3-2"; transcript_id "NM_001016.3-2";	0	0	1	0	0	1	0	0	0	0
chr1	hg19_ucscRetroAli5	exon	33354524	33354877	0	+	.	gene_id "NM_014591.4-1"; transcript_id "NM_014591.4-1";	0	0	1	0	0	1	0	0	0	0
chr1	hg19_ucscRetroAli5,hg19_pseudoYale60	exon	33416754	33417147	0	-	.	gene_id "NM_175617.3-2","PGOHUM00000243964"; transcript_id "NM_175617.3-2";	0	1	1	0	0	0	0	0	1	0
chr1	hg19_ucscRetroAli5,hg19_pseudoYale60	exon	33445508	33446126	0	+	.	gene_id "NM_000980.3-2","PGOHUM00000244661"; transcript_id "NM_000980.3-2";	1	1	1	0	0	0	1	0	0	0
chr1	hg19_ucscRetroAli5,hg19_pseudoYale60	exon	33452532	33453848	0	+	.	gene_id "NM_002952.3-2","PGOHUM00000244662"; transcript_id "NM_002952.3-2";	1	1	1	0	0	0	1	0	0	0
chr1	hg19_wgEncodeGencodePseudoGeneV17	exon	33764975	33766320	0	+	.	gene_id "ENST00000543783.1"; transcript_id "ENST00000543783.1";	1	0	0	1	0	0	0	0	0	0
chr1	hg19_wgEncodeGencodePseudoGeneV17,hg19_pseudoYale60	exon	33772367	33777822	0	-	.	gene_id "ENST00000330379.5","ENST00000442999.2","PGOHUM00000251063"; transcript_id "ENST00000330379.5";	1	1	0	0	0	0	0	1	0	0
chr1	hg19_wgEncodeGencodePseudoGeneV17,hg19_pseudoYale60	exon	33931850	33934555	0	+	.	gene_id "ENST00000413515.1","PGOHUM00000244663","PGOHUM00000244664"; transcript_id "ENST00000413515.1";	1	1	0	0	0	0	0	1	0	0
chr1	hg19_pseudoYale60	exon	33944950	33945291	0	+	.	gene_id "PGOHUM00000251112"; transcript_id "PGOHUM00000251112";	0	1	0	0	1	0	0	0	0	0
chr1	hg19_ucscRetroAli5,hg19_pseudoYale60	exon	33977487	33978384	0	-	.	gene_id "NM_152132.2-1","PGOHUM00000243965"; transcript_id "NM_152132.2-1";	0	1	1	0	0	0	0	0	1	0
chr1	hg19_ucscRetroAli5,hg19_pseudoYale60	exon	34304048	34305876	0	+	.	gene_id "NM_002156.4-1","PGOHUM00000244665"; transcript_id "NM_002156.4-1";	0	1	1	0	0	0	0	0	1	0
chr1	hg19_ucscRetroAli5,hg19_pseudoYale60	exon	34742302	34743074	0	-	.	gene_id "BC066341.1-2","PGOHUM00000243966"; transcript_id "BC066341.1-2";	0	1	1	0	0	0	0	0	1	0
chr1	hg19_ucscRetroAli5,hg19_pseudoYale60	exon	35518649	35524913	0	+	.	gene_id "NM_000976.3-3","PGOHUM00000244667"; transcript_id "NM_000976.3-3";	1	1	1	0	0	0	1	0	0	0
chr1	hg19_ucscRetroAli5,hg19_pseudoYale60	exon	35587502	35588091	0	+	.	gene_id "BC002525.2-1","PGOHUM00000244668"; transcript_id "BC002525.2-1";	1	1	1	0	0	0	1	0	0	0
chr1	hg19_ucscRetroAli5,hg19_pseudoYale60	exon	35816250	35817267	0	+	.	gene_id "NM_000969.3-1","PGOHUM00000244669"; transcript_id "NM_000969.3-1";	0	1	1	0	0	0	0	0	1	0
chr1	hg19_pseudoYale60	exon	35975313	35975638	0	+	.	gene_id "PGOHUM00000244670"; transcript_id "PGOHUM00000244670";	1	1	0	0	0	0	0	1	0	0
chr1	hg19_ucscRetroAli5,hg19_pseudoYale60	exon	36338855	36339642	0	-	.	gene_id "NM_020827.1-1","PGOHUM00000243967"; transcript_id "NM_020827.1-1";	1	1	1	0	0	0	1	0	0	0
chr1	hg19_ucscRetroAli5,hg19_pseudoYale60	exon	36542438	36546947	0	-	.	gene_id "NM_032121.5-42","PGOHUM00000243968"; transcript_id "NM_032121.5-42";	0	1	1	0	0	0	0	0	1	0
chr1	hg19_ucscRetroAli5,hg19_pseudoYale60	exon	36563604	36565052	0	-	.	gene_id "NM_152888.1-2","PGOHUM00000251064"; transcript_id "NM_152888.1-2";	0	1	1	0	0	0	0	0	1	0
chr1	hg19_wgEncodeGencodePseudoGeneV17,hg19_pseudoYale60	exon	36707499	36707757	0	-	.	gene_id "ENST00000447495.1","PGOHUM00000243969"; transcript_id "ENST00000447495.1";	1	1	0	0	0	0	0	1	0	0
chr1	hg19_ucscRetroAli5,hg19_pseudoYale60	exon	37095765	37096600	0	+	.	gene_id "NM_000146.3-3","PGOHUM00000244673"; transcript_id "NM_000146.3-3";	0	1	1	0	0	0	0	0	1	0
chr1	hg19_ucscRetroAli5,hg19_pseudoYale60	exon	37796423	37796683	0	+	.	gene_id "NM_001032.3-3","PGOHUM00000244674"; transcript_id "NM_001032.3-3";	1	1	1	0	0	0	1	0	0	0
chr1	hg19_ucscRetroAli5,hg19_pseudoYale60	exon	38010164	38011059	0	+	.	gene_id "NM_002032.2-4","PGOHUM00000244675"; transcript_id "NM_002032.2-4";	1	1	1	0	0	0	1	0	0	0
chr1	hg19_ucscRetroAli5	exon	38021816	38022154	0	+	.	gene_id "NM_001030.4-1"; transcript_id "NM_001030.4-1";	1	0	1	0	0	0	0	0	0	1
chr1	hg19_ucscRetroAli5,hg19_pseudoYale60	exon	38242341	38245175	0	+	.	gene_id "NM_004924.4-1","PGOHUM00000244676","PGOHUM00000244677"; transcript_id "NM_004924.4-1";	1	1	1	0	0	0	1	0	0	0
chr1	hg19_ucscRetroAli5,hg19_pseudoYale60	exon	38246796	38248572	0	-	.	gene_id "NM_024558.2-1","PGOHUM00000243970"; transcript_id "NM_024558.2-1";	0	1	1	0	0	0	0	0	1	0
chr1	hg19_ucscRetroAli5,hg19_pseudoYale60	exon	38306472	38307392	0	+	.	gene_id "NM_002952.3-3","PGOHUM00000244678"; transcript_id "NM_002952.3-3";	0	1	1	0	0	0	0	0	1	0
chr1	hg19_ucscRetroAli5	exon	38511190	38511678	0	-	.	gene_id "NM_001207026.1-1"; transcript_id "NM_001207026.1-1";	0	0	1	0	0	1	0	0	0	0
chr1	hg19_ucscRetroAli5	exon	38540754	38541220	0	-	.	gene_id "NM_152459.4-12"; transcript_id "NM_152459.4-12";	0	0	1	0	0	1	0	0	0	0
chr1	hg19_wgEncodeGencodePseudoGeneV17,hg19_ucscRetroAli5,hg19_pseudoYale60	exon	38546244	38546585	0	-	.	gene_id "ENST00000424719.2","NM_002013.3-1","PGOHUM00000243971"; transcript_id "ENST00000424719.2";	1	1	1	0	0	0	1	0	0	0
chr1	hg19_pseudoYale60	exon	38849519	38850094	0	-	.	gene_id "PGOHUM00000243972"; transcript_id "PGOHUM00000243972";	0	1	0	0	1	0	0	0	0	0
chr1	hg19_ucscRetroAli5,hg19_pseudoYale60	exon	39174378	39176912	0	+	.	gene_id "NM_005347.4-4","PGOHUM00000244679"; transcript_id "NM_005347.4-4";	0	1	1	0	0	0	0	0	1	0
chr1	hg19_ucscRetroAli5,hg19_pseudoYale60	exon	39423772	39424752	0	-	.	gene_id "NM_005801.3-1","PGOHUM00000243973"; transcript_id "NM_005801.3-1";	1	1	1	0	0	0	1	0	0	0
chr1	hg19_ucscRetroAli5	exon	39570378	39571079	0	-	.	gene_id "NM_020804.4-1"; transcript_id "NM_020804.4-1";	0	0	1	0	0	1	0	0	0	0
chr1	hg19_ucscRetroAli5,hg19_pseudoYale60	exon	39769579	39770591	0	-	.	gene_id "NM_002157.2-3","PGOHUM00000243974"; transcript_id "NM_002157.2-3";	1	1	1	0	0	0	1	0	0	0
chr1	hg19_ucscRetroAli5,hg19_pseudoYale60	exon	39980609	39982162	0	+	.	gene_id "AK312327.1-1","PGOHUM00000244680"; transcript_id "AK312327.1-1";	0	1	1	0	0	0	0	0	1	0
chr1	hg19_pseudoYale60	exon	39986856	39987250	0	+	.	gene_id "PGOHUM00000244681"; transcript_id "PGOHUM00000244681";	0	1	0	0	1	0	0	0	0	0
chr1	hg19_wgEncodeGencodePseudoGeneV17,hg19_pseudoYale60	exon	39997510	40024379	0	-	.	gene_id "ENST00000427240.1","PGOHUM00000243975"; transcript_id "ENST00000427240.1";	1	1	0	0	0	0	0	1	0	0
chr1	hg19_ucscRetroAli5	exon	40148559	40149925	0	-	.	gene_id "NM_002098.5-22"; transcript_id "NM_002098.5-22";	0	0	1	0	0	1	0	0	0	0
chr1	hg19_ucscRetroAli5,hg19_pseudoYale60	exon	40183647	40184606	0	+	.	gene_id "AK292875.1-1","PGOHUM00000244682"; transcript_id "AK292875.1-1";	1	1	1	0	0	0	1	0	0	0
chr1	hg19_ucscRetroAli5	exon	40214572	40218742	0	+	.	gene_id "AB451307.1-3"; transcript_id "AB451307.1-3";	0	0	1	0	0	1	0	0	0	0
chr1	hg19_ucscRetroAli5	exon	40235380	40236927	0	-	.	gene_id "CR457049.1-2"; transcript_id "CR457049.1-2";	0	0	1	0	0	1	0	0	0	0
chr1	hg19_pseudoYale60	exon	40261514	40261669	0	-	.	gene_id "PGOHUM00000243976"; transcript_id "PGOHUM00000243976";	1	1	0	0	0	0	0	1	0	0
chr1	hg19_ucscRetroAli5,hg19_pseudoYale60	exon	40428196	40429113	0	+	.	gene_id "NM_002952.3-4","PGOHUM00000244683"; transcript_id "NM_002952.3-4";	1	1	1	0	0	0	1	0	0	0
chr1	hg19_ucscRetroAli5,hg19_pseudoYale60	exon	40598381	40599248	0	+	.	gene_id "NM_004152.2-1","PGOHUM00000244684"; transcript_id "NM_004152.2-1";	1	1	1	0	0	0	1	0	0	0
chr1	hg19_ucscRetroAli5,hg19_pseudoYale60	exon	40728216	40728673	0	-	.	gene_id "NM_018343.2-1","PGOHUM00000243977"; transcript_id "NM_018343.2-1";	1	1	1	0	0	0	1	0	0	0
chr1	hg19_ucscRetroAli5,hg19_pseudoYale60	exon	40798714	40799270	0	-	.	gene_id "NR_026911.1-4","PGOHUM00000243978"; transcript_id "NR_026911.1-4";	1	1	1	0	0	0	1	0	0	0
chr1	hg19_pseudoYale60	exon	40830428	40830853	0	+	.	gene_id "PGOHUM00000244685"; transcript_id "PGOHUM00000244685";	0	1	1	0	0	0	0	0	1	0
chr1	hg19_ucscRetroAli5	exon	40859518	40860395	0	-	.	gene_id "NM_001247989.1-1"; transcript_id "NM_001247989.1-1";	0	0	1	0	0	1	0	0	0	0
chr1	hg19_ucscRetroAli5	exon	40954752	40961734	0	+	.	gene_id "AK126753.1-19"; transcript_id "AK126753.1-19";	0	0	1	0	0	1	0	0	0	0
chr1	hg19_wgEncodeGencodePseudoGeneV17	exon	41029206	41029331	0	+	.	gene_id "ENST00000414105.1"; transcript_id "ENST00000414105.1";	1	0	0	1	0	0	0	0	0	0
chr1	hg19_pseudoYale60	exon	41047950	41048593	0	+	.	gene_id "PGOHUM00000244686"; transcript_id "PGOHUM00000244686";	0	1	0	0	1	0	0	0	0	0
chr1	hg19_ucscRetroAli5,hg19_pseudoYale60	exon	41059284	41060052	0	-	.	gene_id "NM_004128.2-1","PGOHUM00000243979"; transcript_id "NM_004128.2-1";	1	1	1	0	0	0	1	0	0	0
chr1	hg19_ucscRetroAli5,hg19_pseudoYale60	exon	41402762	41405602	0	-	.	gene_id "NM_002715.2-2","PGOHUM00000243980"; transcript_id "NM_002715.2-2";	0	1	1	0	0	0	0	0	1	0
chr1	hg19_ucscRetroAli5,hg19_pseudoYale60	exon	41407714	41408222	0	-	.	gene_id "NR_047554.1-3","PGOHUM00000243981"; transcript_id "NR_047554.1-3";	0	1	1	0	0	0	0	0	1	0
chr1	hg19_ucscRetroAli5,hg19_pseudoYale60	exon	41564297	41564849	0	+	.	gene_id "U43701.1-6","PGOHUM00000244687"; transcript_id "U43701.1-6";	1	1	1	0	0	0	1	0	0	0
chr1	hg19_ucscRetroAli5,hg19_pseudoYale60	exon	41730090	41730551	0	-	.	gene_id "NM_021029.5-1","PGOHUM00000243982"; transcript_id "NM_021029.5-1";	1	1	1	0	0	0	1	0	0	0
chr1	hg19_pseudoYale60	exon	41879434	41879692	0	-	.	gene_id "PGOHUM00000256864"; transcript_id "PGOHUM00000256864";	0	1	0	0	1	0	0	0	0	0
chr1	hg19_pseudoYale60	exon	42007739	42009819	0	+	.	gene_id "PGOHUM00000244688"; transcript_id "PGOHUM00000244688";	0	1	1	0	0	0	0	0	1	0
chr1	hg19_ucscRetroAli5	exon	42473934	42474245	0	-	.	gene_id "AK000874.1-3"; transcript_id "AK000874.1-3";	0	0	1	0	0	1	0	0	0	0
chr1	hg19_ucscRetroAli5,hg19_pseudoYale60	exon	42506245	42508326	0	+	.	gene_id "NM_005520.2-1","PGOHUM00000244689"; transcript_id "NM_005520.2-1";	1	1	1	0	0	0	1	0	0	0
chr1	hg19_ucscRetroAli5,hg19_pseudoYale60	exon	42606306	42607094	0	+	.	gene_id "NR_026911.1-5","PGOHUM00000244690"; transcript_id "NR_026911.1-5";	1	1	1	0	0	0	1	0	0	0
chr1	hg19_ucscRetroAli5,hg19_pseudoYale60	exon	42878023	42878495	0	-	.	gene_id "NM_001030009.1-2","PGOHUM00000243983"; transcript_id "NM_001030009.1-2";	1	1	1	0	0	0	1	0	0	0
chr1	hg19_ucscRetroAli5,hg19_pseudoYale60	exon	42957386	42958184	0	+	.	gene_id "NM_001006.4-1","PGOHUM00000244691"; transcript_id "NM_001006.4-1";	1	1	1	0	0	0	1	0	0	0
chr1	hg19_ucscRetroAli5,hg19_pseudoYale60	exon	42965462	42966088	0	-	.	gene_id "NM_021109.3-2","PGOHUM00000243984"; transcript_id "NM_021109.3-2";	1	1	1	0	0	0	1	0	0	0
chr1	hg19_ucscRetroAli5,hg19_pseudoYale60	exon	43036588	43037665	0	+	.	gene_id "NM_021227.3-2","PGOHUM00000244692"; transcript_id "NM_021227.3-2";	0	1	1	0	0	0	0	0	1	0
chr1	hg19_ucscRetroAli5	exon	43120861	43121492	0	-	.	gene_id "NM_014740.3-1"; transcript_id "NM_014740.3-1";	0	0	1	0	0	1	0	0	0	0
chr1	hg19_ucscRetroAli5,hg19_pseudoYale60	exon	43277609	43279453	0	-	.	gene_id "NM_001198611.1-2","PGOHUM00000243985"; transcript_id "NM_001198611.1-2";	0	1	1	0	0	0	0	0	1	0
chr1	hg19_pseudoYale60	exon	43298572	43298793	0	+	.	gene_id "PGOHUM00000244693"; transcript_id "PGOHUM00000244693";	0	1	0	0	1	0	0	0	0	0
chr1	hg19_ucscRetroAli5,hg19_pseudoYale60	exon	43352020	43354396	0	-	.	gene_id "NM_007267.6-1","PGOHUM00000243986"; transcript_id "NM_007267.6-1";	0	1	1	0	0	0	0	0	1	0
chr1	hg19_wgEncodeGencodePseudoGeneV17,hg19_pseudoYale60	exon	43356765	43358101	0	-	.	gene_id "ENST00000417517.1","PGOHUM00000243987"; transcript_id "ENST00000417517.1";	1	1	0	0	0	0	0	1	0	0
chr1	hg19_ucscRetroAli5,hg19_pseudoYale60	exon	43368785	43370092	0	+	.	gene_id "NM_001696.3-1","PGOHUM00000244694"; transcript_id "NM_001696.3-1";	0	1	1	0	0	0	0	0	1	0
chr1	hg19_pseudoYale60	exon	43417922	43418249	0	-	.	gene_id "PGOHUM00000243988"; transcript_id "PGOHUM00000243988";	0	1	0	0	1	0	0	0	0	0
chr1	hg19_pseudoYale60	exon	43569785	43570154	0	+	.	gene_id "PGOHUM00000244695"; transcript_id "PGOHUM00000244695";	0	1	0	0	1	0	0	0	0	0
chr1	hg19_ucscRetroAli5	exon	43622908	43625209	0	+	.	gene_id "NM_003932.3-1"; transcript_id "NM_003932.3-1";	0	0	1	0	0	1	0	0	0	0
chr1	hg19_ucscRetroAli5	exon	43762649	43763036	0	-	.	gene_id "AK311843.1-1"; transcript_id "AK311843.1-1";	0	0	1	0	0	1	0	0	0	0
chr1	hg19_ucscRetroAli5,hg19_pseudoYale60	exon	44209015	44209935	0	+	.	gene_id "NM_006937.3-2","PGOHUM00000244696"; transcript_id "NM_006937.3-2";	0	1	1	0	0	0	0	0	1	0
chr1	hg19_ucscRetroAli5,hg19_pseudoYale60	exon	44315093	44317616	0	-	.	gene_id "NM_004169.3-1","PGOHUM00000243989"; transcript_id "NM_004169.3-1";	1	1	1	0	0	0	1	0	0	0
chr1	hg19_ucscRetroAli5,hg19_pseudoYale60	exon	44553624	44554187	0	-	.	gene_id "CR533449.1-1","PGOHUM00000243990"; transcript_id "CR533449.1-1";	1	1	1	0	0	0	1	0	0	0
chr1	hg19_ucscRetroAli5,hg19_pseudoYale60	exon	44568735	44570377	0	-	.	gene_id "NM_001256282.1-1","PGOHUM00000243991"; transcript_id "NM_001256282.1-1";	1	1	1	0	0	0	1	0	0	0
chr1	hg19_ucscRetroAli5	exon	44587725	44588267	0	-	.	gene_id "BC001721.1-1"; transcript_id "BC001721.1-1";	1	0	1	0	0	0	0	0	0	1
chr1	hg19_wgEncodeGencodePseudoGeneV17	exon	44603514	44604485	0	-	.	gene_id "ENST00000458152.1"; transcript_id "ENST00000458152.1";	1	0	0	1	0	0	0	0	0	0
chr1	hg19_wgEncodeGencodePseudoGeneV17,hg19_pseudoYale60	exon	44616266	44617425	0	-	.	gene_id "ENST00000451975.2","PGOHUM00000243992"; transcript_id "ENST00000451975.2";	1	1	0	0	0	0	0	1	0	0
chr1	hg19_pseudoYale60	exon	44617568	44617746	0	-	.	gene_id "PGOHUM00000243993"; transcript_id "PGOHUM00000243993";	0	1	0	0	1	0	0	0	0	0
chr1	hg19_pseudoYale60	exon	44620614	44620974	0	-	.	gene_id "PGOHUM00000243994"; transcript_id "PGOHUM00000243994";	1	1	0	0	0	0	0	1	0	0
chr1	hg19_pseudoYale60	exon	44638178	44638390	0	-	.	gene_id "PGOHUM00000243995"; transcript_id "PGOHUM00000243995";	1	1	0	0	0	0	0	1	0	0
chr1	hg19_ucscRetroAli5,hg19_pseudoYale60	exon	44653611	44654757	0	-	.	gene_id "BC160186.1-1","PGOHUM00000243996"; transcript_id "BC160186.1-1";	1	1	1	0	0	0	1	0	0	0
chr1	hg19_ucscRetroAli5,hg19_pseudoYale60	exon	45245957	45246442	0	-	.	gene_id "NM_001019.4-3","PGOHUM00000243997"; transcript_id "NM_001019.4-3";	1	1	1	0	0	0	1	0	0	0
chr1	hg19_ucscRetroAli5	exon	45296012	45296259	0	+	.	gene_id "AK090552.1-23"; transcript_id "AK090552.1-23";	0	0	1	0	0	1	0	0	0	0
chr1	hg19_wgEncodeGencodePseudoGeneV17,hg19_pseudoYale60	exon	45309593	45309942	0	-	.	gene_id "ENST00000447970.1","PGOHUM00000243998"; transcript_id "ENST00000447970.1";	1	1	0	0	0	0	0	1	0	0
chr1	hg19_ucscRetroAli5,hg19_pseudoYale60	exon	45423762	45425248	0	+	.	gene_id "NM_182852.3-18","PGOHUM00000244697"; transcript_id "NM_182852.3-18";	0	1	1	0	0	0	0	0	1	0
chr1	hg19_ucscRetroAli5,hg19_pseudoYale60	exon	45453346	45454444	0	-	.	gene_id "BC093076.1-5","PGOHUM00000243999"; transcript_id "BC093076.1-5";	1	1	1	0	0	0	1	0	0	0
chr1	hg19_ucscRetroAli5,hg19_pseudoYale60	exon	45535306	45536126	0	-	.	gene_id "NM_021227.3-3","PGOHUM00000244001"; transcript_id "NM_021227.3-3";	1	1	1	0	0	0	1	0	0	0
chr1	hg19_ucscRetroAli5,hg19_pseudoYale60	exon	45880647	45881231	0	+	.	gene_id "BC093076.1-6","PGOHUM00000244698"; transcript_id "BC093076.1-6";	1	1	1	0	0	0	1	0	0	0
chr1	hg19_ucscRetroAli5,hg19_pseudoYale60	exon	45996551	45998297	0	+	.	gene_id "X12597.1-1","PGOHUM00000251113"; transcript_id "X12597.1-1";	1	1	1	0	0	0	1	0	0	0
chr1	hg19_ucscRetroAli5	exon	46006611	46008209	0	+	.	gene_id "BC066333.1-2"; transcript_id "BC066333.1-2";	0	0	1	0	0	1	0	0	0	0
chr1	hg19_ucscRetroAli5,hg19_pseudoYale60	exon	46111454	46111899	0	-	.	gene_id "NM_001030009.1-4","PGOHUM00000244002"; transcript_id "NM_001030009.1-4";	1	1	1	0	0	0	1	0	0	0
chr1	hg19_ucscRetroAli5,hg19_pseudoYale60	exon	46116650	46117522	0	.	.	gene_id "NM_000972.2-2","PGOHUM00000244700","PGOHUM00000244003"; transcript_id "NM_000972.2-2";	0	1	1	0	0	0	0	0	1	0
chr1	hg19_ucscRetroAli5,hg19_pseudoYale60	exon	46246933	46247630	0	+	.	gene_id "NM_000970.3-1","PGOHUM00000244701"; transcript_id "NM_000970.3-1";	1	1	1	0	0	0	1	0	0	0
chr1	hg19_ucscRetroAli5,hg19_pseudoYale60	exon	46311014	46313391	0	-	.	gene_id "NM_018352.2-1","PGOHUM00000244004"; transcript_id "NM_018352.2-1";	1	1	1	0	0	0	1	0	0	0
chr1	hg19_ucscRetroAli5,hg19_pseudoYale60	exon	46570236	46571633	0	+	.	gene_id "NM_001866.2-1","PGOHUM00000244702"; transcript_id "NM_001866.2-1";	0	1	1	0	0	0	0	0	1	0
chr1	hg19_wgEncodeGencodePseudoGeneV17	exon	46836258	46836627	0	+	.	gene_id "ENST00000457027.1"; transcript_id "ENST00000457027.1";	1	0	0	1	0	0	0	0	0	0
chr1	hg19_wgEncodeGencodePseudoGeneV17,hg19_pseudoYale60	exon	46897801	46910993	0	+	.	gene_id "ENST00000446499.1","PGOHUM00000244703"; transcript_id "ENST00000446499.1";	1	1	0	0	0	0	0	1	0	0
chr1	hg19_ucscRetroAli5	exon	47028185	47028508	0	-	.	gene_id "AK313567.1-4"; transcript_id "AK313567.1-4";	0	0	1	0	0	1	0	0	0	0
chr1	hg19_ucscRetroAli5,hg19_pseudoYale60	exon	47131448	47132133	0	-	.	gene_id "NM_013349.4-1","PGOHUM00000244005"; transcript_id "NM_013349.4-1";	0	1	1	0	0	0	0	0	1	0
chr1	hg19_pseudoYale60	exon	47207863	47208818	0	+	.	gene_id "PGOHUM00000244704"; transcript_id "PGOHUM00000244704";	0	1	1	0	0	0	0	0	1	0
chr1	hg19_wgEncodeGencodePseudoGeneV17,hg19_ucscRetroAli5,hg19_pseudoYale60	exon	47308850	47366106	0	.	.	gene_id "ENST00000423332.1","ENST00000437364.2","NM_006082.2-2","PGOHUM00000244006","PGOHUM00000244705"; transcript_id "ENST00000423332.1";	1	1	1	0	0	0	1	0	0	0
chr1	hg19_pseudoYale60	exon	47433349	47466766	0	-	.	gene_id "PGOHUM00000244007"; transcript_id "PGOHUM00000244007";	1	1	0	0	0	0	0	1	0	0
chr1	hg19_wgEncodeGencodePseudoGeneV17	exon	47468667	47468820	0	-	.	gene_id "ENST00000569984.1"; transcript_id "ENST00000569984.1";	1	0	0	1	0	0	0	0	0	0
chr1	hg19_pseudoYale60	exon	47540450	47541641	0	-	.	gene_id "PGOHUM00000244008"; transcript_id "PGOHUM00000244008";	0	1	1	0	0	0	0	0	1	0
chr1	hg19_pseudoYale60	exon	47630164	47631544	0	-	.	gene_id "PGOHUM00000244009"; transcript_id "PGOHUM00000244009";	1	1	0	0	0	0	0	1	0	0
chr1	hg19_ucscRetroAli5	exon	47904186	47904774	0	+	.	gene_id "NM_213596.2-2"; transcript_id "NM_213596.2-2";	0	0	1	0	0	1	0	0	0	0
chr1	hg19_ucscRetroAli5,hg19_pseudoYale60	exon	47948902	47949834	0	-	.	gene_id "NM_001077525.2-1","PGOHUM00000244010"; transcript_id "NM_001077525.2-1";	0	1	1	0	0	0	0	0	1	0
chr1	hg19_ucscRetroAli5,hg19_pseudoYale60	exon	47963534	47964053	0	-	.	gene_id "NR_026911.1-6","PGOHUM00000244011"; transcript_id "NR_026911.1-6";	1	1	1	0	0	0	1	0	0	0
chr1	hg19_ucscRetroAli5,hg19_pseudoYale60	exon	48015849	48016944	0	+	.	gene_id "NM_003945.3-1","PGOHUM00000244706"; transcript_id "NM_003945.3-1";	0	1	1	0	0	0	0	0	1	0
chr1	hg19_pseudoYale60	exon	48260259	48267306	0	-	.	gene_id "PGOHUM00000244012"; transcript_id "PGOHUM00000244012";	0	1	0	0	1	0	0	0	0	0
chr1	hg19_pseudoYale60	exon	48459703	48460374	0	-	.	gene_id "PGOHUM00000244013"; transcript_id "PGOHUM00000244013";	0	1	0	0	1	0	0	0	0	0
chr1	hg19_pseudoYale60	exon	48477349	48477477	0	+	.	gene_id "PGOHUM00000244707"; transcript_id "PGOHUM00000244707";	0	1	0	0	1	0	0	0	0	0
chr1	hg19_pseudoYale60	exon	48555025	48555306	0	+	.	gene_id "PGOHUM00000244708"; transcript_id "PGOHUM00000244708";	0	1	1	0	0	0	0	0	1	0
chr1	hg19_wgEncodeGencodePseudoGeneV17,hg19_pseudoYale60	exon	48627471	48644902	0	-	.	gene_id "ENST00000401057.3","PGOHUM00000244014","PGOHUM00000244015"; transcript_id "ENST00000401057.3";	1	1	0	0	0	0	0	1	0	0
chr1	hg19_ucscRetroAli5,hg19_pseudoYale60	exon	48790642	48791830	0	-	.	gene_id "NM_014110.4-2","PGOHUM00000244016"; transcript_id "NM_014110.4-2";	1	1	1	0	0	0	1	0	0	0
chr1	hg19_ucscRetroAli5	exon	48901374	48903569	0	+	.	gene_id "NM_018571.5-1"; transcript_id "NM_018571.5-1";	1	0	1	0	0	0	0	0	0	1
chr1	hg19_ucscRetroAli5,hg19_pseudoYale60	exon	48962890	48963448	0	-	.	gene_id "NR_026911.1-7","PGOHUM00000244017"; transcript_id "NR_026911.1-7";	1	1	1	0	0	0	1	0	0	0
chr1	hg19_ucscRetroAli5,hg19_pseudoYale60	exon	49893978	49895053	0	-	.	gene_id "NM_001428.3-2","PGOHUM00000244018"; transcript_id "NM_001428.3-2";	0	1	1	0	0	0	0	0	1	0
chr1	hg19_wgEncodeGencodePseudoGeneV17,hg19_pseudoYale60	exon	50156934	50157196	0	-	.	gene_id "ENST00000428836.2","PGOHUM00000244019"; transcript_id "ENST00000428836.2";	1	1	0	0	0	0	0	1	0	0
chr1	hg19_wgEncodeGencodePseudoGeneV17,hg19_ucscRetroAli5,hg19_pseudoYale60	exon	50307493	50312072	0	+	.	gene_id "ENST00000502859.1","NR_038967.1-6","PGOHUM00000256878"; transcript_id "ENST00000502859.1";	1	1	1	0	0	0	1	0	0	0
chr1	hg19_pseudoYale60	exon	50482758	50483176	0	+	.	gene_id "PGOHUM00000244711"; transcript_id "PGOHUM00000244711";	1	1	0	0	0	0	0	1	0	0
chr1	hg19_wgEncodeGencodePseudoGeneV17	exon	50580609	50580954	0	+	.	gene_id "ENST00000456070.1"; transcript_id "ENST00000456070.1";	1	0	0	1	0	0	0	0	0	0
chr1	hg19_ucscRetroAli5,hg19_pseudoYale60	exon	50791784	50792721	0	+	.	gene_id "NM_002952.3-6","PGOHUM00000244712"; transcript_id "NM_002952.3-6";	1	1	1	0	0	0	1	0	0	0
chr1	hg19_ucscRetroAli5,hg19_pseudoYale60	exon	50864381	50865496	0	-	.	gene_id "X12597.1-2","PGOHUM00000244020"; transcript_id "X12597.1-2";	1	1	1	0	0	0	1	0	0	0
chr1	hg19_ucscRetroAli5,hg19_pseudoYale60	exon	50871017	50871734	0	-	.	gene_id "NM_015962.4-49","PGOHUM00000244021"; transcript_id "NM_015962.4-49";	1	1	1	0	0	0	1	0	0	0
chr1	hg19_ucscRetroAli5,hg19_pseudoYale60	exon	51245942	51246973	0	+	.	gene_id "NM_002634.2-1","PGOHUM00000244713"; transcript_id "NM_002634.2-1";	1	1	1	0	0	0	1	0	0	0
chr1	hg19_ucscRetroAli5,hg19_pseudoYale60	exon	51311993	51312939	0	+	.	gene_id "NM_032476.3-2","PGOHUM00000244714"; transcript_id "NM_032476.3-2";	1	1	1	0	0	0	1	0	0	0
chr1	hg19_ucscRetroAli5,hg19_pseudoYale60	exon	51623115	51624212	0	-	.	gene_id "NM_005507.2-2","PGOHUM00000244022"; transcript_id "NM_005507.2-2";	1	1	1	0	0	0	1	0	0	0
chr1	hg19_ucscRetroAli5	exon	51662878	51663324	0	+	.	gene_id "NM_001001790.2-1"; transcript_id "NM_001001790.2-1";	0	0	1	0	0	1	0	0	0	0
chr1	hg19_ucscRetroAli5,hg19_pseudoYale60	exon	51716231	51717166	0	-	.	gene_id "NM_002952.3-7","PGOHUM00000244023"; transcript_id "NM_002952.3-7";	1	1	1	0	0	0	1	0	0	0
chr1	hg19_ucscRetroAli5,hg19_pseudoYale60	exon	51837874	51839408	0	+	.	gene_id "NM_002811.4-1","PGOHUM00000244715"; transcript_id "NM_002811.4-1";	1	1	1	0	0	0	1	0	0	0
chr1	hg19_wgEncodeGencodePseudoGeneV17,hg19_pseudoYale60	exon	52027538	52060569	0	-	.	gene_id "ENST00000431943.1","PGOHUM00000244024"; transcript_id "ENST00000431943.1";	1	1	0	0	0	0	0	1	0	0
chr1	hg19_ucscRetroAli5,hg19_pseudoYale60	exon	52172588	52173889	0	-	.	gene_id "NM_002046.4-2","PGOHUM00000244025"; transcript_id "NM_002046.4-2";	0	1	1	0	0	0	0	0	1	0
chr1	hg19_ucscRetroAli5,hg19_pseudoYale60	exon	52174666	52176053	0	+	.	gene_id "NM_001636.3-1","PGOHUM00000244716"; transcript_id "NM_001636.3-1";	1	1	1	0	0	0	1	0	0	0
chr1	hg19_ucscRetroAli5,hg19_pseudoYale60	exon	52325447	52326624	0	+	.	gene_id "NR_023349.1-1","PGOHUM00000244717"; transcript_id "NR_023349.1-1";	1	1	1	0	0	0	1	0	0	0
chr1	hg19_ucscRetroAli5	exon	52399656	52400428	0	-	.	gene_id "NR_033415.1-7"; transcript_id "NR_033415.1-7";	0	0	1	0	0	1	0	0	0	0
chr1	hg19_ucscRetroAli5,hg19_pseudoYale60	exon	52446118	52446559	0	+	.	gene_id "NM_001029.3-1","PGOHUM00000244718"; transcript_id "NM_001029.3-1";	1	1	1	0	0	0	1	0	0	0
chr1	hg19_ucscRetroAli5,hg19_pseudoYale60	exon	52625678	52626280	0	-	.	gene_id "NM_000671.3-1","PGOHUM00000244026"; transcript_id "NM_000671.3-1";	1	1	1	0	0	0	1	0	0	0
chr1	hg19_ucscRetroAli5,hg19_pseudoYale60	exon	52627484	52629162	0	-	.	gene_id "AK298815.1-1","PGOHUM00000244027","PGOHUM00000244028"; transcript_id "AK298815.1-1";	0	1	1	0	0	0	0	0	1	0
chr1	hg19_ucscRetroAli5,hg19_pseudoYale60	exon	52645487	52648526	0	+	.	gene_id "NM_024065.4-1","PGOHUM00000244719"; transcript_id "NM_024065.4-1";	0	1	1	0	0	0	0	0	1	0
chr1	hg19_ucscRetroAli5,hg19_pseudoYale60	exon	52655553	52656003	0	-	.	gene_id "NM_000661.4-2","PGOHUM00000244029"; transcript_id "NM_000661.4-2";	1	1	1	0	0	0	1	0	0	0
chr1	hg19_ucscRetroAli5,hg19_pseudoYale60	exon	52717643	52718555	0	-	.	gene_id "BC009702.1-1","PGOHUM00000244030"; transcript_id "BC009702.1-1";	1	1	1	0	0	0	1	0	0	0
chr1	hg19_ucscRetroAli5,hg19_pseudoYale60	exon	52719237	52720055	0	+	.	gene_id "NM_001256707.1-1","PGOHUM00000244720"; transcript_id "NM_001256707.1-1";	0	1	1	0	0	0	0	0	1	0
chr1	hg19_ucscRetroAli5,hg19_pseudoYale60	exon	52834132	52834917	0	+	.	gene_id "AK313081.1-1","PGOHUM00000244721"; transcript_id "AK313081.1-1";	0	1	1	0	0	0	0	0	1	0
chr1	hg19_ucscRetroAli5,hg19_pseudoYale60	exon	53038774	53039571	0	+	.	gene_id "NM_001404.4-1","PGOHUM00000244722"; transcript_id "NM_001404.4-1";	1	1	1	0	0	0	1	0	0	0
chr1	hg19_ucscRetroAli5,hg19_pseudoYale60	exon	53174748	53175231	0	+	.	gene_id "NM_001184979.1-2","PGOHUM00000244724"; transcript_id "NM_001184979.1-2";	0	1	1	0	0	0	0	0	1	0
chr1	hg19_ucscRetroAli5,hg19_pseudoYale60	exon	53237825	53238346	0	-	.	gene_id "NM_001017.2-2","PGOHUM00000244031"; transcript_id "NM_001017.2-2";	1	1	1	0	0	0	1	0	0	0
chr1	hg19_ucscRetroAli5	exon	53386056	53386428	0	+	.	gene_id "NM_015933.3-3"; transcript_id "NM_015933.3-3";	1	0	1	0	0	0	0	0	0	1
chr1	hg19_ucscRetroAli5,hg19_pseudoYale60	exon	53390781	53391158	0	-	.	gene_id "NM_004894.2-1","PGOHUM00000244032"; transcript_id "NM_004894.2-1";	1	1	1	0	0	0	1	0	0	0
chr1	hg19_ucscRetroAli5,hg19_pseudoYale60	exon	53408684	53409692	0	-	.	gene_id "NM_002107.4-4","PGOHUM00000244033"; transcript_id "NM_002107.4-4";	1	1	1	0	0	0	1	0	0	0
chr1	hg19_ucscRetroAli5	exon	53457451	53459375	0	-	.	gene_id "NM_001177314.1-1"; transcript_id "NM_001177314.1-1";	1	0	1	0	0	0	0	0	0	1
chr1	hg19_ucscRetroAli5,hg19_pseudoYale60	exon	53460266	53462708	0	+	.	gene_id "NM_178014.2-3","PGOHUM00000244725"; transcript_id "NM_178014.2-3";	0	1	1	0	0	0	0	0	1	0
chr1	hg19_ucscRetroAli5	exon	53495101	53495434	0	-	.	gene_id "NM_213595.2-1"; transcript_id "NM_213595.2-1";	0	0	1	0	0	1	0	0	0	0
chr1	hg19_ucscRetroAli5,hg19_pseudoYale60	exon	53537535	53539136	0	-	.	gene_id "AF077034.1-1","PGOHUM00000244035"; transcript_id "AF077034.1-1";	1	1	1	0	0	0	1	0	0	0
chr1	hg19_ucscRetroAli5	exon	53620322	53622488	0	-	.	gene_id "AY157850.1-1"; transcript_id "AY157850.1-1";	0	0	1	0	0	1	0	0	0	0
chr1	hg19_pseudoYale60	exon	53651967	53652543	0	+	.	gene_id "PGOHUM00000244726"; transcript_id "PGOHUM00000244726";	0	1	0	0	1	0	0	0	0	0
chr1	hg19_ucscRetroAli5	exon	53676347	53676901	0	+	.	gene_id "AK313931.1-1"; transcript_id "AK313931.1-1";	0	0	1	0	0	1	0	0	0	0
chr1	hg19_wgEncodeGencodePseudoGeneV17,hg19_ucscRetroAli5,hg19_pseudoYale60	exon	53904044	53904982	0	-	.	gene_id "ENST00000443844.3","NM_002635.3-1","PGOHUM00000244036"; transcript_id "ENST00000443844.3";	1	1	1	0	0	0	1	0	0	0
chr1	hg19_ucscRetroAli5	exon	54220544	54221581	0	+	.	gene_id "AK092175.1-5"; transcript_id "AK092175.1-5";	0	0	1	0	0	1	0	0	0	0
chr1	hg19_ucscRetroAli5,hg19_pseudoYale60	exon	54307203	54307621	0	+	.	gene_id "D23661.1-2","PGOHUM00000244727"; transcript_id "D23661.1-2";	1	1	1	0	0	0	1	0	0	0
chr1	hg19_ucscRetroAli5,hg19_pseudoYale60	exon	54440283	54441823	0	-	.	gene_id "NM_194247.2-2","PGOHUM00000244037"; transcript_id "NM_194247.2-2";	1	1	1	0	0	0	1	0	0	0
chr1	hg19_wgEncodeGencodePseudoGeneV17	exon	54481327	54481616	0	+	.	gene_id "ENST00000358975.2"; transcript_id "ENST00000358975.2";	1	0	0	1	0	0	0	0	0	0
chr1	hg19_wgEncodeGencodePseudoGeneV17	exon	54498816	54500553	0	-	.	gene_id "ENST00000327057.5"; transcript_id "ENST00000327057.5";	1	0	0	1	0	0	0	0	0	0
chr1	hg19_ucscRetroAli5,hg19_pseudoYale60	exon	54555466	54555893	0	+	.	gene_id "NM_001866.2-2","PGOHUM00000244728"; transcript_id "NM_001866.2-2";	1	1	1	0	0	0	1	0	0	0
chr1	hg19_wgEncodeGencodePseudoGeneV17	exon	54565641	54565897	0	-	.	gene_id "ENST00000422908.1"; transcript_id "ENST00000422908.1";	1	0	0	1	0	0	0	0	0	0
chr1	hg19_ucscRetroAli5	exon	54636125	54637063	0	+	.	gene_id "NR_033415.1-9"; transcript_id "NR_033415.1-9";	0	0	1	0	0	1	0	0	0	0
chr1	hg19_pseudoYale60	exon	54990314	54990604	0	+	.	gene_id "PGOHUM00000244729"; transcript_id "PGOHUM00000244729";	0	1	1	0	0	0	0	0	1	0
chr1	hg19_ucscRetroAli5,hg19_pseudoYale60	exon	55002413	55003754	0	+	.	gene_id "NR_002944.2-2","PGOHUM00000244730"; transcript_id "NR_002944.2-2";	0	1	1	0	0	0	0	0	1	0
chr1	hg19_ucscRetroAli5,hg19_pseudoYale60	exon	55687952	55689753	0	+	.	gene_id "NM_004130.3-1","PGOHUM00000244731"; transcript_id "NM_004130.3-1";	0	1	1	0	0	0	0	0	1	0
chr1	hg19_ucscRetroAli5,hg19_pseudoYale60	exon	55833081	55835504	0	+	.	gene_id "NM_002080.2-1","PGOHUM00000244732"; transcript_id "NM_002080.2-1";	0	1	1	0	0	0	0	0	1	0
chr1	hg19_wgEncodeGencodePseudoGeneV17,hg19_pseudoYale60	exon	55838383	55839030	0	-	.	gene_id "ENST00000421994.2","PGOHUM00000244038"; transcript_id "ENST00000421994.2";	1	1	0	0	0	0	0	1	0	0
chr1	hg19_ucscRetroAli5	exon	55893239	55894065	0	-	.	gene_id "NM_004152.2-2"; transcript_id "NM_004152.2-2";	0	0	1	0	0	1	0	0	0	0
chr1	hg19_ucscRetroAli5	exon	56317709	56318352	0	+	.	gene_id "NM_001037663.1-2"; transcript_id "NM_001037663.1-2";	0	0	1	0	0	1	0	0	0	0
chr1	hg19_ucscRetroAli5	exon	56323115	56323789	0	+	.	gene_id "NM_002451.3-13"; transcript_id "NM_002451.3-13";	0	0	1	0	0	1	0	0	0	0
chr1	hg19_ucscRetroAli5,hg19_pseudoYale60	exon	56403337	56404954	0	-	.	gene_id "NM_148920.2-1","PGOHUM00000244039"; transcript_id "NM_148920.2-1";	1	1	1	0	0	0	1	0	0	0
chr1	hg19_ucscRetroAli5,hg19_pseudoYale60	exon	56673150	56674201	0	-	.	gene_id "NM_002295.4-1","PGOHUM00000244040"; transcript_id "NM_002295.4-1";	1	1	1	0	0	0	1	0	0	0
chr1	hg19_ucscRetroAli5	exon	56780353	56780655	0	+	.	gene_id "AK000874.1-5"; transcript_id "AK000874.1-5";	0	0	1	0	0	1	0	0	0	0
chr1	hg19_ucscRetroAli5,hg19_pseudoYale60	exon	57004084	57004633	0	+	.	gene_id "NM_000982.3-8","PGOHUM00000244733"; transcript_id "NM_000982.3-8";	1	1	1	0	0	0	1	0	0	0
chr1	hg19_ucscRetroAli5,hg19_pseudoYale60	exon	57051256	57051927	0	-	.	gene_id "AK130965.1-7","PGOHUM00000244041"; transcript_id "AK130965.1-7";	1	1	1	0	0	0	1	0	0	0
chr1	hg19_wgEncodeGencodePseudoGeneV17,hg19_pseudoYale60	exon	57085082	57085260	0	-	.	gene_id "ENST00000442812.1","PGOHUM00000244042"; transcript_id "ENST00000442812.1";	1	1	0	0	0	0	0	1	0	0
chr1	hg19_ucscRetroAli5	exon	57804844	57805383	0	+	.	gene_id "NR_026908.1-28"; transcript_id "NR_026908.1-28";	0	0	1	0	0	1	0	0	0	0
chr1	hg19_ucscRetroAli5,hg19_pseudoYale60	exon	58071485	58071998	0	-	.	gene_id "NM_001023.3-1","PGOHUM00000244043"; transcript_id "NM_001023.3-1";	1	1	1	0	0	0	1	0	0	0
chr1	hg19_ucscRetroAli5,hg19_pseudoYale60	exon	58513521	58515045	0	-	.	gene_id "NM_031157.2-4","PGOHUM00000244044"; transcript_id "NM_031157.2-4";	1	1	1	0	0	0	1	0	0	0
chr1	hg19_ucscRetroAli5	exon	58521736	58522176	0	-	.	gene_id "NM_001029.3-2"; transcript_id "NM_001029.3-2";	1	0	1	0	0	0	0	0	0	1
chr1	hg19_pseudoYale60	exon	58550081	58550239	0	+	.	gene_id "PGOHUM00000244734"; transcript_id "PGOHUM00000244734";	1	1	0	0	0	0	0	1	0	0
chr1	hg19_wgEncodeGencodePseudoGeneV17,hg19_pseudoYale60	exon	58694354	58694687	0	-	.	gene_id "ENST00000394974.2","PGOHUM00000244046"; transcript_id "ENST00000394974.2";	1	1	0	0	0	0	0	1	0	0
chr1	hg19_ucscRetroAli5,hg19_pseudoYale60	exon	59017185	59019083	0	-	.	gene_id "NM_017661.2-1","PGOHUM00000244047"; transcript_id "NM_017661.2-1";	0	1	1	0	0	0	0	0	1	0
chr1	hg19_ucscRetroAli5,hg19_pseudoYale60	exon	59095599	59097221	0	-	.	gene_id "BC026705.1-3","PGOHUM00000244048","PGOHUM00000244049"; transcript_id "BC026705.1-3";	1	1	1	0	0	0	1	0	0	0
chr1	hg19_ucscRetroAli5,hg19_pseudoYale60	exon	59465289	59466323	0	+	.	gene_id "NM_002634.2-2","PGOHUM00000244735"; transcript_id "NM_002634.2-2";	0	1	1	0	0	0	0	0	1	0
chr1	hg19_pseudoYale60	exon	60563073	60563649	0	+	.	gene_id "PGOHUM00000244736"; transcript_id "PGOHUM00000244736";	1	1	0	0	0	0	0	1	0	0
chr1	hg19_pseudoYale60	exon	60695189	60695427	0	-	.	gene_id "PGOHUM00000244050"; transcript_id "PGOHUM00000244050";	0	1	0	0	1	0	0	0	0	0
chr1	hg19_ucscRetroAli5	exon	61862391	61862996	0	-	.	gene_id "NR_027254.1-31"; transcript_id "NR_027254.1-31";	0	0	1	0	0	1	0	0	0	0
chr1	hg19_ucscRetroAli5,hg19_pseudoYale60	exon	62119810	62121190	0	+	.	gene_id "NM_003124.4-1","PGOHUM00000244737"; transcript_id "NM_003124.4-1";	1	1	1	0	0	0	1	0	0	0
chr1	hg19_ucscRetroAli5	exon	62301041	62301639	0	-	.	gene_id "BC063277.1-81"; transcript_id "BC063277.1-81";	0	0	1	0	0	1	0	0	0	0
chr1	hg19_ucscRetroAli5,hg19_pseudoYale60	exon	62504483	62505051	0	+	.	gene_id "NM_006402.2-1","PGOHUM00000244738"; transcript_id "NM_006402.2-1";	1	1	1	0	0	0	1	0	0	0
chr1	hg19_pseudoYale60	exon	62619028	62619153	0	+	.	gene_id "PGOHUM00000251115"; transcript_id "PGOHUM00000251115";	0	1	0	0	1	0	0	0	0	0
chr1	hg19_ucscRetroAli5,hg19_pseudoYale60	exon	62654769	62655827	0	+	.	gene_id "NR_028352.1-1","PGOHUM00000244740"; transcript_id "NR_028352.1-1";	1	1	1	0	0	0	1	0	0	0
chr1	hg19_ucscRetroAli5,hg19_pseudoYale60	exon	62656164	62656643	0	+	.	gene_id "NM_001030009.1-5","PGOHUM00000244741"; transcript_id "NM_001030009.1-5";	1	1	1	0	0	0	1	0	0	0
chr1	hg19_ucscRetroAli5,hg19_pseudoYale60	exon	62673761	62674151	0	-	.	gene_id "NM_033643.2-2","PGOHUM00000244051"; transcript_id "NM_033643.2-2";	0	1	1	0	0	0	0	0	1	0
chr1	hg19_ucscRetroAli5,hg19_pseudoYale60	exon	62996305	62996640	0	+	.	gene_id "Y00361.1-1","PGOHUM00000244742"; transcript_id "Y00361.1-1";	1	1	1	0	0	0	1	0	0	0
chr1	hg19_ucscRetroAli5,hg19_pseudoYale60	exon	63106238	63107415	0	-	.	gene_id "NM_012423.3-1","PGOHUM00000244052"; transcript_id "NM_012423.3-1";	0	1	1	0	0	0	0	0	1	0
chr1	hg19_wgEncodeGencodePseudoGeneV17	exon	63370851	63371153	0	+	.	gene_id "ENST00000435230.1"; transcript_id "ENST00000435230.1";	1	0	0	1	0	0	0	0	0	0
chr1	hg19_ucscRetroAli5	exon	63709715	63710167	0	+	.	gene_id "NM_021104.1-2"; transcript_id "NM_021104.1-2";	0	0	1	0	0	1	0	0	0	0
chr1	hg19_ucscRetroAli5,hg19_pseudoYale60	exon	63727720	63728404	0	+	.	gene_id "NM_002295.4-2","PGOHUM00000244743"; transcript_id "NM_002295.4-2";	0	1	1	0	0	0	0	0	1	0
chr1	hg19_ucscRetroAli5	exon	63789120	63789551	0	+	.	gene_id "NM_001195127.1-4"; transcript_id "NM_001195127.1-4";	0	0	1	0	0	1	0	0	0	0
chr1	hg19_ucscRetroAli5,hg19_pseudoYale60	exon	63825188	63826852	0	-	.	gene_id "NM_001144766.2-1","PGOHUM00000244053"; transcript_id "NM_001144766.2-1";	0	1	1	0	0	0	0	0	1	0
chr1	hg19_ucscRetroAli5	exon	63918191	63924058	0	-	.	gene_id "NM_015078.2-26"; transcript_id "NM_015078.2-26";	0	0	1	0	0	1	0	0	0	0
chr1	hg19_ucscRetroAli5	exon	63961243	63963644	0	+	.	gene_id "AF521099.1-2"; transcript_id "AF521099.1-2";	0	0	1	0	0	1	0	0	0	0
chr1	hg19_ucscRetroAli5	exon	64014648	64016321	0	+	.	gene_id "AF264787.1-1"; transcript_id "AF264787.1-1";	0	0	1	0	0	1	0	0	0	0
chr1	hg19_ucscRetroAli5,hg19_pseudoYale60	exon	64254312	64255034	0	-	.	gene_id "NM_000981.3-1","PGOHUM00000244054"; transcript_id "NM_000981.3-1";	1	1	1	0	0	0	1	0	0	0
chr1	hg19_ucscRetroAli5,hg19_pseudoYale60	exon	64308351	64309449	0	-	.	gene_id "NM_005507.2-3","PGOHUM00000244055"; transcript_id "NM_005507.2-3";	1	1	1	0	0	0	1	0	0	0
chr1	hg19_ucscRetroAli5,hg19_pseudoYale60	exon	65384061	65384523	0	+	.	gene_id "AK130950.1-2","PGOHUM00000244744"; transcript_id "AK130950.1-2";	1	1	1	0	0	0	1	0	0	0
chr1	hg19_ucscRetroAli5,hg19_pseudoYale60	exon	65407606	65408568	0	+	.	gene_id "NM_018269.3-1","PGOHUM00000244745"; transcript_id "NM_018269.3-1";	0	1	1	0	0	0	0	0	1	0
chr1	hg19_ucscRetroAli5,hg19_pseudoYale60	exon	65448465	65452246	0	-	.	gene_id "NM_006931.2-28","PGOHUM00000244056"; transcript_id "NM_006931.2-28";	1	1	1	0	0	0	1	0	0	0
chr1	hg19_ucscRetroAli5,hg19_pseudoYale60	exon	65543006	65543840	0	-	.	gene_id "NM_001142282.1-2","PGOHUM00000244057"; transcript_id "NM_001142282.1-2";	0	1	1	0	0	0	0	0	1	0
chr1	hg19_ucscRetroAli5,hg19_pseudoYale60	exon	65557885	65558368	0	-	.	gene_id "NM_031901.4-1","PGOHUM00000244058"; transcript_id "NM_031901.4-1";	0	1	1	0	0	0	0	0	1	0
chr1	hg19_ucscRetroAli5,hg19_pseudoYale60	exon	65620133	65620421	0	+	.	gene_id "NM_001032.3-4","PGOHUM00000244746"; transcript_id "NM_001032.3-4";	1	1	1	0	0	0	1	0	0	0
chr1	hg19_ucscRetroAli5,hg19_pseudoYale60	exon	65764237	65764729	0	-	.	gene_id "NM_004374.3-2","PGOHUM00000251065"; transcript_id "NM_004374.3-2";	0	1	1	0	0	0	0	0	1	0
chr1	hg19_ucscRetroAli5	exon	65914962	65915370	0	-	.	gene_id "NM_001256282.1-3"; transcript_id "NM_001256282.1-3";	0	0	1	0	0	1	0	0	0	0
chr1	hg19_ucscRetroAli5,hg19_pseudoYale60	exon	66041146	66044190	0	-	.	gene_id "NM_022087.2-1","PGOHUM00000244060"; transcript_id "NM_022087.2-1";	1	1	1	0	0	0	1	0	0	0
chr1	hg19_ucscRetroAli5	exon	67459615	67460545	0	+	.	gene_id "NR_003584.3-1"; transcript_id "NR_003584.3-1";	0	0	1	0	0	1	0	0	0	0
chr1	hg19_ucscRetroAli5	exon	67575063	67575625	0	+	.	gene_id "AK000874.1-6"; transcript_id "AK000874.1-6";	0	0	1	0	0	1	0	0	0	0
chr1	hg19_ucscRetroAli5,hg19_pseudoYale60	exon	67743296	67745385	0	+	.	gene_id "NM_005494.2-1","PGOHUM00000244747","PGOHUM00000244748"; transcript_id "NM_005494.2-1";	0	1	1	0	0	0	0	0	1	0
chr1	hg19_ucscRetroAli5,hg19_pseudoYale60	exon	68026755	68027452	0	+	.	gene_id "NM_001135654.1-3","PGOHUM00000244749"; transcript_id "NM_001135654.1-3";	1	1	1	0	0	0	1	0	0	0
chr1	hg19_ucscRetroAli5,hg19_pseudoYale60	exon	68124853	68126841	0	-	.	gene_id "NM_031314.2-3","PGOHUM00000244061"; transcript_id "NM_031314.2-3";	0	1	1	0	0	0	0	0	1	0
chr1	hg19_ucscRetroAli5,hg19_pseudoYale60	exon	68508986	68510301	0	+	.	gene_id "AF083110.1-1","PGOHUM00000244750"; transcript_id "AF083110.1-1";	0	1	1	0	0	0	0	0	1	0
chr1	hg19_ucscRetroAli5,hg19_pseudoYale60	exon	68514946	68515866	0	-	.	gene_id "NM_012097.3-2","PGOHUM00000244062"; transcript_id "NM_012097.3-2";	1	1	1	0	0	0	1	0	0	0
chr1	hg19_pseudoYale60	exon	68591912	68592028	0	-	.	gene_id "PGOHUM00000251066"; transcript_id "PGOHUM00000251066";	0	1	0	0	1	0	0	0	0	0
chr1	hg19_ucscRetroAli5,hg19_pseudoYale60	exon	68625774	68629199	0	-	.	gene_id "NM_001329.2-1","PGOHUM00000244063"; transcript_id "NM_001329.2-1";	0	1	1	0	0	0	0	0	1	0
chr1	hg19_ucscRetroAli5,hg19_pseudoYale60	exon	68708115	68708782	0	-	.	gene_id "NM_001011.3-3","PGOHUM00000244064"; transcript_id "NM_001011.3-3";	1	1	1	0	0	0	1	0	0	0
chr1	hg19_ucscRetroAli5,hg19_pseudoYale60	exon	68747991	68748437	0	+	.	gene_id "NM_001863.4-1","PGOHUM00000244751"; transcript_id "NM_001863.4-1";	1	1	1	0	0	0	1	0	0	0
chr1	hg19_ucscRetroAli5,hg19_pseudoYale60	exon	68840990	68841502	0	-	.	gene_id "NM_005648.3-17","PGOHUM00000244065"; transcript_id "NM_005648.3-17";	1	1	1	0	0	0	1	0	0	0
chr1	hg19_ucscRetroAli5,hg19_pseudoYale60	exon	68845177	68847505	0	-	.	gene_id "NM_005868.4-1","PGOHUM00000244066"; transcript_id "NM_005868.4-1";	0	1	1	0	0	0	0	0	1	0
chr1	hg19_ucscRetroAli5,hg19_pseudoYale60	exon	68979592	68980427	0	-	.	gene_id "NM_003329.3-1","PGOHUM00000244067"; transcript_id "NM_003329.3-1";	0	1	1	0	0	0	0	0	1	0
chr1	hg19_ucscRetroAli5,hg19_pseudoYale60	exon	70072511	70074106	0	-	.	gene_id "NM_001012410.3-1","PGOHUM00000244068"; transcript_id "NM_001012410.3-1";	0	1	1	0	0	0	0	0	1	0
chr1	hg19_ucscRetroAli5,hg19_pseudoYale60	exon	70385025	70386000	0	+	.	gene_id "NR_038422.2-1","PGOHUM00000244752"; transcript_id "NR_038422.2-1";	1	1	1	0	0	0	1	0	0	0
chr1	hg19_ucscRetroAli5,hg19_pseudoYale60	exon	70996092	70998151	0	+	.	gene_id "NM_012124.2-1","PGOHUM00000244753"; transcript_id "NM_012124.2-1";	1	1	1	0	0	0	1	0	0	0
chr1	hg19_ucscRetroAli5,hg19_pseudoYale60	exon	71126303	71127059	0	-	.	gene_id "NM_032991.2-1","PGOHUM00000244069"; transcript_id "NM_032991.2-1";	0	1	1	0	0	0	0	0	1	0
chr1	hg19_ucscRetroAli5	exon	71511680	71513066	0	-	.	gene_id "NM_001060.5-54"; transcript_id "NM_001060.5-54";	0	0	1	0	0	1	0	0	0	0
chr1	hg19_ucscRetroAli5,hg19_pseudoYale60	exon	71832584	71833013	0	-	.	gene_id "NM_004373.3-1","PGOHUM00000244070"; transcript_id "NM_004373.3-1";	0	1	1	0	0	0	0	0	1	0
chr1	hg19_ucscRetroAli5,hg19_pseudoYale60	exon	72203856	72204578	0	+	.	gene_id "NM_006845.3-2","PGOHUM00000244754"; transcript_id "NM_006845.3-2";	1	1	1	0	0	0	1	0	0	0
chr1	hg19_pseudoYale60	exon	72740226	72740840	0	+	.	gene_id "PGOHUM00000244755"; transcript_id "PGOHUM00000244755";	0	1	1	0	0	0	0	0	1	0
chr1	hg19_ucscRetroAli5,hg19_pseudoYale60	exon	72767128	72767554	0	+	.	gene_id "NM_000993.4-1","PGOHUM00000244756"; transcript_id "NM_000993.4-1";	1	1	1	0	0	0	1	0	0	0
chr1	hg19_ucscRetroAli5,hg19_pseudoYale60	exon	73570459	73572220	0	+	.	gene_id "NM_002273.3-4","PGOHUM00000244757"; transcript_id "NM_002273.3-4";	1	1	1	0	0	0	1	0	0	0
chr1	hg19_pseudoYale60	exon	75987050	75987886	0	+	.	gene_id "PGOHUM00000244758"; transcript_id "PGOHUM00000244758";	0	1	1	0	0	0	0	0	1	0
chr1	hg19_ucscRetroAli5,hg19_pseudoYale60	exon	76047736	76048357	0	+	.	gene_id "NM_000992.2-2","PGOHUM00000244759"; transcript_id "NM_000992.2-2";	1	1	1	0	0	0	1	0	0	0
chr1	hg19_pseudoYale60	exon	76107023	76107772	0	-	.	gene_id "PGOHUM00000244071"; transcript_id "PGOHUM00000244071";	0	1	1	0	0	0	0	0	1	0
chr1	hg19_ucscRetroAli5,hg19_pseudoYale60	exon	76207708	76210467	0	-	.	gene_id "NM_001933.4-1","PGOHUM00000244072"; transcript_id "NM_001933.4-1";	1	1	1	0	0	0	1	0	0	0
chr1	hg19_ucscRetroAli5,hg19_pseudoYale60	exon	76819143	76819979	0	-	.	gene_id "NM_012094.4-1","PGOHUM00000244073"; transcript_id "NM_012094.4-1";	0	1	1	0	0	0	0	0	1	0
chr1	hg19_ucscRetroAli5,hg19_pseudoYale60	exon	77165440	77166672	0	+	.	gene_id "NM_000365.5-1","PGOHUM00000244760"; transcript_id "NM_000365.5-1";	1	1	1	0	0	0	1	0	0	0
chr1	hg19_ucscRetroAli5	exon	77243579	77244126	0	+	.	gene_id "NM_001171991.2-1"; transcript_id "NM_001171991.2-1";	0	0	1	0	0	1	0	0	0	0
chr1	hg19_ucscRetroAli5	exon	77594759	77595388	0	+	.	gene_id "NM_001035006.2-2"; transcript_id "NM_001035006.2-2";	1	0	1	0	0	0	0	0	0	1
chr1	hg19_pseudoYale60	exon	77660503	77661084	0	+	.	gene_id "PGOHUM00000244762"; transcript_id "PGOHUM00000244762";	0	1	1	0	0	0	0	0	1	0
chr1	hg19_ucscRetroAli5	exon	77738265	77739888	0	+	.	gene_id "NM_006466.2-2"; transcript_id "NM_006466.2-2";	0	0	1	0	0	1	0	0	0	0
chr1	hg19_ucscRetroAli5	exon	78022687	78023127	0	-	.	gene_id "U14968.1-1"; transcript_id "U14968.1-1";	0	0	1	0	0	1	0	0	0	0
chr1	hg19_ucscRetroAli5	exon	78080681	78081096	0	+	.	gene_id "NM_006888.4-4"; transcript_id "NM_006888.4-4";	0	0	1	0	0	1	0	0	0	0
chr1	hg19_wgEncodeGencodePseudoGeneV17,hg19_ucscRetroAli5,hg19_pseudoYale60	exon	78239550	78240564	0	-	.	gene_id "ENST00000431536.1","NM_016188.4-3","PGOHUM00000244074"; transcript_id "ENST00000431536.1";	1	1	1	0	0	0	1	0	0	0
chr1	hg19_ucscRetroAli5	exon	78275455	78277620	0	-	.	gene_id "NM_022831.2-1"; transcript_id "NM_022831.2-1";	1	0	1	0	0	0	0	0	0	1
chr1	hg19_ucscRetroAli5,hg19_pseudoYale60	exon	78312765	78315315	0	+	.	gene_id "NM_032141.3-23","PGOHUM00000244763"; transcript_id "NM_032141.3-23";	1	1	1	0	0	0	1	0	0	0
chr1	hg19_ucscRetroAli5,hg19_pseudoYale60	exon	78319008	78319584	0	+	.	gene_id "AK312104.1-4","PGOHUM00000244764"; transcript_id "AK312104.1-4";	1	1	1	0	0	0	1	0	0	0
chr1	hg19_ucscRetroAli5,hg19_pseudoYale60	exon	78508717	78509911	0	-	.	gene_id "NM_020202.4-1","PGOHUM00000244075"; transcript_id "NM_020202.4-1";	0	1	1	0	0	0	0	0	1	0
chr1	hg19_ucscRetroAli5,hg19_pseudoYale60	exon	78557125	78557879	0	+	.	gene_id "AF087907.1-1","PGOHUM00000244765"; transcript_id "AF087907.1-1";	0	1	1	0	0	0	0	0	1	0
chr1	hg19_ucscRetroAli5,hg19_pseudoYale60	exon	78635516	78636927	0	-	.	gene_id "NM_016125.3-1","PGOHUM00000244076"; transcript_id "NM_016125.3-1";	0	1	1	0	0	0	0	0	1	0
chr1	hg19_pseudoYale60	exon	78782822	78782953	0	-	.	gene_id "PGOHUM00000244077"; transcript_id "PGOHUM00000244077";	1	1	0	0	0	0	0	1	0	0
chr1	hg19_ucscRetroAli5,hg19_pseudoYale60	exon	79131932	79132441	0	+	.	gene_id "NM_000978.3-1","PGOHUM00000244766"; transcript_id "NM_000978.3-1";	1	1	1	0	0	0	1	0	0	0
chr1	hg19_pseudoYale60	exon	79214737	79216341	0	+	.	gene_id "PGOHUM00000244767"; transcript_id "PGOHUM00000244767";	0	1	1	0	0	0	0	0	1	0
chr1	hg19_ucscRetroAli5,hg19_pseudoYale60	exon	79519612	79521807	0	-	.	gene_id "NM_058179.2-1","PGOHUM00000244078"; transcript_id "NM_058179.2-1";	1	1	1	0	0	0	1	0	0	0
chr1	hg19_ucscRetroAli5,hg19_pseudoYale60	exon	79986752	79988153	0	+	.	gene_id "NM_000671.3-2","PGOHUM00000244768"; transcript_id "NM_000671.3-2";	1	1	1	0	0	0	1	0	0	0
chr1	hg19_ucscRetroAli5	exon	80529923	80530274	0	-	.	gene_id "NM_177983.2-1"; transcript_id "NM_177983.2-1";	0	0	1	0	0	1	0	0	0	0
chr1	hg19_ucscRetroAli5,hg19_pseudoYale60	exon	80555862	80559010	0	-	.	gene_id "NM_015640.3-3","PGOHUM00000244079"; transcript_id "NM_015640.3-3";	1	1	1	0	0	0	1	0	0	0
chr1	hg19_pseudoYale60	exon	80589863	80590057	0	+	.	gene_id "PGOHUM00000244769"; transcript_id "PGOHUM00000244769";	0	1	0	0	1	0	0	0	0	0
chr1	hg19_ucscRetroAli5,hg19_pseudoYale60	exon	80748938	80750099	0	+	.	gene_id "BC067732.1-3","PGOHUM00000244770"; transcript_id "BC067732.1-3";	1	1	1	0	0	0	1	0	0	0
chr1	hg19_ucscRetroAli5,hg19_pseudoYale60	exon	80916440	80917744	0	-	.	gene_id "NR_002944.2-4","PGOHUM00000256865"; transcript_id "NR_002944.2-4";	1	1	1	0	0	0	1	0	0	0
chr1	hg19_ucscRetroAli5,hg19_pseudoYale60	exon	80928614	80930445	0	-	.	gene_id "NR_047556.1-5","PGOHUM00000244081"; transcript_id "NR_047556.1-5";	1	1	1	0	0	0	1	0	0	0
chr1	hg19_ucscRetroAli5,hg19_pseudoYale60	exon	80961574	80962113	0	+	.	gene_id "NM_004373.3-2","PGOHUM00000244771"; transcript_id "NM_004373.3-2";	1	1	1	0	0	0	1	0	0	0
chr1	hg19_pseudoYale60	exon	81546463	81546861	0	+	.	gene_id "PGOHUM00000244772"; transcript_id "PGOHUM00000244772";	1	1	0	0	0	0	0	1	0	0
chr1	hg19_ucscRetroAli5,hg19_pseudoYale60	exon	81563877	81564711	0	-	.	gene_id "NM_000971.3-3","PGOHUM00000244082"; transcript_id "NM_000971.3-3";	1	1	1	0	0	0	1	0	0	0
chr1	hg19_ucscRetroAli5	exon	81579343	81580973	0	-	.	gene_id "NM_001166226.1-1"; transcript_id "NM_001166226.1-1";	0	0	1	0	0	1	0	0	0	0
chr1	hg19_ucscRetroAli5,hg19_pseudoYale60	exon	81674220	81674931	0	+	.	gene_id "NM_007104.4-2","PGOHUM00000244773"; transcript_id "NM_007104.4-2";	1	1	1	0	0	0	1	0	0	0
chr1	hg19_ucscRetroAli5	exon	81802041	81803614	0	-	.	gene_id "NM_004654.3-2"; transcript_id "NM_004654.3-2";	0	0	1	0	0	1	0	0	0	0
chr1	hg19_ucscRetroAli5,hg19_pseudoYale60	exon	81892102	81894020	0	+	.	gene_id "NM_194247.2-6","PGOHUM00000244774"; transcript_id "NM_194247.2-6";	1	1	1	0	0	0	1	0	0	0
chr1	hg19_ucscRetroAli5,hg19_pseudoYale60	exon	81967270	81971430	0	+	.	gene_id "NM_006465.2-2","PGOHUM00000244775"; transcript_id "NM_006465.2-2";	1	1	1	0	0	0	1	0	0	0
chr1	hg19_ucscRetroAli5,hg19_pseudoYale60	exon	82021622	82023521	0	-	.	gene_id "NM_025205.3-1","PGOHUM00000251067"; transcript_id "NM_025205.3-1";	0	1	1	0	0	0	0	0	1	0
chr1	hg19_ucscRetroAli5,hg19_pseudoYale60	exon	82061800	82062314	0	-	.	gene_id "NM_001023.3-2","PGOHUM00000244084"; transcript_id "NM_001023.3-2";	1	1	1	0	0	0	1	0	0	0
chr1	hg19_ucscRetroAli5,hg19_pseudoYale60	exon	82187297	82188877	0	+	.	gene_id "AK303530.1-2","PGOHUM00000244776"; transcript_id "AK303530.1-2";	1	1	1	0	0	0	1	0	0	0
chr1	hg19_ucscRetroAli5	exon	84480512	84484103	0	-	.	gene_id "NM_006164.4-1"; transcript_id "NM_006164.4-1";	1	0	1	0	0	0	0	0	0	1
chr1	hg19_ucscRetroAli5,hg19_pseudoYale60	exon	84551358	84552650	0	+	.	gene_id "NM_012473.3-1","PGOHUM00000244777"; transcript_id "NM_012473.3-1";	1	1	1	0	0	0	1	0	0	0
chr1	hg19_ucscRetroAli5,hg19_pseudoYale60	exon	84709934	84710530	0	+	.	gene_id "NM_006156.2-1","PGOHUM00000244778"; transcript_id "NM_006156.2-1";	0	1	1	0	0	0	0	0	1	0
chr1	hg19_ucscRetroAli5,hg19_pseudoYale60	exon	84810357	84810927	0	+	.	gene_id "NM_058246.3-3","PGOHUM00000244779"; transcript_id "NM_058246.3-3";	1	1	1	0	0	0	1	0	0	0
chr1	hg19_wgEncodeGencodePseudoGeneV17	exon	84831111	84863514	0	-	.	gene_id "ENST00000471089.1"; transcript_id "ENST00000471089.1";	1	0	0	1	0	0	0	0	0	0
chr1	hg19_wgEncodeGencodePseudoGeneV17	exon	84971974	85031875	0	+	.	gene_id "ENST00000263717.5","ENST00000554297.1"; transcript_id "ENST00000263717.5";	1	0	0	1	0	0	0	0	0	0
chr1	hg19_ucscRetroAli5,hg19_pseudoYale60	exon	85101615	85102858	0	-	.	gene_id "NM_015920.3-10","PGOHUM00000244085"; transcript_id "NM_015920.3-10";	1	1	1	0	0	0	1	0	0	0
chr1	hg19_ucscRetroAli5	exon	85246225	85246546	0	+	.	gene_id "NM_001030.4-3"; transcript_id "NM_001030.4-3";	0	0	1	0	0	1	0	0	0	0
chr1	hg19_ucscRetroAli5	exon	86183222	86183865	0	+	.	gene_id "NM_031262.2-1"; transcript_id "NM_031262.2-1";	0	0	1	0	0	1	0	0	0	0
chr1	hg19_wgEncodeGencodePseudoGeneV17	exon	86495537	86496272	0	+	.	gene_id "ENST00000417340.1"; transcript_id "ENST00000417340.1";	1	0	0	1	0	0	0	0	0	0
chr1	hg19_ucscRetroAli5,hg19_pseudoYale60	exon	86869391	86870629	0	-	.	gene_id "BC036861.1-25","PGOHUM00000244086"; transcript_id "BC036861.1-25";	1	1	1	0	0	0	1	0	0	0
chr1	hg19_pseudoYale60	exon	87018305	87018996	0	-	.	gene_id "PGOHUM00000244087"; transcript_id "PGOHUM00000244087";	1	1	0	0	0	0	0	1	0	0
chr1	hg19_wgEncodeGencodePseudoGeneV17,hg19_pseudoYale60	exon	87099959	87120428	0	+	.	gene_id "ENST00000490028.1","PGOHUM00000244780"; transcript_id "ENST00000490028.1";	1	1	0	0	0	0	0	1	0	0
chr1	hg19_ucscRetroAli5,hg19_pseudoYale60	exon	87250561	87251188	0	+	.	gene_id "NM_001035006.2-3","PGOHUM00000244781"; transcript_id "NM_001035006.2-3";	1	1	1	0	0	0	1	0	0	0
chr1	hg19_ucscRetroAli5,hg19_pseudoYale60	exon	87509952	87512400	0	.	.	gene_id "NM_005499.2-1","PGOHUM00000244088","PGOHUM00000244782"; transcript_id "NM_005499.2-1";	0	1	1	0	0	0	0	0	1	0
chr1	hg19_ucscRetroAli5,hg19_pseudoYale60	exon	88778793	88778985	0	+	.	gene_id "NM_032933.4-69","PGOHUM00000244783"; transcript_id "NM_032933.4-69";	0	1	1	0	0	0	0	0	1	0
chr1	hg19_ucscRetroAli5,hg19_pseudoYale60	exon	88963368	88964359	0	-	.	gene_id "NM_001164164.1-1","PGOHUM00000244089","PGOHUM00000244090"; transcript_id "NM_001164164.1-1";	1	1	1	0	0	0	1	0	0	0
chr1	hg19_ucscRetroAli5,hg19_pseudoYale60	exon	89043534	89043937	0	+	.	gene_id "BC001781.1-2","PGOHUM00000251116"; transcript_id "BC001781.1-2";	1	1	1	0	0	0	1	0	0	0
chr1	hg19_ucscRetroAli5,hg19_pseudoYale60	exon	89294702	89295128	0	+	.	gene_id "BC093065.1-2","PGOHUM00000244785"; transcript_id "BC093065.1-2";	1	1	1	0	0	0	1	0	0	0
chr1	hg19_wgEncodeGencodePseudoGeneV17,hg19_pseudoYale60	exon	89389053	89389668	0	+	.	gene_id "ENST00000450381.1","PGOHUM00000244786"; transcript_id "ENST00000450381.1";	1	1	0	0	0	0	0	1	0	0
chr1	hg19_ucscRetroAli5,hg19_pseudoYale60	exon	89447633	89449654	0	-	.	gene_id "NM_002139.3-1","PGOHUM00000244091"; transcript_id "NM_002139.3-1";	0	1	1	0	0	0	0	0	1	0
chr1	hg19_ucscRetroAli5	exon	89568802	89570637	0	-	.	gene_id "NM_006601.5-1"; transcript_id "NM_006601.5-1";	1	0	1	0	0	0	0	0	0	1
chr1	hg19_ucscRetroAli5,hg19_pseudoYale60	exon	89590032	89590326	0	-	.	gene_id "NM_130841.2-1","PGOHUM00000244092"; transcript_id "NM_130841.2-1";	0	1	1	0	0	0	0	0	1	0
chr1	hg19_ucscRetroAli5	exon	89640045	89640341	0	-	.	gene_id "NM_130841.2-2"; transcript_id "NM_130841.2-2";	0	0	1	0	0	1	0	0	0	0
chr1	hg19_pseudoYale60	exon	89703107	89798801	0	.	.	gene_id "PGOHUM00000244787","PGOHUM00000244093"; transcript_id "PGOHUM00000244787";	1	1	1	0	0	0	1	0	0	0
chr1	hg19_ucscRetroAli5,hg19_pseudoYale60	exon	89859566	89860731	0	+	.	gene_id "NM_001003962.1-1","PGOHUM00000244788"; transcript_id "NM_001003962.1-1";	1	1	1	0	0	0	1	0	0	0
chr1	hg19_pseudoYale60	exon	89875878	89890010	0	+	.	gene_id "PGOHUM00000244789"; transcript_id "PGOHUM00000244789";	1	1	0	0	0	0	0	1	0	0
chr1	hg19_ucscRetroAli5,hg19_pseudoYale60	exon	90126612	90127080	0	-	.	gene_id "AK130950.1-3","PGOHUM00000244094"; transcript_id "AK130950.1-3";	1	1	1	0	0	0	1	0	0	0
chr1	hg19_ucscRetroAli5,hg19_pseudoYale60	exon	90458850	90459958	0	-	.	gene_id "NM_001042479.1-63","PGOHUM00000244095"; transcript_id "NM_001042479.1-63";	1	1	1	0	0	0	1	0	0	0
chr1	hg19_ucscRetroAli5	exon	90868286	90868480	0	+	.	gene_id "NM_003097.3-2"; transcript_id "NM_003097.3-2";	0	0	1	0	0	1	0	0	0	0
chr1	hg19_pseudoYale60	exon	91358543	91359169	0	-	.	gene_id "PGOHUM00000244096"; transcript_id "PGOHUM00000244096";	0	1	1	0	0	0	0	0	1	0
chr1	hg19_ucscRetroAli5,hg19_pseudoYale60	exon	91489432	91490424	0	+	.	gene_id "NM_000969.3-2","PGOHUM00000244790"; transcript_id "NM_000969.3-2";	1	1	1	0	0	0	1	0	0	0
chr1	hg19_ucscRetroAli5	exon	91515162	91515485	0	+	.	gene_id "NR_002578.2-1"; transcript_id "NR_002578.2-1";	0	0	1	0	0	1	0	0	0	0
chr1	hg19_ucscRetroAli5,hg19_pseudoYale60	exon	91793799	91795813	0	+	.	gene_id "NM_004111.5-1","PGOHUM00000244791"; transcript_id "NM_004111.5-1";	1	1	1	0	0	0	1	0	0	0
chr1	hg19_ucscRetroAli5,hg19_pseudoYale60	exon	91997511	92001426	0	-	.	gene_id "NM_025222.3-30","PGOHUM00000244097"; transcript_id "NM_025222.3-30";	1	1	1	0	0	0	1	0	0	0
chr1	hg19_ucscRetroAli5,hg19_pseudoYale60	exon	92065675	92066061	0	+	.	gene_id "NM_001000.2-4","PGOHUM00000244792"; transcript_id "NM_001000.2-4";	1	1	1	0	0	0	1	0	0	0
chr1	hg19_wgEncodeGencodePseudoGeneV17,hg19_ucscRetroAli5,hg19_pseudoYale60	exon	92100568	92109639	0	+	.	gene_id "ENST00000370405.1","ENST00000415545.2","NM_003299.2-1","PGOHUM00000244793"; transcript_id "ENST00000370405.1";	1	1	1	0	0	0	1	0	0	0
chr1	hg19_ucscRetroAli5	exon	92319836	92320110	0	+	.	gene_id "BC011021.1-1"; transcript_id "BC011021.1-1";	0	0	1	0	0	1	0	0	0	0
chr1	hg19_ucscRetroAli5	exon	92494870	92495275	0	+	.	gene_id "X13238.1-3"; transcript_id "X13238.1-3";	0	0	1	0	0	1	0	0	0	0
chr1	hg19_wgEncodeGencodePseudoGeneV17,hg19_ucscRetroAli5,hg19_pseudoYale60	exon	92531863	92533396	0	+	.	gene_id "ENST00000420263.1","AB244718.1-1","PGOHUM00000244794"; transcript_id "ENST00000420263.1";	1	1	1	0	0	0	1	0	0	0
chr1	hg19_ucscRetroAli5,hg19_pseudoYale60	exon	92539229	92541035	0	-	.	gene_id "NM_001122821.1-2","PGOHUM00000244098"; transcript_id "NM_001122821.1-2";	1	1	1	0	0	0	1	0	0	0
chr1	hg19_ucscRetroAli5,hg19_pseudoYale60	exon	92580196	92581418	0	-	.	gene_id "NM_002046.4-5","PGOHUM00000244099"; transcript_id "NM_002046.4-5";	1	1	1	0	0	0	1	0	0	0
chr1	hg19_ucscRetroAli5,hg19_pseudoYale60	exon	92590712	92594708	0	+	.	gene_id "NM_212471.2-1","PGOHUM00000244795"; transcript_id "NM_212471.2-1";	1	1	1	0	0	0	1	0	0	0
chr1	hg19_wgEncodeGencodePseudoGeneV17	exon	92668705	92669548	0	+	.	gene_id "ENST00000411498.1"; transcript_id "ENST00000411498.1";	1	0	0	1	0	0	0	0	0	0
chr1	hg19_ucscRetroAli5,hg19_pseudoYale60	exon	92694094	92695013	0	-	.	gene_id "NM_001614.3-4","PGOHUM00000244100"; transcript_id "NM_001614.3-4";	0	1	1	0	0	0	0	0	1	0
chr1	hg19_ucscRetroAli5,hg19_pseudoYale60	exon	93045442	93046380	0	-	.	gene_id "AF201933.1-1","PGOHUM00000244101"; transcript_id "AF201933.1-1";	1	1	1	0	0	0	1	0	0	0
chr1	hg19_ucscRetroAli5,hg19_pseudoYale60	exon	93112577	93113287	0	-	.	gene_id "BC070482.1-4","PGOHUM00000244102"; transcript_id "BC070482.1-4";	1	1	1	0	0	0	1	0	0	0
chr1	hg19_wgEncodeGencodePseudoGeneV17,hg19_ucscRetroAli5,hg19_pseudoYale60	exon	93197557	93198816	0	+	.	gene_id "ENST00000440471.1","NM_024699.2-1","PGOHUM00000256879","PGOHUM00000256880"; transcript_id "ENST00000440471.1";	1	1	1	0	0	0	1	0	0	0
chr1	hg19_pseudoYale60	exon	93214723	93214848	0	-	.	gene_id "PGOHUM00000244103"; transcript_id "PGOHUM00000244103";	1	1	0	0	0	0	0	1	0	0
chr1	hg19_ucscRetroAli5,hg19_pseudoYale60	exon	93221194	93223161	0	+	.	gene_id "NM_019084.4-1","PGOHUM00000244798"; transcript_id "NM_019084.4-1";	1	1	1	0	0	0	1	0	0	0
chr1	hg19_ucscRetroAli5,hg19_pseudoYale60	exon	93396850	93398108	0	+	.	gene_id "NR_045605.1-11","PGOHUM00000244799"; transcript_id "NR_045605.1-11";	1	1	1	0	0	0	1	0	0	0
chr1	hg19_ucscRetroAli5,hg19_pseudoYale60	exon	93656244	93656645	0	-	.	gene_id "BC001781.1-3","PGOHUM00000244104"; transcript_id "BC001781.1-3";	1	1	1	0	0	0	1	0	0	0
chr1	hg19_pseudoYale60	exon	93665311	93665496	0	-	.	gene_id "PGOHUM00000244105"; transcript_id "PGOHUM00000244105";	0	1	1	0	0	0	0	0	1	0
chr1	hg19_ucscRetroAli5,hg19_pseudoYale60	exon	93744325	93744749	0	.	.	gene_id "NM_001000.2-5","PGOHUM00000244106","PGOHUM00000244800"; transcript_id "NM_001000.2-5";	1	1	1	0	0	0	1	0	0	0
chr1	hg19_pseudoYale60	exon	93850044	93850555	0	-	.	gene_id "PGOHUM00000244107"; transcript_id "PGOHUM00000244107";	0	1	1	0	0	0	0	0	1	0
chr1	hg19_ucscRetroAli5,hg19_pseudoYale60	exon	94386524	94387319	0	-	.	gene_id "BC066331.1-2","PGOHUM00000244108"; transcript_id "BC066331.1-2";	1	1	1	0	0	0	1	0	0	0
chr1	hg19_wgEncodeGencodePseudoGeneV17,hg19_pseudoYale60	exon	94388130	94389501	0	-	.	gene_id "ENST00000417020.1","PGOHUM00000244109"; transcript_id "ENST00000417020.1";	1	1	0	0	0	0	0	1	0	0
chr1	hg19_wgEncodeGencodePseudoGeneV17	exon	94389942	94390272	0	-	.	gene_id "ENST00000433774.1"; transcript_id "ENST00000433774.1";	1	0	0	1	0	0	0	0	0	0
chr1	hg19_wgEncodeGencodePseudoGeneV17	exon	94390299	94390941	0	-	.	gene_id "ENST00000430791.1"; transcript_id "ENST00000430791.1";	1	0	0	1	0	0	0	0	0	0
chr1	hg19_pseudoYale60	exon	94390962	94391627	0	-	.	gene_id "PGOHUM00000244110"; transcript_id "PGOHUM00000244110";	1	1	0	0	0	0	0	1	0	0
chr1	hg19_wgEncodeGencodePseudoGeneV17,hg19_pseudoYale60	exon	94392171	94393125	0	-	.	gene_id "ENST00000419780.1","PGOHUM00000244111"; transcript_id "ENST00000419780.1";	1	1	0	0	0	0	0	1	0	0
chr1	hg19_wgEncodeGencodePseudoGeneV17,hg19_pseudoYale60	exon	94393270	94393865	0	-	.	gene_id "ENST00000416634.1","PGOHUM00000244112"; transcript_id "ENST00000416634.1";	1	1	0	0	0	0	0	1	0	0
chr1	hg19_wgEncodeGencodePseudoGeneV17	exon	94400035	94400800	0	-	.	gene_id "ENST00000438864.1"; transcript_id "ENST00000438864.1";	1	0	0	1	0	0	0	0	0	0
chr1	hg19_ucscRetroAli5	exon	94705968	94706517	0	-	.	gene_id "NM_145251.3-23"; transcript_id "NM_145251.3-23";	0	0	1	0	0	1	0	0	0	0
chr1	hg19_ucscRetroAli5,hg19_pseudoYale60	exon	94767526	94768785	0	+	.	gene_id "NM_002046.4-6","PGOHUM00000244801"; transcript_id "NM_002046.4-6";	0	1	1	0	0	0	0	0	1	0
chr1	hg19_ucscRetroAli5,hg19_pseudoYale60	exon	94871916	94872478	0	-	.	gene_id "NR_026911.1-9","PGOHUM00000244113"; transcript_id "NR_026911.1-9";	1	1	1	0	0	0	1	0	0	0
chr1	hg19_ucscRetroAli5,hg19_pseudoYale60	exon	95115115	95117047	0	-	.	gene_id "NM_024713.2-1","PGOHUM00000244114"; transcript_id "NM_024713.2-1";	1	1	1	0	0	0	1	0	0	0
chr1	hg19_wgEncodeGencodePseudoGeneV17,hg19_pseudoYale60	exon	95138474	95139717	0	-	.	gene_id "ENST00000424505.2","PGOHUM00000244115"; transcript_id "ENST00000424505.2";	1	1	0	0	0	0	0	1	0	0
chr1	hg19_ucscRetroAli5	exon	95416768	95417023	0	+	.	gene_id "NM_001032.3-5"; transcript_id "NM_001032.3-5";	0	0	1	0	0	1	0	0	0	0
chr1	hg19_ucscRetroAli5	exon	95465650	95466066	0	-	.	gene_id "NM_198433.1-2"; transcript_id "NM_198433.1-2";	0	0	1	0	0	1	0	0	0	0
chr1	hg19_ucscRetroAli5	exon	95563848	95564589	0	-	.	gene_id "NR_033415.1-10"; transcript_id "NR_033415.1-10";	0	0	1	0	0	1	0	0	0	0
chr1	hg19_ucscRetroAli5,hg19_pseudoYale60	exon	96244360	96245511	0	-	.	gene_id "AY326465.1-2","PGOHUM00000244116"; transcript_id "AY326465.1-2";	0	1	1	0	0	0	0	0	1	0
chr1	hg19_ucscRetroAli5,hg19_pseudoYale60	exon	96856207	96856945	0	+	.	gene_id "AK304452.1-1","PGOHUM00000251117"; transcript_id "AK304452.1-1";	1	1	1	0	0	0	1	0	0	0
chr1	hg19_pseudoYale60	exon	96884129	96884478	0	+	.	gene_id "PGOHUM00000244803"; transcript_id "PGOHUM00000244803";	0	1	1	0	0	0	0	0	1	0
chr1	hg19_ucscRetroAli5,hg19_pseudoYale60	exon	96912423	96914167	0	+	.	gene_id "AK055058.1-3","PGOHUM00000244804"; transcript_id "AK055058.1-3";	1	1	1	0	0	0	1	0	0	0
chr1	hg19_ucscRetroAli5,hg19_pseudoYale60	exon	97049963	97050345	0	-	.	gene_id "NM_001184979.1-3","PGOHUM00000244117"; transcript_id "NM_001184979.1-3";	1	1	1	0	0	0	1	0	0	0
chr1	hg19_ucscRetroAli5,hg19_pseudoYale60	exon	97144361	97145212	0	-	.	gene_id "NM_000971.3-4","PGOHUM00000244118"; transcript_id "NM_000971.3-4";	1	1	1	0	0	0	1	0	0	0
chr1	hg19_ucscRetroAli5	exon	97759887	97763167	0	+	.	gene_id "NM_017697.3-1"; transcript_id "NM_017697.3-1";	0	0	1	0	0	1	0	0	0	0
chr1	hg19_ucscRetroAli5	exon	97956092	97956639	0	+	.	gene_id "NM_148893.1-1"; transcript_id "NM_148893.1-1";	0	0	1	0	0	1	0	0	0	0
chr1	hg19_ucscRetroAli5,hg19_pseudoYale60	exon	98011253	98012780	0	+	.	gene_id "NM_007214.4-2","PGOHUM00000244805"; transcript_id "NM_007214.4-2";	1	1	1	0	0	0	1	0	0	0
chr1	hg19_ucscRetroAli5,hg19_pseudoYale60	exon	98051370	98051906	0	+	.	gene_id "NM_000987.3-3","PGOHUM00000244806"; transcript_id "NM_000987.3-3";	1	1	1	0	0	0	1	0	0	0
chr1	hg19_pseudoYale60	exon	98240199	98240588	0	+	.	gene_id "PGOHUM00000244807"; transcript_id "PGOHUM00000244807";	0	1	1	0	0	0	0	0	1	0
chr1	hg19_ucscRetroAli5,hg19_pseudoYale60	exon	98320660	98323840	0	+	.	gene_id "NM_001247990.1-2","PGOHUM00000244808"; transcript_id "NM_001247990.1-2";	0	1	1	0	0	0	0	0	1	0
chr1	hg19_ucscRetroAli5,hg19_pseudoYale60	exon	98542303	98543259	0	+	.	gene_id "NM_001002755.2-1","PGOHUM00000244809"; transcript_id "NM_001002755.2-1";	0	1	1	0	0	0	0	0	1	0
chr1	hg19_pseudoYale60	exon	99473764	99474030	0	+	.	gene_id "PGOHUM00000244810"; transcript_id "PGOHUM00000244810";	0	1	1	0	0	0	0	0	1	0
chr1	hg19_ucscRetroAli5	exon	99581679	99584526	0	+	.	gene_id "NM_004738.4-1"; transcript_id "NM_004738.4-1";	0	0	1	0	0	1	0	0	0	0
chr1	hg19_pseudoYale60	exon	99929925	99930331	0	+	.	gene_id "PGOHUM00000244811"; transcript_id "PGOHUM00000244811";	0	1	1	0	0	0	0	0	1	0
chr1	hg19_ucscRetroAli5,hg19_pseudoYale60	exon	100163797	100164755	0	+	.	gene_id "BC037210.1-5","PGOHUM00000251118"; transcript_id "BC037210.1-5";	1	1	1	0	0	0	1	0	0	0
chr1	hg19_ucscRetroAli5,hg19_pseudoYale60	exon	100308117	100308518	0	+	.	gene_id "NM_001000.2-6","PGOHUM00000244813"; transcript_id "NM_001000.2-6";	1	1	1	0	0	0	1	0	0	0
chr1	hg19_ucscRetroAli5,hg19_pseudoYale60	exon	100564788	100565429	0	+	.	gene_id "NM_001164841.1-1","PGOHUM00000244814"; transcript_id "NM_001164841.1-1";	1	1	1	0	0	0	1	0	0	0
chr1	hg19_ucscRetroAli5	exon	100657979	100658518	0	-	.	gene_id "NM_001212.3-1"; transcript_id "NM_001212.3-1";	0	0	1	0	0	1	0	0	0	0
chr1	hg19_pseudoYale60	exon	100662372	100662607	0	+	.	gene_id "PGOHUM00000244815"; transcript_id "PGOHUM00000244815";	0	1	1	0	0	0	0	0	1	0
chr1	hg19_ucscRetroAli5,hg19_pseudoYale60	exon	100678806	100679507	0	+	.	gene_id "BC062370.1-1","PGOHUM00000244816"; transcript_id "BC062370.1-1";	0	1	1	0	0	0	0	0	1	0
chr1	hg19_wgEncodeGencodePseudoGeneV17	exon	100714646	100714873	0	+	.	gene_id "ENST00000435545.1","ENST00000595511.1"; transcript_id "ENST00000435545.1";	1	0	0	1	0	0	0	0	0	0
chr1	hg19_ucscRetroAli5,hg19_pseudoYale60	exon	100795993	100798181	0	-	.	gene_id "NM_020199.2-1","PGOHUM00000244119"; transcript_id "NM_020199.2-1";	0	1	1	0	0	0	0	0	1	0
chr1	hg19_ucscRetroAli5,hg19_pseudoYale60	exon	100858024	100859613	0	-	.	gene_id "NM_005872.2-1","PGOHUM00000244120"; transcript_id "NM_005872.2-1";	1	1	1	0	0	0	1	0	0	0
chr1	hg19_ucscRetroAli5,hg19_pseudoYale60	exon	101052160	101053018	0	.	.	gene_id "NM_000972.2-3","PGOHUM00000244817","PGOHUM00000244121"; transcript_id "NM_000972.2-3";	0	1	1	0	0	0	0	0	1	0
chr1	hg19_ucscRetroAli5,hg19_pseudoYale60	exon	101117442	101117876	0	+	.	gene_id "BC062219.1-4","PGOHUM00000244818"; transcript_id "BC062219.1-4";	1	1	1	0	0	0	1	0	0	0
chr1	hg19_ucscRetroAli5	exon	101252677	101253235	0	+	.	gene_id "AK310482.1-8"; transcript_id "AK310482.1-8";	0	0	1	0	0	1	0	0	0	0
chr1	hg19_ucscRetroAli5,hg19_pseudoYale60	exon	101406229	101407610	0	-	.	gene_id "NM_031157.2-7","PGOHUM00000244122"; transcript_id "NM_031157.2-7";	1	1	1	0	0	0	1	0	0	0
chr1	hg19_ucscRetroAli5,hg19_pseudoYale60	exon	101655598	101656867	0	+	.	gene_id "NM_001171908.1-1","PGOHUM00000244819"; transcript_id "NM_001171908.1-1";	0	1	1	0	0	0	0	0	1	0
chr1	hg19_ucscRetroAli5,hg19_pseudoYale60	exon	101721426	101722176	0	+	.	gene_id "NM_001146227.1-12","PGOHUM00000244820"; transcript_id "NM_001146227.1-12";	1	1	1	0	0	0	1	0	0	0
chr1	hg19_ucscRetroAli5,hg19_pseudoYale60	exon	101736221	101736968	0	-	.	gene_id "BC093076.1-7","PGOHUM00000244123"; transcript_id "BC093076.1-7";	1	1	1	0	0	0	1	0	0	0
chr1	hg19_ucscRetroAli5	exon	102251822	102252854	0	-	.	gene_id "NM_002295.4-3"; transcript_id "NM_002295.4-3";	1	0	1	0	0	0	0	0	0	1
chr1	hg19_ucscRetroAli5,hg19_pseudoYale60	exon	102348034	102349271	0	+	.	gene_id "NM_002629.2-2","PGOHUM00000244821"; transcript_id "NM_002629.2-2";	1	1	1	0	0	0	1	0	0	0
chr1	hg19_ucscRetroAli5,hg19_pseudoYale60	exon	102358652	102359757	0	+	.	gene_id "NM_001539.2-4","PGOHUM00000244822"; transcript_id "NM_001539.2-4";	1	1	1	0	0	0	1	0	0	0
chr1	hg19_ucscRetroAli5	exon	102715257	102715770	0	-	.	gene_id "NM_014188.2-2"; transcript_id "NM_014188.2-2";	0	0	1	0	0	1	0	0	0	0
chr1	hg19_pseudoYale60	exon	103565696	103566263	0	-	.	gene_id "PGOHUM00000244124"; transcript_id "PGOHUM00000244124";	0	1	1	0	0	0	0	0	1	0
chr1	hg19_ucscRetroAli5,hg19_pseudoYale60	exon	104112105	104114008	0	+	.	gene_id "NM_001614.3-5","PGOHUM00000244823"; transcript_id "NM_001614.3-5";	1	1	1	0	0	0	1	0	0	0
chr1	hg19_pseudoYale60	exon	104210687	104210890	0	-	.	gene_id "PGOHUM00000244125"; transcript_id "PGOHUM00000244125";	1	1	0	0	0	0	0	1	0	0
chr1	hg19_pseudoYale60	exon	104256342	104262490	0	+	.	gene_id "PGOHUM00000244824"; transcript_id "PGOHUM00000244824";	1	1	0	0	0	0	0	1	0	0
chr1	hg19_ucscRetroAli5,hg19_pseudoYale60	exon	104469183	104471418	0	+	.	gene_id "NM_001030006.1-1","PGOHUM00000244825"; transcript_id "NM_001030006.1-1";	1	1	1	0	0	0	1	0	0	0
chr1	hg19_ucscRetroAli5,hg19_pseudoYale60	exon	104615588	104616634	0	+	.	gene_id "NM_001195752.1-2","PGOHUM00000244826"; transcript_id "NM_001195752.1-2";	1	1	1	0	0	0	1	0	0	0
chr1	hg19_ucscRetroAli5,hg19_pseudoYale60	exon	104695776	104696651	0	-	.	gene_id "NM_000146.3-5","PGOHUM00000244126"; transcript_id "NM_000146.3-5";	1	1	1	0	0	0	1	0	0	0
chr1	hg19_ucscRetroAli5,hg19_pseudoYale60	exon	105976519	105977761	0	.	.	gene_id "BC007968.2-2","PGOHUM00000244827"; transcript_id "BC007968.2-2";	1	1	1	0	0	0	1	0	0	0
chr1	hg19_ucscRetroAli5,hg19_pseudoYale60	exon	106240636	106240862	0	+	.	gene_id "AB383775.1-1","PGOHUM00000244828"; transcript_id "AB383775.1-1";	0	1	1	0	0	0	0	0	1	0
chr1	hg19_ucscRetroAli5	exon	106432157	106433943	0	-	.	gene_id "CR749210.1-1"; transcript_id "CR749210.1-1";	1	0	1	0	0	0	0	0	0	1
chr1	hg19_ucscRetroAli5,hg19_pseudoYale60	exon	106434092	106436141	0	+	.	gene_id "NM_018834.5-13","PGOHUM00000244127","PGOHUM00000244829"; transcript_id "NM_018834.5-13";	0	1	1	0	0	0	0	0	1	0
chr1	hg19_ucscRetroAli5,hg19_pseudoYale60	exon	106623249	106624001	0	-	.	gene_id "NM_001267560.1-1","PGOHUM00000244128"; transcript_id "NM_001267560.1-1";	0	1	1	0	0	0	0	0	1	0
chr1	hg19_ucscRetroAli5,hg19_pseudoYale60	exon	107086726	107087366	0	-	.	gene_id "NM_001080507.2-1","PGOHUM00000244129"; transcript_id "NM_001080507.2-1";	0	1	1	0	0	0	0	0	1	0
chr1	hg19_pseudoYale60	exon	107322845	107323057	0	+	.	gene_id "PGOHUM00000244830"; transcript_id "PGOHUM00000244830";	1	1	0	0	0	0	0	1	0	0
chr1	hg19_pseudoYale60	exon	107345247	107345372	0	-	.	gene_id "PGOHUM00000244130"; transcript_id "PGOHUM00000244130";	0	1	0	0	1	0	0	0	0	0
chr1	hg19_pseudoYale60	exon	107345375	107346048	0	-	.	gene_id "PGOHUM00000244131"; transcript_id "PGOHUM00000244131";	1	1	0	0	0	0	0	1	0	0
chr1	hg19_pseudoYale60	exon	107346302	107346949	0	-	.	gene_id "PGOHUM00000244132"; transcript_id "PGOHUM00000244132";	0	1	0	0	1	0	0	0	0	0
chr1	hg19_pseudoYale60	exon	107347096	107348654	0	-	.	gene_id "PGOHUM00000244133"; transcript_id "PGOHUM00000244133";	1	1	0	0	0	0	0	1	0	0
chr1	hg19_ucscRetroAli5,hg19_pseudoYale60	exon	107360189	107361208	0	+	.	gene_id "NM_017668.2-1","PGOHUM00000244831"; transcript_id "NM_017668.2-1";	0	1	1	0	0	0	0	0	1	0
chr1	hg19_ucscRetroAli5	exon	107599476	107600016	0	+	.	gene_id "NM_001536.5-1"; transcript_id "NM_001536.5-1";	0	0	1	0	0	1	0	0	0	0
chr1	hg19_ucscRetroAli5,hg19_pseudoYale60	exon	108047758	108048249	0	+	.	gene_id "AK130950.1-4","PGOHUM00000244832"; transcript_id "AK130950.1-4";	1	1	1	0	0	0	1	0	0	0
chr1	hg19_pseudoYale60	exon	108778893	108779042	0	-	.	gene_id "PGOHUM00000244134"; transcript_id "PGOHUM00000244134";	0	1	0	0	1	0	0	0	0	0
chr1	hg19_pseudoYale60	exon	108815761	108878745	0	+	.	gene_id "PGOHUM00000244833"; transcript_id "PGOHUM00000244833";	1	1	0	0	0	0	0	1	0	0
chr1	hg19_pseudoYale60	exon	108918741	108926235	0	+	.	gene_id "PGOHUM00000251119"; transcript_id "PGOHUM00000251119";	0	1	0	0	1	0	0	0	0	0
chr1	hg19_pseudoYale60	exon	108926311	108963861	0	-	.	gene_id "PGOHUM00000244135"; transcript_id "PGOHUM00000244135";	1	1	0	0	0	0	0	1	0	0
chr1	hg19_ucscRetroAli5,hg19_pseudoYale60	exon	109044888	109046195	0	+	.	gene_id "AK303530.1-3","PGOHUM00000244835"; transcript_id "AK303530.1-3";	1	1	1	0	0	0	1	0	0	0
chr1	hg19_ucscRetroAli5,hg19_pseudoYale60	exon	109051193	109052022	0	+	.	gene_id "BC058020.1-15","PGOHUM00000244836"; transcript_id "BC058020.1-15";	1	1	1	0	0	0	1	0	0	0
chr1	hg19_ucscRetroAli5	exon	109071324	109071693	0	+	.	gene_id "NM_001143779.1-8"; transcript_id "NM_001143779.1-8";	0	0	1	0	0	1	0	0	0	0
chr1	hg19_ucscRetroAli5,hg19_pseudoYale60	exon	109305121	109310264	0	-	.	gene_id "NM_152667.2-34","PGOHUM00000244136"; transcript_id "NM_152667.2-34";	1	1	1	0	0	0	1	0	0	0
chr1	hg19_ucscRetroAli5	exon	109462337	109463470	0	-	.	gene_id "AK291882.1-1"; transcript_id "AK291882.1-1";	0	0	1	0	0	1	0	0	0	0
chr1	hg19_ucscRetroAli5,hg19_pseudoYale60	exon	109529578	109529870	0	-	.	gene_id "CR456924.1-1","PGOHUM00000251068"; transcript_id "CR456924.1-1";	1	1	1	0	0	0	1	0	0	0
chr1	hg19_ucscRetroAli5	exon	109534867	109535496	0	+	.	gene_id "NM_001199340.1-5"; transcript_id "NM_001199340.1-5";	1	0	1	0	0	0	0	0	0	1
chr1	hg19_ucscRetroAli5	exon	109542448	109543479	0	+	.	gene_id "NM_001023.3-4"; transcript_id "NM_001023.3-4";	0	0	1	0	0	1	0	0	0	0
chr1	hg19_ucscRetroAli5,hg19_pseudoYale60	exon	109572654	109572998	0	+	.	gene_id "NM_001030.4-4","PGOHUM00000244837"; transcript_id "NM_001030.4-4";	1	1	1	0	0	0	1	0	0	0
chr1	hg19_ucscRetroAli5,hg19_pseudoYale60	exon	109589405	109591017	0	+	.	gene_id "NM_006325.3-1","PGOHUM00000244838"; transcript_id "NM_006325.3-1";	0	1	1	0	0	0	0	0	1	0
chr1	hg19_ucscRetroAli5,hg19_pseudoYale60	exon	109645741	109647388	0	-	.	gene_id "NM_005016.5-1","PGOHUM00000244138"; transcript_id "NM_005016.5-1";	0	1	1	0	0	0	0	0	1	0
chr1	hg19_ucscRetroAli5	exon	109793270	109795577	0	+	.	gene_id "NM_003737.2-1"; transcript_id "NM_003737.2-1";	0	0	1	0	0	1	0	0	0	0
chr1	hg19_ucscRetroAli5	exon	109905640	109906460	0	-	.	gene_id "BC103701.1-1"; transcript_id "BC103701.1-1";	0	0	1	0	0	1	0	0	0	0
chr1	hg19_ucscRetroAli5,hg19_pseudoYale60	exon	110193971	110194791	0	+	.	gene_id "NM_000971.3-6","PGOHUM00000244839"; transcript_id "NM_000971.3-6";	0	1	1	0	0	0	0	0	1	0
chr1	hg19_pseudoYale60	exon	110213891	110214303	0	+	.	gene_id "PGOHUM00000244840"; transcript_id "PGOHUM00000244840";	0	1	0	0	1	0	0	0	0	0
chr1	hg19_ucscRetroAli5,hg19_pseudoYale60	exon	110352182	110353636	0	-	.	gene_id "NM_005000.2-1","PGOHUM00000244139"; transcript_id "NM_005000.2-1";	1	1	1	0	0	0	1	0	0	0
chr1	hg19_ucscRetroAli5,hg19_pseudoYale60	exon	110799268	110800100	0	+	.	gene_id "NM_001008215.2-1","PGOHUM00000244841"; transcript_id "NM_001008215.2-1";	0	1	1	0	0	0	0	0	1	0
chr1	hg19_wgEncodeGencodePseudoGeneV17,hg19_pseudoYale60	exon	111023374	111033899	0	+	.	gene_id "ENST00000474680.1","PGOHUM00000244842"; transcript_id "ENST00000474680.1";	1	1	0	0	0	0	0	1	0	0
chr1	hg19_ucscRetroAli5	exon	111059874	111060601	0	-	.	gene_id "NM_172198.2-2"; transcript_id "NM_172198.2-2";	0	0	1	0	0	1	0	0	0	0
chr1	hg19_ucscRetroAli5,hg19_pseudoYale60	exon	111390292	111391694	0	-	.	gene_id "NM_030759.3-1","PGOHUM00000244140"; transcript_id "NM_030759.3-1";	1	1	1	0	0	0	1	0	0	0
chr1	hg19_wgEncodeGencodePseudoGeneV17,hg19_pseudoYale60	exon	111396560	111397513	0	+	.	gene_id "ENST00000486033.1","PGOHUM00000244843"; transcript_id "ENST00000486033.1";	1	1	0	0	0	0	0	1	0	0
chr1	hg19_ucscRetroAli5,hg19_pseudoYale60	exon	111550259	111558167	0	-	.	gene_id "BX648174.1-1","PGOHUM00000244141"; transcript_id "BX648174.1-1";	0	1	1	0	0	0	0	0	1	0
chr1	hg19_wgEncodeGencodePseudoGeneV17,hg19_pseudoYale60	exon	111792876	111799337	0	+	.	gene_id "ENST00000456220.1","PGOHUM00000251120","PGOHUM00000244845"; transcript_id "ENST00000456220.1";	1	1	0	0	0	0	0	1	0	0
chr1	hg19_wgEncodeGencodePseudoGeneV17,hg19_pseudoYale60	exon	111822682	111828665	0	+	.	gene_id "ENST00000532686.1","PGOHUM00000244846"; transcript_id "ENST00000532686.1";	1	1	0	0	0	0	0	1	0	0
chr1	hg19_wgEncodeGencodePseudoGeneV17,hg19_pseudoYale60	exon	111866455	111866697	0	+	.	gene_id "ENST00000422272.2","PGOHUM00000244847"; transcript_id "ENST00000422272.2";	1	1	0	0	0	0	0	1	0	0
chr1	hg19_ucscRetroAli5	exon	111885990	111886617	0	-	.	gene_id "NM_015962.4-71"; transcript_id "NM_015962.4-71";	0	0	1	0	0	1	0	0	0	0
chr1	hg19_wgEncodeGencodePseudoGeneV17,hg19_pseudoYale60	exon	111895897	111910031	0	-	.	gene_id "ENST00000423668.1","PGOHUM00000244142"; transcript_id "ENST00000423668.1";	1	1	0	0	0	0	0	1	0	0
chr1	hg19_ucscRetroAli5,hg19_pseudoYale60	exon	111922843	111924162	0	+	.	gene_id "AF077034.1-3","PGOHUM00000244848"; transcript_id "AF077034.1-3";	1	1	1	0	0	0	1	0	0	0
chr1	hg19_wgEncodeGencodePseudoGeneV17,hg19_pseudoYale60	exon	111925482	111934441	0	-	.	gene_id "ENST00000436252.1","PGOHUM00000244143","PGOHUM00000244144"; transcript_id "ENST00000436252.1";	1	1	0	0	0	0	0	1	0	0
chr1	hg19_ucscRetroAli5,hg19_pseudoYale60	exon	111980065	111981567	0	+	.	gene_id "NM_080678.2-1","PGOHUM00000244849"; transcript_id "NM_080678.2-1";	1	1	1	0	0	0	1	0	0	0
chr1	hg19_ucscRetroAli5,hg19_pseudoYale60	exon	112190850	112192219	0	-	.	gene_id "NM_000224.2-1","PGOHUM00000244145"; transcript_id "NM_000224.2-1";	1	1	1	0	0	0	1	0	0	0
chr1	hg19_pseudoYale60	exon	112298547	112298846	0	+	.	gene_id "PGOHUM00000251121"; transcript_id "PGOHUM00000251121";	0	1	0	0	1	0	0	0	0	0
chr1	hg19_ucscRetroAli5	exon	112350967	112351563	0	+	.	gene_id "NM_001206833.1-1"; transcript_id "NM_001206833.1-1";	0	0	1	0	0	1	0	0	0	0
chr1	hg19_ucscRetroAli5,hg19_pseudoYale60	exon	112905817	112906352	0	+	.	gene_id "NM_003329.3-2","PGOHUM00000244850"; transcript_id "NM_003329.3-2";	0	1	1	0	0	0	0	0	1	0
chr1	hg19_ucscRetroAli5,hg19_pseudoYale60	exon	113168284	113168867	0	-	.	gene_id "NM_053050.4-1","PGOHUM00000244146"; transcript_id "NM_053050.4-1";	0	1	1	0	0	0	0	0	1	0
chr1	hg19_ucscRetroAli5	exon	113199691	113200513	0	+	.	gene_id "NR_038937.1-45"; transcript_id "NR_038937.1-45";	0	0	1	0	0	1	0	0	0	0
chr1	hg19_ucscRetroAli5,hg19_pseudoYale60	exon	113290639	113291514	0	+	.	gene_id "NM_005796.1-1","PGOHUM00000244851"; transcript_id "NM_005796.1-1";	1	1	1	0	0	0	1	0	0	0
chr1	hg19_ucscRetroAli5,hg19_pseudoYale60	exon	113433214	113433712	0	.	.	gene_id "NM_001000.2-7","PGOHUM00000244147","PGOHUM00000244852"; transcript_id "NM_001000.2-7";	1	1	1	0	0	0	1	0	0	0
chr1	hg19_ucscRetroAli5,hg19_pseudoYale60	exon	113465966	113467135	0	+	.	gene_id "NM_012067.2-10","PGOHUM00000244853"; transcript_id "NM_012067.2-10";	1	1	1	0	0	0	1	0	0	0
chr1	hg19_wgEncodeGencodePseudoGeneV17,hg19_ucscRetroAli5,hg19_pseudoYale60	exon	113667943	113669577	0	-	.	gene_id "ENST00000427891.2","NM_183353.2-7","PGOHUM00000244148"; transcript_id "ENST00000427891.2";	1	1	1	0	0	0	1	0	0	0
chr1	hg19_ucscRetroAli5,hg19_pseudoYale60	exon	113711581	113712064	0	+	.	gene_id "NM_001022.3-1","PGOHUM00000244854"; transcript_id "NM_001022.3-1";	1	1	1	0	0	0	1	0	0	0
chr1	hg19_ucscRetroAli5,hg19_pseudoYale60	exon	113741427	113741913	0	+	.	gene_id "NM_001018.3-1","PGOHUM00000244855"; transcript_id "NM_001018.3-1";	1	1	1	0	0	0	1	0	0	0
chr1	hg19_ucscRetroAli5,hg19_pseudoYale60	exon	113992282	113993739	0	+	.	gene_id "AK316434.1-8","PGOHUM00000244856"; transcript_id "AK316434.1-8";	1	1	1	0	0	0	1	0	0	0
chr1	hg19_pseudoYale60	exon	114119373	114119516	0	-	.	gene_id "PGOHUM00000244149"; transcript_id "PGOHUM00000244149";	1	1	0	0	0	0	0	1	0	0
chr1	hg19_ucscRetroAli5,hg19_pseudoYale60	exon	114241468	114242263	0	-	.	gene_id "BC016951.2-10","PGOHUM00000244150"; transcript_id "BC016951.2-10";	1	1	1	0	0	0	1	0	0	0
chr1	hg19_ucscRetroAli5	exon	114406865	114407255	0	-	.	gene_id "AK128693.1-68"; transcript_id "AK128693.1-68";	0	0	1	0	0	1	0	0	0	0
chr1	hg19_ucscRetroAli5,hg19_pseudoYale60	exon	114544032	114544894	0	-	.	gene_id "NR_026712.1-2","PGOHUM00000244151"; transcript_id "NR_026712.1-2";	1	1	1	0	0	0	1	0	0	0
chr1	hg19_ucscRetroAli5	exon	114680196	114680588	0	-	.	gene_id "Y19236.1-1"; transcript_id "Y19236.1-1";	0	0	1	0	0	1	0	0	0	0
chr1	hg19_pseudoYale60	exon	114821633	114821897	0	-	.	gene_id "PGOHUM00000244152"; transcript_id "PGOHUM00000244152";	0	1	0	0	1	0	0	0	0	0
chr1	hg19_pseudoYale60	exon	114896608	114897781	0	+	.	gene_id "PGOHUM00000244857"; transcript_id "PGOHUM00000244857";	0	1	1	0	0	0	0	0	1	0
chr1	hg19_ucscRetroAli5,hg19_pseudoYale60	exon	115002489	115003032	0	+	.	gene_id "NM_000987.3-4","PGOHUM00000244858"; transcript_id "NM_000987.3-4";	1	1	1	0	0	0	1	0	0	0
chr1	hg19_ucscRetroAli5,hg19_pseudoYale60	exon	115010834	115012188	0	+	.	gene_id "NM_003908.3-1","PGOHUM00000244859"; transcript_id "NM_003908.3-1";	1	1	1	0	0	0	1	0	0	0
chr1	hg19_ucscRetroAli5,hg19_pseudoYale60	exon	115078528	115081082	0	+	.	gene_id "NM_002654.4-1","PGOHUM00000244860"; transcript_id "NM_002654.4-1";	1	1	1	0	0	0	1	0	0	0
chr1	hg19_wgEncodeGencodePseudoGeneV17,hg19_pseudoYale60	exon	115379848	115394074	0	+	.	gene_id "ENST00000452683.1","PGOHUM00000244861"; transcript_id "ENST00000452683.1";	1	1	0	0	0	0	0	1	0	0
chr1	hg19_wgEncodeGencodePseudoGeneV17	exon	116014562	116018648	0	+	.	gene_id "ENST00000457493.1"; transcript_id "ENST00000457493.1";	1	0	0	1	0	0	0	0	0	0
chr1	hg19_pseudoYale60	exon	116023960	116024194	0	+	.	gene_id "PGOHUM00000244862"; transcript_id "PGOHUM00000244862";	0	1	0	0	1	0	0	0	0	0
chr1	hg19_ucscRetroAli5,hg19_pseudoYale60	exon	116099297	116100112	0	+	.	gene_id "NM_001204858.1-23","PGOHUM00000244863"; transcript_id "NM_001204858.1-23";	0	1	1	0	0	0	0	0	1	0
chr1	hg19_ucscRetroAli5,hg19_pseudoYale60	exon	116106931	116109558	0	+	.	gene_id "NM_013354.5-1","PGOHUM00000244864"; transcript_id "NM_013354.5-1";	0	1	1	0	0	0	0	0	1	0
chr1	hg19_ucscRetroAli5,hg19_pseudoYale60	exon	116117974	116120407	0	-	.	gene_id "NM_012338.3-1","PGOHUM00000244153"; transcript_id "NM_012338.3-1";	0	1	1	0	0	0	0	0	1	0
chr1	hg19_ucscRetroAli5,hg19_pseudoYale60	exon	116398200	116400501	0	-	.	gene_id "NM_031157.2-9","PGOHUM00000244154"; transcript_id "NM_031157.2-9";	1	1	1	0	0	0	1	0	0	0
chr1	hg19_ucscRetroAli5,hg19_pseudoYale60	exon	116459083	116461188	0	+	.	gene_id "AK001993.1-1","PGOHUM00000244865"; transcript_id "AK001993.1-1";	0	1	1	0	0	0	0	0	1	0
chr1	hg19_ucscRetroAli5	exon	116818796	116819213	0	-	.	gene_id "NM_001015.4-2"; transcript_id "NM_001015.4-2";	0	0	1	0	0	1	0	0	0	0
chr1	hg19_ucscRetroAli5,hg19_pseudoYale60	exon	117074378	117076733	0	-	.	gene_id "NM_005969.3-2","PGOHUM00000244155"; transcript_id "NM_005969.3-2";	1	1	1	0	0	0	1	0	0	0
chr1	hg19_ucscRetroAli5,hg19_pseudoYale60	exon	117256257	117257528	0	-	.	gene_id "NM_002046.4-7","PGOHUM00000244156"; transcript_id "NM_002046.4-7";	1	1	1	0	0	0	1	0	0	0
chr1	hg19_ucscRetroAli5,hg19_pseudoYale60	exon	117282033	117285274	0	-	.	gene_id "NM_021076.3-4","PGOHUM00000244157"; transcript_id "NM_021076.3-4";	1	1	1	0	0	0	1	0	0	0
chr1	hg19_ucscRetroAli5,hg19_pseudoYale60	exon	117317517	117318256	0	-	.	gene_id "BC066341.1-5","PGOHUM00000244158"; transcript_id "BC066341.1-5";	0	1	1	0	0	0	0	0	1	0
chr1	hg19_pseudoYale60	exon	117560882	117561181	0	+	.	gene_id "PGOHUM00000244866"; transcript_id "PGOHUM00000244866";	0	1	0	0	1	0	0	0	0	0
chr1	hg19_ucscRetroAli5,hg19_pseudoYale60	exon	117680781	117681265	0	+	.	gene_id "NM_001019.4-6","PGOHUM00000244867"; transcript_id "NM_001019.4-6";	0	1	1	0	0	0	0	0	1	0
chr1	hg19_ucscRetroAli5,hg19_pseudoYale60	exon	118092017	118093096	0	+	.	gene_id "NM_032353.2-1","PGOHUM00000244868"; transcript_id "NM_032353.2-1";	1	1	1	0	0	0	1	0	0	0
chr1	hg19_ucscRetroAli5,hg19_pseudoYale60	exon	118182960	118184425	0	-	.	gene_id "NR_033675.1-1","PGOHUM00000244159"; transcript_id "NR_033675.1-1";	1	1	1	0	0	0	1	0	0	0
chr1	hg19_ucscRetroAli5,hg19_pseudoYale60	exon	118242051	118242921	0	-	.	gene_id "NM_015391.3-1","PGOHUM00000244160"; transcript_id "NM_015391.3-1";	1	1	1	0	0	0	1	0	0	0
chr1	hg19_ucscRetroAli5	exon	118319145	118321531	0	-	.	gene_id "NM_017761.3-2"; transcript_id "NM_017761.3-2";	1	0	1	0	0	0	0	0	0	1
chr1	hg19_ucscRetroAli5,hg19_pseudoYale60	exon	119156735	119158291	0	-	.	gene_id "NM_002802.2-1","PGOHUM00000244161"; transcript_id "NM_002802.2-1";	1	1	1	0	0	0	1	0	0	0
chr1	hg19_pseudoYale60	exon	119255616	119256299	0	+	.	gene_id "PGOHUM00000244869"; transcript_id "PGOHUM00000244869";	0	1	1	0	0	0	0	0	1	0
chr1	hg19_ucscRetroAli5,hg19_pseudoYale60	exon	119627128	119628639	0	-	.	gene_id "NM_016024.2-1","PGOHUM00000244162"; transcript_id "NM_016024.2-1";	1	1	1	0	0	0	1	0	0	0
chr1	hg19_ucscRetroAli5,hg19_pseudoYale60	exon	119669118	119669934	0	-	.	gene_id "NM_001006.4-2","PGOHUM00000244163"; transcript_id "NM_001006.4-2";	1	1	1	0	0	0	1	0	0	0
chr1	hg19_ucscRetroAli5	exon	119683184	119683953	0	+	.	gene_id "AK298562.1-42"; transcript_id "AK298562.1-42";	0	0	1	0	0	1	0	0	0	0
chr1	hg19_pseudoYale60	exon	119761932	119762719	0	-	.	gene_id "PGOHUM00000244164"; transcript_id "PGOHUM00000244164";	0	1	1	0	0	0	0	0	1	0
chr1	hg19_ucscRetroAli5,hg19_pseudoYale60	exon	119977079	119977795	0	-	.	gene_id "NM_002046.4-8","PGOHUM00000244165"; transcript_id "NM_002046.4-8";	1	1	1	0	0	0	1	0	0	0
chr1	hg19_wgEncodeGencodePseudoGeneV17,hg19_pseudoYale60	exon	119981624	119988709	0	+	.	gene_id "ENST00000457615.1","ENST00000369414.1","PGOHUM00000244870"; transcript_id "ENST00000457615.1";	1	1	0	0	0	0	0	1	0	0
chr1	hg19_ucscRetroAli5,hg19_pseudoYale60	exon	120004458	120005715	0	-	.	gene_id "NM_002046.4-9","PGOHUM00000244166"; transcript_id "NM_002046.4-9";	1	1	1	0	0	0	1	0	0	0
chr1	hg19_pseudoYale60	exon	120009838	120016423	0	+	.	gene_id "PGOHUM00000244871"; transcript_id "PGOHUM00000244871";	1	1	0	0	0	0	0	1	0	0
chr1	hg19_ucscRetroAli5,hg19_pseudoYale60	exon	120038407	120039532	0	-	.	gene_id "AK308198.1-10","PGOHUM00000244167"; transcript_id "AK308198.1-10";	1	1	1	0	0	0	1	0	0	0
chr1	hg19_ucscRetroAli5	exon	120056456	120057189	0	+	.	gene_id "NM_025193.3-58"; transcript_id "NM_025193.3-58";	0	0	1	0	0	1	0	0	0	0
chr1	hg19_ucscRetroAli5,hg19_pseudoYale60	exon	120076169	120077444	0	-	.	gene_id "NM_002046.4-12","PGOHUM00000251069","PGOHUM00000251070"; transcript_id "NM_002046.4-12";	1	1	1	0	0	0	1	0	0	0
chr1	hg19_pseudoYale60	exon	120081126	120088506	0	+	.	gene_id "PGOHUM00000244872"; transcript_id "PGOHUM00000244872";	1	1	0	0	0	0	0	1	0	0
chr1	hg19_ucscRetroAli5,hg19_pseudoYale60	exon	120101175	120102468	0	-	.	gene_id "NM_002046.4-13","PGOHUM00000244169"; transcript_id "NM_002046.4-13";	1	1	1	0	0	0	1	0	0	0
chr1	hg19_pseudoYale60	exon	120106683	120114687	0	+	.	gene_id "PGOHUM00000244873"; transcript_id "PGOHUM00000244873";	1	1	1	0	0	0	1	0	0	0
chr1	hg19_ucscRetroAli5,hg19_pseudoYale60	exon	120138597	120139873	0	-	.	gene_id "NM_002046.4-14","PGOHUM00000244170"; transcript_id "NM_002046.4-14";	1	1	1	0	0	0	1	0	0	0
chr1	hg19_pseudoYale60	exon	120143957	120151873	0	+	.	gene_id "PGOHUM00000244874"; transcript_id "PGOHUM00000244874";	1	1	0	0	0	0	0	1	0	0
chr1	hg19_wgEncodeGencodePseudoGeneV17,hg19_pseudoYale60	exon	120377388	120387779	0	-	.	gene_id "ENST00000401014.1","ENST00000445758.2","PGOHUM00000244171","PGOHUM00000244172"; transcript_id "ENST00000401014.1";	1	1	0	0	0	0	0	1	0	0
chr1	hg19_ucscRetroAli5,hg19_pseudoYale60	exon	120395801	120396614	0	+	.	gene_id "NM_005022.3-2","PGOHUM00000244875"; transcript_id "NM_005022.3-2";	1	1	1	0	0	0	1	0	0	0
chr1	hg19_wgEncodeGencodePseudoGeneV17,hg19_pseudoYale60	exon	120428927	120429550	0	+	.	gene_id "ENST00000443481.1","PGOHUM00000244876"; transcript_id "ENST00000443481.1";	1	1	0	0	0	0	0	1	0	0
chr1	hg19_ucscRetroAli5	exon	120436869	120437952	0	-	.	gene_id "NM_003816.2-1"; transcript_id "NM_003816.2-1";	0	0	1	0	0	1	0	0	0	0
chr1	hg19_pseudoYale60	exon	120837854	120838028	0	+	.	gene_id "PGOHUM00000244877"; transcript_id "PGOHUM00000244877";	0	1	0	0	1	0	0	0	0	0
chr1	hg19_ucscRetroAli5,hg19_pseudoYale60	exon	120880861	120881325	0	+	.	gene_id "D17652.1-3","PGOHUM00000244878"; transcript_id "D17652.1-3";	1	1	1	0	0	0	1	0	0	0
chr1	hg19_ucscRetroAli5,hg19_pseudoYale60	exon	120904674	120905091	0	+	.	gene_id "NM_002107.4-7","PGOHUM00000244879"; transcript_id "NM_002107.4-7";	1	1	1	0	0	0	1	0	0	0
chr1	hg19_pseudoYale60	exon	120906043	120906420	0	+	.	gene_id "PGOHUM00000244880"; transcript_id "PGOHUM00000244880";	1	1	0	0	0	0	0	1	0	0
chr1	hg19_pseudoYale60	exon	120928320	120928616	0	-	.	gene_id "PGOHUM00000251071"; transcript_id "PGOHUM00000251071";	0	1	0	0	1	0	0	0	0	0
chr1	hg19_wgEncodeGencodePseudoGeneV17,hg19_pseudoYale60	exon	121107124	121129949	0	+	.	gene_id "ENST00000367123.3","ENST00000304465.6","PGOHUM00000244882"; transcript_id "ENST00000367123.3";	1	1	0	0	0	0	0	1	0	0
chr1	hg19_ucscRetroAli5	exon	121206823	121208692	0	-	.	gene_id "NM_001033859.2-1"; transcript_id "NM_001033859.2-1";	0	0	1	0	0	1	0	0	0	0
chr1	hg19_wgEncodeGencodePseudoGeneV17,hg19_ucscRetroAli5,hg19_pseudoYale60	exon	121244142	121245689	0	+	.	gene_id "ENST00000425455.2","NM_002453.2-1","PGOHUM00000244883"; transcript_id "ENST00000425455.2";	1	1	1	0	0	0	1	0	0	0
chr1	hg19_wgEncodeGencodePseudoGeneV17,hg19_pseudoYale60	exon	121261143	121310591	0	+	.	gene_id "ENST00000458200.1","PGOHUM00000244884","PGOHUM00000244885"; transcript_id "ENST00000458200.1";	1	1	0	0	0	0	0	1	0	0
chr1	hg19_pseudoYale60	exon	142537333	142537488	0	+	.	gene_id "PGOHUM00000256881"; transcript_id "PGOHUM00000256881";	0	1	0	0	1	0	0	0	0	0
chr1	hg19_pseudoYale60	exon	142660008	142660761	0	-	.	gene_id "PGOHUM00000244173"; transcript_id "PGOHUM00000244173";	1	1	0	0	0	0	0	1	0	0
chr1	hg19_pseudoYale60	exon	142670187	142718627	0	-	.	gene_id "PGOHUM00000244174","PGOHUM00000244175","PGOHUM00000244886","PGOHUM00000251072","PGOHUM00000244177","PGOHUM00000244178"; transcript_id "PGOHUM00000244174";	1	1	1	0	0	0	1	0	0	0
chr1	hg19_pseudoYale60	exon	142718905	142719588	0	-	.	gene_id "PGOHUM00000244179"; transcript_id "PGOHUM00000244179";	0	1	0	0	1	0	0	0	0	0
chr1	hg19_ucscRetroAli5	exon	142790216	142790559	0	-	.	gene_id "JA760637.1-5"; transcript_id "JA760637.1-5";	1	0	1	0	0	0	0	0	0	1
chr1	hg19_pseudoYale60	exon	142790583	142791295	0	-	.	gene_id "PGOHUM00000244180"; transcript_id "PGOHUM00000244180";	1	1	0	0	0	0	0	1	0	0
chr1	hg19_pseudoYale60	exon	142791488	142792541	0	+	.	gene_id "PGOHUM00000244887"; transcript_id "PGOHUM00000244887";	1	1	0	0	0	0	0	1	0	0
chr1	hg19_pseudoYale60	exon	142799587	142799742	0	+	.	gene_id "PGOHUM00000244888"; transcript_id "PGOHUM00000244888";	1	1	0	0	0	0	0	1	0	0
chr1	hg19_wgEncodeGencodePseudoGeneV17,hg19_pseudoYale60	exon	142803532	142827235	0	+	.	gene_id "ENST00000457776.2","PGOHUM00000244889","PGOHUM00000244890","PGOHUM00000244891"; transcript_id "ENST00000457776.2";	1	1	0	0	0	0	0	1	0	0
chr1	hg19_pseudoYale60	exon	142839845	142840129	0	+	.	gene_id "PGOHUM00000244892"; transcript_id "PGOHUM00000244892";	0	1	0	0	1	0	0	0	0	0
chr1	hg19_pseudoYale60	exon	142842306	142842531	0	+	.	gene_id "PGOHUM00000251122"; transcript_id "PGOHUM00000251122";	0	1	0	0	1	0	0	0	0	0
chr1	hg19_pseudoYale60	exon	142850772	142851522	0	+	.	gene_id "PGOHUM00000244181"; transcript_id "PGOHUM00000244181";	0	1	0	0	1	0	0	0	0	0
chr1	hg19_pseudoYale60	exon	143156455	143157208	0	-	.	gene_id "PGOHUM00000244182"; transcript_id "PGOHUM00000244182";	0	1	0	0	1	0	0	0	0	0
chr1	hg19_pseudoYale60	exon	143166649	143167015	0	-	.	gene_id "PGOHUM00000244183"; transcript_id "PGOHUM00000244183";	0	1	0	0	1	0	0	0	0	0
chr1	hg19_pseudoYale60	exon	143184614	143185360	0	-	.	gene_id "PGOHUM00000244894"; transcript_id "PGOHUM00000244894";	0	1	0	0	1	0	0	0	0	0
chr1	hg19_pseudoYale60	exon	143194134	143195893	0	-	.	gene_id "PGOHUM00000251073"; transcript_id "PGOHUM00000251073";	0	1	0	0	1	0	0	0	0	0
chr1	hg19_pseudoYale60	exon	143196522	143208085	0	-	.	gene_id "PGOHUM00000244186"; transcript_id "PGOHUM00000244186";	0	1	0	0	1	0	0	0	0	0
chr1	hg19_pseudoYale60	exon	143209382	143213259	0	-	.	gene_id "PGOHUM00000244187"; transcript_id "PGOHUM00000244187";	0	1	0	0	1	0	0	0	0	0
chr1	hg19_pseudoYale60	exon	143215009	143216056	0	-	.	gene_id "PGOHUM00000244188"; transcript_id "PGOHUM00000244188";	0	1	0	0	1	0	0	0	0	0
chr1	hg19_pseudoYale60	exon	143236902	143237057	0	-	.	gene_id "PGOHUM00000244189"; transcript_id "PGOHUM00000244189";	0	1	0	0	1	0	0	0	0	0
chr1	hg19_pseudoYale60	exon	143243801	143244859	0	-	.	gene_id "PGOHUM00000244190"; transcript_id "PGOHUM00000244190";	1	1	0	0	0	0	0	1	0	0
chr1	hg19_pseudoYale60	exon	143245052	143245766	0	+	.	gene_id "PGOHUM00000244895"; transcript_id "PGOHUM00000244895";	1	1	0	0	0	0	0	1	0	0
chr1	hg19_wgEncodeGencodePseudoGeneV17	exon	143245823	143246210	0	+	.	gene_id "ENST00000445742.1"; transcript_id "ENST00000445742.1";	1	0	0	1	0	0	0	0	0	0
chr1	hg19_pseudoYale60	exon	143270611	143270981	0	+	.	gene_id "PGOHUM00000244896"; transcript_id "PGOHUM00000244896";	0	1	0	0	1	0	0	0	0	0
chr1	hg19_pseudoYale60	exon	143270983	143271151	0	+	.	gene_id "PGOHUM00000244897"; transcript_id "PGOHUM00000244897";	0	1	0	0	1	0	0	0	0	0
chr1	hg19_pseudoYale60	exon	143288437	143289188	0	+	.	gene_id "PGOHUM00000244898"; transcript_id "PGOHUM00000244898";	0	1	0	0	1	0	0	0	0	0
chr1	hg19_pseudoYale60	exon	143342824	143343247	0	-	.	gene_id "PGOHUM00000244191"; transcript_id "PGOHUM00000244191";	1	1	0	0	0	0	0	1	0	0
chr1	hg19_wgEncodeGencodePseudoGeneV17,hg19_pseudoYale60	exon	143343559	143344619	0	+	.	gene_id "ENST00000429729.1","PGOHUM00000244899"; transcript_id "ENST00000429729.1";	1	1	0	0	0	0	0	1	0	0
chr1	hg19_pseudoYale60	exon	143351331	143351486	0	+	.	gene_id "PGOHUM00000244900"; transcript_id "PGOHUM00000244900";	0	1	1	0	0	0	0	0	1	0
chr1	hg19_pseudoYale60	exon	143375107	143378961	0	+	.	gene_id "PGOHUM00000244902"; transcript_id "PGOHUM00000244902";	0	1	0	0	1	0	0	0	0	0
chr1	hg19_pseudoYale60	exon	143380464	143391849	0	+	.	gene_id "PGOHUM00000244903"; transcript_id "PGOHUM00000244903";	0	1	0	0	1	0	0	0	0	0
chr1	hg19_pseudoYale60	exon	143392443	143394199	0	+	.	gene_id "PGOHUM00000251123"; transcript_id "PGOHUM00000251123";	0	1	0	0	1	0	0	0	0	0
chr1	hg19_ucscRetroAli5,hg19_pseudoYale60	exon	143400615	143403677	0	+	.	gene_id "AK024458.1-9","PGOHUM00000244905","PGOHUM00000244192"; transcript_id "AK024458.1-9";	0	1	1	0	0	0	0	0	1	0
chr1	hg19_pseudoYale60	exon	143420947	143421311	0	+	.	gene_id "PGOHUM00000244906"; transcript_id "PGOHUM00000244906";	0	1	0	0	1	0	0	0	0	0
chr1	hg19_pseudoYale60	exon	143430755	143431495	0	+	.	gene_id "PGOHUM00000244907"; transcript_id "PGOHUM00000244907";	0	1	0	0	1	0	0	0	0	0
chr1	hg19_pseudoYale60	exon	143705015	143705248	0	+	.	gene_id "PGOHUM00000251124"; transcript_id "PGOHUM00000251124";	0	1	0	0	1	0	0	0	0	0
chr1	hg19_ucscRetroAli5,hg19_pseudoYale60	exon	143719645	143721708	0	+	.	gene_id "NM_144963.2-1","PGOHUM00000244909"; transcript_id "NM_144963.2-1";	1	1	1	0	0	0	1	0	0	0
chr1	hg19_pseudoYale60	exon	143744202	143744288	0	-	.	gene_id "PGOHUM00000251074"; transcript_id "PGOHUM00000251074";	0	1	0	0	1	0	0	0	0	0
chr1	hg19_ucscRetroAli5	exon	143767138	143767890	0	-	.	gene_id "BC093076.1-8"; transcript_id "BC093076.1-8";	0	0	1	0	0	1	0	0	0	0
chr1	hg19_wgEncodeGencodePseudoGeneV17,hg19_ucscRetroAli5,hg19_pseudoYale60	exon	143916242	144094424	0	.	.	gene_id "ENST00000491897.1","ENST00000604134.1","NM_001100427.1-1","PGOHUM00000251075","PGOHUM00000251125"; transcript_id "ENST00000491897.1";	1	1	1	0	0	0	1	0	0	0
chr1	hg19_pseudoYale60	exon	144162330	144162434	0	+	.	gene_id "PGOHUM00000244910"; transcript_id "PGOHUM00000244910";	0	1	0	0	1	0	0	0	0	0
chr1	hg19_pseudoYale60	exon	144166748	144167215	0	+	.	gene_id "PGOHUM00000244911"; transcript_id "PGOHUM00000244911";	0	1	0	0	1	0	0	0	0	0
chr1	hg19_pseudoYale60	exon	144171488	144171955	0	+	.	gene_id "PGOHUM00000244912"; transcript_id "PGOHUM00000244912";	0	1	0	0	1	0	0	0	0	0
chr1	hg19_pseudoYale60	exon	144175021	144175125	0	+	.	gene_id "PGOHUM00000244913"; transcript_id "PGOHUM00000244913";	0	1	0	0	1	0	0	0	0	0
chr1	hg19_pseudoYale60	exon	144177862	144178329	0	+	.	gene_id "PGOHUM00000244914"; transcript_id "PGOHUM00000244914";	0	1	0	0	1	0	0	0	0	0
chr1	hg19_pseudoYale60	exon	144181051	144181518	0	+	.	gene_id "PGOHUM00000244915"; transcript_id "PGOHUM00000244915";	0	1	0	0	1	0	0	0	0	0
chr1	hg19_pseudoYale60	exon	144186157	144191015	0	+	.	gene_id "PGOHUM00000244916"; transcript_id "PGOHUM00000244916";	0	1	0	0	1	0	0	0	0	0
chr1	hg19_pseudoYale60	exon	144195331	144195798	0	+	.	gene_id "PGOHUM00000244917"; transcript_id "PGOHUM00000244917";	0	1	0	0	1	0	0	0	0	0
chr1	hg19_pseudoYale60	exon	144200093	144200560	0	+	.	gene_id "PGOHUM00000244918"; transcript_id "PGOHUM00000244918";	0	1	0	0	1	0	0	0	0	0
chr1	hg19_pseudoYale60	exon	144203628	144203732	0	+	.	gene_id "PGOHUM00000244919"; transcript_id "PGOHUM00000244919";	0	1	0	0	1	0	0	0	0	0
chr1	hg19_pseudoYale60	exon	144208048	144208515	0	+	.	gene_id "PGOHUM00000244920"; transcript_id "PGOHUM00000244920";	0	1	0	0	1	0	0	0	0	0
chr1	hg19_pseudoYale60	exon	144211575	144211679	0	+	.	gene_id "PGOHUM00000244921"; transcript_id "PGOHUM00000244921";	0	1	0	0	1	0	0	0	0	0
chr1	hg19_pseudoYale60	exon	144214416	144214883	0	+	.	gene_id "PGOHUM00000244922"; transcript_id "PGOHUM00000244922";	0	1	0	0	1	0	0	0	0	0
chr1	hg19_pseudoYale60	exon	144217941	144222833	0	+	.	gene_id "PGOHUM00000244923"; transcript_id "PGOHUM00000244923";	0	1	0	0	1	0	0	0	0	0
chr1	hg19_pseudoYale60	exon	144284620	144284853	0	-	.	gene_id "PGOHUM00000251076"; transcript_id "PGOHUM00000251076";	0	1	0	0	1	0	0	0	0	0
chr1	hg19_pseudoYale60	exon	144289801	144289950	0	-	.	gene_id "PGOHUM00000251077"; transcript_id "PGOHUM00000251077";	0	1	0	0	1	0	0	0	0	0
chr1	hg19_pseudoYale60	exon	144340432	144340613	0	-	.	gene_id "PGOHUM00000251078"; transcript_id "PGOHUM00000251078";	0	1	0	0	1	0	0	0	0	0
chr1	hg19_ucscRetroAli5	exon	144363456	144364213	0	-	.	gene_id "BC093076.1-9"; transcript_id "BC093076.1-9";	0	0	1	0	0	1	0	0	0	0
chr1	hg19_wgEncodeGencodePseudoGeneV17,hg19_ucscRetroAli5,hg19_pseudoYale60	exon	144392143	144392429	0	-	.	gene_id "ENST00000605865.1","NM_001109619.1-3","PGOHUM00000244196"; transcript_id "ENST00000605865.1";	1	1	1	0	0	0	1	0	0	0
chr1	hg19_pseudoYale60	exon	144464862	144465095	0	-	.	gene_id "PGOHUM00000251079"; transcript_id "PGOHUM00000251079";	0	1	0	0	1	0	0	0	0	0
chr1	hg19_pseudoYale60	exon	144520680	144520861	0	-	.	gene_id "PGOHUM00000251080"; transcript_id "PGOHUM00000251080";	0	1	0	0	1	0	0	0	0	0
chr1	hg19_pseudoYale60	exon	144583510	144585925	0	+	.	gene_id "PGOHUM00000251126"; transcript_id "PGOHUM00000251126";	0	1	0	0	1	0	0	0	0	0
chr1	hg19_ucscRetroAli5,hg19_pseudoYale60	exon	144612019	144612824	0	-	.	gene_id "NM_005022.3-3","PGOHUM00000244198"; transcript_id "NM_005022.3-3";	0	1	1	0	0	0	0	0	1	0
chr1	hg19_pseudoYale60	exon	144615131	144620093	0	+	.	gene_id "PGOHUM00000244926"; transcript_id "PGOHUM00000244926";	1	1	0	0	0	0	0	1	0	0
chr1	hg19_pseudoYale60	exon	144676873	144677052	0	-	.	gene_id "PGOHUM00000244199"; transcript_id "PGOHUM00000244199";	1	1	0	0	0	0	0	1	0	0
chr1	hg19_pseudoYale60	exon	144825340	144825841	0	+	.	gene_id "PGOHUM00000244928"; transcript_id "PGOHUM00000244928";	0	1	0	0	1	0	0	0	0	0
chr1	hg19_pseudoYale60	exon	144826920	144827387	0	+	.	gene_id "PGOHUM00000244929"; transcript_id "PGOHUM00000244929";	0	1	0	0	1	0	0	0	0	0
chr1	hg19_ucscRetroAli5,hg19_pseudoYale60	exon	145017569	145019015	0	+	.	gene_id "BC067732.1-6","PGOHUM00000251127"; transcript_id "BC067732.1-6";	0	1	1	0	0	0	0	0	1	0
chr1	hg19_ucscRetroAli5,hg19_pseudoYale60	exon	145087759	145088569	0	-	.	gene_id "NM_017801.2-1","PGOHUM00000244200"; transcript_id "NM_017801.2-1";	1	1	1	0	0	0	1	0	0	0
chr1	hg19_ucscRetroAli5,hg19_pseudoYale60	exon	145136122	145139902	0	-	.	gene_id "NR_002212.3-40","PGOHUM00000244201"; transcript_id "NR_002212.3-40";	1	1	1	0	0	0	1	0	0	0
chr1	hg19_pseudoYale60	exon	145313321	145313822	0	+	.	gene_id "PGOHUM00000244931"; transcript_id "PGOHUM00000244931";	0	1	0	0	1	0	0	0	0	0
chr1	hg19_pseudoYale60	exon	145314891	145315358	0	+	.	gene_id "PGOHUM00000244932"; transcript_id "PGOHUM00000244932";	0	1	0	0	1	0	0	0	0	0
chr1	hg19_pseudoYale60	exon	145318041	145318542	0	+	.	gene_id "PGOHUM00000244933"; transcript_id "PGOHUM00000244933";	0	1	0	0	1	0	0	0	0	0
chr1	hg19_pseudoYale60	exon	145319611	145320078	0	+	.	gene_id "PGOHUM00000244934"; transcript_id "PGOHUM00000244934";	0	1	0	0	1	0	0	0	0	0
chr1	hg19_pseudoYale60	exon	145322759	145323260	0	+	.	gene_id "PGOHUM00000244935"; transcript_id "PGOHUM00000244935";	0	1	0	0	1	0	0	0	0	0
chr1	hg19_pseudoYale60	exon	145324335	145324802	0	+	.	gene_id "PGOHUM00000244936"; transcript_id "PGOHUM00000244936";	0	1	0	0	1	0	0	0	0	0
chr1	hg19_pseudoYale60	exon	145325939	145327981	0	+	.	gene_id "PGOHUM00000244937"; transcript_id "PGOHUM00000244937";	0	1	0	0	1	0	0	0	0	0
chr1	hg19_pseudoYale60	exon	145329066	145329346	0	+	.	gene_id "PGOHUM00000244938"; transcript_id "PGOHUM00000244938";	0	1	0	0	1	0	0	0	0	0
chr1	hg19_pseudoYale60	exon	145330670	145331115	0	+	.	gene_id "PGOHUM00000244939"; transcript_id "PGOHUM00000244939";	0	1	0	0	1	0	0	0	0	0
chr1	hg19_pseudoYale60	exon	145332210	145332490	0	+	.	gene_id "PGOHUM00000244940"; transcript_id "PGOHUM00000244940";	0	1	0	0	1	0	0	0	0	0
chr1	hg19_pseudoYale60	exon	145333784	145334064	0	+	.	gene_id "PGOHUM00000244941"; transcript_id "PGOHUM00000244941";	0	1	0	0	1	0	0	0	0	0
chr1	hg19_pseudoYale60	exon	145335376	145335821	0	+	.	gene_id "PGOHUM00000244942"; transcript_id "PGOHUM00000244942";	0	1	0	0	1	0	0	0	0	0
chr1	hg19_pseudoYale60	exon	145336916	145337196	0	+	.	gene_id "PGOHUM00000244943"; transcript_id "PGOHUM00000244943";	0	1	0	0	1	0	0	0	0	0
chr1	hg19_pseudoYale60	exon	145338504	145338784	0	+	.	gene_id "PGOHUM00000244944"; transcript_id "PGOHUM00000244944";	0	1	0	0	1	0	0	0	0	0
chr1	hg19_pseudoYale60	exon	145340096	145340541	0	+	.	gene_id "PGOHUM00000244945"; transcript_id "PGOHUM00000244945";	0	1	0	0	1	0	0	0	0	0
chr1	hg19_pseudoYale60	exon	145341636	145341916	0	+	.	gene_id "PGOHUM00000244946"; transcript_id "PGOHUM00000244946";	0	1	0	0	1	0	0	0	0	0
chr1	hg19_pseudoYale60	exon	145343228	145343508	0	+	.	gene_id "PGOHUM00000244947"; transcript_id "PGOHUM00000244947";	0	1	0	0	1	0	0	0	0	0
chr1	hg19_pseudoYale60	exon	145347952	145348419	0	+	.	gene_id "PGOHUM00000244948"; transcript_id "PGOHUM00000244948";	0	1	0	0	1	0	0	0	0	0
chr1	hg19_pseudoYale60	exon	145351090	145351591	0	+	.	gene_id "PGOHUM00000244949"; transcript_id "PGOHUM00000244949";	0	1	0	0	1	0	0	0	0	0
chr1	hg19_pseudoYale60	exon	145352672	145352952	0	+	.	gene_id "PGOHUM00000244950"; transcript_id "PGOHUM00000244950";	0	1	0	0	1	0	0	0	0	0
chr1	hg19_pseudoYale60	exon	145355824	145356104	0	+	.	gene_id "PGOHUM00000244951"; transcript_id "PGOHUM00000244951";	0	1	0	0	1	0	0	0	0	0
chr1	hg19_pseudoYale60	exon	145357404	145357684	0	+	.	gene_id "PGOHUM00000244952"; transcript_id "PGOHUM00000244952";	0	1	0	0	1	0	0	0	0	0
chr1	hg19_pseudoYale60	exon	145363666	145364133	0	+	.	gene_id "PGOHUM00000244953"; transcript_id "PGOHUM00000244953";	0	1	0	0	1	0	0	0	0	0
chr1	hg19_ucscRetroAli5	exon	145378507	145379266	0	-	.	gene_id "BC041003.2-6"; transcript_id "BC041003.2-6";	0	0	1	0	0	1	0	0	0	0
chr1	hg19_wgEncodeGencodePseudoGeneV17	exon	145509860	145515745	0	-	.	gene_id "ENST00000581100.2"; transcript_id "ENST00000581100.2";	1	0	0	1	0	0	0	0	0	0
chr1	hg19_ucscRetroAli5	exon	145561159	145562975	0	+	.	gene_id "NM_020770.2-1"; transcript_id "NM_020770.2-1";	0	0	1	0	0	1	0	0	0	0
chr1	hg19_wgEncodeGencodePseudoGeneV17,hg19_pseudoYale60	exon	145924827	145940113	0	-	.	gene_id "ENST00000449151.1","PGOHUM00000244202"; transcript_id "ENST00000449151.1";	1	1	0	0	0	0	0	1	0	0
chr1	hg19_ucscRetroAli5	exon	145990698	145991005	0	+	.	gene_id "NR_046138.1-12"; transcript_id "NR_046138.1-12";	0	0	1	0	0	1	0	0	0	0
chr1	hg19_pseudoYale60	exon	146011088	146024377	0	+	.	gene_id "PGOHUM00000244954"; transcript_id "PGOHUM00000244954";	1	1	0	0	0	0	0	1	0	0
chr1	hg19_wgEncodeGencodePseudoGeneV17,hg19_ucscRetroAli5,hg19_pseudoYale60	exon	146032648	146215986	0	.	.	gene_id "ENST00000436832.2","ENST00000433399.2","ENST00000358206.4","ENST00000491285.1","NM_005022.3-4","AK024419.1-1","BC036435.1-6","PGOHUM00000251081","PGOHUM00000244203","PGOHUM00000244955","PGOHUM00000244956","PGOHUM00000244957"; transcript_id "ENST00000436832.2";	1	1	1	0	0	0	1	0	0	0
chr1	hg19_pseudoYale60	exon	146310552	146334210	0	+	.	gene_id "PGOHUM00000244958"; transcript_id "PGOHUM00000244958";	1	1	0	0	0	0	0	1	0	0
chr1	hg19_ucscRetroAli5,hg19_pseudoYale60	exon	146392208	146393013	0	-	.	gene_id "NM_005022.3-5","PGOHUM00000244208"; transcript_id "NM_005022.3-5";	1	1	1	0	0	0	1	0	0	0
chr1	hg19_pseudoYale60	exon	146421546	146463138	0	+	.	gene_id "PGOHUM00000244960"; transcript_id "PGOHUM00000244960";	0	1	0	0	1	0	0	0	0	0
chr1	hg19_wgEncodeGencodePseudoGeneV17,hg19_pseudoYale60	exon	146490895	146514599	0	-	.	gene_id "ENST00000444680.2","PGOHUM00000244209"; transcript_id "ENST00000444680.2";	1	1	1	0	0	0	1	0	0	0
chr1	hg19_pseudoYale60	exon	146549376	146549732	0	-	.	gene_id "PGOHUM00000244210"; transcript_id "PGOHUM00000244210";	0	1	0	0	1	0	0	0	0	0
chr1	hg19_ucscRetroAli5,hg19_pseudoYale60	exon	146553580	146555199	0	-	.	gene_id "NM_003142.4-1","PGOHUM00000244212"; transcript_id "NM_003142.4-1";	1	1	1	0	0	0	1	0	0	0
chr1	hg19_pseudoYale60	exon	146573047	146595832	0	-	.	gene_id "PGOHUM00000251082","PGOHUM00000244215","PGOHUM00000244216","PGOHUM00000244217"; transcript_id "PGOHUM00000251082";	0	1	0	0	1	0	0	0	0	0
chr1	hg19_ucscRetroAli5,hg19_pseudoYale60	exon	146649618	146651523	0	+	.	gene_id "AK075455.1-1","PGOHUM00000244962"; transcript_id "AK075455.1-1";	1	1	1	0	0	0	1	0	0	0
chr1	hg19_ucscRetroAli5,hg19_pseudoYale60	exon	146674706	146676571	0	-	.	gene_id "NM_006585.2-1","PGOHUM00000244220"; transcript_id "NM_006585.2-1";	1	1	1	0	0	0	1	0	0	0
chr1	hg19_ucscRetroAli5,hg19_pseudoYale60	exon	146695125	146695995	0	.	.	gene_id "NM_000972.2-4","PGOHUM00000244963","PGOHUM00000244221"; transcript_id "NM_000972.2-4";	1	1	1	0	0	0	1	0	0	0
chr1	hg19_ucscRetroAli5,hg19_pseudoYale60	exon	146790758	146792095	0	+	.	gene_id "NM_001146108.1-1","PGOHUM00000244964"; transcript_id "NM_001146108.1-1";	1	1	1	0	0	0	1	0	0	0
chr1	hg19_wgEncodeGencodePseudoGeneV17,hg19_pseudoYale60	exon	146890786	146891588	0	+	.	gene_id "ENST00000416141.1","PGOHUM00000244965"; transcript_id "ENST00000416141.1";	1	1	0	0	0	0	0	1	0	0
chr1	hg19_pseudoYale60	exon	146917323	146918112	0	+	.	gene_id "PGOHUM00000244966"; transcript_id "PGOHUM00000244966";	0	1	0	0	1	0	0	0	0	0
chr1	hg19_ucscRetroAli5	exon	146972868	146973288	0	+	.	gene_id "BC105794.1-3"; transcript_id "BC105794.1-3";	0	0	1	0	0	1	0	0	0	0
chr1	hg19_ucscRetroAli5,hg19_pseudoYale60	exon	147313086	147315122	0	+	.	gene_id "NM_001099790.1-80","PGOHUM00000244967"; transcript_id "NM_001099790.1-80";	1	1	1	0	0	0	1	0	0	0
chr1	hg19_pseudoYale60	exon	147332807	147332923	0	+	.	gene_id "PGOHUM00000244968"; transcript_id "PGOHUM00000244968";	0	1	0	0	1	0	0	0	0	0
chr1	hg19_wgEncodeGencodePseudoGeneV17,hg19_pseudoYale60	exon	147466533	147481824	0	-	.	gene_id "ENST00000425209.1","PGOHUM00000244223"; transcript_id "ENST00000425209.1";	1	1	0	0	0	0	0	1	0	0
chr1	hg19_pseudoYale60	exon	147552865	147566157	0	+	.	gene_id "PGOHUM00000244969"; transcript_id "PGOHUM00000244969";	1	1	0	0	0	0	0	1	0	0
chr1	hg19_pseudoYale60	exon	147578919	147579412	0	-	.	gene_id "PGOHUM00000244224"; transcript_id "PGOHUM00000244224";	0	1	0	0	1	0	0	0	0	0
chr1	hg19_ucscRetroAli5,hg19_pseudoYale60	exon	147601619	147602424	0	+	.	gene_id "NM_005022.3-6","PGOHUM00000244970"; transcript_id "NM_005022.3-6";	0	1	1	0	0	0	0	0	1	0
chr1	hg19_pseudoYale60	exon	147615683	147615826	0	-	.	gene_id "PGOHUM00000244225"; transcript_id "PGOHUM00000244225";	0	1	0	0	1	0	0	0	0	0
chr1	hg19_ucscRetroAli5	exon	147618436	147622067	0	+	.	gene_id "AK024419.1-2"; transcript_id "AK024419.1-2";	1	0	1	0	0	0	0	0	0	1
chr1	hg19_ucscRetroAli5	exon	147631799	147632758	0	-	.	gene_id "AB208892.1-57"; transcript_id "AB208892.1-57";	0	0	1	0	0	1	0	0	0	0
chr1	hg19_ucscRetroAli5	exon	147633602	147634859	0	-	.	gene_id "BC036435.1-9"; transcript_id "BC036435.1-9";	0	0	1	0	0	1	0	0	0	0
chr1	hg19_pseudoYale60	exon	147634996	147635112	0	+	.	gene_id "PGOHUM00000244971"; transcript_id "PGOHUM00000244971";	0	1	0	0	1	0	0	0	0	0
chr1	hg19_pseudoYale60	exon	147706546	147706764	0	+	.	gene_id "PGOHUM00000244972"; transcript_id "PGOHUM00000244972";	1	1	0	0	0	0	0	1	0	0
chr1	hg19_wgEncodeGencodePseudoGeneV17	exon	147718440	147718956	0	+	.	gene_id "ENST00000415381.1"; transcript_id "ENST00000415381.1";	1	0	0	1	0	0	0	0	0	0
chr1	hg19_wgEncodeGencodePseudoGeneV17,hg19_pseudoYale60	exon	147760107	147761057	0	-	.	gene_id "ENST00000441281.1","PGOHUM00000244226"; transcript_id "ENST00000441281.1";	1	1	0	0	0	0	0	1	0	0
chr1	hg19_wgEncodeGencodePseudoGeneV17	exon	147789799	147790129	0	-	.	gene_id "ENST00000452108.1"; transcript_id "ENST00000452108.1";	1	0	0	1	0	0	0	0	0	0
chr1	hg19_pseudoYale60	exon	147892524	147892757	0	+	.	gene_id "PGOHUM00000251128"; transcript_id "PGOHUM00000251128";	0	1	0	0	1	0	0	0	0	0
chr1	hg19_ucscRetroAli5,hg19_pseudoYale60	exon	147906990	147909217	0	+	.	gene_id "BC030520.1-2","PGOHUM00000244974"; transcript_id "BC030520.1-2";	1	1	1	0	0	0	1	0	0	0
chr1	hg19_pseudoYale60	exon	147931630	147931811	0	-	.	gene_id "PGOHUM00000251083"; transcript_id "PGOHUM00000251083";	0	1	0	0	1	0	0	0	0	0
chr1	hg19_ucscRetroAli5	exon	147954629	147955386	0	-	.	gene_id "BC093076.1-10"; transcript_id "BC093076.1-10";	0	0	1	0	0	1	0	0	0	0
chr1	hg19_wgEncodeGencodePseudoGeneV17,hg19_ucscRetroAli5,hg19_pseudoYale60	exon	147983307	147983593	0	-	.	gene_id "ENST00000605529.1","NM_001109619.1-4","PGOHUM00000244228"; transcript_id "ENST00000605529.1";	1	1	1	0	0	0	1	0	0	0
chr1	hg19_wgEncodeGencodePseudoGeneV17	exon	148000213	148000494	0	+	.	gene_id "ENST00000416378.1"; transcript_id "ENST00000416378.1";	1	0	0	1	0	0	0	0	0	0
chr1	hg19_pseudoYale60	exon	148005944	148006411	0	-	.	gene_id "PGOHUM00000244229"; transcript_id "PGOHUM00000244229";	0	1	0	0	1	0	0	0	0	0
chr1	hg19_pseudoYale60	exon	148007484	148007985	0	-	.	gene_id "PGOHUM00000244230"; transcript_id "PGOHUM00000244230";	0	1	0	0	1	0	0	0	0	0
chr1	hg19_pseudoYale60	exon	148012221	148012688	0	-	.	gene_id "PGOHUM00000244231"; transcript_id "PGOHUM00000244231";	0	1	0	0	1	0	0	0	0	0
chr1	hg19_pseudoYale60	exon	148013765	148014266	0	-	.	gene_id "PGOHUM00000244232"; transcript_id "PGOHUM00000244232";	0	1	0	0	1	0	0	0	0	0
chr1	hg19_wgEncodeGencodePseudoGeneV17,hg19_ucscRetroAli5	exon	148193172	148194638	0	+	.	gene_id "ENST00000545938.1","ENST00000433527.1","NM_030796.3-1"; transcript_id "ENST00000545938.1";	1	0	1	0	0	0	0	0	0	1
chr1	hg19_ucscRetroAli5	exon	148201746	148202503	0	-	.	gene_id "BC093076.1-11"; transcript_id "BC093076.1-11";	0	0	1	0	0	1	0	0	0	0
chr1	hg19_wgEncodeGencodePseudoGeneV17,hg19_ucscRetroAli5,hg19_pseudoYale60	exon	148229952	148230238	0	-	.	gene_id "ENST00000603689.1","NM_001109619.1-5","PGOHUM00000244233"; transcript_id "ENST00000603689.1";	1	1	1	0	0	0	1	0	0	0
chr1	hg19_pseudoYale60	exon	148253271	148253396	0	-	.	gene_id "PGOHUM00000244234"; transcript_id "PGOHUM00000244234";	0	1	0	0	1	0	0	0	0	0
chr1	hg19_pseudoYale60	exon	148258035	148258160	0	-	.	gene_id "PGOHUM00000244235"; transcript_id "PGOHUM00000244235";	0	1	0	0	1	0	0	0	0	0
chr1	hg19_pseudoYale60	exon	148262799	148263266	0	-	.	gene_id "PGOHUM00000244236"; transcript_id "PGOHUM00000244236";	0	1	0	0	1	0	0	0	0	0
chr1	hg19_pseudoYale60	exon	148267559	148268026	0	-	.	gene_id "PGOHUM00000244237"; transcript_id "PGOHUM00000244237";	0	1	0	0	1	0	0	0	0	0
chr1	hg19_pseudoYale60	exon	148272333	148272800	0	-	.	gene_id "PGOHUM00000244238"; transcript_id "PGOHUM00000244238";	0	1	0	0	1	0	0	0	0	0
chr1	hg19_pseudoYale60	exon	148277097	148277564	0	-	.	gene_id "PGOHUM00000244239"; transcript_id "PGOHUM00000244239";	0	1	0	0	1	0	0	0	0	0
chr1	hg19_pseudoYale60	exon	148280288	148280413	0	-	.	gene_id "PGOHUM00000244240"; transcript_id "PGOHUM00000244240";	0	1	0	0	1	0	0	0	0	0
chr1	hg19_pseudoYale60	exon	148283481	148283606	0	-	.	gene_id "PGOHUM00000244241"; transcript_id "PGOHUM00000244241";	0	1	0	0	1	0	0	0	0	0
chr1	hg19_pseudoYale60	exon	148286674	148287141	0	-	.	gene_id "PGOHUM00000244242"; transcript_id "PGOHUM00000244242";	0	1	0	0	1	0	0	0	0	0
chr1	hg19_pseudoYale60	exon	148291444	148291911	0	-	.	gene_id "PGOHUM00000244243"; transcript_id "PGOHUM00000244243";	0	1	0	0	1	0	0	0	0	0
chr1	hg19_pseudoYale60	exon	148296214	148296681	0	-	.	gene_id "PGOHUM00000244244"; transcript_id "PGOHUM00000244244";	0	1	0	0	1	0	0	0	0	0
chr1	hg19_pseudoYale60	exon	148300984	148301451	0	-	.	gene_id "PGOHUM00000244245"; transcript_id "PGOHUM00000244245";	0	1	0	0	1	0	0	0	0	0
chr1	hg19_pseudoYale60	exon	148305744	148305869	0	-	.	gene_id "PGOHUM00000244246"; transcript_id "PGOHUM00000244246";	0	1	0	0	1	0	0	0	0	0
chr1	hg19_pseudoYale60	exon	148310518	148310985	0	-	.	gene_id "PGOHUM00000244247"; transcript_id "PGOHUM00000244247";	0	1	0	0	1	0	0	0	0	0
chr1	hg19_pseudoYale60	exon	148315280	148315405	0	-	.	gene_id "PGOHUM00000244248"; transcript_id "PGOHUM00000244248";	0	1	0	0	1	0	0	0	0	0
chr1	hg19_pseudoYale60	exon	148320052	148320519	0	-	.	gene_id "PGOHUM00000244249"; transcript_id "PGOHUM00000244249";	0	1	0	0	1	0	0	0	0	0
chr1	hg19_pseudoYale60	exon	148324800	148324925	0	-	.	gene_id "PGOHUM00000244250"; transcript_id "PGOHUM00000244250";	0	1	0	0	1	0	0	0	0	0
chr1	hg19_ucscRetroAli5,hg19_pseudoYale60	exon	148349095	148349900	0	+	.	gene_id "NM_005022.3-7","PGOHUM00000244975"; transcript_id "NM_005022.3-7";	0	1	1	0	0	0	0	0	1	0
chr1	hg19_pseudoYale60	exon	148542873	148545288	0	+	.	gene_id "PGOHUM00000251129"; transcript_id "PGOHUM00000251129";	1	1	0	0	0	0	0	1	0	0
chr1	hg19_ucscRetroAli5,hg19_pseudoYale60	exon	148574407	148575212	0	-	.	gene_id "NM_005022.3-8","PGOHUM00000244251"; transcript_id "NM_005022.3-8";	0	1	1	0	0	0	0	0	1	0
chr1	hg19_wgEncodeGencodePseudoGeneV17	exon	148598464	148598976	0	-	.	gene_id "ENST00000430618.1"; transcript_id "ENST00000430618.1";	1	0	0	1	0	0	0	0	0	0
chr1	hg19_pseudoYale60	exon	148616292	148616560	0	+	.	gene_id "PGOHUM00000244979"; transcript_id "PGOHUM00000244979";	0	1	1	0	0	0	0	0	1	0
chr1	hg19_wgEncodeGencodePseudoGeneV17,hg19_ucscRetroAli5	exon	148644011	148644795	0	+	.	gene_id "ENST00000538306.1","ENST00000427485.1","AK293003.1-12"; transcript_id "ENST00000538306.1";	1	0	1	0	0	0	0	0	0	1
chr1	hg19_ucscRetroAli5,hg19_pseudoYale60	exon	148736443	148737248	0	-	.	gene_id "NM_005022.3-9","PGOHUM00000244252"; transcript_id "NM_005022.3-9";	0	1	1	0	0	0	0	0	1	0
chr1	hg19_wgEncodeGencodePseudoGeneV17	exon	148760506	148761018	0	-	.	gene_id "ENST00000432512.1"; transcript_id "ENST00000432512.1";	1	0	0	1	0	0	0	0	0	0
chr1	hg19_pseudoYale60	exon	148778320	148778588	0	+	.	gene_id "PGOHUM00000244980"; transcript_id "PGOHUM00000244980";	0	1	1	0	0	0	0	0	1	0
chr1	hg19_wgEncodeGencodePseudoGeneV17,hg19_ucscRetroAli5	exon	148806015	148806799	0	+	.	gene_id "ENST00000541527.1","ENST00000441419.1","AK293003.1-13"; transcript_id "ENST00000541527.1";	1	0	1	0	0	0	0	0	0	1
chr1	hg19_wgEncodeGencodePseudoGeneV17	exon	148853803	148854120	0	-	.	gene_id "ENST00000444165.1"; transcript_id "ENST00000444165.1";	1	0	0	1	0	0	0	0	0	0
chr1	hg19_wgEncodeGencodePseudoGeneV17,hg19_ucscRetroAli5,hg19_pseudoYale60	exon	148854138	148891740	0	.	.	gene_id "ENST00000444424.1","ENST00000435754.1","NM_024522.2-2","PGOHUM00000244253","PGOHUM00000244981"; transcript_id "ENST00000444424.1";	1	1	1	0	0	0	1	0	0	0
chr1	hg19_wgEncodeGencodePseudoGeneV17,hg19_ucscRetroAli5,hg19_pseudoYale60	exon	148900615	148903782	0	+	.	gene_id "ENST00000421395.1","ENST00000535197.1","ENST00000309892.2","NM_000797.3-4","PGOHUM00000244982"; transcript_id "ENST00000421395.1";	1	1	1	0	0	0	1	0	0	0
chr1	hg19_pseudoYale60	exon	148932780	148932920	0	+	.	gene_id "PGOHUM00000244983"; transcript_id "PGOHUM00000244983";	0	1	0	0	1	0	0	0	0	0
chr1	hg19_wgEncodeGencodePseudoGeneV17,hg19_pseudoYale60	exon	149036435	149067496	0	+	.	gene_id "ENST00000449715.1","PGOHUM00000244984"; transcript_id "ENST00000449715.1";	1	1	0	0	0	0	0	1	0	0
chr1	hg19_wgEncodeGencodePseudoGeneV17,hg19_ucscRetroAli5,hg19_pseudoYale60	exon	149089875	149130302	0	.	.	gene_id "ENST00000401087.3","ENST00000392971.2","ENST00000455938.1","NM_005022.3-10","PGOHUM00000244254","PGOHUM00000244255","PGOHUM00000244256","PGOHUM00000244257","PGOHUM00000244258","PGOHUM00000251084","PGOHUM00000244985"; transcript_id "ENST00000401087.3";	1	1	1	0	0	0	1	0	0	0
chr1	hg19_ucscRetroAli5	exon	149147042	149148295	0	-	.	gene_id "BC036435.1-14"; transcript_id "BC036435.1-14";	0	0	1	0	0	1	0	0	0	0
chr1	hg19_pseudoYale60	exon	149239924	149240076	0	+	.	gene_id "PGOHUM00000251130"; transcript_id "PGOHUM00000251130";	0	1	0	0	1	0	0	0	0	0
chr1	hg19_pseudoYale60	exon	149245054	149245287	0	+	.	gene_id "PGOHUM00000251131"; transcript_id "PGOHUM00000251131";	0	1	0	0	1	0	0	0	0	0
chr1	hg19_ucscRetroAli5,hg19_pseudoYale60	exon	149261125	149266468	0	+	.	gene_id "NM_144963.2-3","PGOHUM00000256882"; transcript_id "NM_144963.2-3";	1	1	1	0	0	0	1	0	0	0
chr1	hg19_ucscRetroAli5,hg19_pseudoYale60	exon	149279013	149280305	0	+	.	gene_id "NM_001003796.1-1","PGOHUM00000244988"; transcript_id "NM_001003796.1-1";	1	1	1	0	0	0	1	0	0	0
chr1	hg19_pseudoYale60	exon	149287850	149288196	0	+	.	gene_id "PGOHUM00000244989"; transcript_id "PGOHUM00000244989";	0	1	0	0	1	0	0	0	0	0
chr1	hg19_pseudoYale60	exon	149307439	149315619	0	-	.	gene_id "PGOHUM00000244260"; transcript_id "PGOHUM00000244260";	0	1	0	0	1	0	0	0	0	0
chr1	hg19_ucscRetroAli5,hg19_pseudoYale60	exon	149339191	149341101	0	-	.	gene_id "AK001446.1-1","PGOHUM00000244261"; transcript_id "AK001446.1-1";	1	1	1	0	0	0	1	0	0	0
chr1	hg19_ucscRetroAli5	exon	149365033	149365779	0	+	.	gene_id "CR457305.1-1"; transcript_id "CR457305.1-1";	0	0	1	0	0	1	0	0	0	0
chr1	hg19_wgEncodeGencodePseudoGeneV17,hg19_pseudoYale60	exon	149369294	149378365	0	+	.	gene_id "ENST00000440993.1","ENST00000413317.1","PGOHUM00000251132"; transcript_id "ENST00000440993.1";	1	1	0	0	0	0	0	1	0	0
chr1	hg19_pseudoYale60	exon	149380595	149380720	0	-	.	gene_id "PGOHUM00000251085"; transcript_id "PGOHUM00000251085";	0	1	0	0	1	0	0	0	0	0
chr1	hg19_wgEncodeGencodePseudoGeneV17	exon	149398799	149399179	0	-	.	gene_id "ENST00000449108.1"; transcript_id "ENST00000449108.1";	1	0	0	1	0	0	0	0	0	0
chr1	hg19_ucscRetroAli5	exon	149400131	149400543	0	-	.	gene_id "NM_002107.4-8"; transcript_id "NM_002107.4-8";	1	0	1	0	0	0	0	0	0	1
chr1	hg19_ucscRetroAli5,hg19_pseudoYale60	exon	149424565	149424974	0	-	.	gene_id "AK311749.1-4","PGOHUM00000244263"; transcript_id "AK311749.1-4";	1	1	1	0	0	0	1	0	0	0
chr1	hg19_pseudoYale60	exon	149524787	149525055	0	+	.	gene_id "PGOHUM00000244991"; transcript_id "PGOHUM00000244991";	0	1	1	0	0	0	0	0	1	0
chr1	hg19_ucscRetroAli5	exon	149553036	149553787	0	+	.	gene_id "AK293003.1-14"; transcript_id "AK293003.1-14";	0	0	1	0	0	1	0	0	0	0
chr1	hg19_pseudoYale60	exon	149576613	149576699	0	+	.	gene_id "PGOHUM00000251133"; transcript_id "PGOHUM00000251133";	1	1	0	0	0	0	0	1	0	0
chr1	hg19_wgEncodeGencodePseudoGeneV17,hg19_pseudoYale60	exon	149627341	149637707	0	+	.	gene_id "ENST00000598642.1","PGOHUM00000251134","PGOHUM00000251135"; transcript_id "ENST00000598642.1";	1	1	0	0	0	0	0	1	0	0
chr1	hg19_ucscRetroAli5,hg19_pseudoYale60	exon	149646727	149652065	0	+	.	gene_id "NM_144963.2-4","PGOHUM00000256883"; transcript_id "NM_144963.2-4";	1	1	1	0	0	0	1	0	0	0
chr1	hg19_wgEncodeGencodePseudoGeneV17,hg19_ucscRetroAli5,hg19_pseudoYale60	exon	149664577	149664889	0	+	.	gene_id "ENST00000436981.1","NM_001003796.1-2","PGOHUM00000244993"; transcript_id "ENST00000436981.1";	1	1	1	0	0	0	1	0	0	0
chr1	hg19_pseudoYale60	exon	149673396	149673742	0	+	.	gene_id "PGOHUM00000244994"; transcript_id "PGOHUM00000244994";	0	1	0	0	1	0	0	0	0	0
chr1	hg19_wgEncodeGencodePseudoGeneV17	exon	149689368	149689854	0	+	.	gene_id "ENST00000359348.2"; transcript_id "ENST00000359348.2";	1	0	0	1	0	0	0	0	0	0
chr1	hg19_pseudoYale60	exon	149692963	149701150	0	-	.	gene_id "PGOHUM00000244264"; transcript_id "PGOHUM00000244264";	0	1	0	0	1	0	0	0	0	0
chr1	hg19_ucscRetroAli5,hg19_pseudoYale60	exon	149724382	149726293	0	-	.	gene_id "AK001446.1-2","PGOHUM00000244265"; transcript_id "AK001446.1-2";	1	1	1	0	0	0	1	0	0	0
chr1	hg19_ucscRetroAli5	exon	149749956	149750702	0	+	.	gene_id "CR457305.1-2"; transcript_id "CR457305.1-2";	0	0	1	0	0	1	0	0	0	0
chr1	hg19_ucscRetroAli5	exon	149784825	149785237	0	-	.	gene_id "NM_002107.4-9"; transcript_id "NM_002107.4-9";	0	0	1	0	0	1	0	0	0	0
chr1	hg19_ucscRetroAli5	exon	149812322	149812734	0	-	.	gene_id "AB463740.1-7"; transcript_id "AB463740.1-7";	0	0	1	0	0	1	0	0	0	0
chr1	hg19_ucscRetroAli5	exon	149813895	149814272	0	-	.	gene_id "NM_001040158.1-1"; transcript_id "NM_001040158.1-1";	0	0	1	0	0	1	0	0	0	0
chr1	hg19_pseudoYale60	exon	149814606	149814982	0	+	.	gene_id "PGOHUM00000244995"; transcript_id "PGOHUM00000244995";	1	1	0	0	0	0	0	1	0	0
chr1	hg19_wgEncodeGencodePseudoGeneV17,hg19_pseudoYale60	exon	149821760	149822340	0	-	.	gene_id "ENST00000498492.2","PGOHUM00000244266"; transcript_id "ENST00000498492.2";	1	1	0	0	0	0	0	1	0	0
chr1	hg19_ucscRetroAli5	exon	149822674	149823051	0	+	.	gene_id "NM_001040158.1-2"; transcript_id "NM_001040158.1-2";	0	0	1	0	0	1	0	0	0	0
chr1	hg19_ucscRetroAli5	exon	149824215	149824630	0	+	.	gene_id "NM_002107.4-11"; transcript_id "NM_002107.4-11";	0	0	1	0	0	1	0	0	0	0
chr1	hg19_ucscRetroAli5	exon	149858536	149858883	0	+	.	gene_id "AK129989.1-3"; transcript_id "AK129989.1-3";	0	0	1	0	0	1	0	0	0	0
chr1	hg19_ucscRetroAli5	exon	149859078	149859466	0	-	.	gene_id "NM_018649.2-4"; transcript_id "NM_018649.2-4";	0	0	1	0	0	1	0	0	0	0
chr1	hg19_ucscRetroAli5,hg19_pseudoYale60	exon	150025827	150027028	0	+	.	gene_id "NM_000970.3-3","PGOHUM00000244996"; transcript_id "NM_000970.3-3";	1	1	1	0	0	0	1	0	0	0
chr1	hg19_ucscRetroAli5	exon	150572101	150572515	0	-	.	gene_id "BC001972.1-2"; transcript_id "BC001972.1-2";	0	0	1	0	0	1	0	0	0	0
chr1	hg19_wgEncodeGencodePseudoGeneV17,hg19_ucscRetroAli5,hg19_pseudoYale60	exon	150752748	150753123	0	+	.	gene_id "ENST00000283110.7","AF330205.1-1","PGOHUM00000244997"; transcript_id "ENST00000283110.7";	1	1	1	0	0	0	1	0	0	0
chr1	hg19_ucscRetroAli5,hg19_pseudoYale60	exon	150772772	150773625	0	+	.	gene_id "NM_181891.1-3","PGOHUM00000251136"; transcript_id "NM_181891.1-3";	1	1	1	0	0	0	1	0	0	0
chr1	hg19_ucscRetroAli5,hg19_pseudoYale60	exon	150853682	150854195	0	-	.	gene_id "NM_001177413.1-3","PGOHUM00000244267"; transcript_id "NM_001177413.1-3";	0	1	1	0	0	0	0	0	1	0
chr1	hg19_ucscRetroAli5,hg19_pseudoYale60	exon	150876304	150877529	0	+	.	gene_id "BC009579.1-1","PGOHUM00000244999"; transcript_id "BC009579.1-1";	0	1	1	0	0	0	0	0	1	0
chr1	hg19_ucscRetroAli5,hg19_pseudoYale60	exon	151084316	151085234	0	-	.	gene_id "NM_001032.3-7","PGOHUM00000244268"; transcript_id "NM_001032.3-7";	1	1	1	0	0	0	1	0	0	0
chr1	hg19_pseudoYale60	exon	151104836	151105952	0	-	.	gene_id "PGOHUM00000251086"; transcript_id "PGOHUM00000251086";	0	1	0	0	1	0	0	0	0	0
chr1	hg19_ucscRetroAli5	exon	151235033	151235936	0	-	.	gene_id "NR_026908.1-42"; transcript_id "NR_026908.1-42";	0	0	1	0	0	1	0	0	0	0
chr1	hg19_ucscRetroAli5,hg19_pseudoYale60	exon	151529885	151530468	0	+	.	gene_id "NM_001014.4-1","PGOHUM00000245000"; transcript_id "NM_001014.4-1";	1	1	1	0	0	0	1	0	0	0
chr1	hg19_wgEncodeGencodePseudoGeneV17,hg19_ucscRetroAli5,hg19_pseudoYale60	exon	151730135	151730918	0	+	.	gene_id "ENST00000446084.1","BC070224.1-3","PGOHUM00000245001"; transcript_id "ENST00000446084.1";	1	1	1	0	0	0	1	0	0	0
chr1	hg19_ucscRetroAli5,hg19_pseudoYale60	exon	151750375	151751106	0	-	.	gene_id "NM_001293.2-1","PGOHUM00000244269"; transcript_id "NM_001293.2-1";	0	1	1	0	0	0	0	0	1	0
chr1	hg19_ucscRetroAli5	exon	151825841	151826842	0	-	.	gene_id "NR_040046.1-101"; transcript_id "NR_040046.1-101";	0	0	1	0	0	1	0	0	0	0
chr1	hg19_ucscRetroAli5,hg19_pseudoYale60	exon	151921783	151923456	0	-	.	gene_id "NR_045962.1-7","PGOHUM00000244270"; transcript_id "NR_045962.1-7";	0	1	1	0	0	0	0	0	1	0
chr1	hg19_wgEncodeGencodePseudoGeneV17,hg19_pseudoYale60	exon	151991138	151994984	0	+	.	gene_id "ENST00000413192.1","PGOHUM00000245002"; transcript_id "ENST00000413192.1";	1	1	0	0	0	0	0	1	0	0
chr1	hg19_ucscRetroAli5,hg19_pseudoYale60	exon	152050413	152050689	0	+	.	gene_id "NM_178324.1-47","PGOHUM00000245003"; transcript_id "NM_178324.1-47";	1	1	1	0	0	0	1	0	0	0
chr1	hg19_ucscRetroAli5	exon	152082623	152083468	0	-	.	gene_id "NM_024011.2-3"; transcript_id "NM_024011.2-3";	0	0	1	0	0	1	0	0	0	0
chr1	hg19_ucscRetroAli5,hg19_pseudoYale60	exon	152095634	152097646	0	-	.	gene_id "NM_012080.4-1","PGOHUM00000244271"; transcript_id "NM_012080.4-1";	1	1	1	0	0	0	1	0	0	0
chr1	hg19_ucscRetroAli5,hg19_pseudoYale60	exon	152371939	152376159	0	+	.	gene_id "NM_001201363.1-2","PGOHUM00000245004"; transcript_id "NM_001201363.1-2";	1	1	1	0	0	0	1	0	0	0
chr1	hg19_wgEncodeGencodePseudoGeneV17	exon	152616869	152617193	0	-	.	gene_id "ENST00000422768.1"; transcript_id "ENST00000422768.1";	1	0	0	1	0	0	0	0	0	0
chr1	hg19_wgEncodeGencodePseudoGeneV17	exon	152709994	152710344	0	+	.	gene_id "ENST00000434793.1"; transcript_id "ENST00000434793.1";	1	0	0	1	0	0	0	0	0	0
chr1	hg19_wgEncodeGencodePseudoGeneV17	exon	152716775	152717082	0	+	.	gene_id "ENST00000424917.1"; transcript_id "ENST00000424917.1";	1	0	0	1	0	0	0	0	0	0
chr1	hg19_wgEncodeGencodePseudoGeneV17	exon	152996438	152996736	0	+	.	gene_id "ENST00000429623.1"; transcript_id "ENST00000429623.1";	1	0	0	1	0	0	0	0	0	0
chr1	hg19_wgEncodeGencodePseudoGeneV17	exon	153112967	153113185	0	-	.	gene_id "ENST00000290702.4"; transcript_id "ENST00000290702.4";	1	0	0	1	0	0	0	0	0	0
chr1	hg19_ucscRetroAli5,hg19_pseudoYale60	exon	153197483	153198557	0	+	.	gene_id "NM_001002.3-1","PGOHUM00000245005"; transcript_id "NM_001002.3-1";	1	1	1	0	0	0	1	0	0	0
chr1	hg19_ucscRetroAli5,hg19_pseudoYale60	exon	153351104	153353451	0	-	.	gene_id "NM_018407.4-1","PGOHUM00000256866"; transcript_id "NM_018407.4-1";	0	1	1	0	0	0	0	0	1	0
chr1	hg19_wgEncodeGencodePseudoGeneV17	exon	153369067	153369247	0	-	.	gene_id "ENST00000421658.2"; transcript_id "ENST00000421658.2";	1	0	0	1	0	0	0	0	0	0
chr1	hg19_wgEncodeGencodePseudoGeneV17	exon	153399496	153400877	0	-	.	gene_id "ENST00000432574.2"; transcript_id "ENST00000432574.2";	1	0	0	1	0	0	0	0	0	0
chr1	hg19_ucscRetroAli5	exon	153534621	153534964	0	-	.	gene_id "BC034315.1-62"; transcript_id "BC034315.1-62";	0	0	1	0	0	1	0	0	0	0
chr1	hg19_ucscRetroAli5,hg19_pseudoYale60	exon	153689724	153690810	0	-	.	gene_id "AB037703.1-1","PGOHUM00000244273"; transcript_id "AB037703.1-1";	1	1	1	0	0	0	1	0	0	0
chr1	hg19_ucscRetroAli5	exon	153695742	153696126	0	+	.	gene_id "NM_001009182.1-2"; transcript_id "NM_001009182.1-2";	0	0	1	0	0	1	0	0	0	0
chr1	hg19_wgEncodeGencodePseudoGeneV17,hg19_pseudoYale60	exon	153767649	153774567	0	+	.	gene_id "ENST00000427283.1","PGOHUM00000245006"; transcript_id "ENST00000427283.1";	1	1	0	0	0	0	0	1	0	0
chr1	hg19_ucscRetroAli5,hg19_pseudoYale60	exon	153824098	153825931	0	-	.	gene_id "NM_001122.3-1","PGOHUM00000244274"; transcript_id "NM_001122.3-1";	0	1	1	0	0	0	0	0	1	0
chr1	hg19_ucscRetroAli5,hg19_pseudoYale60	exon	153863000	153863377	0	+	.	gene_id "NM_000989.3-1","PGOHUM00000245007"; transcript_id "NM_000989.3-1";	1	1	1	0	0	0	1	0	0	0
chr1	hg19_ucscRetroAli5,hg19_pseudoYale60	exon	153968069	153968548	0	+	.	gene_id "NM_000995.3-5","PGOHUM00000245008"; transcript_id "NM_000995.3-5";	1	1	1	0	0	0	1	0	0	0
chr1	hg19_ucscRetroAli5	exon	154017374	154017715	0	-	.	gene_id "D55636.1-1"; transcript_id "D55636.1-1";	0	0	1	0	0	1	0	0	0	0
chr1	hg19_ucscRetroAli5,hg19_pseudoYale60	exon	154051312	154052484	0	+	.	gene_id "NM_001011.3-4","PGOHUM00000245009"; transcript_id "NM_001011.3-4";	1	1	1	0	0	0	1	0	0	0
chr1	hg19_pseudoYale60	exon	154284938	154285560	0	+	.	gene_id "PGOHUM00000245010"; transcript_id "PGOHUM00000245010";	0	1	0	0	1	0	0	0	0	0
chr1	hg19_wgEncodeGencodePseudoGeneV17,hg19_ucscRetroAli5,hg19_pseudoYale60	exon	154349442	154351749	0	-	.	gene_id "ENST00000449634.2","ENST00000437336.1","NM_002295.4-4","PGOHUM00000244275","PGOHUM00000244276"; transcript_id "ENST00000449634.2";	1	1	1	0	0	0	1	0	0	0
chr1	hg19_ucscRetroAli5,hg19_pseudoYale60	exon	154386748	154387692	0	-	.	gene_id "NM_002812.4-1","PGOHUM00000244277"; transcript_id "NM_002812.4-1";	1	1	1	0	0	0	1	0	0	0
chr1	hg19_ucscRetroAli5	exon	154450616	154450907	0	+	.	gene_id "BC011514.1-2"; transcript_id "BC011514.1-2";	0	0	1	0	0	1	0	0	0	0
chr1	hg19_ucscRetroAli5	exon	154543645	154544659	0	+	.	gene_id "NR_046334.1-1"; transcript_id "NR_046334.1-1";	0	0	1	0	0	1	0	0	0	0
chr1	hg19_pseudoYale60	exon	154922242	154922406	0	-	.	gene_id "PGOHUM00000244278"; transcript_id "PGOHUM00000244278";	0	1	0	0	1	0	0	0	0	0
chr1	hg19_ucscRetroAli5	exon	154957731	154958045	0	+	.	gene_id "AL832059.1-28"; transcript_id "AL832059.1-28";	0	0	1	0	0	1	0	0	0	0
chr1	hg19_pseudoYale60	exon	155120946	155121326	0	+	.	gene_id "PGOHUM00000245011"; transcript_id "PGOHUM00000245011";	0	1	1	0	0	0	0	0	1	0
chr1	hg19_wgEncodeGencodePseudoGeneV17	exon	155183939	155197214	0	-	.	gene_id "ENST00000313929.7","ENST00000566701.1"; transcript_id "ENST00000313929.7";	1	0	0	1	0	0	0	0	0	0
chr1	hg19_wgEncodeGencodePseudoGeneV17,hg19_pseudoYale60	exon	155200766	155204116	0	+	.	gene_id "ENST00000440904.1","PGOHUM00000245012"; transcript_id "ENST00000440904.1";	1	1	0	0	0	0	0	1	0	0
chr1	hg19_ucscRetroAli5,hg19_pseudoYale60	exon	155402931	155404301	0	+	.	gene_id "NM_002701.4-2","PGOHUM00000245013"; transcript_id "NM_002701.4-2";	1	1	1	0	0	0	1	0	0	0
chr1	hg19_ucscRetroAli5,hg19_pseudoYale60	exon	155535825	155536111	0	-	.	gene_id "NM_001003713.2-1","PGOHUM00000251087"; transcript_id "NM_001003713.2-1";	1	1	1	0	0	0	1	0	0	0
chr1	hg19_wgEncodeGencodePseudoGeneV17,hg19_ucscRetroAli5,hg19_pseudoYale60	exon	155556435	155571988	0	.	.	gene_id "ENST00000441522.2","ENST00000427475.1","NM_021195.4-2","PGOHUM00000244281","PGOHUM00000245014"; transcript_id "ENST00000441522.2";	1	1	1	0	0	0	1	0	0	0
chr1	hg19_wgEncodeGencodePseudoGeneV17,hg19_pseudoYale60	exon	155581011	155720105	0	.	.	gene_id "ENST00000538914.1","ENST00000500626.2","ENST00000545423.1","ENST00000314835.5","PGOHUM00000251088","PGOHUM00000244283","PGOHUM00000251137"; transcript_id "ENST00000538914.1";	1	1	0	0	0	0	0	1	0	0
chr1	hg19_ucscRetroAli5,hg19_pseudoYale60	exon	155815123	155817064	0	+	.	gene_id "NM_002811.4-2","PGOHUM00000245016"; transcript_id "NM_002811.4-2";	1	1	1	0	0	0	1	0	0	0
chr1	hg19_ucscRetroAli5	exon	156021758	156022414	0	+	.	gene_id "NM_001270440.1-29"; transcript_id "NM_001270440.1-29";	0	0	1	0	0	1	0	0	0	0
chr1	hg19_ucscRetroAli5	exon	156035643	156036737	0	+	.	gene_id "NR_028074.1-80"; transcript_id "NR_028074.1-80";	0	0	1	0	0	1	0	0	0	0
chr1	hg19_pseudoYale60	exon	156046368	156047474	0	-	.	gene_id "PGOHUM00000244284"; transcript_id "PGOHUM00000244284";	0	1	0	0	1	0	0	0	0	0
chr1	hg19_ucscRetroAli5,hg19_pseudoYale60	exon	156268401	156269024	0	-	.	gene_id "AB528056.1-1","PGOHUM00000244285"; transcript_id "AB528056.1-1";	0	1	1	0	0	0	0	0	1	0
chr1	hg19_wgEncodeGencodePseudoGeneV17	exon	156293302	156293487	0	+	.	gene_id "ENST00000416812.1"; transcript_id "ENST00000416812.1";	1	0	0	1	0	0	0	0	0	0
chr1	hg19_ucscRetroAli5	exon	156796022	156796477	0	+	.	gene_id "AK074047.1-15"; transcript_id "AK074047.1-15";	0	0	1	0	0	1	0	0	0	0
chr1	hg19_pseudoYale60	exon	156833429	156834074	0	.	.	gene_id "PGOHUM00000256884","PGOHUM00000256867"; transcript_id "PGOHUM00000256884";	0	1	0	0	1	0	0	0	0	0
chr1	hg19_ucscRetroAli5	exon	156849414	156849926	0	+	.	gene_id "BC041360.1-18"; transcript_id "BC041360.1-18";	0	0	1	0	0	1	0	0	0	0
chr1	hg19_ucscRetroAli5	exon	156877646	156878821	0	+	.	gene_id "BC146386.1-8"; transcript_id "BC146386.1-8";	0	0	1	0	0	1	0	0	0	0
chr1	hg19_ucscRetroAli5,hg19_pseudoYale60	exon	157028902	157030596	0	-	.	gene_id "AK001667.1-1","PGOHUM00000244286"; transcript_id "AK001667.1-1";	1	1	1	0	0	0	1	0	0	0
chr1	hg19_ucscRetroAli5,hg19_pseudoYale60	exon	157042973	157044740	0	+	.	gene_id "NM_002273.3-9","PGOHUM00000245018"; transcript_id "NM_002273.3-9";	1	1	1	0	0	0	1	0	0	0
chr1	hg19_ucscRetroAli5	exon	157053069	157053978	0	+	.	gene_id "NM_001267782.1-27"; transcript_id "NM_001267782.1-27";	0	0	1	0	0	1	0	0	0	0
chr1	hg19_ucscRetroAli5,hg19_pseudoYale60	exon	157098086	157099325	0	+	.	gene_id "BC009579.1-2","PGOHUM00000245019"; transcript_id "BC009579.1-2";	1	1	1	0	0	0	1	0	0	0
chr1	hg19_pseudoYale60	exon	157599694	157599987	0	-	.	gene_id "PGOHUM00000244288"; transcript_id "PGOHUM00000244288";	1	1	0	0	0	0	0	1	0	0
chr1	hg19_pseudoYale60	exon	157605996	157610106	0	-	.	gene_id "PGOHUM00000244290"; transcript_id "PGOHUM00000244290";	1	1	0	0	0	0	0	1	0	0
chr1	hg19_ucscRetroAli5,hg19_pseudoYale60	exon	157678733	157681258	0	+	.	gene_id "NM_138927.1-1","PGOHUM00000245020"; transcript_id "NM_138927.1-1";	1	1	1	0	0	0	1	0	0	0
chr1	hg19_wgEncodeGencodePseudoGeneV17,hg19_ucscRetroAli5,hg19_pseudoYale60	exon	157693970	157694811	0	-	.	gene_id "ENST00000412766.1","AB590378.1-2","PGOHUM00000244291"; transcript_id "ENST00000412766.1";	1	1	1	0	0	0	1	0	0	0
chr1	hg19_ucscRetroAli5,hg19_pseudoYale60	exon	157830929	157831406	0	+	.	gene_id "NM_031901.4-3","PGOHUM00000245021"; transcript_id "NM_031901.4-3";	1	1	1	0	0	0	1	0	0	0
chr1	hg19_pseudoYale60	exon	157846177	157846666	0	-	.	gene_id "PGOHUM00000244292"; transcript_id "PGOHUM00000244292";	0	1	0	0	1	0	0	0	0	0
chr1	hg19_pseudoYale60	exon	157894846	157895175	0	+	.	gene_id "PGOHUM00000245022"; transcript_id "PGOHUM00000245022";	1	1	0	0	0	0	0	1	0	0
chr1	hg19_ucscRetroAli5	exon	158121165	158121692	0	-	.	gene_id "AL832059.1-32"; transcript_id "AL832059.1-32";	0	0	1	0	0	1	0	0	0	0
chr1	hg19_ucscRetroAli5,hg19_pseudoYale60	exon	158144143	158147865	0	-	.	gene_id "NM_012081.5-1","PGOHUM00000244293"; transcript_id "NM_012081.5-1";	0	1	1	0	0	0	0	0	1	0
chr1	hg19_ucscRetroAli5,hg19_pseudoYale60	exon	158165366	158165957	0	-	.	gene_id "NM_001014.4-2","PGOHUM00000244294"; transcript_id "NM_001014.4-2";	1	1	1	0	0	0	1	0	0	0
chr1	hg19_ucscRetroAli5,hg19_pseudoYale60	exon	158235743	158237225	0	-	.	gene_id "NM_004965.6-6","PGOHUM00000244295"; transcript_id "NM_004965.6-6";	0	1	1	0	0	0	0	0	1	0
chr1	hg19_wgEncodeGencodePseudoGeneV17,hg19_pseudoYale60	exon	158414858	158415804	0	-	.	gene_id "ENST00000424327.1","PGOHUM00000244296"; transcript_id "ENST00000424327.1";	1	1	0	0	0	0	0	1	0	0
chr1	hg19_ucscRetroAli5,hg19_pseudoYale60	exon	158423902	158426044	0	+	.	gene_id "NM_004879.3-1","PGOHUM00000245025"; transcript_id "NM_004879.3-1";	0	1	1	0	0	0	0	0	1	0
chr1	hg19_wgEncodeGencodePseudoGeneV17,hg19_pseudoYale60	exon	158461009	158461950	0	+	.	gene_id "ENST00000361688.2","PGOHUM00000245026"; transcript_id "ENST00000361688.2";	1	1	0	0	0	0	0	1	0	0
chr1	hg19_wgEncodeGencodePseudoGeneV17,hg19_pseudoYale60	exon	158484575	158485715	0	+	.	gene_id "ENST00000441524.1","PGOHUM00000245027"; transcript_id "ENST00000441524.1";	1	1	0	0	0	0	0	1	0	0
chr1	hg19_ucscRetroAli5,hg19_pseudoYale60	exon	158493403	158496272	0	+	.	gene_id "NM_005348.3-2","PGOHUM00000245028"; transcript_id "NM_005348.3-2";	1	1	1	0	0	0	1	0	0	0
chr1	hg19_wgEncodeGencodePseudoGeneV17,hg19_pseudoYale60	exon	158664329	158665299	0	-	.	gene_id "ENST00000456766.1","PGOHUM00000244297"; transcript_id "ENST00000456766.1";	1	1	0	0	0	0	0	1	0	0
chr1	hg19_wgEncodeGencodePseudoGeneV17,hg19_pseudoYale60	exon	158693903	158694857	0	-	.	gene_id "ENST00000423179.1","ENST00000325769.3","PGOHUM00000244298"; transcript_id "ENST00000423179.1";	1	1	0	0	0	0	0	1	0	0
chr1	hg19_wgEncodeGencodePseudoGeneV17,hg19_pseudoYale60	exon	158711936	158713208	0	-	.	gene_id "ENST00000447050.1","PGOHUM00000244299"; transcript_id "ENST00000447050.1";	1	1	0	0	0	0	0	1	0	0
chr1	hg19_wgEncodeGencodePseudoGeneV17	exon	158765804	158766003	0	+	.	gene_id "ENST00000451972.1"; transcript_id "ENST00000451972.1";	1	0	0	1	0	0	0	0	0	0
chr1	hg19_wgEncodeGencodePseudoGeneV17,hg19_pseudoYale60	exon	158778189	158779125	0	-	.	gene_id "ENST00000325632.1","ENST00000417823.1","PGOHUM00000244300"; transcript_id "ENST00000325632.1";	1	1	0	0	0	0	0	1	0	0
chr1	hg19_pseudoYale60	exon	158848536	158848827	0	+	.	gene_id "PGOHUM00000245029"; transcript_id "PGOHUM00000245029";	1	1	0	0	0	0	0	1	0	0
chr1	hg19_pseudoYale60	exon	158986303	158986790	0	+	.	gene_id "PGOHUM00000245031"; transcript_id "PGOHUM00000245031";	0	1	0	0	1	0	0	0	0	0
chr1	hg19_ucscRetroAli5,hg19_pseudoYale60	exon	159050923	159051588	0	.	.	gene_id "CU675472.1-1","PGOHUM00000244302"; transcript_id "CU675472.1-1";	1	1	1	0	0	0	1	0	0	0
chr1	hg19_pseudoYale60	exon	159246293	159246895	0	+	.	gene_id "PGOHUM00000245032"; transcript_id "PGOHUM00000245032";	1	1	0	0	0	0	0	1	0	0
chr1	hg19_wgEncodeGencodePseudoGeneV17	exon	159248831	159249791	0	-	.	gene_id "ENST00000514684.1"; transcript_id "ENST00000514684.1";	1	0	0	1	0	0	0	0	0	0
chr1	hg19_wgEncodeGencodePseudoGeneV17,hg19_pseudoYale60	exon	159320841	159321816	0	+	.	gene_id "ENST00000503933.1","PGOHUM00000245033"; transcript_id "ENST00000503933.1";	1	1	0	0	0	0	0	1	0	0
chr1	hg19_wgEncodeGencodePseudoGeneV17,hg19_pseudoYale60	exon	159375213	159376199	0	-	.	gene_id "ENST00000511932.1","PGOHUM00000244304"; transcript_id "ENST00000511932.1";	1	1	0	0	0	0	0	1	0	0
chr1	hg19_pseudoYale60	exon	159401994	159410486	0	+	.	gene_id "PGOHUM00000245034"; transcript_id "PGOHUM00000245034";	1	1	0	0	0	0	0	1	0	0
chr1	hg19_wgEncodeGencodePseudoGeneV17,hg19_pseudoYale60	exon	159527158	159527990	0	+	.	gene_id "ENST00000435442.1","PGOHUM00000245035"; transcript_id "ENST00000435442.1";	1	1	0	0	0	0	0	1	0	0
chr1	hg19_pseudoYale60	exon	159568088	159569014	0	+	.	gene_id "PGOHUM00000245036"; transcript_id "PGOHUM00000245036";	1	1	0	0	0	0	0	1	0	0
chr1	hg19_pseudoYale60	exon	159618941	159619399	0	+	.	gene_id "PGOHUM00000245037"; transcript_id "PGOHUM00000245037";	0	1	0	0	1	0	0	0	0	0
chr1	hg19_wgEncodeGencodePseudoGeneV17,hg19_pseudoYale60	exon	159674773	159675413	0	-	.	gene_id "ENST00000412857.1","PGOHUM00000244305"; transcript_id "ENST00000412857.1";	1	1	0	0	0	0	0	1	0	0
chr1	hg19_ucscRetroAli5,hg19_pseudoYale60	exon	159728934	159729412	0	+	.	gene_id "NM_000988.3-3","PGOHUM00000245038"; transcript_id "NM_000988.3-3";	1	1	1	0	0	0	1	0	0	0
chr1	hg19_pseudoYale60	exon	159942341	159943858	0	-	.	gene_id "PGOHUM00000244306"; transcript_id "PGOHUM00000244306";	0	1	0	0	1	0	0	0	0	0
chr1	hg19_ucscRetroAli5,hg19_pseudoYale60	exon	159990089	159990580	0	+	.	gene_id "U14968.1-2","PGOHUM00000245039"; transcript_id "U14968.1-2";	1	1	1	0	0	0	1	0	0	0
chr1	hg19_ucscRetroAli5,hg19_pseudoYale60	exon	160236059	160237095	0	-	.	gene_id "NM_002295.4-5","PGOHUM00000244307"; transcript_id "NM_002295.4-5";	1	1	1	0	0	0	1	0	0	0
chr1	hg19_ucscRetroAli5	exon	160287061	160288263	0	+	.	gene_id "NM_003352.4-2"; transcript_id "NM_003352.4-2";	1	0	1	0	0	0	0	0	0	1
chr1	hg19_ucscRetroAli5,hg19_pseudoYale60	exon	160639735	160641464	0	+	.	gene_id "NM_003011.3-3","PGOHUM00000245040"; transcript_id "NM_003011.3-3";	1	1	1	0	0	0	1	0	0	0
chr1	hg19_wgEncodeGencodePseudoGeneV17	exon	160667760	160668001	0	+	.	gene_id "ENST00000452210.2"; transcript_id "ENST00000452210.2";	1	0	0	1	0	0	0	0	0	0
chr1	hg19_pseudoYale60	exon	160745744	160746398	0	-	.	gene_id "PGOHUM00000244308"; transcript_id "PGOHUM00000244308";	0	1	0	0	1	0	0	0	0	0
chr1	hg19_pseudoYale60	exon	160746765	160746935	0	-	.	gene_id "PGOHUM00000244309"; transcript_id "PGOHUM00000244309";	0	1	0	0	1	0	0	0	0	0
chr1	hg19_ucscRetroAli5,hg19_pseudoYale60	exon	160817755	160818294	0	+	.	gene_id "BC093076.1-15","PGOHUM00000245041"; transcript_id "BC093076.1-15";	1	1	1	0	0	0	1	0	0	0
chr1	hg19_ucscRetroAli5,hg19_pseudoYale60	exon	160864679	160866351	0	+	.	gene_id "NM_004595.4-1","PGOHUM00000245042"; transcript_id "NM_004595.4-1";	1	1	1	0	0	0	1	0	0	0
chr1	hg19_ucscRetroAli5,hg19_pseudoYale60	exon	160905284	160905923	0	+	.	gene_id "NM_001257189.1-1","PGOHUM00000245043"; transcript_id "NM_001257189.1-1";	0	1	1	0	0	0	0	0	1	0
chr1	hg19_pseudoYale60	exon	161004624	161004794	0	+	.	gene_id "PGOHUM00000245044"; transcript_id "PGOHUM00000245044";	1	1	0	0	0	0	0	1	0	0
chr1	hg19_pseudoYale60	exon	161017508	161019504	0	-	.	gene_id "PGOHUM00000251089"; transcript_id "PGOHUM00000251089";	0	1	0	0	1	0	0	0	0	0
chr1	hg19_ucscRetroAli5,hg19_pseudoYale60	exon	161346591	161349164	0	-	.	gene_id "NM_001034.3-38","PGOHUM00000244310"; transcript_id "NM_001034.3-38";	0	1	1	0	0	0	0	0	1	0
chr1	hg19_pseudoYale60	exon	161375858	161376874	0	+	.	gene_id "PGOHUM00000245045"; transcript_id "PGOHUM00000245045";	1	1	1	0	0	0	1	0	0	0
chr1	hg19_pseudoYale60	exon	161381390	161381592	0	-	.	gene_id "PGOHUM00000244311"; transcript_id "PGOHUM00000244311";	0	1	0	0	1	0	0	0	0	0
chr1	hg19_ucscRetroAli5	exon	161494459	161496043	0	+	.	gene_id "NM_004134.6-2"; transcript_id "NM_004134.6-2";	0	0	1	0	0	1	0	0	0	0
chr1	hg19_ucscRetroAli5,hg19_pseudoYale60	exon	161506360	161507980	0	-	.	gene_id "AK311772.1-1","PGOHUM00000244312"; transcript_id "AK311772.1-1";	1	1	1	0	0	0	1	0	0	0
chr1	hg19_pseudoYale60	exon	161576081	161578004	0	+	.	gene_id "PGOHUM00000245047"; transcript_id "PGOHUM00000245047";	0	1	1	0	0	0	0	0	1	0
chr1	hg19_wgEncodeGencodePseudoGeneV17,hg19_ucscRetroAli5,hg19_pseudoYale60	exon	161587782	161589375	0	-	.	gene_id "ENST00000448848.2","AK311772.1-2","PGOHUM00000244313"; transcript_id "ENST00000448848.2";	1	1	1	0	0	0	1	0	0	0
chr1	hg19_ucscRetroAli5,hg19_pseudoYale60	exon	161654581	161655057	0	-	.	gene_id "NM_000993.4-2","PGOHUM00000244314"; transcript_id "NM_000993.4-2";	1	1	1	0	0	0	1	0	0	0
chr1	hg19_ucscRetroAli5	exon	161796196	161796720	0	+	.	gene_id "AB528823.1-1"; transcript_id "AB528823.1-1";	0	0	1	0	0	1	0	0	0	0
chr1	hg19_pseudoYale60	exon	161860730	161861467	0	+	.	gene_id "PGOHUM00000245048"; transcript_id "PGOHUM00000245048";	0	1	1	0	0	0	0	0	1	0
chr1	hg19_pseudoYale60	exon	162369680	162411086	0	-	.	gene_id "PGOHUM00000244315"; transcript_id "PGOHUM00000244315";	0	1	0	0	1	0	0	0	0	0
chr1	hg19_pseudoYale60	exon	162415318	162415676	0	+	.	gene_id "PGOHUM00000245049"; transcript_id "PGOHUM00000245049";	1	1	0	0	0	0	0	1	0	0
chr1	hg19_pseudoYale60	exon	162416084	162416356	0	+	.	gene_id "PGOHUM00000245050"; transcript_id "PGOHUM00000245050";	0	1	0	0	1	0	0	0	0	0
chr1	hg19_ucscRetroAli5,hg19_pseudoYale60	exon	162511026	162511456	0	-	.	gene_id "AK295007.1-1","PGOHUM00000256868"; transcript_id "AK295007.1-1";	1	1	1	0	0	0	1	0	0	0
chr1	hg19_wgEncodeGencodePseudoGeneV17,hg19_pseudoYale60	exon	162794585	162819257	0	+	.	gene_id "ENST00000451015.1","PGOHUM00000245051"; transcript_id "ENST00000451015.1";	1	1	0	0	0	0	0	1	0	0
chr1	hg19_ucscRetroAli5,hg19_pseudoYale60	exon	162949223	162949673	0	-	.	gene_id "NM_001866.2-3","PGOHUM00000244317"; transcript_id "NM_001866.2-3";	1	1	1	0	0	0	1	0	0	0
chr1	hg19_ucscRetroAli5	exon	163186258	163186742	0	+	.	gene_id "AB075868.2-15"; transcript_id "AB075868.2-15";	0	0	1	0	0	1	0	0	0	0
chr1	hg19_ucscRetroAli5,hg19_pseudoYale60	exon	163206955	163209431	0	+	.	gene_id "AK290411.1-1","PGOHUM00000245052"; transcript_id "AK290411.1-1";	1	1	1	0	0	0	1	0	0	0
chr1	hg19_ucscRetroAli5,hg19_pseudoYale60	exon	163390891	163393005	0	-	.	gene_id "AK023388.1-1","PGOHUM00000244318"; transcript_id "AK023388.1-1";	1	1	1	0	0	0	1	0	0	0
chr1	hg19_ucscRetroAli5,hg19_pseudoYale60	exon	163738493	163739009	0	-	.	gene_id "NM_138425.2-1","PGOHUM00000244319"; transcript_id "NM_138425.2-1";	1	1	1	0	0	0	1	0	0	0
chr1	hg19_ucscRetroAli5,hg19_pseudoYale60	exon	164312189	164313199	0	+	.	gene_id "AF459819.1-2","PGOHUM00000245053"; transcript_id "AF459819.1-2";	1	1	1	0	0	0	1	0	0	0
chr1	hg19_ucscRetroAli5,hg19_pseudoYale60	exon	164325911	164327463	0	+	.	gene_id "NM_005342.2-6","PGOHUM00000245054"; transcript_id "NM_005342.2-6";	0	1	1	0	0	0	0	0	1	0
chr1	hg19_ucscRetroAli5,hg19_pseudoYale60	exon	164890513	164890935	0	-	.	gene_id "NM_000996.2-1","PGOHUM00000244320"; transcript_id "NM_000996.2-1";	1	1	1	0	0	0	1	0	0	0
chr1	hg19_ucscRetroAli5	exon	165386288	165387338	0	-	.	gene_id "NM_001206977.1-8"; transcript_id "NM_001206977.1-8";	0	0	1	0	0	1	0	0	0	0
chr1	hg19_wgEncodeGencodePseudoGeneV17,hg19_ucscRetroAli5,hg19_pseudoYale60	exon	165466961	165467585	0	+	.	gene_id "ENST00000448964.1","DQ891042.2-1","PGOHUM00000245055"; transcript_id "ENST00000448964.1";	1	1	1	0	0	0	1	0	0	0
chr1	hg19_ucscRetroAli5,hg19_pseudoYale60	exon	165550795	165551752	0	+	.	gene_id "NM_002952.3-12","PGOHUM00000245056"; transcript_id "NM_002952.3-12";	0	1	1	0	0	0	0	0	1	0
chr1	hg19_pseudoYale60	exon	165590493	165590711	0	+	.	gene_id "PGOHUM00000245057"; transcript_id "PGOHUM00000245057";	0	1	1	0	0	0	0	0	1	0
chr1	hg19_ucscRetroAli5,hg19_pseudoYale60	exon	165640466	165641009	0	+	.	gene_id "NM_001017.2-3","PGOHUM00000245058"; transcript_id "NM_001017.2-3";	1	1	1	0	0	0	1	0	0	0
chr1	hg19_ucscRetroAli5,hg19_pseudoYale60	exon	165645510	165646053	0	+	.	gene_id "NR_026911.1-10","PGOHUM00000245059"; transcript_id "NR_026911.1-10";	1	1	1	0	0	0	1	0	0	0
chr1	hg19_ucscRetroAli5,hg19_pseudoYale60	exon	165677196	165679193	0	+	.	gene_id "NM_012113.1-2","PGOHUM00000245060"; transcript_id "NM_012113.1-2";	1	1	1	0	0	0	1	0	0	0
chr1	hg19_pseudoYale60	exon	165788590	165789024	0	+	.	gene_id "PGOHUM00000245061"; transcript_id "PGOHUM00000245061";	0	1	1	0	0	0	0	0	1	0
chr1	hg19_ucscRetroAli5,hg19_pseudoYale60	exon	165909598	165911053	0	-	.	gene_id "NR_027016.2-2","PGOHUM00000244321"; transcript_id "NR_027016.2-2";	1	1	1	0	0	0	1	0	0	0
chr1	hg19_ucscRetroAli5,hg19_pseudoYale60	exon	165991426	165992312	0	+	.	gene_id "NM_001006.4-3","PGOHUM00000245062"; transcript_id "NM_001006.4-3";	1	1	1	0	0	0	1	0	0	0
chr1	hg19_ucscRetroAli5,hg19_pseudoYale60	exon	166244691	166246867	0	-	.	gene_id "NM_013986.3-1","PGOHUM00000244322"; transcript_id "NM_013986.3-1";	1	1	1	0	0	0	1	0	0	0
chr1	hg19_wgEncodeGencodePseudoGeneV17,hg19_pseudoYale60	exon	166443982	166450804	0	+	.	gene_id "ENST00000436045.1","PGOHUM00000245063"; transcript_id "ENST00000436045.1";	1	1	0	0	0	0	0	1	0	0
chr1	hg19_wgEncodeGencodePseudoGeneV17,hg19_pseudoYale60	exon	166535415	166543017	0	+	.	gene_id "ENST00000540928.1","ENST00000434461.1","PGOHUM00000251138"; transcript_id "ENST00000540928.1";	1	1	0	0	0	0	0	1	0	0
chr1	hg19_wgEncodeGencodePseudoGeneV17,hg19_pseudoYale60	exon	166581707	166600637	0	+	.	gene_id "ENST00000488458.1","PGOHUM00000251139"; transcript_id "ENST00000488458.1";	1	1	0	0	0	0	0	1	0	0
chr1	hg19_wgEncodeGencodePseudoGeneV17,hg19_pseudoYale60	exon	166635122	166651433	0	+	.	gene_id "ENST00000455032.1","PGOHUM00000245065"; transcript_id "ENST00000455032.1";	1	1	0	0	0	0	0	1	0	0
chr1	hg19_ucscRetroAli5,hg19_pseudoYale60	exon	166716560	166717992	0	+	.	gene_id "NM_000968.3-1","PGOHUM00000245066"; transcript_id "NM_000968.3-1";	1	1	1	0	0	0	1	0	0	0
chr1	hg19_wgEncodeGencodePseudoGeneV17,hg19_pseudoYale60	exon	166732571	166762004	0	+	.	gene_id "ENST00000424742.1","PGOHUM00000251140","PGOHUM00000251141"; transcript_id "ENST00000424742.1";	1	1	0	0	0	0	0	1	0	0
chr1	hg19_ucscRetroAli5,hg19_pseudoYale60	exon	166765489	166767310	0	+	.	gene_id "NM_004368.2-31","PGOHUM00000245068"; transcript_id "NM_004368.2-31";	1	1	1	0	0	0	1	0	0	0
chr1	hg19_ucscRetroAli5,hg19_pseudoYale60	exon	166837888	166838493	0	+	.	gene_id "BC033645.1-1","PGOHUM00000245069"; transcript_id "BC033645.1-1";	0	1	1	0	0	0	0	0	1	0
chr1	hg19_ucscRetroAli5	exon	166851520	166852065	0	+	.	gene_id "NM_001144071.1-47"; transcript_id "NM_001144071.1-47";	0	0	1	0	0	1	0	0	0	0
chr1	hg19_ucscRetroAli5	exon	167095469	167095888	0	+	.	gene_id "BC144263.1-3"; transcript_id "BC144263.1-3";	0	0	1	0	0	1	0	0	0	0
chr1	hg19_ucscRetroAli5,hg19_pseudoYale60	exon	167131613	167132099	0	-	.	gene_id "NM_001199057.1-1","PGOHUM00000244323"; transcript_id "NM_001199057.1-1";	1	1	1	0	0	0	1	0	0	0
chr1	hg19_ucscRetroAli5	exon	167372703	167372987	0	-	.	gene_id "AK000874.1-11"; transcript_id "AK000874.1-11";	0	0	1	0	0	1	0	0	0	0
chr1	hg19_wgEncodeGencodePseudoGeneV17,hg19_ucscRetroAli5,hg19_pseudoYale60	exon	167488773	167489823	0	+	.	gene_id "ENST00000457236.1","NM_005989.3-55","PGOHUM00000245070"; transcript_id "ENST00000457236.1";	1	1	1	0	0	0	1	0	0	0
chr1	hg19_ucscRetroAli5,hg19_pseudoYale60	exon	167560586	167561108	0	+	.	gene_id "NM_022551.2-1","PGOHUM00000245071"; transcript_id "NM_022551.2-1";	1	1	1	0	0	0	1	0	0	0
chr1	hg19_pseudoYale60	exon	167789128	167789462	0	-	.	gene_id "PGOHUM00000244324"; transcript_id "PGOHUM00000244324";	1	1	0	0	0	0	0	1	0	0
chr1	hg19_ucscRetroAli5	exon	168024597	168025731	0	-	.	gene_id "NM_004483.4-1"; transcript_id "NM_004483.4-1";	1	0	1	0	0	0	0	0	0	1
chr1	hg19_ucscRetroAli5,hg19_pseudoYale60	exon	168179810	168180540	0	+	.	gene_id "NM_000995.3-6","PGOHUM00000245072"; transcript_id "NM_000995.3-6";	1	1	1	0	0	0	1	0	0	0
chr1	hg19_ucscRetroAli5,hg19_pseudoYale60	exon	168184618	168185045	0	+	.	gene_id "AK130950.1-5","PGOHUM00000245073"; transcript_id "AK130950.1-5";	0	1	1	0	0	0	0	0	1	0
chr1	hg19_ucscRetroAli5	exon	168214985	168216441	0	-	.	gene_id "NM_025190.3-14"; transcript_id "NM_025190.3-14";	1	0	1	0	0	0	0	0	0	1
chr1	hg19_ucscRetroAli5,hg19_pseudoYale60	exon	168338199	168341564	0	+	.	gene_id "NR_037573.1-20","PGOHUM00000245074"; transcript_id "NR_037573.1-20";	0	1	1	0	0	0	0	0	1	0
chr1	hg19_pseudoYale60	exon	168418908	168420449	0	-	.	gene_id "PGOHUM00000244326"; transcript_id "PGOHUM00000244326";	0	1	1	0	0	0	0	0	1	0
chr1	hg19_ucscRetroAli5,hg19_pseudoYale60	exon	168511944	168512595	0	+	.	gene_id "NM_000972.2-5","PGOHUM00000245075"; transcript_id "NM_000972.2-5";	1	1	1	0	0	0	1	0	0	0
chr1	hg19_ucscRetroAli5,hg19_pseudoYale60	exon	168547839	168548701	0	.	.	gene_id "NM_000972.2-6","PGOHUM00000245076","PGOHUM00000244327"; transcript_id "NM_000972.2-6";	1	1	1	0	0	0	1	0	0	0
chr1	hg19_ucscRetroAli5,hg19_pseudoYale60	exon	168867333	168868282	0	+	.	gene_id "NM_003352.4-3","PGOHUM00000245077"; transcript_id "NM_003352.4-3";	0	1	1	0	0	0	0	0	1	0
chr1	hg19_ucscRetroAli5,hg19_pseudoYale60	exon	168907654	168908283	0	+	.	gene_id "NM_000992.2-3","PGOHUM00000245078"; transcript_id "NM_000992.2-3";	1	1	1	0	0	0	1	0	0	0
chr1	hg19_pseudoYale60	exon	169120411	169121011	0	+	.	gene_id "PGOHUM00000245079"; transcript_id "PGOHUM00000245079";	0	1	0	0	1	0	0	0	0	0
chr1	hg19_ucscRetroAli5	exon	169424463	169425516	0	-	.	gene_id "NM_004965.6-7"; transcript_id "NM_004965.6-7";	0	0	1	0	0	1	0	0	0	0
chr1	hg19_wgEncodeGencodePseudoGeneV17	exon	169443298	169443397	0	-	.	gene_id "ENST00000452472.2"; transcript_id "ENST00000452472.2";	1	0	0	1	0	0	0	0	0	0
chr1	hg19_wgEncodeGencodePseudoGeneV17	exon	169455380	169456846	0	+	.	gene_id "ENST00000392097.3"; transcript_id "ENST00000392097.3";	1	0	0	1	0	0	0	0	0	0
chr1	hg19_ucscRetroAli5	exon	169883806	169884489	0	-	.	gene_id "NM_001195243.1-1"; transcript_id "NM_001195243.1-1";	0	0	1	0	0	1	0	0	0	0
chr1	hg19_wgEncodeGencodePseudoGeneV17,hg19_pseudoYale60	exon	169959208	169959337	0	+	.	gene_id "ENST00000448483.2","PGOHUM00000245080"; transcript_id "ENST00000448483.2";	1	1	0	0	0	0	0	1	0	0
chr1	hg19_wgEncodeGencodePseudoGeneV17	exon	169990599	169991390	0	-	.	gene_id "ENST00000366091.2"; transcript_id "ENST00000366091.2";	1	0	0	1	0	0	0	0	0	0
chr1	hg19_wgEncodeGencodePseudoGeneV17,hg19_pseudoYale60	exon	170084777	170085743	0	+	.	gene_id "ENST00000455569.2","PGOHUM00000245081"; transcript_id "ENST00000455569.2";	1	1	0	0	0	0	0	1	0	0
chr1	hg19_ucscRetroAli5	exon	170126853	170127175	0	-	.	gene_id "AK000874.1-12"; transcript_id "AK000874.1-12";	0	0	1	0	0	1	0	0	0	0
chr1	hg19_ucscRetroAli5,hg19_pseudoYale60	exon	170179730	170180638	0	-	.	gene_id "NM_213595.2-2","PGOHUM00000244328"; transcript_id "NM_213595.2-2";	0	1	1	0	0	0	0	0	1	0
chr1	hg19_ucscRetroAli5,hg19_pseudoYale60	exon	170338062	170339538	0	-	.	gene_id "NM_001166269.1-1","PGOHUM00000244329"; transcript_id "NM_001166269.1-1";	1	1	1	0	0	0	1	0	0	0
chr1	hg19_ucscRetroAli5,hg19_pseudoYale60	exon	171052569	171054746	0	+	.	gene_id "NM_138775.2-1","PGOHUM00000245082"; transcript_id "NM_138775.2-1";	0	1	1	0	0	0	0	0	1	0
chr1	hg19_ucscRetroAli5,hg19_pseudoYale60	exon	171238597	171240823	0	-	.	gene_id "NM_002128.4-8","PGOHUM00000244330"; transcript_id "NM_002128.4-8";	1	1	1	0	0	0	1	0	0	0
chr1	hg19_pseudoYale60	exon	171308431	171309099	0	+	.	gene_id "PGOHUM00000245083"; transcript_id "PGOHUM00000245083";	0	1	1	0	0	0	0	0	1	0
chr1	hg19_ucscRetroAli5,hg19_pseudoYale60	exon	171313914	171314452	0	-	.	gene_id "BC051006.1-1","PGOHUM00000244331"; transcript_id "BC051006.1-1";	0	1	1	0	0	0	0	0	1	0
chr1	hg19_ucscRetroAli5,hg19_pseudoYale60	exon	171361336	171361931	0	+	.	gene_id "AK312494.1-1","PGOHUM00000245084"; transcript_id "AK312494.1-1";	1	1	1	0	0	0	1	0	0	0
chr1	hg19_ucscRetroAli5,hg19_pseudoYale60	exon	171412570	171414164	0	-	.	gene_id "BC067222.1-3","PGOHUM00000244332"; transcript_id "BC067222.1-3";	0	1	1	0	0	0	0	0	1	0
chr1	hg19_ucscRetroAli5	exon	171501521	171502092	0	+	.	gene_id "NM_021239.2-1"; transcript_id "NM_021239.2-1";	0	0	1	0	0	1	0	0	0	0
chr1	hg19_ucscRetroAli5,hg19_pseudoYale60	exon	171639414	171640263	0	-	.	gene_id "NM_005022.3-11","PGOHUM00000244333"; transcript_id "NM_005022.3-11";	1	1	1	0	0	0	1	0	0	0
chr1	hg19_ucscRetroAli5,hg19_pseudoYale60	exon	171652206	171653632	0	-	.	gene_id "NM_000968.3-2","PGOHUM00000244334"; transcript_id "NM_000968.3-2";	1	1	1	0	0	0	1	0	0	0
chr1	hg19_ucscRetroAli5,hg19_pseudoYale60	exon	171720563	171721168	0	-	.	gene_id "NM_014227.2-2","PGOHUM00000244335"; transcript_id "NM_014227.2-2";	0	1	1	0	0	0	0	0	1	0
chr1	hg19_ucscRetroAli5,hg19_pseudoYale60	exon	171724934	171725563	0	-	.	gene_id "NM_000343.3-3","PGOHUM00000244336"; transcript_id "NM_000343.3-3";	0	1	1	0	0	0	0	0	1	0
chr1	hg19_ucscRetroAli5,hg19_pseudoYale60	exon	171731134	171732281	0	+	.	gene_id "AK000859.1-20","PGOHUM00000245085"; transcript_id "AK000859.1-20";	0	1	1	0	0	0	0	0	1	0
chr1	hg19_ucscRetroAli5,hg19_pseudoYale60	exon	171772653	171773108	0	+	.	gene_id "BC141832.1-3","PGOHUM00000245086"; transcript_id "BC141832.1-3";	1	1	1	0	0	0	1	0	0	0
chr1	hg19_ucscRetroAli5,hg19_pseudoYale60	exon	171793740	171794181	0	-	.	gene_id "NM_001003.2-2","PGOHUM00000244337"; transcript_id "NM_001003.2-2";	1	1	1	0	0	0	1	0	0	0
chr1	hg19_ucscRetroAli5,hg19_pseudoYale60	exon	172717392	172719311	0	+	.	gene_id "NM_017875.2-1","PGOHUM00000245087"; transcript_id "NM_017875.2-1";	0	1	1	0	0	0	0	0	1	0
chr1	hg19_ucscRetroAli5,hg19_pseudoYale60	exon	172855012	172855398	0	-	.	gene_id "U10117.1-1","PGOHUM00000244338"; transcript_id "U10117.1-1";	0	1	1	0	0	0	0	0	1	0
chr1	hg19_ucscRetroAli5,hg19_pseudoYale60	exon	173108866	173111495	0	-	.	gene_id "M22632.1-2","PGOHUM00000244339"; transcript_id "M22632.1-2";	1	1	1	0	0	0	1	0	0	0
chr1	hg19_pseudoYale60	exon	173320823	173321146	0	+	.	gene_id "PGOHUM00000251142"; transcript_id "PGOHUM00000251142";	0	1	1	0	0	0	0	0	1	0
chr1	hg19_pseudoYale60	exon	173331510	173332878	0	-	.	gene_id "PGOHUM00000244340"; transcript_id "PGOHUM00000244340";	0	1	1	0	0	0	0	0	1	0
chr1	hg19_ucscRetroAli5	exon	173702986	173703442	0	+	.	gene_id "NM_001161521.1-2"; transcript_id "NM_001161521.1-2";	0	0	1	0	0	1	0	0	0	0
chr1	hg19_ucscRetroAli5,hg19_pseudoYale60	exon	173710782	173711126	0	+	.	gene_id "NM_001030.4-6","PGOHUM00000245089"; transcript_id "NM_001030.4-6";	1	1	1	0	0	0	1	0	0	0
chr1	hg19_ucscRetroAli5	exon	173878698	173879086	0	-	.	gene_id "NR_073116.1-1"; transcript_id "NR_073116.1-1";	0	0	1	0	0	1	0	0	0	0
chr1	hg19_pseudoYale60	exon	174059272	174059610	0	-	.	gene_id "PGOHUM00000244341"; transcript_id "PGOHUM00000244341";	0	1	1	0	0	0	0	0	1	0
chr1	hg19_ucscRetroAli5,hg19_pseudoYale60	exon	174329615	174337303	0	-	.	gene_id "NM_032288.6-1","PGOHUM00000244342"; transcript_id "NM_032288.6-1";	0	1	1	0	0	0	0	0	1	0
chr1	hg19_ucscRetroAli5	exon	174423448	174424106	0	-	.	gene_id "AY157986.1-8"; transcript_id "AY157986.1-8";	0	0	1	0	0	1	0	0	0	0
chr1	hg19_ucscRetroAli5,hg19_pseudoYale60	exon	174525655	174527512	0	+	.	gene_id "NM_001003787.2-2","PGOHUM00000245090"; transcript_id "NM_001003787.2-2";	0	1	1	0	0	0	0	0	1	0
chr1	hg19_ucscRetroAli5,hg19_pseudoYale60	exon	174725615	174726353	0	-	.	gene_id "NM_003860.3-1","PGOHUM00000244343"; transcript_id "NM_003860.3-1";	1	1	1	0	0	0	1	0	0	0
chr1	hg19_ucscRetroAli5,hg19_pseudoYale60	exon	174811016	174819379	0	-	.	gene_id "NM_014165.3-1","PGOHUM00000244344"; transcript_id "NM_014165.3-1";	1	1	1	0	0	0	1	0	0	0
chr1	hg19_ucscRetroAli5,hg19_pseudoYale60	exon	174861545	174862295	0	+	.	gene_id "NM_001199679.1-7","PGOHUM00000245091"; transcript_id "NM_001199679.1-7";	1	1	1	0	0	0	1	0	0	0
chr1	hg19_ucscRetroAli5,hg19_pseudoYale60	exon	174891169	174891598	0	-	.	gene_id "NM_001029.3-3","PGOHUM00000244345"; transcript_id "NM_001029.3-3";	1	1	1	0	0	0	1	0	0	0
chr1	hg19_ucscRetroAli5,hg19_pseudoYale60	exon	175012905	175014984	0	-	.	gene_id "NM_001039707.1-1","PGOHUM00000244346"; transcript_id "NM_001039707.1-1";	1	1	1	0	0	0	1	0	0	0
chr1	hg19_ucscRetroAli5,hg19_pseudoYale60	exon	175266186	175266468	0	+	.	gene_id "NM_001032.3-8","PGOHUM00000245092"; transcript_id "NM_001032.3-8";	1	1	1	0	0	0	1	0	0	0
chr1	hg19_ucscRetroAli5	exon	175844510	175844974	0	+	.	gene_id "AK130965.1-10"; transcript_id "AK130965.1-10";	0	0	1	0	0	1	0	0	0	0
chr1	hg19_ucscRetroAli5,hg19_pseudoYale60	exon	175891081	175891367	0	+	.	gene_id "NM_001032.3-9","PGOHUM00000245093"; transcript_id "NM_001032.3-9";	1	1	1	0	0	0	1	0	0	0
chr1	hg19_ucscRetroAli5,hg19_pseudoYale60	exon	176200309	176201039	0	-	.	gene_id "AK025405.1-1","PGOHUM00000244347"; transcript_id "AK025405.1-1";	1	1	1	0	0	0	1	0	0	0
chr1	hg19_ucscRetroAli5,hg19_pseudoYale60	exon	176241600	176243574	0	+	.	gene_id "NM_024699.2-2","PGOHUM00000245095"; transcript_id "NM_024699.2-2";	1	1	1	0	0	0	1	0	0	0
chr1	hg19_ucscRetroAli5,hg19_pseudoYale60	exon	176274403	176275353	0	-	.	gene_id "NM_002668.2-1","PGOHUM00000244348"; transcript_id "NM_002668.2-1";	0	1	1	0	0	0	0	0	1	0
chr1	hg19_ucscRetroAli5,hg19_pseudoYale60	exon	176335983	176337845	0	-	.	gene_id "NM_206839.2-1","PGOHUM00000244349"; transcript_id "NM_206839.2-1";	1	1	1	0	0	0	1	0	0	0
chr1	hg19_ucscRetroAli5,hg19_pseudoYale60	exon	176583809	176586505	0	-	.	gene_id "NM_003463.3-4","PGOHUM00000244350"; transcript_id "NM_003463.3-4";	1	1	1	0	0	0	1	0	0	0
chr1	hg19_pseudoYale60	exon	177647136	177647237	0	-	.	gene_id "PGOHUM00000251090"; transcript_id "PGOHUM00000251090";	0	1	0	0	1	0	0	0	0	0
chr1	hg19_wgEncodeGencodePseudoGeneV17,hg19_pseudoYale60	exon	177977219	178007081	0	.	.	gene_id "ENST00000462729.1","PGOHUM00000245096"; transcript_id "ENST00000462729.1";	1	1	0	0	0	0	0	1	0	0
chr1	hg19_ucscRetroAli5,hg19_pseudoYale60	exon	178162923	178163941	0	-	.	gene_id "BC006497.2-9","PGOHUM00000251091"; transcript_id "BC006497.2-9";	1	1	1	0	0	0	1	0	0	0
chr1	hg19_ucscRetroAli5,hg19_pseudoYale60	exon	178380746	178381198	0	+	.	gene_id "NM_001025070.1-2","PGOHUM00000245097"; transcript_id "NM_001025070.1-2";	1	1	1	0	0	0	1	0	0	0
chr1	hg19_ucscRetroAli5	exon	178621477	178622379	0	-	.	gene_id "NM_005324.3-10"; transcript_id "NM_005324.3-10";	0	0	1	0	0	1	0	0	0	0
chr1	hg19_ucscRetroAli5,hg19_pseudoYale60	exon	178715479	178716965	0	-	.	gene_id "NM_001207013.1-1","PGOHUM00000244353"; transcript_id "NM_001207013.1-1";	1	1	1	0	0	0	1	0	0	0
chr1	hg19_ucscRetroAli5,hg19_pseudoYale60	exon	179004373	179004813	0	-	.	gene_id "NM_001029.3-4","PGOHUM00000244354"; transcript_id "NM_001029.3-4";	1	1	1	0	0	0	1	0	0	0
chr1	hg19_ucscRetroAli5,hg19_pseudoYale60	exon	179106869	179107408	0	+	.	gene_id "NM_006830.3-4","PGOHUM00000245098"; transcript_id "NM_006830.3-4";	1	1	1	0	0	0	1	0	0	0
chr1	hg19_wgEncodeGencodePseudoGeneV17,hg19_ucscRetroAli5,hg19_pseudoYale60	exon	179152869	179153827	0	+	.	gene_id "ENST00000424368.1","NM_001122821.1-4","PGOHUM00000245099"; transcript_id "ENST00000424368.1";	1	1	1	0	0	0	1	0	0	0
chr1	hg19_ucscRetroAli5,hg19_pseudoYale60	exon	179170622	179171058	0	+	.	gene_id "AK309274.1-1","PGOHUM00000245100"; transcript_id "AK309274.1-1";	0	1	1	0	0	0	0	0	1	0
chr1	hg19_ucscRetroAli5,hg19_pseudoYale60	exon	179189564	179191917	0	+	.	gene_id "NM_003781.3-1","PGOHUM00000245101"; transcript_id "NM_003781.3-1";	0	1	1	0	0	0	0	0	1	0
chr1	hg19_ucscRetroAli5,hg19_pseudoYale60	exon	179224843	179225319	0	+	.	gene_id "NM_001862.2-1","PGOHUM00000245102"; transcript_id "NM_001862.2-1";	1	1	1	0	0	0	1	0	0	0
chr1	hg19_ucscRetroAli5,hg19_pseudoYale60	exon	179240065	179240417	0	-	.	gene_id "NM_001000.2-8","PGOHUM00000244355"; transcript_id "NM_001000.2-8";	1	1	1	0	0	0	1	0	0	0
chr1	hg19_ucscRetroAli5,hg19_pseudoYale60	exon	179275357	179276599	0	+	.	gene_id "AF258660.1-2","PGOHUM00000245103"; transcript_id "AF258660.1-2";	0	1	1	0	0	0	0	0	1	0
chr1	hg19_ucscRetroAli5	exon	179285502	179290775	0	-	.	gene_id "NM_006166.3-19"; transcript_id "NM_006166.3-19";	0	0	1	0	0	1	0	0	0	0
chr1	hg19_wgEncodeGencodePseudoGeneV17,hg19_ucscRetroAli5,hg19_pseudoYale60	exon	179416713	179426450	0	-	.	gene_id "ENST00000454867.2","ENST00000411857.2","NM_005587.2-2","NM_031157.2-10","PGOHUM00000244356","PGOHUM00000244357"; transcript_id "ENST00000454867.2";	1	1	1	0	0	0	1	0	0	0
chr1	hg19_ucscRetroAli5,hg19_pseudoYale60	exon	179555363	179560191	0	+	.	gene_id "NM_001037131.2-1","PGOHUM00000245104"; transcript_id "NM_001037131.2-1";	0	1	1	0	0	0	0	0	1	0
chr1	hg19_pseudoYale60	exon	179793298	179793720	0	-	.	gene_id "PGOHUM00000244358"; transcript_id "PGOHUM00000244358";	0	1	0	0	1	0	0	0	0	0
chr1	hg19_ucscRetroAli5,hg19_pseudoYale60	exon	179937730	179938716	0	+	.	gene_id "NM_002295.4-6","PGOHUM00000251143"; transcript_id "NM_002295.4-6";	1	1	1	0	0	0	1	0	0	0
chr1	hg19_ucscRetroAli5,hg19_pseudoYale60	exon	179969492	179969976	0	-	.	gene_id "NM_001142282.1-3","PGOHUM00000244359"; transcript_id "NM_001142282.1-3";	1	1	1	0	0	0	1	0	0	0
chr1	hg19_ucscRetroAli5,hg19_pseudoYale60	exon	180403881	180405937	0	+	.	gene_id "NM_003374.2-3","PGOHUM00000245106","PGOHUM00000245107"; transcript_id "NM_003374.2-3";	0	1	1	0	0	0	0	0	1	0
chr1	hg19_wgEncodeGencodePseudoGeneV17,hg19_pseudoYale60	exon	180933647	180935045	0	+	.	gene_id "ENST00000503142.1","PGOHUM00000245108"; transcript_id "ENST00000503142.1";	1	1	0	0	0	0	0	1	0	0
chr1	hg19_ucscRetroAli5	exon	180939224	180939623	0	-	.	gene_id "NM_018101.3-2"; transcript_id "NM_018101.3-2";	0	0	1	0	0	1	0	0	0	0
chr1	hg19_pseudoYale60	exon	180939953	180940389	0	+	.	gene_id "PGOHUM00000245109"; transcript_id "PGOHUM00000245109";	0	1	1	0	0	0	0	0	1	0
chr1	hg19_ucscRetroAli5	exon	180980932	180982773	0	-	.	gene_id "AJ347717.1-1"; transcript_id "AJ347717.1-1";	0	0	1	0	0	1	0	0	0	0
chr1	hg19_ucscRetroAli5	exon	181058011	181059084	0	+	.	gene_id "BC064028.1-2"; transcript_id "BC064028.1-2";	0	0	1	0	0	1	0	0	0	0
chr1	hg19_pseudoYale60	exon	181392133	181392309	0	+	.	gene_id "PGOHUM00000245110"; transcript_id "PGOHUM00000245110";	0	1	0	0	1	0	0	0	0	0
chr1	hg19_pseudoYale60	exon	181745228	181745362	0	+	.	gene_id "PGOHUM00000245111"; transcript_id "PGOHUM00000245111";	0	1	0	0	1	0	0	0	0	0
chr1	hg19_pseudoYale60	exon	182017522	182018095	0	+	.	gene_id "PGOHUM00000245112"; transcript_id "PGOHUM00000245112";	0	1	0	0	1	0	0	0	0	0
chr1	hg19_ucscRetroAli5,hg19_pseudoYale60	exon	182151171	182152371	0	-	.	gene_id "BC047237.1-1","PGOHUM00000244360"; transcript_id "BC047237.1-1";	0	1	1	0	0	0	0	0	1	0
chr1	hg19_ucscRetroAli5,hg19_pseudoYale60	exon	182297597	182298184	0	+	.	gene_id "NR_073022.1-1","PGOHUM00000245113"; transcript_id "NR_073022.1-1";	1	1	1	0	0	0	1	0	0	0
chr1	hg19_ucscRetroAli5,hg19_pseudoYale60	exon	182304993	182305649	0	+	.	gene_id "NM_005801.3-3","PGOHUM00000245114"; transcript_id "NM_005801.3-3";	1	1	1	0	0	0	1	0	0	0
chr1	hg19_ucscRetroAli5,hg19_pseudoYale60	exon	182402788	182403662	0	-	.	gene_id "NM_018648.3-1","PGOHUM00000244361"; transcript_id "NM_018648.3-1";	1	1	1	0	0	0	1	0	0	0
chr1	hg19_wgEncodeGencodePseudoGeneV17,hg19_pseudoYale60	exon	182410712	182411586	0	+	.	gene_id "ENST00000414169.1","PGOHUM00000245115"; transcript_id "ENST00000414169.1";	1	1	0	0	0	0	0	1	0	0
chr1	hg19_ucscRetroAli5,hg19_pseudoYale60	exon	182702758	182703960	0	+	.	gene_id "NM_017615.2-1","PGOHUM00000245116"; transcript_id "NM_017615.2-1";	1	1	1	0	0	0	1	0	0	0
chr1	hg19_ucscRetroAli5,hg19_pseudoYale60	exon	182910438	182911657	0	-	.	gene_id "NM_004965.6-8","PGOHUM00000244362"; transcript_id "NM_004965.6-8";	0	1	1	0	0	0	0	0	1	0
chr1	hg19_ucscRetroAli5,hg19_pseudoYale60	exon	182924325	182925320	0	-	.	gene_id "NM_001145457.1-1","PGOHUM00000244363"; transcript_id "NM_001145457.1-1";	0	1	1	0	0	0	0	0	1	0
chr1	hg19_ucscRetroAli5,hg19_pseudoYale60	exon	182928154	182929547	0	-	.	gene_id "NM_000224.2-3","PGOHUM00000244364"; transcript_id "NM_000224.2-3";	1	1	1	0	0	0	1	0	0	0
chr1	hg19_ucscRetroAli5	exon	183170911	183171170	0	+	.	gene_id "BC001972.1-3"; transcript_id "BC001972.1-3";	0	0	1	0	0	1	0	0	0	0
chr1	hg19_ucscRetroAli5,hg19_pseudoYale60	exon	183235555	183236452	0	+	.	gene_id "NM_001006.4-4","PGOHUM00000245117"; transcript_id "NM_001006.4-4";	0	1	1	0	0	0	0	0	1	0
chr1	hg19_ucscRetroAli5,hg19_pseudoYale60	exon	183556171	183557754	0	+	.	gene_id "NM_001035005.3-2","PGOHUM00000245118"; transcript_id "NM_001035005.3-2";	0	1	1	0	0	0	0	0	1	0
chr1	hg19_ucscRetroAli5,hg19_pseudoYale60	exon	183671107	183679510	0	-	.	gene_id "NM_003181.3-2","PGOHUM00000244365"; transcript_id "NM_003181.3-2";	0	1	1	0	0	0	0	0	1	0
chr1	hg19_ucscRetroAli5,hg19_pseudoYale60	exon	184522761	184523725	0	+	.	gene_id "NM_199286.2-3","PGOHUM00000245119"; transcript_id "NM_199286.2-3";	0	1	1	0	0	0	0	0	1	0
chr1	hg19_ucscRetroAli5,hg19_pseudoYale60	exon	184535127	184536994	0	+	.	gene_id "NM_024917.5-48","PGOHUM00000245120"; transcript_id "NM_024917.5-48";	0	1	1	0	0	0	0	0	1	0
chr1	hg19_ucscRetroAli5	exon	184748216	184748550	0	-	.	gene_id "M13932.1-2"; transcript_id "M13932.1-2";	0	0	1	0	0	1	0	0	0	0
chr1	hg19_pseudoYale60	exon	184793408	184793802	0	+	.	gene_id "PGOHUM00000245121"; transcript_id "PGOHUM00000245121";	0	1	1	0	0	0	0	0	1	0
chr1	hg19_ucscRetroAli5,hg19_pseudoYale60	exon	185040670	185041375	0	-	.	gene_id "NM_002032.2-7","PGOHUM00000244366"; transcript_id "NM_002032.2-7";	0	1	1	0	0	0	0	0	1	0
chr1	hg19_ucscRetroAli5	exon	185087209	185087991	0	+	.	gene_id "NM_001009552.1-3"; transcript_id "NM_001009552.1-3";	0	0	1	0	0	1	0	0	0	0
chr1	hg19_ucscRetroAli5,hg19_pseudoYale60	exon	185138870	185140865	0	-	.	gene_id "NM_000983.3-5","PGOHUM00000244367"; transcript_id "NM_000983.3-5";	1	1	1	0	0	0	1	0	0	0
chr1	hg19_ucscRetroAli5,hg19_pseudoYale60	exon	185195879	185196906	0	-	.	gene_id "NM_000969.3-5","PGOHUM00000244368"; transcript_id "NM_000969.3-5";	0	1	1	0	0	0	0	0	1	0
chr1	hg19_ucscRetroAli5	exon	185230887	185233579	0	-	.	gene_id "NM_000353.2-47"; transcript_id "NM_000353.2-47";	1	0	1	0	0	0	0	0	0	1
chr1	hg19_ucscRetroAli5,hg19_pseudoYale60	exon	185249863	185251508	0	+	.	gene_id "NM_002811.4-3","PGOHUM00000245122"; transcript_id "NM_002811.4-3";	0	1	1	0	0	0	0	0	1	0
chr1	hg19_ucscRetroAli5,hg19_pseudoYale60	exon	185299824	185302457	0	-	.	gene_id "NM_022818.4-1","PGOHUM00000244369"; transcript_id "NM_022818.4-1";	0	1	1	0	0	0	0	0	1	0
chr1	hg19_pseudoYale60	exon	185404971	185405164	0	+	.	gene_id "PGOHUM00000245123"; transcript_id "PGOHUM00000245123";	0	1	1	0	0	0	0	0	1	0
chr1	hg19_ucscRetroAli5	exon	186466758	186467639	0	-	.	gene_id "S56985.1-2"; transcript_id "S56985.1-2";	0	0	1	0	0	1	0	0	0	0
chr1	hg19_pseudoYale60	exon	186546983	186548437	0	+	.	gene_id "PGOHUM00000245124"; transcript_id "PGOHUM00000245124";	1	1	0	0	0	0	0	1	0	0
chr1	hg19_ucscRetroAli5,hg19_pseudoYale60	exon	186549172	186550326	0	-	.	gene_id "NM_001258345.1-55","PGOHUM00000251092"; transcript_id "NM_001258345.1-55";	1	1	1	0	0	0	1	0	0	0
chr1	hg19_ucscRetroAli5,hg19_pseudoYale60	exon	187475869	187476251	0	-	.	gene_id "AK307475.1-2","PGOHUM00000244371"; transcript_id "AK307475.1-2";	0	1	1	0	0	0	0	0	1	0
chr1	hg19_wgEncodeGencodePseudoGeneV17	exon	187505233	187505431	0	-	.	gene_id "ENST00000443251.1"; transcript_id "ENST00000443251.1";	1	0	0	1	0	0	0	0	0	0
chr1	hg19_ucscRetroAli5,hg19_pseudoYale60	exon	187532153	187533307	0	+	.	gene_id "NM_001242824.1-2","PGOHUM00000245125"; transcript_id "NM_001242824.1-2";	1	1	1	0	0	0	1	0	0	0
chr1	hg19_pseudoYale60	exon	187601298	187601568	0	+	.	gene_id "PGOHUM00000245126"; transcript_id "PGOHUM00000245126";	0	1	0	0	1	0	0	0	0	0
chr1	hg19_ucscRetroAli5	exon	187639936	187640548	0	+	.	gene_id "NM_006937.3-5"; transcript_id "NM_006937.3-5";	0	0	1	0	0	1	0	0	0	0
chr1	hg19_ucscRetroAli5,hg19_pseudoYale60	exon	187675683	187678401	0	+	.	gene_id "NM_018158.2-1","PGOHUM00000245127"; transcript_id "NM_018158.2-1";	1	1	1	0	0	0	1	0	0	0
chr1	hg19_ucscRetroAli5,hg19_pseudoYale60	exon	187683152	187685141	0	-	.	gene_id "AK225905.1-11","PGOHUM00000244372"; transcript_id "AK225905.1-11";	0	1	1	0	0	0	0	0	1	0
chr1	hg19_wgEncodeGencodePseudoGeneV17,hg19_pseudoYale60	exon	188036429	188036656	0	-	.	gene_id "ENST00000403060.2","PGOHUM00000251093"; transcript_id "ENST00000403060.2";	1	1	0	0	0	0	0	1	0	0
chr1	hg19_ucscRetroAli5,hg19_pseudoYale60	exon	188208629	188211868	0	-	.	gene_id "NM_007242.5-3","PGOHUM00000244374"; transcript_id "NM_007242.5-3";	0	1	1	0	0	0	0	0	1	0
chr1	hg19_ucscRetroAli5	exon	188247400	188248187	0	-	.	gene_id "NM_007362.3-22"; transcript_id "NM_007362.3-22";	0	0	1	0	0	1	0	0	0	0
chr1	hg19_ucscRetroAli5	exon	188470928	188472262	0	+	.	gene_id "NM_153260.2-82"; transcript_id "NM_153260.2-82";	0	0	1	0	0	1	0	0	0	0
chr1	hg19_pseudoYale60	exon	188639833	188640890	0	+	.	gene_id "PGOHUM00000245128"; transcript_id "PGOHUM00000245128";	1	1	0	0	0	0	0	1	0	0
chr1	hg19_ucscRetroAli5,hg19_pseudoYale60	exon	188663421	188664286	0	+	.	gene_id "NM_001006.4-5","PGOHUM00000245129"; transcript_id "NM_001006.4-5";	1	1	1	0	0	0	1	0	0	0
chr1	hg19_ucscRetroAli5	exon	188712405	188712785	0	-	.	gene_id "NM_001164356.1-1"; transcript_id "NM_001164356.1-1";	0	0	1	0	0	1	0	0	0	0
chr1	hg19_ucscRetroAli5,hg19_pseudoYale60	exon	189004783	189005604	0	-	.	gene_id "NM_030782.3-1","PGOHUM00000244375"; transcript_id "NM_030782.3-1";	1	1	1	0	0	0	1	0	0	0
chr1	hg19_ucscRetroAli5,hg19_pseudoYale60	exon	189101285	189102497	0	-	.	gene_id "NM_002046.4-15","PGOHUM00000244376"; transcript_id "NM_002046.4-15";	1	1	1	0	0	0	1	0	0	0
chr1	hg19_ucscRetroAli5,hg19_pseudoYale60	exon	189958666	189962335	0	-	.	gene_id "NM_019030.2-1","PGOHUM00000244377"; transcript_id "NM_019030.2-1";	0	1	1	0	0	0	0	0	1	0
chr1	hg19_ucscRetroAli5	exon	190022557	190023180	0	-	.	gene_id "NM_006135.2-2"; transcript_id "NM_006135.2-2";	0	0	1	0	0	1	0	0	0	0
chr1	hg19_ucscRetroAli5	exon	190687099	190687370	0	-	.	gene_id "NM_030938.3-1"; transcript_id "NM_030938.3-1";	0	0	1	0	0	1	0	0	0	0
chr1	hg19_wgEncodeGencodePseudoGeneV17,hg19_pseudoYale60	exon	190750917	190751125	0	+	.	gene_id "ENST00000412675.1","PGOHUM00000245130"; transcript_id "ENST00000412675.1";	1	1	0	0	0	0	0	1	0	0
chr1	hg19_ucscRetroAli5,hg19_pseudoYale60	exon	190766589	190767086	0	+	.	gene_id "AK311978.1-2","PGOHUM00000245131"; transcript_id "AK311978.1-2";	0	1	1	0	0	0	0	0	1	0
chr1	hg19_ucscRetroAli5	exon	190841010	190841566	0	+	.	gene_id "NM_080916.2-1"; transcript_id "NM_080916.2-1";	0	0	1	0	0	1	0	0	0	0
chr1	hg19_ucscRetroAli5,hg19_pseudoYale60	exon	191114452	191116151	0	-	.	gene_id "NM_031157.2-11","PGOHUM00000244378"; transcript_id "NM_031157.2-11";	0	1	1	0	0	0	0	0	1	0
chr1	hg19_ucscRetroAli5,hg19_pseudoYale60	exon	191147320	191149092	0	-	.	gene_id "BC047489.2-1","PGOHUM00000244379"; transcript_id "BC047489.2-1";	0	1	1	0	0	0	0	0	1	0
chr1	hg19_ucscRetroAli5,hg19_pseudoYale60	exon	192215360	192216625	0	-	.	gene_id "NM_001040876.1-1","PGOHUM00000244380"; transcript_id "NM_001040876.1-1";	1	1	1	0	0	0	1	0	0	0
chr1	hg19_pseudoYale60	exon	192216626	192217096	0	+	.	gene_id "PGOHUM00000251144"; transcript_id "PGOHUM00000251144";	0	1	1	0	0	0	0	0	1	0
chr1	hg19_ucscRetroAli5	exon	192685275	192685783	0	+	.	gene_id "AK315695.1-4"; transcript_id "AK315695.1-4";	1	0	1	0	0	0	0	0	0	1
chr1	hg19_pseudoYale60	exon	192765605	192765908	0	+	.	gene_id "PGOHUM00000245134"; transcript_id "PGOHUM00000245134";	1	1	0	0	0	0	0	1	0	0
chr1	hg19_ucscRetroAli5,hg19_pseudoYale60	exon	192768865	192771167	0	+	.	gene_id "NM_001247989.1-3","CR457006.1-1","PGOHUM00000245135"; transcript_id "NM_001247989.1-3";	1	1	1	0	0	0	1	0	0	0
chr1	hg19_wgEncodeGencodePseudoGeneV17,hg19_pseudoYale60	exon	192962579	192963807	0	-	.	gene_id "ENST00000439152.1","PGOHUM00000244381"; transcript_id "ENST00000439152.1";	1	1	0	0	0	0	0	1	0	0
chr1	hg19_ucscRetroAli5,hg19_pseudoYale60	exon	193725909	193726407	0	.	.	gene_id "BC058041.1-11","PGOHUM00000244382","PGOHUM00000245136"; transcript_id "BC058041.1-11";	0	1	1	0	0	0	0	0	1	0
chr1	hg19_ucscRetroAli5,hg19_pseudoYale60	exon	194158034	194160166	0	+	.	gene_id "AK055058.1-5","PGOHUM00000245137"; transcript_id "AK055058.1-5";	1	1	1	0	0	0	1	0	0	0
chr1	hg19_ucscRetroAli5,hg19_pseudoYale60	exon	194687882	194688765	0	+	.	gene_id "NM_006335.2-2","PGOHUM00000245138"; transcript_id "NM_006335.2-2";	1	1	1	0	0	0	1	0	0	0
chr1	hg19_ucscRetroAli5	exon	195297070	195297587	0	+	.	gene_id "NM_000971.3-8"; transcript_id "NM_000971.3-8";	0	0	1	0	0	1	0	0	0	0
chr1	hg19_ucscRetroAli5	exon	195344187	195345671	0	-	.	gene_id "BC024973.2-3"; transcript_id "BC024973.2-3";	0	0	1	0	0	1	0	0	0	0
chr1	hg19_pseudoYale60	exon	196758765	196759323	0	+	.	gene_id "PGOHUM00000245139"; transcript_id "PGOHUM00000245139";	0	1	0	0	1	0	0	0	0	0
chr1	hg19_pseudoYale60	exon	196826718	196853869	0	+	.	gene_id "PGOHUM00000245140"; transcript_id "PGOHUM00000245140";	0	1	0	0	1	0	0	0	0	0
chr1	hg19_pseudoYale60	exon	196882242	196882481	0	+	.	gene_id "PGOHUM00000245142"; transcript_id "PGOHUM00000245142";	0	1	0	0	1	0	0	0	0	0
chr1	hg19_pseudoYale60	exon	196939625	196939801	0	+	.	gene_id "PGOHUM00000245143"; transcript_id "PGOHUM00000245143";	0	1	0	0	1	0	0	0	0	0
chr1	hg19_ucscRetroAli5,hg19_pseudoYale60	exon	197105506	197108445	0	-	.	gene_id "NM_207366.2-87","PGOHUM00000244383"; transcript_id "NM_207366.2-87";	1	1	1	0	0	0	1	0	0	0
chr1	hg19_ucscRetroAli5,hg19_pseudoYale60	exon	197191252	197193235	0	+	.	gene_id "NM_005765.2-2","PGOHUM00000245144"; transcript_id "NM_005765.2-2";	0	1	1	0	0	0	0	0	1	0
chr1	hg19_ucscRetroAli5,hg19_pseudoYale60	exon	197332884	197333342	0	+	.	gene_id "NM_031901.4-4","PGOHUM00000245145"; transcript_id "NM_031901.4-4";	0	1	1	0	0	0	0	0	1	0
chr1	hg19_ucscRetroAli5,hg19_pseudoYale60	exon	197657823	197660047	0	+	.	gene_id "AK055058.1-7","PGOHUM00000245146"; transcript_id "AK055058.1-7";	0	1	1	0	0	0	0	0	1	0
chr1	hg19_ucscRetroAli5	exon	197704734	197705274	0	+	.	gene_id "NM_000986.3-1"; transcript_id "NM_000986.3-1";	1	0	1	0	0	0	0	0	0	1
chr1	hg19_ucscRetroAli5,hg19_pseudoYale60	exon	197714791	197716633	0	-	.	gene_id "NM_022063.2-23","PGOHUM00000244384"; transcript_id "NM_022063.2-23";	1	1	1	0	0	0	1	0	0	0
chr1	hg19_ucscRetroAli5,hg19_pseudoYale60	exon	198166627	198167375	0	-	.	gene_id "AF217517.1-1","PGOHUM00000244385"; transcript_id "AF217517.1-1";	1	1	1	0	0	0	1	0	0	0
chr1	hg19_ucscRetroAli5,hg19_pseudoYale60	exon	198647464	198649268	0	-	.	gene_id "NM_002567.2-1","PGOHUM00000244386"; transcript_id "NM_002567.2-1";	1	1	1	0	0	0	1	0	0	0
chr1	hg19_ucscRetroAli5,hg19_pseudoYale60	exon	198918114	198918973	0	+	.	gene_id "NM_002952.3-13","PGOHUM00000245147"; transcript_id "NM_002952.3-13";	1	1	1	0	0	0	1	0	0	0
chr1	hg19_ucscRetroAli5	exon	199211038	199212882	0	-	.	gene_id "NM_001193646.1-33"; transcript_id "NM_001193646.1-33";	0	0	1	0	0	1	0	0	0	0
chr1	hg19_ucscRetroAli5,hg19_pseudoYale60	exon	199340984	199341418	0	+	.	gene_id "AK312123.1-12","PGOHUM00000245148"; transcript_id "AK312123.1-12";	1	1	1	0	0	0	1	0	0	0
chr1	hg19_ucscRetroAli5,hg19_pseudoYale60	exon	199356157	199357870	0	+	.	gene_id "AK055058.1-8","PGOHUM00000245149"; transcript_id "AK055058.1-8";	0	1	1	0	0	0	0	0	1	0
chr1	hg19_ucscRetroAli5,hg19_pseudoYale60	exon	199721540	199722522	0	+	.	gene_id "NM_005836.2-1","PGOHUM00000256885"; transcript_id "NM_005836.2-1";	0	1	1	0	0	0	0	0	1	0
chr1	hg19_ucscRetroAli5,hg19_pseudoYale60	exon	199846043	199846835	0	+	.	gene_id "AK130950.1-6","PGOHUM00000245151"; transcript_id "AK130950.1-6";	1	1	1	0	0	0	1	0	0	0
chr1	hg19_pseudoYale60	exon	199878037	199878777	0	+	.	gene_id "PGOHUM00000245152"; transcript_id "PGOHUM00000245152";	0	1	1	0	0	0	0	0	1	0
chr1	hg19_ucscRetroAli5	exon	199949609	199950022	0	-	.	gene_id "NM_001384.4-5"; transcript_id "NM_001384.4-5";	0	0	1	0	0	1	0	0	0	0
chr1	hg19_ucscRetroAli5,hg19_pseudoYale60	exon	200116659	200117752	0	-	.	gene_id "NM_152888.1-8","PGOHUM00000244387"; transcript_id "NM_152888.1-8";	1	1	1	0	0	0	1	0	0	0
chr1	hg19_ucscRetroAli5,hg19_pseudoYale60	exon	200182656	200183890	0	+	.	gene_id "NM_152274.3-1","PGOHUM00000245153"; transcript_id "NM_152274.3-1";	1	1	1	0	0	0	1	0	0	0
chr1	hg19_ucscRetroAli5,hg19_pseudoYale60	exon	200297909	200298948	0	+	.	gene_id "NM_005507.2-4","PGOHUM00000245154"; transcript_id "NM_005507.2-4";	1	1	1	0	0	0	1	0	0	0
chr1	hg19_ucscRetroAli5	exon	200722450	200723292	0	+	.	gene_id "NM_001136159.1-1"; transcript_id "NM_001136159.1-1";	0	0	1	0	0	1	0	0	0	0
chr1	hg19_ucscRetroAli5,hg19_pseudoYale60	exon	200832902	200833334	0	+	.	gene_id "NM_000995.3-7","PGOHUM00000245155"; transcript_id "NM_000995.3-7";	0	1	1	0	0	0	0	0	1	0
chr1	hg19_ucscRetroAli5	exon	200842008	200843147	0	+	.	gene_id "NM_000911.3-5"; transcript_id "NM_000911.3-5";	0	0	1	0	0	1	0	0	0	0
chr1	hg19_wgEncodeGencodePseudoGeneV17	exon	200890122	200935658	0	+	.	gene_id "ENST00000435735.1"; transcript_id "ENST00000435735.1";	1	0	0	1	0	0	0	0	0	0
chr1	hg19_pseudoYale60	exon	201084066	201084375	0	-	.	gene_id "PGOHUM00000244388"; transcript_id "PGOHUM00000244388";	0	1	0	0	1	0	0	0	0	0
chr1	hg19_ucscRetroAli5	exon	201398079	201398512	0	+	.	gene_id "BC104653.1-1"; transcript_id "BC104653.1-1";	1	0	1	0	0	0	0	0	0	1
chr1	hg19_ucscRetroAli5,hg19_pseudoYale60	exon	201489146	201489724	0	+	.	gene_id "NM_001014.4-3","PGOHUM00000245157"; transcript_id "NM_001014.4-3";	1	1	1	0	0	0	1	0	0	0
chr1	hg19_ucscRetroAli5	exon	201725525	201726388	0	-	.	gene_id "NM_004157.2-1"; transcript_id "NM_004157.2-1";	0	0	1	0	0	1	0	0	0	0
chr1	hg19_ucscRetroAli5	exon	201868757	201869177	0	-	.	gene_id "HQ448074.1-2"; transcript_id "HQ448074.1-2";	0	0	1	0	0	1	0	0	0	0
chr1	hg19_pseudoYale60	exon	201947770	201948074	0	+	.	gene_id "PGOHUM00000245158"; transcript_id "PGOHUM00000245158";	1	1	0	0	0	0	0	1	0	0
chr1	hg19_ucscRetroAli5	exon	201997705	201998228	0	+	.	gene_id "NM_014463.2-1"; transcript_id "NM_014463.2-1";	1	0	1	0	0	0	0	0	0	1
chr1	hg19_wgEncodeGencodePseudoGeneV17	exon	202008979	202009062	0	+	.	gene_id "ENST00000457453.1"; transcript_id "ENST00000457453.1";	1	0	0	1	0	0	0	0	0	0
chr1	hg19_pseudoYale60	exon	202065887	202066107	0	+	.	gene_id "PGOHUM00000245159"; transcript_id "PGOHUM00000245159";	0	1	1	0	0	0	0	0	1	0
chr1	hg19_wgEncodeGencodePseudoGeneV17	exon	202137179	202158424	0	+	.	gene_id "ENST00000490225.1"; transcript_id "ENST00000490225.1";	1	0	0	1	0	0	0	0	0	0
chr1	hg19_ucscRetroAli5,hg19_pseudoYale60	exon	202338146	202339341	0	-	.	gene_id "BC015130.1-4","PGOHUM00000244389"; transcript_id "BC015130.1-4";	1	1	1	0	0	0	1	0	0	0
chr1	hg19_ucscRetroAli5,hg19_pseudoYale60	exon	202407456	202409072	0	+	.	gene_id "NM_012181.3-1","PGOHUM00000245160"; transcript_id "NM_012181.3-1";	1	1	1	0	0	0	1	0	0	0
chr1	hg19_ucscRetroAli5	exon	202440934	202441278	0	-	.	gene_id "NM_001030.4-7"; transcript_id "NM_001030.4-7";	1	0	1	0	0	0	0	0	0	1
chr1	hg19_ucscRetroAli5,hg19_pseudoYale60	exon	202736231	202736636	0	-	.	gene_id "NM_001867.2-1","PGOHUM00000244390"; transcript_id "NM_001867.2-1";	1	1	1	0	0	0	1	0	0	0
chr1	hg19_ucscRetroAli5,hg19_pseudoYale60	exon	202765080	202766606	0	+	.	gene_id "NM_016016.2-1","PGOHUM00000245161"; transcript_id "NM_016016.2-1";	1	1	1	0	0	0	1	0	0	0
chr1	hg19_pseudoYale60	exon	202794329	202795421	0	+	.	gene_id "PGOHUM00000245162"; transcript_id "PGOHUM00000245162";	0	1	0	0	1	0	0	0	0	0
chr1	hg19_wgEncodeGencodePseudoGeneV17,hg19_pseudoYale60	exon	202822119	202828227	0	-	.	gene_id "ENST00000442868.1","PGOHUM00000244391"; transcript_id "ENST00000442868.1";	1	1	0	0	0	0	0	1	0	0
chr1	hg19_ucscRetroAli5,hg19_pseudoYale60	exon	202842360	202844336	0	+	.	gene_id "NM_001614.3-17","PGOHUM00000245163"; transcript_id "NM_001614.3-17";	0	1	1	0	0	0	0	0	1	0
chr1	hg19_ucscRetroAli5,hg19_pseudoYale60	exon	202880881	202882190	0	+	.	gene_id "NR_002944.2-11","PGOHUM00000245164"; transcript_id "NR_002944.2-11";	1	1	1	0	0	0	1	0	0	0
chr1	hg19_wgEncodeGencodePseudoGeneV17,hg19_pseudoYale60	exon	202955685	202957710	0	-	.	gene_id "ENST00000438139.1","PGOHUM00000244392"; transcript_id "ENST00000438139.1";	1	1	0	0	0	0	0	1	0	0
chr1	hg19_ucscRetroAli5,hg19_pseudoYale60	exon	202968716	202969513	0	+	.	gene_id "NM_001023.3-5","PGOHUM00000245165"; transcript_id "NM_001023.3-5";	1	1	1	0	0	0	1	0	0	0
chr1	hg19_pseudoYale60	exon	203024558	203024800	0	+	.	gene_id "PGOHUM00000245166"; transcript_id "PGOHUM00000245166";	0	1	0	0	1	0	0	0	0	0
chr1	hg19_ucscRetroAli5,hg19_pseudoYale60	exon	203224860	203225614	0	+	.	gene_id "NM_001037738.2-2","PGOHUM00000245167"; transcript_id "NM_001037738.2-2";	1	1	1	0	0	0	1	0	0	0
chr1	hg19_ucscRetroAli5,hg19_pseudoYale60	exon	203322408	203322908	0	-	.	gene_id "AK000479.1-2","PGOHUM00000244393"; transcript_id "AK000479.1-2";	1	1	1	0	0	0	1	0	0	0
chr1	hg19_ucscRetroAli5,hg19_pseudoYale60	exon	203369129	203369713	0	-	.	gene_id "NM_015454.2-1","PGOHUM00000244394"; transcript_id "NM_015454.2-1";	1	1	1	0	0	0	1	0	0	0
chr1	hg19_ucscRetroAli5	exon	203452484	203453368	0	+	.	gene_id "NM_001146254.1-50"; transcript_id "NM_001146254.1-50";	0	0	1	0	0	1	0	0	0	0
chr1	hg19_ucscRetroAli5,hg19_pseudoYale60	exon	203625861	203626996	0	-	.	gene_id "NM_014886.4-1","PGOHUM00000244395"; transcript_id "NM_014886.4-1";	1	1	1	0	0	0	1	0	0	0
chr1	hg19_pseudoYale60	exon	203698708	203698981	0	+	.	gene_id "PGOHUM00000245168"; transcript_id "PGOHUM00000245168";	0	1	0	0	1	0	0	0	0	0
chr1	hg19_pseudoYale60	exon	203766990	203769503	0	+	.	gene_id "PGOHUM00000245169"; transcript_id "PGOHUM00000245169";	0	1	0	0	1	0	0	0	0	0
chr1	hg19_ucscRetroAli5,hg19_pseudoYale60	exon	203774139	203775420	0	-	.	gene_id "NM_016410.5-1","PGOHUM00000244396"; transcript_id "NM_016410.5-1";	0	1	1	0	0	0	0	0	1	0
chr1	hg19_ucscRetroAli5,hg19_pseudoYale60	exon	203804668	203805101	0	-	.	gene_id "NM_000996.2-2","PGOHUM00000244397"; transcript_id "NM_000996.2-2";	0	1	1	0	0	0	0	0	1	0
chr1	hg19_ucscRetroAli5,hg19_pseudoYale60	exon	203841452	203843391	0	-	.	gene_id "NM_002273.3-11","PGOHUM00000244398"; transcript_id "NM_002273.3-11";	1	1	1	0	0	0	1	0	0	0
chr1	hg19_ucscRetroAli5,hg19_pseudoYale60	exon	203872729	203873189	0	-	.	gene_id "NM_002157.2-5","PGOHUM00000244399"; transcript_id "NM_002157.2-5";	1	1	1	0	0	0	1	0	0	0
chr1	hg19_ucscRetroAli5,hg19_pseudoYale60	exon	203923538	203924908	0	+	.	gene_id "AK312615.1-1","PGOHUM00000245170"; transcript_id "AK312615.1-1";	1	1	1	0	0	0	1	0	0	0
chr1	hg19_ucscRetroAli5,hg19_pseudoYale60	exon	204152110	204152651	0	+	.	gene_id "NM_152318.2-1","PGOHUM00000245171"; transcript_id "NM_152318.2-1";	1	1	1	0	0	0	1	0	0	0
chr1	hg19_pseudoYale60	exon	204175231	204176417	0	-	.	gene_id "PGOHUM00000244400"; transcript_id "PGOHUM00000244400";	0	1	0	0	1	0	0	0	0	0
chr1	hg19_ucscRetroAli5	exon	204315884	204316426	0	-	.	gene_id "NR_026911.1-11"; transcript_id "NR_026911.1-11";	1	0	1	0	0	0	0	0	0	1
chr1	hg19_wgEncodeGencodePseudoGeneV17	exon	204363669	204363902	0	+	.	gene_id "ENST00000433886.1"; transcript_id "ENST00000433886.1";	1	0	0	1	0	0	0	0	0	0
chr1	hg19_pseudoYale60	exon	204393983	204394177	0	-	.	gene_id "PGOHUM00000251094"; transcript_id "PGOHUM00000251094";	0	1	0	0	1	0	0	0	0	0
chr1	hg19_ucscRetroAli5,hg19_pseudoYale60	exon	204497221	204498872	0	-	.	gene_id "NR_033688.1-2","PGOHUM00000244401"; transcript_id "NR_033688.1-2";	1	1	1	0	0	0	1	0	0	0
chr1	hg19_ucscRetroAli5,hg19_pseudoYale60	exon	204915695	204916320	0	+	.	gene_id "NR_026712.1-3","PGOHUM00000245172"; transcript_id "NR_026712.1-3";	0	1	1	0	0	0	0	0	1	0
chr1	hg19_pseudoYale60	exon	205060291	205061273	0	+	.	gene_id "PGOHUM00000256886"; transcript_id "PGOHUM00000256886";	0	1	1	0	0	0	0	0	1	0
chr1	hg19_ucscRetroAli5,hg19_pseudoYale60	exon	205103707	205105353	0	+	.	gene_id "NM_014041.3-1","PGOHUM00000245174"; transcript_id "NM_014041.3-1";	1	1	1	0	0	0	1	0	0	0
chr1	hg19_ucscRetroAli5,hg19_pseudoYale60	exon	205171283	205171899	0	+	.	gene_id "NM_001035006.2-6","PGOHUM00000245175"; transcript_id "NM_001035006.2-6";	1	1	1	0	0	0	1	0	0	0
chr1	hg19_ucscRetroAli5,hg19_pseudoYale60	exon	205320349	205320735	0	+	.	gene_id "NM_003096.2-1","PGOHUM00000245176"; transcript_id "NM_003096.2-1";	1	1	1	0	0	0	1	0	0	0
chr1	hg19_pseudoYale60	exon	205444483	205444653	0	-	.	gene_id "PGOHUM00000244402"; transcript_id "PGOHUM00000244402";	0	1	0	0	1	0	0	0	0	0
chr1	hg19_pseudoYale60	exon	205594611	205595278	0	+	.	gene_id "PGOHUM00000245177"; transcript_id "PGOHUM00000245177";	0	1	1	0	0	0	0	0	1	0
chr1	hg19_pseudoYale60	exon	205822779	205823001	0	+	.	gene_id "PGOHUM00000245178"; transcript_id "PGOHUM00000245178";	0	1	0	0	1	0	0	0	0	0
chr1	hg19_ucscRetroAli5,hg19_pseudoYale60	exon	206180032	206180496	0	+	.	gene_id "D17652.1-6","PGOHUM00000245179"; transcript_id "D17652.1-6";	1	1	1	0	0	0	1	0	0	0
chr1	hg19_pseudoYale60	exon	206506667	206506789	0	-	.	gene_id "PGOHUM00000251095"; transcript_id "PGOHUM00000251095";	0	1	1	0	0	0	0	0	1	0
chr1	hg19_ucscRetroAli5,hg19_pseudoYale60	exon	206702226	206703098	0	.	.	gene_id "NM_000972.2-7","PGOHUM00000245180","PGOHUM00000244404"; transcript_id "NM_000972.2-7";	1	1	1	0	0	0	1	0	0	0
chr1	hg19_ucscRetroAli5	exon	206820844	206822118	0	+	.	gene_id "NM_003845.1-2"; transcript_id "NM_003845.1-2";	0	0	1	0	0	1	0	0	0	0
chr1	hg19_ucscRetroAli5,hg19_pseudoYale60	exon	206869127	206869653	0	-	.	gene_id "NM_005617.3-3","PGOHUM00000244405"; transcript_id "NM_005617.3-3";	0	1	1	0	0	0	0	0	1	0
chr1	hg19_pseudoYale60	exon	207079273	207079738	0	+	.	gene_id "PGOHUM00000245181"; transcript_id "PGOHUM00000245181";	0	1	1	0	0	0	0	0	1	0
chr1	hg19_ucscRetroAli5,hg19_pseudoYale60	exon	207080929	207082072	0	+	.	gene_id "NM_012423.3-5","PGOHUM00000245182"; transcript_id "NM_012423.3-5";	1	1	1	0	0	0	1	0	0	0
chr1	hg19_wgEncodeGencodePseudoGeneV17	exon	207323522	207323626	0	-	.	gene_id "ENST00000423510.1"; transcript_id "ENST00000423510.1";	1	0	0	1	0	0	0	0	0	0
chr1	hg19_wgEncodeGencodePseudoGeneV17,hg19_pseudoYale60	exon	207338841	207357255	0	+	.	gene_id "ENST00000415474.1","PGOHUM00000245184","PGOHUM00000245183"; transcript_id "ENST00000415474.1";	1	1	0	0	0	0	0	1	0	0
chr1	hg19_pseudoYale60	exon	207368134	207368652	0	+	.	gene_id "PGOHUM00000245185"; transcript_id "PGOHUM00000245185";	0	1	0	0	1	0	0	0	0	0
chr1	hg19_wgEncodeGencodePseudoGeneV17,hg19_pseudoYale60	exon	207399143	207402556	0	+	.	gene_id "ENST00000428434.1","PGOHUM00000245186"; transcript_id "ENST00000428434.1";	1	1	0	0	0	0	0	1	0	0
chr1	hg19_ucscRetroAli5	exon	207615272	207615665	0	+	.	gene_id "X69117.1-2"; transcript_id "X69117.1-2";	0	0	1	0	0	1	0	0	0	0
chr1	hg19_pseudoYale60	exon	207637746	207638121	0	+	.	gene_id "PGOHUM00000245187"; transcript_id "PGOHUM00000245187";	0	1	0	0	1	0	0	0	0	0
chr1	hg19_wgEncodeGencodePseudoGeneV17,hg19_pseudoYale60	exon	207818579	207830755	0	+	.	gene_id "ENST00000441364.1","PGOHUM00000245188"; transcript_id "ENST00000441364.1";	1	1	0	0	0	0	0	1	0	0
chr1	hg19_pseudoYale60	exon	207831795	207832484	0	+	.	gene_id "PGOHUM00000245189"; transcript_id "PGOHUM00000245189";	1	1	0	0	0	0	0	1	0	0
chr1	hg19_pseudoYale60	exon	207883718	207886212	0	+	.	gene_id "PGOHUM00000245190"; transcript_id "PGOHUM00000245190";	0	1	0	0	1	0	0	0	0	0
chr1	hg19_pseudoYale60	exon	207935927	207936605	0	+	.	gene_id "PGOHUM00000245191"; transcript_id "PGOHUM00000245191";	1	1	0	0	0	0	0	1	0	0
chr1	hg19_wgEncodeGencodePseudoGeneV17	exon	208428635	208428721	0	-	.	gene_id "ENST00000427435.1"; transcript_id "ENST00000427435.1";	1	0	0	1	0	0	0	0	0	0
chr1	hg19_ucscRetroAli5,hg19_pseudoYale60	exon	208870628	208871065	0	-	.	gene_id "NM_001029.3-5","PGOHUM00000244406"; transcript_id "NM_001029.3-5";	1	1	1	0	0	0	1	0	0	0
chr1	hg19_ucscRetroAli5,hg19_pseudoYale60	exon	209346281	209348000	0	+	.	gene_id "NM_006613.3-1","PGOHUM00000245192"; transcript_id "NM_006613.3-1";	0	1	1	0	0	0	0	0	1	0
chr1	hg19_ucscRetroAli5,hg19_pseudoYale60	exon	209405471	209407932	0	+	.	gene_id "NM_007111.4-1","PGOHUM00000245193"; transcript_id "NM_007111.4-1";	1	1	1	0	0	0	1	0	0	0
chr1	hg19_ucscRetroAli5,hg19_pseudoYale60	exon	209440995	209441628	0	-	.	gene_id "NM_005176.5-2","PGOHUM00000244407"; transcript_id "NM_005176.5-2";	1	1	1	0	0	0	1	0	0	0
chr1	hg19_ucscRetroAli5,hg19_pseudoYale60	exon	209917497	209919028	0	+	.	gene_id "NM_000676.2-16","PGOHUM00000245194"; transcript_id "NM_000676.2-16";	0	1	1	0	0	0	0	0	1	0
chr1	hg19_ucscRetroAli5,hg19_pseudoYale60	exon	210438858	210440667	0	-	.	gene_id "AK303530.1-4","PGOHUM00000244408"; transcript_id "AK303530.1-4";	1	1	1	0	0	0	1	0	0	0
chr1	hg19_ucscRetroAli5,hg19_pseudoYale60	exon	210477019	210478850	0	+	.	gene_id "NM_002936.3-1","PGOHUM00000245195"; transcript_id "NM_002936.3-1";	1	1	1	0	0	0	1	0	0	0
chr1	hg19_ucscRetroAli5,hg19_pseudoYale60	exon	210634340	210636438	0	-	.	gene_id "NM_017813.4-1","PGOHUM00000244409"; transcript_id "NM_017813.4-1";	0	1	1	0	0	0	0	0	1	0
chr1	hg19_ucscRetroAli5,hg19_pseudoYale60	exon	211030931	211035730	0	-	.	gene_id "NM_006391.2-2","PGOHUM00000244410"; transcript_id "NM_006391.2-2";	0	1	1	0	0	0	0	0	1	0
chr1	hg19_ucscRetroAli5,hg19_pseudoYale60	exon	211346760	211347243	0	+	.	gene_id "NM_001028.2-1","PGOHUM00000245196"; transcript_id "NM_001028.2-1";	1	1	1	0	0	0	1	0	0	0
chr1	hg19_ucscRetroAli5	exon	211380385	211381628	0	+	.	gene_id "NM_001271828.1-3"; transcript_id "NM_001271828.1-3";	1	0	1	0	0	0	0	0	0	1
chr1	hg19_ucscRetroAli5	exon	211545560	211546031	0	+	.	gene_id "NM_021138.3-1"; transcript_id "NM_021138.3-1";	0	0	1	0	0	1	0	0	0	0
chr1	hg19_ucscRetroAli5,hg19_pseudoYale60	exon	211590178	211591278	0	+	.	gene_id "NM_031953.2-1","PGOHUM00000245197"; transcript_id "NM_031953.2-1";	1	1	1	0	0	0	1	0	0	0
chr1	hg19_ucscRetroAli5,hg19_pseudoYale60	exon	211615596	211616406	0	+	.	gene_id "NM_005719.2-1","PGOHUM00000245198"; transcript_id "NM_005719.2-1";	1	1	1	0	0	0	1	0	0	0
chr1	hg19_ucscRetroAli5,hg19_pseudoYale60	exon	211833472	211834641	0	-	.	gene_id "NM_001242824.1-3","PGOHUM00000244411"; transcript_id "NM_001242824.1-3";	1	1	1	0	0	0	1	0	0	0
chr1	hg19_pseudoYale60	exon	212109564	212109975	0	+	.	gene_id "PGOHUM00000251145"; transcript_id "PGOHUM00000251145";	0	1	1	0	0	0	0	0	1	0
chr1	hg19_ucscRetroAli5	exon	212224825	212225390	0	-	.	gene_id "NM_000982.3-12"; transcript_id "NM_000982.3-12";	1	0	1	0	0	0	0	0	0	1
chr1	hg19_ucscRetroAli5,hg19_pseudoYale60	exon	212482346	212482871	0	.	.	gene_id "AK130965.1-13","PGOHUM00000244412","PGOHUM00000245200"; transcript_id "AK130965.1-13";	0	1	1	0	0	0	0	0	1	0
chr1	hg19_ucscRetroAli5	exon	212798211	212800113	0	+	.	gene_id "NM_130899.2-1"; transcript_id "NM_130899.2-1";	0	0	1	0	0	1	0	0	0	0
chr1	hg19_ucscRetroAli5,hg19_pseudoYale60	exon	212820493	212823670	0	+	.	gene_id "NM_018339.5-23","PGOHUM00000245201"; transcript_id "NM_018339.5-23";	0	1	1	0	0	0	0	0	1	0
chr1	hg19_ucscRetroAli5,hg19_pseudoYale60	exon	212997299	212997846	0	+	.	gene_id "NM_001009.3-1","PGOHUM00000245202"; transcript_id "NM_001009.3-1";	0	1	1	0	0	0	0	0	1	0
chr1	hg19_pseudoYale60	exon	213026610	213026757	0	+	.	gene_id "PGOHUM00000245203"; transcript_id "PGOHUM00000245203";	1	1	0	0	0	0	0	1	0	0
chr1	hg19_ucscRetroAli5,hg19_pseudoYale60	exon	213028366	213028742	0	-	.	gene_id "NM_001031.4-1","PGOHUM00000244413"; transcript_id "NM_001031.4-1";	0	1	1	0	0	0	0	0	1	0
chr1	hg19_ucscRetroAli5	exon	213517521	213517813	0	+	.	gene_id "NM_001143779.1-12"; transcript_id "NM_001143779.1-12";	0	0	1	0	0	1	0	0	0	0
chr1	hg19_ucscRetroAli5,hg19_pseudoYale60	exon	213602016	213602454	0	-	.	gene_id "NM_000993.4-3","PGOHUM00000251096"; transcript_id "NM_000993.4-3";	1	1	1	0	0	0	1	0	0	0
chr1	hg19_ucscRetroAli5	exon	213798340	213798572	0	-	.	gene_id "AK022929.1-61"; transcript_id "AK022929.1-61";	0	0	1	0	0	1	0	0	0	0
chr1	hg19_ucscRetroAli5,hg19_pseudoYale60	exon	214655562	214656832	0	-	.	gene_id "NM_001284.2-2","PGOHUM00000244415"; transcript_id "NM_001284.2-2";	0	1	1	0	0	0	0	0	1	0
chr1	hg19_ucscRetroAli5,hg19_pseudoYale60	exon	214705488	214706867	0	+	.	gene_id "NM_000224.2-4","PGOHUM00000245204"; transcript_id "NM_000224.2-4";	0	1	1	0	0	0	0	0	1	0
chr1	hg19_ucscRetroAli5,hg19_pseudoYale60	exon	214778800	214782422	0	-	.	gene_id "AK024419.1-3","PGOHUM00000244416"; transcript_id "AK024419.1-3";	1	1	1	0	0	0	1	0	0	0
chr1	hg19_ucscRetroAli5,hg19_pseudoYale60	exon	214785854	214786756	0	-	.	gene_id "NM_001257397.1-6","PGOHUM00000244417"; transcript_id "NM_001257397.1-6";	1	1	1	0	0	0	1	0	0	0
chr1	hg19_ucscRetroAli5,hg19_pseudoYale60	exon	215043908	215045266	0	+	.	gene_id "NM_002046.4-16","PGOHUM00000245205"; transcript_id "NM_002046.4-16";	0	1	1	0	0	0	0	0	1	0
chr1	hg19_ucscRetroAli5	exon	215116446	215116936	0	+	.	gene_id "AK315602.1-4"; transcript_id "AK315602.1-4";	1	0	1	0	0	0	0	0	0	1
chr1	hg19_ucscRetroAli5,hg19_pseudoYale60	exon	215549738	215551581	0	+	.	gene_id "NR_036624.1-4","PGOHUM00000245206"; transcript_id "NR_036624.1-4";	1	1	1	0	0	0	1	0	0	0
chr1	hg19_wgEncodeGencodePseudoGeneV17	exon	216374977	216375168	0	-	.	gene_id "ENST00000414228.1"; transcript_id "ENST00000414228.1";	1	0	0	1	0	0	0	0	0	0
chr1	hg19_pseudoYale60	exon	217027107	217027403	0	-	.	gene_id "PGOHUM00000244418"; transcript_id "PGOHUM00000244418";	0	1	1	0	0	0	0	0	1	0
chr1	hg19_wgEncodeGencodePseudoGeneV17,hg19_ucscRetroAli5,hg19_pseudoYale60	exon	218023745	218023975	0	-	.	gene_id "ENST00000376781.2","NM_001135592.2-5","PGOHUM00000244419"; transcript_id "ENST00000376781.2";	1	1	1	0	0	0	1	0	0	0
chr1	hg19_pseudoYale60	exon	218474604	218475400	0	-	.	gene_id "PGOHUM00000244420"; transcript_id "PGOHUM00000244420";	0	1	1	0	0	0	0	0	1	0
chr1	hg19_ucscRetroAli5,hg19_pseudoYale60	exon	218511820	218512167	0	+	.	gene_id "NM_001029.3-6","PGOHUM00000245207"; transcript_id "NM_001029.3-6";	0	1	1	0	0	0	0	0	1	0
chr1	hg19_ucscRetroAli5,hg19_pseudoYale60	exon	219054793	219055956	0	-	.	gene_id "AK302073.1-1","PGOHUM00000244421"; transcript_id "AK302073.1-1";	1	1	1	0	0	0	1	0	0	0
chr1	hg19_ucscRetroAli5,hg19_pseudoYale60	exon	219368972	219374097	0	-	.	gene_id "NM_020734.2-2","PGOHUM00000244422"; transcript_id "NM_020734.2-2";	0	1	1	0	0	0	0	0	1	0
chr1	hg19_ucscRetroAli5	exon	219709203	219709755	0	+	.	gene_id "NR_047603.1-1"; transcript_id "NR_047603.1-1";	0	0	1	0	0	1	0	0	0	0
chr1	hg19_wgEncodeGencodePseudoGeneV17,hg19_ucscRetroAli5,hg19_pseudoYale60	exon	219782859	219786462	0	-	.	gene_id "ENST00000431766.2","ENST00000367211.3","AK095858.1-2","PGOHUM00000244423"; transcript_id "ENST00000431766.2";	1	1	1	0	0	0	1	0	0	0
chr1	hg19_pseudoYale60	exon	220131953	220132360	0	-	.	gene_id "PGOHUM00000244424"; transcript_id "PGOHUM00000244424";	0	1	0	0	1	0	0	0	0	0
chr1	hg19_ucscRetroAli5,hg19_pseudoYale60	exon	220317260	220317718	0	-	.	gene_id "NM_001030009.1-8","PGOHUM00000244425"; transcript_id "NM_001030009.1-8";	1	1	1	0	0	0	1	0	0	0
chr1	hg19_ucscRetroAli5	exon	220365391	220366530	0	+	.	gene_id "BT019764.1-1"; transcript_id "BT019764.1-1";	0	0	1	0	0	1	0	0	0	0
chr1	hg19_ucscRetroAli5,hg19_pseudoYale60	exon	220380934	220381624	0	+	.	gene_id "NM_003100.2-1","PGOHUM00000245208"; transcript_id "NM_003100.2-1";	1	1	1	0	0	0	1	0	0	0
chr1	hg19_ucscRetroAli5,hg19_pseudoYale60	exon	220393625	220393935	0	+	.	gene_id "DQ893101.2-2","PGOHUM00000245209"; transcript_id "DQ893101.2-2";	1	1	1	0	0	0	1	0	0	0
chr1	hg19_ucscRetroAli5,hg19_pseudoYale60	exon	220426812	220428200	0	+	.	gene_id "AK300789.1-2","PGOHUM00000245210"; transcript_id "AK300789.1-2";	0	1	1	0	0	0	0	0	1	0
chr1	hg19_ucscRetroAli5,hg19_pseudoYale60	exon	220439536	220441301	0	-	.	gene_id "NM_198435.1-2","PGOHUM00000244426"; transcript_id "NM_198435.1-2";	1	1	1	0	0	0	1	0	0	0
chr1	hg19_ucscRetroAli5,hg19_pseudoYale60	exon	220487051	220489072	0	-	.	gene_id "NM_001469.3-1","PGOHUM00000244427"; transcript_id "NM_001469.3-1";	1	1	1	0	0	0	1	0	0	0
chr1	hg19_ucscRetroAli5,hg19_pseudoYale60	exon	220489934	220491021	0	-	.	gene_id "NM_001002.3-2","PGOHUM00000244428"; transcript_id "NM_001002.3-2";	1	1	1	0	0	0	1	0	0	0
chr1	hg19_pseudoYale60	exon	220621855	220622223	0	.	.	gene_id "PGOHUM00000245211","PGOHUM00000244429"; transcript_id "PGOHUM00000245211";	0	1	1	0	0	0	0	0	1	0
chr1	hg19_pseudoYale60	exon	220628479	220628597	0	-	.	gene_id "PGOHUM00000244430"; transcript_id "PGOHUM00000244430";	1	1	0	0	0	0	0	1	0	0
chr1	hg19_ucscRetroAli5,hg19_pseudoYale60	exon	220641201	220644975	0	+	.	gene_id "NM_016045.2-1","PGOHUM00000245212"; transcript_id "NM_016045.2-1";	0	1	1	0	0	0	0	0	1	0
chr1	hg19_pseudoYale60	exon	220738526	220738745	0	-	.	gene_id "PGOHUM00000244431"; transcript_id "PGOHUM00000244431";	0	1	0	0	1	0	0	0	0	0
chr1	hg19_ucscRetroAli5	exon	220762226	220762666	0	+	.	gene_id "AK130965.1-14"; transcript_id "AK130965.1-14";	0	0	1	0	0	1	0	0	0	0
chr1	hg19_ucscRetroAli5,hg19_pseudoYale60	exon	220799048	220801382	0	+	.	gene_id "NM_004964.2-2","PGOHUM00000245213"; transcript_id "NM_004964.2-2";	1	1	1	0	0	0	1	0	0	0
chr1	hg19_ucscRetroAli5,hg19_pseudoYale60	exon	221306567	221307780	0	-	.	gene_id "NM_031452.3-2","PGOHUM00000244432"; transcript_id "NM_031452.3-2";	1	1	1	0	0	0	1	0	0	0
chr1	hg19_ucscRetroAli5,hg19_pseudoYale60	exon	221723055	221724000	0	-	.	gene_id "BC049192.1-1","PGOHUM00000244433"; transcript_id "BC049192.1-1";	1	1	1	0	0	0	1	0	0	0
chr1	hg19_pseudoYale60	exon	222376652	222376975	0	-	.	gene_id "PGOHUM00000244434"; transcript_id "PGOHUM00000244434";	0	1	1	0	0	0	0	0	1	0
chr1	hg19_ucscRetroAli5	exon	222378752	222379019	0	-	.	gene_id "BC001972.1-4"; transcript_id "BC001972.1-4";	0	0	1	0	0	1	0	0	0	0
chr1	hg19_pseudoYale60	exon	222384961	222385280	0	-	.	gene_id "PGOHUM00000244435"; transcript_id "PGOHUM00000244435";	0	1	0	0	1	0	0	0	0	0
chr1	hg19_ucscRetroAli5,hg19_pseudoYale60	exon	222435136	222436140	0	-	.	gene_id "NM_018292.4-61","PGOHUM00000244436"; transcript_id "NM_018292.4-61";	0	1	1	0	0	0	0	0	1	0
chr1	hg19_ucscRetroAli5	exon	222475994	222476977	0	+	.	gene_id "AK097148.1-20"; transcript_id "AK097148.1-20";	0	0	1	0	0	1	0	0	0	0
chr1	hg19_wgEncodeGencodePseudoGeneV17,hg19_ucscRetroAli5,hg19_pseudoYale60	exon	222641436	222644224	0	.	.	gene_id "ENST00000422015.1","DQ388764.1-5","PGOHUM00000244437","PGOHUM00000245214","PGOHUM00000244438"; transcript_id "ENST00000422015.1";	1	1	1	0	0	0	1	0	0	0
chr1	hg19_pseudoYale60	exon	222645506	222646545	0	-	.	gene_id "PGOHUM00000244439"; transcript_id "PGOHUM00000244439";	0	1	1	0	0	0	0	0	1	0
chr1	hg19_pseudoYale60	exon	222649332	222650419	0	-	.	gene_id "PGOHUM00000244441"; transcript_id "PGOHUM00000244441";	0	1	0	0	1	0	0	0	0	0
chr1	hg19_ucscRetroAli5	exon	222652915	222653841	0	+	.	gene_id "NM_001743.4-10"; transcript_id "NM_001743.4-10";	0	0	1	0	0	1	0	0	0	0
chr1	hg19_pseudoYale60	exon	222692983	222693084	0	-	.	gene_id "PGOHUM00000244442"; transcript_id "PGOHUM00000244442";	0	1	0	0	1	0	0	0	0	0
chr1	hg19_ucscRetroAli5,hg19_pseudoYale60	exon	222814644	222815200	0	-	.	gene_id "NM_002624.3-1","PGOHUM00000244443"; transcript_id "NM_002624.3-1";	1	1	1	0	0	0	1	0	0	0
chr1	hg19_ucscRetroAli5,hg19_pseudoYale60	exon	222855044	222856556	0	+	.	gene_id "NM_020199.2-2","PGOHUM00000245215"; transcript_id "NM_020199.2-2";	0	1	1	0	0	0	0	0	1	0
chr1	hg19_ucscRetroAli5,hg19_pseudoYale60	exon	223119006	223119301	0	+	.	gene_id "NM_004545.3-1","PGOHUM00000245216"; transcript_id "NM_004545.3-1";	1	1	1	0	0	0	1	0	0	0
chr1	hg19_pseudoYale60	exon	223741880	223742862	0	-	.	gene_id "PGOHUM00000244444"; transcript_id "PGOHUM00000244444";	1	1	0	0	0	0	0	1	0	0
chr1	hg19_ucscRetroAli5,hg19_pseudoYale60	exon	223831663	223832101	0	-	.	gene_id "BC002639.2-4","PGOHUM00000244445"; transcript_id "BC002639.2-4";	1	1	1	0	0	0	1	0	0	0
chr1	hg19_ucscRetroAli5	exon	223873938	223874339	0	-	.	gene_id "AF182417.1-5"; transcript_id "AF182417.1-5";	0	0	1	0	0	1	0	0	0	0
chr1	hg19_ucscRetroAli5,hg19_pseudoYale60	exon	224044124	224045161	0	-	.	gene_id "NM_002634.2-3","PGOHUM00000244447"; transcript_id "NM_002634.2-3";	1	1	1	0	0	0	1	0	0	0
chr1	hg19_wgEncodeGencodePseudoGeneV17,hg19_ucscRetroAli5,hg19_pseudoYale60	exon	224051428	224052553	0	-	.	gene_id "ENST00000436287.1","NM_001615.3-8","PGOHUM00000244448"; transcript_id "ENST00000436287.1";	1	1	1	0	0	0	1	0	0	0
chr1	hg19_pseudoYale60	exon	224135222	224138966	0	.	.	gene_id "PGOHUM00000244449","PGOHUM00000245217"; transcript_id "PGOHUM00000244449";	0	1	1	0	0	0	0	0	1	0
chr1	hg19_pseudoYale60	exon	224139205	224139917	0	-	.	gene_id "PGOHUM00000244450"; transcript_id "PGOHUM00000244450";	0	1	0	0	1	0	0	0	0	0
chr1	hg19_ucscRetroAli5	exon	224142383	224142752	0	+	.	gene_id "E09262.1-13"; transcript_id "E09262.1-13";	0	0	1	0	0	1	0	0	0	0
chr1	hg19_wgEncodeGencodePseudoGeneV17,hg19_pseudoYale60	exon	224170456	224175866	0	-	.	gene_id "ENST00000431663.1","PGOHUM00000244451"; transcript_id "ENST00000431663.1";	1	1	0	0	0	0	0	1	0	0
chr1	hg19_wgEncodeGencodePseudoGeneV17,hg19_pseudoYale60	exon	224183597	224191356	0	+	.	gene_id "ENST00000327086.4","PGOHUM00000245218"; transcript_id "ENST00000327086.4";	1	1	0	0	0	0	0	1	0	0
chr1	hg19_pseudoYale60	exon	224218385	224218507	0	-	.	gene_id "PGOHUM00000244452"; transcript_id "PGOHUM00000244452";	1	1	0	0	0	0	0	1	0	0
chr1	hg19_ucscRetroAli5	exon	224362863	224363612	0	-	.	gene_id "NM_001267708.1-1"; transcript_id "NM_001267708.1-1";	1	0	1	0	0	0	0	0	0	1
chr1	hg19_ucscRetroAli5,hg19_pseudoYale60	exon	224485308	224486329	0	+	.	gene_id "NR_026911.1-13","PGOHUM00000251146"; transcript_id "NR_026911.1-13";	1	1	1	0	0	0	1	0	0	0
chr1	hg19_ucscRetroAli5,hg19_pseudoYale60	exon	224762099	224763457	0	+	.	gene_id "NM_001628.2-4","PGOHUM00000245220"; transcript_id "NM_001628.2-4";	1	1	1	0	0	0	1	0	0	0
chr1	hg19_ucscRetroAli5,hg19_pseudoYale60	exon	224848223	224849682	0	-	.	gene_id "NM_005494.2-4","PGOHUM00000244453"; transcript_id "NM_005494.2-4";	1	1	1	0	0	0	1	0	0	0
chr1	hg19_ucscRetroAli5,hg19_pseudoYale60	exon	225530569	225531848	0	+	.	gene_id "NM_030821.4-32","PGOHUM00000245221"; transcript_id "NM_030821.4-32";	0	1	1	0	0	0	0	0	1	0
chr1	hg19_pseudoYale60	exon	225990831	225991158	0	+	.	gene_id "PGOHUM00000245222"; transcript_id "PGOHUM00000245222";	1	1	0	0	0	0	0	1	0	0
chr1	hg19_ucscRetroAli5,hg19_pseudoYale60	exon	226151869	226152193	0	+	.	gene_id "BC011021.1-2","PGOHUM00000245223"; transcript_id "BC011021.1-2";	1	1	1	0	0	0	1	0	0	0
chr1	hg19_ucscRetroAli5,hg19_pseudoYale60	exon	226314858	226315311	0	+	.	gene_id "NM_001086521.1-1","PGOHUM00000245224"; transcript_id "NM_001086521.1-1";	1	1	1	0	0	0	1	0	0	0
chr1	hg19_ucscRetroAli5,hg19_pseudoYale60	exon	226376532	226376964	0	-	.	gene_id "NM_000995.3-8","PGOHUM00000244454"; transcript_id "NM_000995.3-8";	1	1	1	0	0	0	1	0	0	0
chr1	hg19_ucscRetroAli5	exon	226411302	226411861	0	+	.	gene_id "NR_045948.1-8"; transcript_id "NR_045948.1-8";	0	0	1	0	0	1	0	0	0	0
chr1	hg19_ucscRetroAli5,hg19_pseudoYale60	exon	226504877	226506404	0	-	.	gene_id "NM_004559.3-3","PGOHUM00000244455"; transcript_id "NM_004559.3-3";	0	1	1	0	0	0	0	0	1	0
chr1	hg19_pseudoYale60	exon	226521014	226521356	0	-	.	gene_id "PGOHUM00000244456"; transcript_id "PGOHUM00000244456";	0	1	0	0	1	0	0	0	0	0
chr1	hg19_ucscRetroAli5,hg19_pseudoYale60	exon	226599013	226599960	0	-	.	gene_id "X12597.1-9","PGOHUM00000244457"; transcript_id "X12597.1-9";	1	1	1	0	0	0	1	0	0	0
chr1	hg19_ucscRetroAli5,hg19_pseudoYale60	exon	226626233	226627095	0	+	.	gene_id "NM_001006.4-6","PGOHUM00000245225"; transcript_id "NM_001006.4-6";	1	1	1	0	0	0	1	0	0	0
chr1	hg19_ucscRetroAli5,hg19_pseudoYale60	exon	226680133	226681203	0	-	.	gene_id "NM_080656.2-44","PGOHUM00000244458"; transcript_id "NM_080656.2-44";	1	1	1	0	0	0	1	0	0	0
chr1	hg19_ucscRetroAli5	exon	226741131	226741390	0	+	.	gene_id "AF078932.1-15"; transcript_id "AF078932.1-15";	0	0	1	0	0	1	0	0	0	0
chr1	hg19_ucscRetroAli5,hg19_pseudoYale60	exon	226969170	226969498	0	+	.	gene_id "NM_001030.4-8","PGOHUM00000245226"; transcript_id "NM_001030.4-8";	0	1	1	0	0	0	0	0	1	0
chr1	hg19_wgEncodeGencodePseudoGeneV17	exon	227145770	227145968	0	-	.	gene_id "ENST00000438895.1"; transcript_id "ENST00000438895.1";	1	0	0	1	0	0	0	0	0	0
chr1	hg19_ucscRetroAli5,hg19_pseudoYale60	exon	227421823	227424057	0	+	.	gene_id "AK130184.1-1","PGOHUM00000245227"; transcript_id "AK130184.1-1";	0	1	1	0	0	0	0	0	1	0
chr1	hg19_ucscRetroAli5,hg19_pseudoYale60	exon	227451765	227452903	0	-	.	gene_id "AK027563.1-1","PGOHUM00000244459"; transcript_id "AK027563.1-1";	0	1	1	0	0	0	0	0	1	0
chr1	hg19_ucscRetroAli5,hg19_pseudoYale60	exon	227597979	227599182	0	-	.	gene_id "BC000805.1-2","PGOHUM00000244460"; transcript_id "BC000805.1-2";	1	1	1	0	0	0	1	0	0	0
chr1	hg19_ucscRetroAli5,hg19_pseudoYale60	exon	227618183	227618720	0	+	.	gene_id "NM_022551.2-2","PGOHUM00000245228"; transcript_id "NM_022551.2-2";	1	1	1	0	0	0	1	0	0	0
chr1	hg19_ucscRetroAli5,hg19_pseudoYale60	exon	227621614	227622307	0	+	.	gene_id "NM_001207.4-3","PGOHUM00000251147"; transcript_id "NM_001207.4-3";	0	1	1	0	0	0	0	0	1	0
chr1	hg19_ucscRetroAli5	exon	227651643	227654085	0	+	.	gene_id "NR_026795.1-1"; transcript_id "NR_026795.1-1";	0	0	1	0	0	1	0	0	0	0
chr1	hg19_pseudoYale60	exon	227669944	227670127	0	+	.	gene_id "PGOHUM00000245230"; transcript_id "PGOHUM00000245230";	1	1	0	0	0	0	0	1	0	0
chr1	hg19_pseudoYale60	exon	227678399	227678927	0	+	.	gene_id "PGOHUM00000245231"; transcript_id "PGOHUM00000245231";	0	1	0	0	1	0	0	0	0	0
chr1	hg19_pseudoYale60	exon	227680730	227682534	0	-	.	gene_id "PGOHUM00000251097","PGOHUM00000256869"; transcript_id "PGOHUM00000251097";	0	1	1	0	0	0	0	0	1	0
chr1	hg19_wgEncodeGencodePseudoGeneV17,hg19_ucscRetroAli5,hg19_pseudoYale60	exon	227693883	227695993	0	+	.	gene_id "ENST00000422534.1","AK093116.1-6","PGOHUM00000245232","PGOHUM00000256887"; transcript_id "ENST00000422534.1";	1	1	1	0	0	0	1	0	0	0
chr1	hg19_pseudoYale60	exon	227697794	227698336	0	-	.	gene_id "PGOHUM00000244463"; transcript_id "PGOHUM00000244463";	0	1	0	0	1	0	0	0	0	0
chr1	hg19_ucscRetroAli5	exon	227759289	227760745	0	-	.	gene_id "NM_024026.4-123"; transcript_id "NM_024026.4-123";	0	0	1	0	0	1	0	0	0	0
chr1	hg19_ucscRetroAli5,hg19_pseudoYale60	exon	227785152	227787102	0	-	.	gene_id "NM_001040057.1-2","PGOHUM00000244464"; transcript_id "NM_001040057.1-2";	1	1	1	0	0	0	1	0	0	0
chr1	hg19_pseudoYale60	exon	227846944	227847434	0	+	.	gene_id "PGOHUM00000245233"; transcript_id "PGOHUM00000245233";	0	1	0	0	1	0	0	0	0	0
chr1	hg19_pseudoYale60	exon	227884449	227894388	0	-	.	gene_id "PGOHUM00000244465"; transcript_id "PGOHUM00000244465";	1	1	0	0	0	0	0	1	0	0
chr1	hg19_pseudoYale60	exon	228104015	228104877	0	.	.	gene_id "PGOHUM00000256870","PGOHUM00000256888"; transcript_id "PGOHUM00000256870";	0	1	0	0	1	0	0	0	0	0
chr1	hg19_pseudoYale60	exon	228157185	228158204	0	+	.	gene_id "PGOHUM00000245234"; transcript_id "PGOHUM00000245234";	0	1	0	0	1	0	0	0	0	0
chr1	hg19_pseudoYale60	exon	228158338	228159519	0	+	.	gene_id "PGOHUM00000245235"; transcript_id "PGOHUM00000245235";	0	1	0	0	1	0	0	0	0	0
chr1	hg19_pseudoYale60	exon	228159673	228160651	0	+	.	gene_id "PGOHUM00000245236","PGOHUM00000251098"; transcript_id "PGOHUM00000245236";	0	1	0	0	1	0	0	0	0	0
chr1	hg19_pseudoYale60	exon	228160655	228161021	0	+	.	gene_id "PGOHUM00000244467"; transcript_id "PGOHUM00000244467";	0	1	0	0	1	0	0	0	0	0
chr1	hg19_pseudoYale60	exon	228161052	228161826	0	+	.	gene_id "PGOHUM00000245237"; transcript_id "PGOHUM00000245237";	0	1	0	0	1	0	0	0	0	0
chr1	hg19_wgEncodeGencodePseudoGeneV17,hg19_ucscRetroAli5	exon	228162980	228163386	0	-	.	gene_id "ENST00000507432.2","ENST00000425003.2","DQ388764.1-7"; transcript_id "ENST00000507432.2";	1	1	1	0	0	0	1	0	0	0
chr1	hg19_ucscRetroAli5,hg19_pseudoYale60	exon	228302332	228303185	0	-	.	gene_id "NM_032231.4-1","PGOHUM00000244469"; transcript_id "NM_032231.4-1";	1	1	1	0	0	0	1	0	0	0
chr1	hg19_ucscRetroAli5,hg19_pseudoYale60	exon	228322338	228322723	0	-	.	gene_id "NM_001031.4-2","PGOHUM00000244470"; transcript_id "NM_001031.4-2";	0	1	1	0	0	0	0	0	1	0
chr1	hg19_pseudoYale60	exon	228407012	228407706	0	+	.	gene_id "PGOHUM00000245240"; transcript_id "PGOHUM00000245240";	0	1	0	0	1	0	0	0	0	0
chr1	hg19_pseudoYale60	exon	228527138	228527502	0	-	.	gene_id "PGOHUM00000256889"; transcript_id "PGOHUM00000256889";	0	1	0	0	1	0	0	0	0	0
chr1	hg19_ucscRetroAli5	exon	228612614	228613074	0	-	.	gene_id "NM_002107.4-15"; transcript_id "NM_002107.4-15";	0	0	1	0	0	1	0	0	0	0
chr1	hg19_ucscRetroAli5,hg19_pseudoYale60	exon	228636814	228637332	0	.	.	gene_id "AK130965.1-15","PGOHUM00000244471","PGOHUM00000245241"; transcript_id "AK130965.1-15";	1	1	1	0	0	0	1	0	0	0
chr1	hg19_ucscRetroAli5	exon	228645107	228645518	0	-	.	gene_id "NM_001040158.1-5"; transcript_id "NM_001040158.1-5";	0	0	1	0	0	1	0	0	0	0
chr1	hg19_wgEncodeGencodePseudoGeneV17,hg19_pseudoYale60	exon	228651804	228652327	0	-	.	gene_id "ENST00000436555.1","ENST00000320387.1","PGOHUM00000244472"; transcript_id "ENST00000436555.1";	1	1	0	0	0	0	0	1	0	0
chr1	hg19_ucscRetroAli5	exon	228674997	228675564	0	+	.	gene_id "NM_001008274.3-30"; transcript_id "NM_001008274.3-30";	0	0	1	0	0	1	0	0	0	0
chr1	hg19_wgEncodeGencodePseudoGeneV17	exon	228696356	228700006	0	-	.	gene_id "ENST00000595971.1"; transcript_id "ENST00000595971.1";	1	0	0	1	0	0	0	0	0	0
chr1	hg19_wgEncodeGencodePseudoGeneV17,hg19_ucscRetroAli5,hg19_pseudoYale60	exon	228744885	228788150	0	+	.	gene_id "ENST00000327449.3","ENST00000441325.2","NM_004419.3-3","PGOHUM00000245243"; transcript_id "ENST00000327449.3";	1	1	1	0	0	0	1	0	0	0
chr1	hg19_wgEncodeGencodePseudoGeneV17,hg19_ucscRetroAli5,hg19_pseudoYale60	exon	228823162	228823604	0	+	.	gene_id "ENST00000466086.2","ENST00000413500.2","NM_002032.2-10","PGOHUM00000245244"; transcript_id "ENST00000466086.2";	1	1	1	0	0	0	1	0	0	0
chr1	hg19_ucscRetroAli5,hg19_pseudoYale60	exon	228911357	228912908	0	+	.	gene_id "BC020477.2-9","PGOHUM00000245245"; transcript_id "BC020477.2-9";	0	1	1	0	0	0	0	0	1	0
chr1	hg19_ucscRetroAli5,hg19_pseudoYale60	exon	228993757	228994313	0	+	.	gene_id "X97630.1-6","PGOHUM00000245246"; transcript_id "X97630.1-6";	1	1	1	0	0	0	1	0	0	0
chr1	hg19_pseudoYale60	exon	229177839	229178336	0	+	.	gene_id "PGOHUM00000245247"; transcript_id "PGOHUM00000245247";	0	1	1	0	0	0	0	0	1	0
chr1	hg19_wgEncodeGencodePseudoGeneV17	exon	229406674	229407346	0	-	.	gene_id "ENST00000434404.2"; transcript_id "ENST00000434404.2";	1	0	0	1	0	0	0	0	0	0
chr1	hg19_ucscRetroAli5	exon	229452260	229452485	0	-	.	gene_id "NM_021029.5-5"; transcript_id "NM_021029.5-5";	0	0	1	0	0	1	0	0	0	0
chr1	hg19_wgEncodeGencodePseudoGeneV17,hg19_ucscRetroAli5,hg19_pseudoYale60	exon	229560767	229561401	0	+	.	gene_id "ENST00000432935.1","NR_026911.1-14","PGOHUM00000245248"; transcript_id "ENST00000432935.1";	1	1	1	0	0	0	1	0	0	0
chr1	hg19_ucscRetroAli5	exon	229567249	229568850	0	-	.	gene_id "AB462953.1-7"; transcript_id "AB462953.1-7";	0	0	1	0	0	1	0	0	0	0
chr1	hg19_pseudoYale60	exon	229706148	229706584	0	+	.	gene_id "PGOHUM00000245249"; transcript_id "PGOHUM00000245249";	0	1	1	0	0	0	0	0	1	0
chr1	hg19_ucscRetroAli5,hg19_pseudoYale60	exon	229823019	229825994	0	-	.	gene_id "NM_020444.3-58","PGOHUM00000244473"; transcript_id "NM_020444.3-58";	1	1	1	0	0	0	1	0	0	0
chr1	hg19_ucscRetroAli5,hg19_pseudoYale60	exon	229840532	229841695	0	-	.	gene_id "AX795278.1-10","PGOHUM00000244474"; transcript_id "AX795278.1-10";	0	1	1	0	0	0	0	0	1	0
chr1	hg19_pseudoYale60	exon	230246763	230247183	0	+	.	gene_id "PGOHUM00000256890"; transcript_id "PGOHUM00000256890";	0	1	0	0	1	0	0	0	0	0
chr1	hg19_wgEncodeGencodePseudoGeneV17	exon	230451438	230451976	0	-	.	gene_id "ENST00000366088.1"; transcript_id "ENST00000366088.1";	1	0	0	1	0	0	0	0	0	0
chr1	hg19_ucscRetroAli5,hg19_pseudoYale60	exon	230747696	230748194	0	-	.	gene_id "NM_033022.3-5","PGOHUM00000244475"; transcript_id "NM_033022.3-5";	0	1	1	0	0	0	0	0	1	0
chr1	hg19_ucscRetroAli5,hg19_pseudoYale60	exon	231157119	231159954	0	+	.	gene_id "NM_002938.4-1","PGOHUM00000245250"; transcript_id "NM_002938.4-1";	0	1	1	0	0	0	0	0	1	0
chr1	hg19_ucscRetroAli5,hg19_pseudoYale60	exon	231253375	231254115	0	-	.	gene_id "BC093076.1-16","PGOHUM00000251099"; transcript_id "BC093076.1-16";	1	1	1	0	0	0	1	0	0	0
chr1	hg19_ucscRetroAli5	exon	231575746	231577063	0	+	.	gene_id "AF462442.1-1"; transcript_id "AF462442.1-1";	0	0	1	0	0	1	0	0	0	0
chr1	hg19_ucscRetroAli5,hg19_pseudoYale60	exon	231611610	231612087	0	-	.	gene_id "NM_004597.5-1","PGOHUM00000244478"; transcript_id "NM_004597.5-1";	1	1	1	0	0	0	1	0	0	0
chr1	hg19_pseudoYale60	exon	232357619	232357943	0	-	.	gene_id "PGOHUM00000244479"; transcript_id "PGOHUM00000244479";	1	1	0	0	0	0	0	1	0	0
chr1	hg19_ucscRetroAli5,hg19_pseudoYale60	exon	233052962	233053843	0	+	.	gene_id "NM_016520.2-45","PGOHUM00000245251"; transcript_id "NM_016520.2-45";	1	1	1	0	0	0	1	0	0	0
chr1	hg19_pseudoYale60	exon	233294315	233294457	0	-	.	gene_id "PGOHUM00000256871"; transcript_id "PGOHUM00000256871";	0	1	0	0	1	0	0	0	0	0
chr1	hg19_ucscRetroAli5	exon	233378887	233379881	0	+	.	gene_id "AK026630.1-27"; transcript_id "AK026630.1-27";	0	0	1	0	0	1	0	0	0	0
chr1	hg19_ucscRetroAli5,hg19_pseudoYale60	exon	233424571	233425237	0	-	.	gene_id "NM_001011.3-5","PGOHUM00000244480"; transcript_id "NM_001011.3-5";	1	1	1	0	0	0	1	0	0	0
chr1	hg19_wgEncodeGencodePseudoGeneV17	exon	233431071	233431473	0	-	.	gene_id "ENST00000506013.1"; transcript_id "ENST00000506013.1";	1	0	0	1	0	0	0	0	0	0
chr1	hg19_pseudoYale60	exon	233643566	233643871	0	-	.	gene_id "PGOHUM00000244481"; transcript_id "PGOHUM00000244481";	0	1	0	0	1	0	0	0	0	0
chr1	hg19_ucscRetroAli5,hg19_pseudoYale60	exon	233970838	233972174	0	-	.	gene_id "NM_004300.3-1","PGOHUM00000244482"; transcript_id "NM_004300.3-1";	0	1	1	0	0	0	0	0	1	0
chr1	hg19_ucscRetroAli5,hg19_pseudoYale60	exon	234162069	234163172	0	-	.	gene_id "NM_018890.3-4","PGOHUM00000244483"; transcript_id "NM_018890.3-4";	1	1	1	0	0	0	1	0	0	0
chr1	hg19_ucscRetroAli5,hg19_pseudoYale60	exon	234420697	234421401	0	+	.	gene_id "NM_000661.4-3","PGOHUM00000245252"; transcript_id "NM_000661.4-3";	1	1	1	0	0	0	1	0	0	0
chr1	hg19_ucscRetroAli5,hg19_pseudoYale60	exon	234492419	234492905	0	-	.	gene_id "NM_001018.3-4","PGOHUM00000244484"; transcript_id "NM_001018.3-4";	1	1	1	0	0	0	1	0	0	0
chr1	hg19_ucscRetroAli5	exon	234742883	234745628	0	-	.	gene_id "AB058768.1-1"; transcript_id "AB058768.1-1";	0	0	1	0	0	1	0	0	0	0
chr1	hg19_ucscRetroAli5,hg19_pseudoYale60	exon	235260448	235260792	0	-	.	gene_id "X03342.1-3","PGOHUM00000244485"; transcript_id "X03342.1-3";	0	1	1	0	0	0	0	0	1	0
chr1	hg19_ucscRetroAli5,hg19_pseudoYale60	exon	235459175	235459697	0	+	.	gene_id "AK130965.1-16","PGOHUM00000251148"; transcript_id "AK130965.1-16";	1	1	1	0	0	0	1	0	0	0
chr1	hg19_wgEncodeGencodePseudoGeneV17	exon	235472935	235473313	0	-	.	gene_id "ENST00000439516.2"; transcript_id "ENST00000439516.2";	1	0	0	1	0	0	0	0	0	0
chr1	hg19_ucscRetroAli5,hg19_pseudoYale60	exon	235500121	235500438	0	+	.	gene_id "D78514.1-1","PGOHUM00000245254"; transcript_id "D78514.1-1";	1	1	1	0	0	0	1	0	0	0
chr1	hg19_pseudoYale60	exon	235523680	235525879	0	+	.	gene_id "PGOHUM00000245255"; transcript_id "PGOHUM00000245255";	1	1	0	0	0	0	0	1	0	0
chr1	hg19_ucscRetroAli5,hg19_pseudoYale60	exon	235596262	235597038	0	+	.	gene_id "NM_001024.3-1","PGOHUM00000245256"; transcript_id "NM_001024.3-1";	0	1	1	0	0	0	0	0	1	0
chr1	hg19_wgEncodeGencodePseudoGeneV17,hg19_pseudoYale60	exon	235683269	235684225	0	+	.	gene_id "ENST00000457471.1","PGOHUM00000245257"; transcript_id "ENST00000457471.1";	1	1	0	0	0	0	0	1	0	0
chr1	hg19_pseudoYale60	exon	235700820	235701341	0	+	.	gene_id "PGOHUM00000245258"; transcript_id "PGOHUM00000245258";	1	1	0	0	0	0	0	1	0	0
chr1	hg19_pseudoYale60	exon	235701351	235703112	0	-	.	gene_id "PGOHUM00000244486"; transcript_id "PGOHUM00000244486";	1	1	0	0	0	0	0	1	0	0
chr1	hg19_pseudoYale60	exon	235703345	235704988	0	-	.	gene_id "PGOHUM00000244487","PGOHUM00000244488"; transcript_id "PGOHUM00000244487";	1	1	0	0	0	0	0	1	0	0
chr1	hg19_pseudoYale60	exon	235705057	235705392	0	-	.	gene_id "PGOHUM00000244489"; transcript_id "PGOHUM00000244489";	1	1	0	0	0	0	0	1	0	0
chr1	hg19_pseudoYale60	exon	235705459	235705685	0	-	.	gene_id "PGOHUM00000244490"; transcript_id "PGOHUM00000244490";	1	1	0	0	0	0	0	1	0	0
chr1	hg19_ucscRetroAli5,hg19_pseudoYale60	exon	235728406	235731809	0	+	.	gene_id "NM_005956.3-1","PGOHUM00000245259"; transcript_id "NM_005956.3-1";	0	1	1	0	0	0	0	0	1	0
chr1	hg19_ucscRetroAli5,hg19_pseudoYale60	exon	235777829	235785395	0	+	.	gene_id "NM_001128431.2-1","PGOHUM00000245260"; transcript_id "NM_001128431.2-1";	1	1	1	0	0	0	1	0	0	0
chr1	hg19_ucscRetroAli5,hg19_pseudoYale60	exon	235901192	235902909	0	+	.	gene_id "NM_005566.3-2","PGOHUM00000245261"; transcript_id "NM_005566.3-2";	1	1	1	0	0	0	1	0	0	0
chr1	hg19_ucscRetroAli5	exon	236097416	236097924	0	-	.	gene_id "AL833023.1-1"; transcript_id "AL833023.1-1";	0	0	1	0	0	1	0	0	0	0
chr1	hg19_ucscRetroAli5,hg19_pseudoYale60	exon	236273339	236276052	0	+	.	gene_id "NM_001098.2-1","PGOHUM00000245262"; transcript_id "NM_001098.2-1";	1	1	1	0	0	0	1	0	0	0
chr1	hg19_ucscRetroAli5,hg19_pseudoYale60	exon	236448799	236450279	0	-	.	gene_id "M96256.1-2","PGOHUM00000244492"; transcript_id "M96256.1-2";	0	1	1	0	0	0	0	0	1	0
chr1	hg19_ucscRetroAli5	exon	236646392	236648208	0	+	.	gene_id "NM_001428.3-3"; transcript_id "NM_001428.3-3";	1	0	1	0	0	0	0	0	0	1
chr1	hg19_ucscRetroAli5,hg19_pseudoYale60	exon	236982856	236983890	0	+	.	gene_id "NM_002295.4-8","PGOHUM00000245264"; transcript_id "NM_002295.4-8";	1	1	1	0	0	0	1	0	0	0
chr1	hg19_ucscRetroAli5,hg19_pseudoYale60	exon	237144603	237145043	0	+	.	gene_id "NM_007209.3-1","PGOHUM00000245265"; transcript_id "NM_007209.3-1";	1	1	1	0	0	0	1	0	0	0
chr1	hg19_ucscRetroAli5,hg19_pseudoYale60	exon	237167347	237167743	0	-	.	gene_id "NM_005951.2-3","PGOHUM00000244493"; transcript_id "NM_005951.2-3";	1	1	1	0	0	0	1	0	0	0
chr1	hg19_ucscRetroAli5	exon	237653893	237654311	0	-	.	gene_id "AK130966.1-4"; transcript_id "AK130966.1-4";	0	0	1	0	0	1	0	0	0	0
chr1	hg19_ucscRetroAli5,hg19_pseudoYale60	exon	238090110	238091009	0	+	.	gene_id "NM_001615.3-10","PGOHUM00000245266"; transcript_id "NM_001615.3-10";	1	1	1	0	0	0	1	0	0	0
chr1	hg19_pseudoYale60	exon	238104062	238104361	0	-	.	gene_id "PGOHUM00000244494"; transcript_id "PGOHUM00000244494";	0	1	0	0	1	0	0	0	0	0
chr1	hg19_pseudoYale60	exon	238104758	238105792	0	-	.	gene_id "PGOHUM00000244495"; transcript_id "PGOHUM00000244495";	0	1	0	0	1	0	0	0	0	0
chr1	hg19_pseudoYale60	exon	238106001	238106953	0	-	.	gene_id "PGOHUM00000244496"; transcript_id "PGOHUM00000244496";	0	1	0	0	1	0	0	0	0	0
chr1	hg19_wgEncodeGencodePseudoGeneV17,hg19_pseudoYale60	exon	238111317	238112444	0	-	.	gene_id "ENST00000433123.2","PGOHUM00000244497"; transcript_id "ENST00000433123.2";	1	1	0	0	0	0	0	1	0	0
chr1	hg19_pseudoYale60	exon	238112514	238113032	0	+	.	gene_id "PGOHUM00000245267"; transcript_id "PGOHUM00000245267";	1	1	0	0	0	0	0	1	0	0
chr1	hg19_wgEncodeGencodePseudoGeneV17,hg19_pseudoYale60	exon	238113036	238114836	0	-	.	gene_id "ENST00000445624.1","PGOHUM00000244498"; transcript_id "ENST00000445624.1";	1	1	0	0	0	0	0	1	0	0
chr1	hg19_ucscRetroAli5,hg19_pseudoYale60	exon	238271036	238271890	0	-	.	gene_id "AB464331.1-4","PGOHUM00000244499"; transcript_id "AB464331.1-4";	1	1	1	0	0	0	1	0	0	0
chr1	hg19_pseudoYale60	exon	238431794	238431904	0	-	.	gene_id "PGOHUM00000244500"; transcript_id "PGOHUM00000244500";	1	1	0	0	0	0	0	1	0	0
chr1	hg19_ucscRetroAli5	exon	238495106	238495869	0	-	.	gene_id "AK025767.1-87"; transcript_id "AK025767.1-87";	0	0	1	0	0	1	0	0	0	0
chr1	hg19_ucscRetroAli5,hg19_pseudoYale60	exon	238654605	238656007	0	+	.	gene_id "NM_000224.2-5","PGOHUM00000245268"; transcript_id "NM_000224.2-5";	0	1	1	0	0	0	0	0	1	0
chr1	hg19_wgEncodeGencodePseudoGeneV17,hg19_ucscRetroAli5,hg19_pseudoYale60	exon	238940349	238942500	0	-	.	gene_id "ENST00000422560.1","NM_005932.3-1","PGOHUM00000244501"; transcript_id "ENST00000422560.1";	1	1	1	0	0	0	1	0	0	0
chr1	hg19_ucscRetroAli5,hg19_pseudoYale60	exon	239215871	239216260	0	.	.	gene_id "NM_001000.2-9","PGOHUM00000244502","PGOHUM00000245269"; transcript_id "NM_001000.2-9";	1	1	1	0	0	0	1	0	0	0
chr1	hg19_pseudoYale60	exon	240136087	240137544	0	+	.	gene_id "PGOHUM00000245270"; transcript_id "PGOHUM00000245270";	0	1	1	0	0	0	0	0	1	0
chr1	hg19_ucscRetroAli5,hg19_pseudoYale60	exon	240175911	240176562	0	+	.	gene_id "NM_001011.3-6","PGOHUM00000245271"; transcript_id "NM_001011.3-6";	1	1	1	0	0	0	1	0	0	0
chr1	hg19_ucscRetroAli5	exon	240207304	240208460	0	-	.	gene_id "BC001787.1-59"; transcript_id "BC001787.1-59";	0	0	1	0	0	1	0	0	0	0
chr1	hg19_ucscRetroAli5,hg19_pseudoYale60	exon	240305810	240308690	0	-	.	gene_id "NM_002808.3-1","PGOHUM00000244503"; transcript_id "NM_002808.3-1";	0	1	1	0	0	0	0	0	1	0
chr1	hg19_ucscRetroAli5,hg19_pseudoYale60	exon	240333437	240334830	0	+	.	gene_id "NM_000671.3-4","PGOHUM00000245272"; transcript_id "NM_000671.3-4";	1	1	1	0	0	0	1	0	0	0
chr1	hg19_ucscRetroAli5	exon	240656290	240656721	0	-	.	gene_id "NM_001191322.1-1"; transcript_id "NM_001191322.1-1";	0	0	1	0	0	1	0	0	0	0
chr1	hg19_wgEncodeGencodePseudoGeneV17	exon	240713167	240713678	0	-	.	gene_id "ENST00000425769.1"; transcript_id "ENST00000425769.1";	1	0	0	1	0	0	0	0	0	0
chr1	hg19_ucscRetroAli5	exon	240733189	240733779	0	-	.	gene_id "NR_034100.1-51"; transcript_id "NR_034100.1-51";	0	0	1	0	0	1	0	0	0	0
chr1	hg19_ucscRetroAli5,hg19_pseudoYale60	exon	240799830	240800375	0	-	.	gene_id "NM_001015.4-4","PGOHUM00000244504"; transcript_id "NM_001015.4-4";	1	1	1	0	0	0	1	0	0	0
chr1	hg19_ucscRetroAli5,hg19_pseudoYale60	exon	240817398	240818200	0	+	.	gene_id "NM_001031734.2-1","PGOHUM00000245273"; transcript_id "NM_001031734.2-1";	1	1	1	0	0	0	1	0	0	0
chr1	hg19_ucscRetroAli5	exon	240874695	240875112	0	-	.	gene_id "NM_001134693.1-1"; transcript_id "NM_001134693.1-1";	0	0	1	0	0	1	0	0	0	0
chr1	hg19_ucscRetroAli5	exon	240924021	240927331	0	-	.	gene_id "NR_026757.1-84"; transcript_id "NR_026757.1-84";	0	0	1	0	0	1	0	0	0	0
chr1	hg19_ucscRetroAli5,hg19_pseudoYale60	exon	240931809	240934843	0	-	.	gene_id "NM_004705.2-1","PGOHUM00000244505"; transcript_id "NM_004705.2-1";	1	1	1	0	0	0	1	0	0	0
chr1	hg19_ucscRetroAli5,hg19_pseudoYale60	exon	240985542	240986970	0	-	.	gene_id "NM_018339.5-28","PGOHUM00000244506"; transcript_id "NM_018339.5-28";	0	1	1	0	0	0	0	0	1	0
chr1	hg19_ucscRetroAli5,hg19_pseudoYale60	exon	241082929	241084630	0	+	.	gene_id "NM_031157.2-13","PGOHUM00000245274"; transcript_id "NM_031157.2-13";	1	1	1	0	0	0	1	0	0	0
chr1	hg19_ucscRetroAli5,hg19_pseudoYale60	exon	241161709	241162167	0	-	.	gene_id "NM_001003.2-4","PGOHUM00000244507"; transcript_id "NM_001003.2-4";	1	1	1	0	0	0	1	0	0	0
chr1	hg19_ucscRetroAli5,hg19_pseudoYale60	exon	241468843	241469221	0	-	.	gene_id "NM_033643.2-3","PGOHUM00000244508"; transcript_id "NM_033643.2-3";	1	1	1	0	0	0	1	0	0	0
chr1	hg19_pseudoYale60	exon	241757733	241758007	0	-	.	gene_id "PGOHUM00000251100"; transcript_id "PGOHUM00000251100";	0	1	0	0	1	0	0	0	0	0
chr1	hg19_ucscRetroAli5	exon	241797104	241799084	0	-	.	gene_id "BC172532.1-1"; transcript_id "BC172532.1-1";	0	0	1	0	0	1	0	0	0	0
chr1	hg19_ucscRetroAli5,hg19_pseudoYale60	exon	241995211	241996124	0	+	.	gene_id "NM_000970.3-4","PGOHUM00000245275"; transcript_id "NM_000970.3-4";	1	1	1	0	0	0	1	0	0	0
chr1	hg19_ucscRetroAli5,hg19_pseudoYale60	exon	242079360	242079946	0	+	.	gene_id "NM_000984.5-17","PGOHUM00000245276"; transcript_id "NM_000984.5-17";	0	1	1	0	0	0	0	0	1	0
chr1	hg19_ucscRetroAli5	exon	242106178	242106524	0	+	.	gene_id "CR749652.1-107"; transcript_id "CR749652.1-107";	0	0	1	0	0	1	0	0	0	0
chr1	hg19_wgEncodeGencodePseudoGeneV17,hg19_ucscRetroAli5,hg19_pseudoYale60	exon	242121039	242122364	0	+	.	gene_id "ENST00000419583.1","ENST00000356052.5","NM_003766.3-2","PGOHUM00000245277"; transcript_id "ENST00000419583.1";	1	1	1	0	0	0	1	0	0	0
chr1	hg19_wgEncodeGencodePseudoGeneV17,hg19_ucscRetroAli5,hg19_pseudoYale60	exon	242156487	242156984	0	+	.	gene_id "ENST00000451536.2","U21909.1-5","PGOHUM00000245278"; transcript_id "ENST00000451536.2";	1	1	1	0	0	0	1	0	0	0
chr1	hg19_ucscRetroAli5	exon	242195831	242196199	0	+	.	gene_id "NM_145202.4-28"; transcript_id "NM_145202.4-28";	0	0	1	0	0	1	0	0	0	0
chr1	hg19_wgEncodeGencodePseudoGeneV17,hg19_ucscRetroAli5,hg19_pseudoYale60	exon	242220387	242223544	0	+	.	gene_id "ENST00000436895.1","AK093116.1-7","PGOHUM00000245279"; transcript_id "ENST00000436895.1";	1	1	1	0	0	0	1	0	0	0
chr1	hg19_pseudoYale60	exon	242225372	242225896	0	-	.	gene_id "PGOHUM00000244509"; transcript_id "PGOHUM00000244509";	0	1	0	0	1	0	0	0	0	0
chr1	hg19_pseudoYale60	exon	242301896	242303184	0	-	.	gene_id "PGOHUM00000244510"; transcript_id "PGOHUM00000244510";	0	1	0	0	1	0	0	0	0	0
chr1	hg19_pseudoYale60	exon	242508860	242509030	0	+	.	gene_id "PGOHUM00000245280"; transcript_id "PGOHUM00000245280";	1	1	0	0	0	0	0	1	0	0
chr1	hg19_ucscRetroAli5,hg19_pseudoYale60	exon	242528457	242529156	0	+	.	gene_id "NM_007104.4-3","PGOHUM00000245281"; transcript_id "NM_007104.4-3";	1	1	1	0	0	0	1	0	0	0
chr1	hg19_ucscRetroAli5,hg19_pseudoYale60	exon	242538746	242540772	0	-	.	gene_id "NM_018181.4-3","PGOHUM00000244511"; transcript_id "NM_018181.4-3";	1	1	1	0	0	0	1	0	0	0
chr1	hg19_ucscRetroAli5,hg19_pseudoYale60	exon	242546205	242548098	0	-	.	gene_id "NM_020936.1-13","PGOHUM00000244512"; transcript_id "NM_020936.1-13";	0	1	1	0	0	0	0	0	1	0
chr1	hg19_ucscRetroAli5,hg19_pseudoYale60	exon	242833983	242839279	0	+	.	gene_id "NM_014876.5-54","PGOHUM00000245282"; transcript_id "NM_014876.5-54";	0	1	1	0	0	0	0	0	1	0
chr1	hg19_ucscRetroAli5,hg19_pseudoYale60	exon	242935870	242938616	0	+	.	gene_id "NM_016304.2-2","PGOHUM00000245283"; transcript_id "NM_016304.2-2";	1	1	1	0	0	0	1	0	0	0
chr1	hg19_ucscRetroAli5,hg19_pseudoYale60	exon	243045278	243049664	0	-	.	gene_id "BC042141.1-2","PGOHUM00000244513"; transcript_id "BC042141.1-2";	0	1	1	0	0	0	0	0	1	0
chr1	hg19_pseudoYale60	exon	243053493	243054105	0	+	.	gene_id "PGOHUM00000245284"; transcript_id "PGOHUM00000245284";	0	1	0	0	1	0	0	0	0	0
chr1	hg19_ucscRetroAli5,hg19_pseudoYale60	exon	243138267	243138690	0	.	.	gene_id "NM_021104.1-4","PGOHUM00000251101"; transcript_id "NM_021104.1-4";	1	1	1	0	0	0	1	0	0	0
chr1	hg19_pseudoYale60	exon	243202682	243215554	0	.	.	gene_id "PGOHUM00000244515","PGOHUM00000244516","PGOHUM00000245285"; transcript_id "PGOHUM00000244515";	0	1	0	0	1	0	0	0	0	0
chr1	hg19_pseudoYale60	exon	243217131	243218081	0	-	.	gene_id "PGOHUM00000251149","PGOHUM00000244517"; transcript_id "PGOHUM00000251149";	0	1	0	0	1	0	0	0	0	0
chr1	hg19_ucscRetroAli5	exon	243222983	243223352	0	+	.	gene_id "E09262.1-16"; transcript_id "E09262.1-16";	0	0	1	0	0	1	0	0	0	0
chr1	hg19_pseudoYale60	exon	243251431	243251535	0	-	.	gene_id "PGOHUM00000244519"; transcript_id "PGOHUM00000244519";	0	1	0	0	1	0	0	0	0	0
chr1	hg19_pseudoYale60	exon	243260510	243260611	0	-	.	gene_id "PGOHUM00000244520"; transcript_id "PGOHUM00000244520";	0	1	0	0	1	0	0	0	0	0
chr1	hg19_ucscRetroAli5,hg19_pseudoYale60	exon	243430558	243431453	0	-	.	gene_id "AK290666.1-3","PGOHUM00000244521"; transcript_id "AK290666.1-3";	1	1	1	0	0	0	1	0	0	0
chr1	hg19_ucscRetroAli5,hg19_pseudoYale60	exon	243787684	243788422	0	-	.	gene_id "AJ002962.1-2","PGOHUM00000244522"; transcript_id "AJ002962.1-2";	1	1	1	0	0	0	1	0	0	0
chr1	hg19_ucscRetroAli5	exon	244256585	244257103	0	+	.	gene_id "NM_014039.2-31"; transcript_id "NM_014039.2-31";	0	0	1	0	0	1	0	0	0	0
chr1	hg19_ucscRetroAli5,hg19_pseudoYale60	exon	244556459	244559034	0	-	.	gene_id "NM_001199513.1-22","PGOHUM00000244523"; transcript_id "NM_001199513.1-22";	1	1	1	0	0	0	1	0	0	0
chr1	hg19_ucscRetroAli5,hg19_pseudoYale60	exon	244760851	244762048	0	-	.	gene_id "BC009582.1-5","PGOHUM00000244524"; transcript_id "BC009582.1-5";	1	1	1	0	0	0	1	0	0	0
chr1	hg19_ucscRetroAli5,hg19_pseudoYale60	exon	244857686	244858050	0	-	.	gene_id "D23661.1-3","PGOHUM00000244525"; transcript_id "D23661.1-3";	1	1	1	0	0	0	1	0	0	0
chr1	hg19_ucscRetroAli5	exon	244965764	244968151	0	-	.	gene_id "AK097443.1-166"; transcript_id "AK097443.1-166";	0	0	1	0	0	1	0	0	0	0
chr1	hg19_ucscRetroAli5,hg19_pseudoYale60	exon	245286410	245287761	0	-	.	gene_id "NM_001628.2-5","PGOHUM00000244526"; transcript_id "NM_001628.2-5";	0	1	1	0	0	0	0	0	1	0
chr1	hg19_ucscRetroAli5	exon	245373123	245373928	0	+	.	gene_id "NR_024542.1-1"; transcript_id "NR_024542.1-1";	0	0	1	0	0	1	0	0	0	0
chr1	hg19_ucscRetroAli5,hg19_pseudoYale60	exon	245443078	245446509	0	-	.	gene_id "BC009702.1-2","PGOHUM00000244527"; transcript_id "BC009702.1-2";	0	1	1	0	0	0	0	0	1	0
chr1	hg19_ucscRetroAli5,hg19_pseudoYale60	exon	246342035	246343327	0	+	.	gene_id "NM_001098502.1-1","PGOHUM00000245287"; transcript_id "NM_001098502.1-1";	1	1	1	0	0	0	1	0	0	0
chr1	hg19_wgEncodeGencodePseudoGeneV17,hg19_pseudoYale60	exon	246672340	246685894	0	-	.	gene_id "ENST00000398739.2","PGOHUM00000244528","PGOHUM00000244529","PGOHUM00000244530","PGOHUM00000244531"; transcript_id "ENST00000398739.2";	1	1	0	0	0	0	0	1	0	0
chr1	hg19_wgEncodeGencodePseudoGeneV17,hg19_pseudoYale60	exon	246690332	246691457	0	+	.	gene_id "ENST00000412354.1","PGOHUM00000245288"; transcript_id "ENST00000412354.1";	1	1	0	0	0	0	0	1	0	0
chr1	hg19_pseudoYale60	exon	246691862	246692139	0	-	.	gene_id "PGOHUM00000244532"; transcript_id "PGOHUM00000244532";	1	1	0	0	0	0	0	1	0	0
chr1	hg19_ucscRetroAli5,hg19_pseudoYale60	exon	246795494	246795781	0	.	.	gene_id "NM_000972.2-9","PGOHUM00000245289","PGOHUM00000244533"; transcript_id "NM_000972.2-9";	1	1	1	0	0	0	1	0	0	0
chr1	hg19_pseudoYale60	exon	246798764	246799805	0	-	.	gene_id "PGOHUM00000244534"; transcript_id "PGOHUM00000244534";	0	1	0	0	1	0	0	0	0	0
chr1	hg19_ucscRetroAli5,hg19_pseudoYale60	exon	246918772	246919198	0	-	.	gene_id "NM_000996.2-3","PGOHUM00000244535"; transcript_id "NM_000996.2-3";	1	1	1	0	0	0	1	0	0	0
chr1	hg19_wgEncodeGencodePseudoGeneV17,hg19_pseudoYale60	exon	246935139	246993361	0	.	.	gene_id "ENST00000504864.2","ENST00000433897.1","PGOHUM00000244536","PGOHUM00000245290"; transcript_id "ENST00000504864.2";	1	1	0	0	0	0	0	1	0	0
chr1	hg19_wgEncodeGencodePseudoGeneV17,hg19_pseudoYale60	exon	247178370	247180593	0	+	.	gene_id "ENST00000431287.1","PGOHUM00000245291"; transcript_id "ENST00000431287.1";	1	1	0	0	0	0	0	1	0	0
chr1	hg19_ucscRetroAli5,hg19_pseudoYale60	exon	247206060	247207469	0	+	.	gene_id "NM_000946.2-1","PGOHUM00000245292"; transcript_id "NM_000946.2-1";	1	1	1	0	0	0	1	0	0	0
chr1	hg19_wgEncodeGencodePseudoGeneV17	exon	247248691	247249369	0	-	.	gene_id "ENST00000414775.1"; transcript_id "ENST00000414775.1";	1	0	0	1	0	0	0	0	0	0
chr1	hg19_pseudoYale60	exon	247262377	247263999	0	-	.	gene_id "PGOHUM00000251103"; transcript_id "PGOHUM00000251103";	0	1	0	0	1	0	0	0	0	0
chr1	hg19_wgEncodeGencodePseudoGeneV17,hg19_pseudoYale60	exon	247282971	247283584	0	+	.	gene_id "ENST00000457012.2","PGOHUM00000245293"; transcript_id "ENST00000457012.2";	1	1	0	0	0	0	0	1	0	0
chr1	hg19_ucscRetroAli5	exon	247321940	247323127	0	-	.	gene_id "NR_004846.2-122"; transcript_id "NR_004846.2-122";	0	0	1	0	0	1	0	0	0	0
chr1	hg19_ucscRetroAli5,hg19_pseudoYale60	exon	247338450	247339355	0	+	.	gene_id "BC071646.1-8","PGOHUM00000245294"; transcript_id "BC071646.1-8";	1	1	1	0	0	0	1	0	0	0
chr1	hg19_ucscRetroAli5,hg19_pseudoYale60	exon	247345850	247348787	0	-	.	gene_id "NM_000319.4-1","PGOHUM00000244539"; transcript_id "NM_000319.4-1";	1	1	1	0	0	0	1	0	0	0
chr1	hg19_wgEncodeGencodePseudoGeneV17,hg19_pseudoYale60	exon	247353153	247372795	0	-	.	gene_id "ENST00000421406.1","ENST00000452874.2","PGOHUM00000244540","PGOHUM00000244541"; transcript_id "ENST00000421406.1";	1	1	0	0	0	0	0	1	0	0
chr1	hg19_ucscRetroAli5,hg19_pseudoYale60	exon	247393184	247395432	0	+	.	gene_id "BC016660.1-4","PGOHUM00000245295"; transcript_id "BC016660.1-4";	1	1	1	0	0	0	1	0	0	0
chr1	hg19_wgEncodeGencodePseudoGeneV17,hg19_pseudoYale60	exon	247400170	247401259	0	-	.	gene_id "ENST00000472048.1","PGOHUM00000244542"; transcript_id "ENST00000472048.1";	1	1	0	0	0	0	0	1	0	0
chr1	hg19_wgEncodeGencodePseudoGeneV17,hg19_pseudoYale60	exon	247419374	247420445	0	+	.	gene_id "ENST00000472952.2","PGOHUM00000245296"; transcript_id "ENST00000472952.2";	1	1	0	0	0	0	0	1	0	0
chr1	hg19_ucscRetroAli5	exon	247611331	247611535	0	-	.	gene_id "NM_004542.3-3"; transcript_id "NM_004542.3-3";	0	0	1	0	0	1	0	0	0	0
chr1	hg19_wgEncodeGencodePseudoGeneV17,hg19_pseudoYale60	exon	247654370	247655710	0	+	.	gene_id "ENST00000530852.2","ENST00000366492.1","PGOHUM00000245297"; transcript_id "ENST00000530852.2";	1	1	0	0	0	0	0	1	0	0
chr1	hg19_wgEncodeGencodePseudoGeneV17,hg19_pseudoYale60	exon	247782945	247783872	0	+	.	gene_id "ENST00000419087.1","ENST00000366486.2","PGOHUM00000245298"; transcript_id "ENST00000419087.1";	1	1	0	0	0	0	0	1	0	0
chr1	hg19_wgEncodeGencodePseudoGeneV17,hg19_pseudoYale60	exon	247830189	247831143	0	+	.	gene_id "ENST00000438288.1","PGOHUM00000245299"; transcript_id "ENST00000438288.1";	1	1	0	0	0	0	0	1	0	0
chr1	hg19_ucscRetroAli5	exon	247926557	247927397	0	+	.	gene_id "NM_203356.2-5"; transcript_id "NM_203356.2-5";	0	0	1	0	0	1	0	0	0	0
chr1	hg19_pseudoYale60	exon	247938212	247939117	0	+	.	gene_id "PGOHUM00000245300"; transcript_id "PGOHUM00000245300";	1	1	0	0	0	0	0	1	0	0
chr1	hg19_ucscRetroAli5,hg19_pseudoYale60	exon	247990766	247992049	0	+	.	gene_id "NM_016371.2-61","PGOHUM00000245301"; transcript_id "NM_016371.2-61";	1	1	1	0	0	0	1	0	0	0
chr1	hg19_pseudoYale60	exon	247996651	247997581	0	-	.	gene_id "PGOHUM00000244543"; transcript_id "PGOHUM00000244543";	1	1	0	0	0	0	0	1	0	0
chr1	hg19_pseudoYale60	exon	248099315	248100371	0	-	.	gene_id "PGOHUM00000244544"; transcript_id "PGOHUM00000244544";	0	1	1	0	0	0	0	0	1	0
chr1	hg19_wgEncodeGencodePseudoGeneV17,hg19_pseudoYale60	exon	248102547	248102961	0	+	.	gene_id "ENST00000421144.1","PGOHUM00000245302"; transcript_id "ENST00000421144.1";	1	1	0	0	0	0	0	1	0	0
chr1	hg19_wgEncodeGencodePseudoGeneV17,hg19_pseudoYale60	exon	248138043	248138959	0	+	.	gene_id "ENST00000444456.1","PGOHUM00000245303"; transcript_id "ENST00000444456.1";	1	1	0	0	0	0	0	1	0	0
chr1	hg19_pseudoYale60	exon	248153569	248154505	0	+	.	gene_id "PGOHUM00000245304"; transcript_id "PGOHUM00000245304";	1	1	0	0	0	0	0	1	0	0
chr1	hg19_wgEncodeGencodePseudoGeneV17,hg19_pseudoYale60	exon	248166431	248167370	0	+	.	gene_id "ENST00000416377.2","PGOHUM00000245305"; transcript_id "ENST00000416377.2";	1	1	0	0	0	0	0	1	0	0
chr1	hg19_ucscRetroAli5,hg19_pseudoYale60	exon	248246935	248247898	0	-	.	gene_id "NM_001004692.1-45","PGOHUM00000244545"; transcript_id "NM_001004692.1-45";	1	1	1	0	0	0	1	0	0	0
chr1	hg19_pseudoYale60	exon	248285234	248286169	0	+	.	gene_id "PGOHUM00000245306"; transcript_id "PGOHUM00000245306";	1	1	0	0	0	0	0	1	0	0
chr1	hg19_ucscRetroAli5	exon	248300168	248301456	0	+	.	gene_id "NM_018064.3-2"; transcript_id "NM_018064.3-2";	0	0	1	0	0	1	0	0	0	0
chr1	hg19_ucscRetroAli5	exon	248328670	248336001	0	+	.	gene_id "NM_018064.3-3"; transcript_id "NM_018064.3-3";	0	0	1	0	0	1	0	0	0	0
chr1	hg19_ucscRetroAli5	exon	248357735	248358782	0	+	.	gene_id "NM_018064.3-4"; transcript_id "NM_018064.3-4";	0	0	1	0	0	1	0	0	0	0
chr1	hg19_ucscRetroAli5	exon	248457953	248458878	0	-	.	gene_id "NM_001005522.1-56"; transcript_id "NM_001005522.1-56";	0	0	1	0	0	1	0	0	0	0
chr1	hg19_ucscRetroAli5	exon	248468485	248470301	0	-	.	gene_id "NM_018064.3-5"; transcript_id "NM_018064.3-5";	0	0	1	0	0	1	0	0	0	0
chr1	hg19_pseudoYale60	exon	248604483	248605431	0	+	.	gene_id "PGOHUM00000245307"; transcript_id "PGOHUM00000245307";	0	1	1	0	0	0	0	0	1	0
chr1	hg19_pseudoYale60	exon	248661651	248661929	0	+	.	gene_id "PGOHUM00000245308"; transcript_id "PGOHUM00000245308";	0	1	0	0	1	0	0	0	0	0
chr1	hg19_pseudoYale60	exon	248712754	248713032	0	-	.	gene_id "PGOHUM00000244546"; transcript_id "PGOHUM00000244546";	1	1	0	0	0	0	0	1	0	0
chr1	hg19_ucscRetroAli5,hg19_pseudoYale60	exon	248764612	248765172	0	+	.	gene_id "NM_001258315.1-1","PGOHUM00000245309"; transcript_id "NM_001258315.1-1";	0	1	1	0	0	0	0	0	1	0
chr1	hg19_pseudoYale60	exon	248871503	248871942	0	+	.	gene_id "PGOHUM00000245310"; transcript_id "PGOHUM00000245310";	0	1	0	0	1	0	0	0	0	0
chr1	hg19_ucscRetroAli5,hg19_pseudoYale60	exon	248884538	248885518	0	-	.	gene_id "NM_000687.2-2","PGOHUM00000244547"; transcript_id "NM_000687.2-2";	1	1	1	0	0	0	1	0	0	0
chr1	hg19_ucscRetroAli5,hg19_pseudoYale60	exon	249065395	249068010	0	-	.	gene_id "BC126193.1-1","PGOHUM00000244548"; transcript_id "BC126193.1-1";	1	1	1	0	0	0	1	0	0	0
chr1	hg19_ucscRetroAli5,hg19_pseudoYale60	exon	249230770	249231297	0	.	.	gene_id "AK130965.1-18","PGOHUM00000244549"; transcript_id "AK130965.1-18";	1	1	1	0	0	0	1	0	0	0
chr10	hg19_pseudoYale60	exon	90640	91162	0	+	.	gene_id "PGOHUM00000238663"; transcript_id "PGOHUM00000238663";	1	1	0	0	0	0	0	1	0	0
chr10	hg19_ucscRetroAli5	exon	92982	94667	0	-	.	gene_id "NM_207312.2-8"; transcript_id "NM_207312.2-8";	0	0	1	0	0	1	0	0	0	0
chr10	hg19_pseudoYale60	exon	126330	132182	0	-	.	gene_id "PGOHUM00000238329"; transcript_id "PGOHUM00000238329";	1	1	0	0	0	0	0	1	0	0
chr10	hg19_pseudoYale60	exon	193770	194736	0	-	.	gene_id "PGOHUM00000238330"; transcript_id "PGOHUM00000238330";	0	1	0	0	1	0	0	0	0	0
chr10	hg19_pseudoYale60	exon	625869	626613	0	.	.	gene_id "PGOHUM00000256605","PGOHUM00000256547"; transcript_id "PGOHUM00000256605";	0	1	0	0	1	0	0	0	0	0
chr10	hg19_ucscRetroAli5	exon	1405227	1406006	0	-	.	gene_id "NM_001137673.1-1"; transcript_id "NM_001137673.1-1";	0	0	1	0	0	1	0	0	0	0
chr10	hg19_pseudoYale60	exon	1526927	1527275	0	-	.	gene_id "PGOHUM00000256548"; transcript_id "PGOHUM00000256548";	0	1	0	0	1	0	0	0	0	0
chr10	hg19_ucscRetroAli5	exon	2140441	2140720	0	+	.	gene_id "NM_006004.2-3"; transcript_id "NM_006004.2-3";	0	0	1	0	0	1	0	0	0	0
chr10	hg19_pseudoYale60	exon	2277883	2278055	0	+	.	gene_id "PGOHUM00000238664"; transcript_id "PGOHUM00000238664";	0	1	0	0	1	0	0	0	0	0
chr10	hg19_ucscRetroAli5	exon	2658339	2659051	0	+	.	gene_id "NM_000970.3-5"; transcript_id "NM_000970.3-5";	0	0	1	0	0	1	0	0	0	0
chr10	hg19_wgEncodeGencodePseudoGeneV17	exon	2978213	2978633	0	+	.	gene_id "ENST00000419388.1"; transcript_id "ENST00000419388.1";	1	0	0	1	0	0	0	0	0	0
chr10	hg19_ucscRetroAli5	exon	3376256	3377450	0	-	.	gene_id "AK022929.1-72"; transcript_id "AK022929.1-72";	0	0	1	0	0	1	0	0	0	0
chr10	hg19_ucscRetroAli5	exon	3421152	3421625	0	+	.	gene_id "NM_003746.2-3"; transcript_id "NM_003746.2-3";	0	0	1	0	0	1	0	0	0	0
chr10	hg19_pseudoYale60	exon	3525469	3525972	0	.	.	gene_id "PGOHUM00000256549","PGOHUM00000256606"; transcript_id "PGOHUM00000256549";	0	1	0	0	1	0	0	0	0	0
chr10	hg19_wgEncodeGencodePseudoGeneV17,hg19_pseudoYale60	exon	4914093	4934167	0	-	.	gene_id "ENST00000432950.1","ENST00000281339.5","PGOHUM00000238331","PGOHUM00000238332"; transcript_id "ENST00000432950.1";	1	1	0	0	0	0	0	1	0	0
chr10	hg19_pseudoYale60	exon	5045576	5045668	0	-	.	gene_id "PGOHUM00000238333"; transcript_id "PGOHUM00000238333";	0	1	0	0	1	0	0	0	0	0
chr10	hg19_pseudoYale60	exon	5091004	5091090	0	+	.	gene_id "PGOHUM00000251259"; transcript_id "PGOHUM00000251259";	1	1	0	0	0	0	0	1	0	0
chr10	hg19_wgEncodeGencodePseudoGeneV17,hg19_pseudoYale60	exon	5164279	5177418	0	-	.	gene_id "ENST00000427165.1","PGOHUM00000238334","PGOHUM00000238335"; transcript_id "ENST00000427165.1";	1	1	0	0	0	0	0	1	0	0
chr10	hg19_ucscRetroAli5,hg19_pseudoYale60	exon	5248983	5250029	0	+	.	gene_id "U73960.1-1","PGOHUM00000251260"; transcript_id "U73960.1-1";	0	1	1	0	0	0	0	0	1	0
chr10	hg19_wgEncodeGencodePseudoGeneV17,hg19_pseudoYale60	exon	5317136	5330433	0	-	.	gene_id "ENST00000305623.8","PGOHUM00000238336","PGOHUM00000238337","PGOHUM00000238338"; transcript_id "ENST00000305623.8";	1	1	0	0	0	0	0	1	0	0
chr10	hg19_ucscRetroAli5,hg19_pseudoYale60	exon	5346343	5346864	0	-	.	gene_id "NM_000987.3-9","PGOHUM00000238339"; transcript_id "NM_000987.3-9";	1	1	1	0	0	0	1	0	0	0
chr10	hg19_ucscRetroAli5	exon	5540952	5541432	0	-	.	gene_id "AK295927.1-9"; transcript_id "AK295927.1-9";	0	0	1	0	0	1	0	0	0	0
chr10	hg19_ucscRetroAli5	exon	5566964	5567522	0	+	.	gene_id "NM_005184.2-12"; transcript_id "NM_005184.2-12";	0	0	1	0	0	1	0	0	0	0
chr10	hg19_ucscRetroAli5	exon	5666879	5667397	0	+	.	gene_id "NM_000984.5-19"; transcript_id "NM_000984.5-19";	1	0	1	0	0	0	0	0	0	1
chr10	hg19_ucscRetroAli5,hg19_pseudoYale60	exon	5817797	5820740	0	+	.	gene_id "NM_030759.3-2","PGOHUM00000238667"; transcript_id "NM_030759.3-2";	0	1	1	0	0	0	0	0	1	0
chr10	hg19_ucscRetroAli5	exon	5903725	5904634	0	-	.	gene_id "NM_000976.3-4"; transcript_id "NM_000976.3-4";	1	0	1	0	0	0	0	0	0	1
chr10	hg19_ucscRetroAli5,hg19_pseudoYale60	exon	6113432	6113947	0	-	.	gene_id "NM_000994.3-12","PGOHUM00000238341"; transcript_id "NM_000994.3-12";	1	1	1	0	0	0	1	0	0	0
chr10	hg19_ucscRetroAli5,hg19_pseudoYale60	exon	6332994	6336705	0	-	.	gene_id "NM_001007070.1-2","PGOHUM00000238342"; transcript_id "NM_001007070.1-2";	1	1	1	0	0	0	1	0	0	0
chr10	hg19_ucscRetroAli5	exon	6371173	6371439	0	+	.	gene_id "BC127942.1-1"; transcript_id "BC127942.1-1";	0	0	1	0	0	1	0	0	0	0
chr10	hg19_ucscRetroAli5	exon	6377864	6378279	0	+	.	gene_id "NM_177969.2-1"; transcript_id "NM_177969.2-1";	0	0	1	0	0	1	0	0	0	0
chr10	hg19_wgEncodeGencodePseudoGeneV17	exon	6867825	6868186	0	-	.	gene_id "ENST00000451996.1"; transcript_id "ENST00000451996.1";	1	0	0	1	0	0	0	0	0	0
chr10	hg19_pseudoYale60	exon	7196082	7196198	0	+	.	gene_id "PGOHUM00000238669"; transcript_id "PGOHUM00000238669";	1	1	0	0	0	0	0	1	0	0
chr10	hg19_ucscRetroAli5,hg19_pseudoYale60	exon	7336922	7337241	0	-	.	gene_id "NM_004374.3-4","PGOHUM00000251233"; transcript_id "NM_004374.3-4";	1	1	1	0	0	0	1	0	0	0
chr10	hg19_ucscRetroAli5,hg19_pseudoYale60	exon	7875545	7875959	0	-	.	gene_id "AK130964.1-2","PGOHUM00000238345"; transcript_id "AK130964.1-2";	1	1	1	0	0	0	1	0	0	0
chr10	hg19_ucscRetroAli5,hg19_pseudoYale60	exon	8203036	8204487	0	+	.	gene_id "NM_032864.3-2","PGOHUM00000238671"; transcript_id "NM_032864.3-2";	0	1	1	0	0	0	0	0	1	0
chr10	hg19_ucscRetroAli5	exon	8496072	8496384	0	+	.	gene_id "AK124514.1-77"; transcript_id "AK124514.1-77";	0	0	1	0	0	1	0	0	0	0
chr10	hg19_ucscRetroAli5,hg19_pseudoYale60	exon	8514618	8514939	0	+	.	gene_id "NM_001130912.1-5","PGOHUM00000238672"; transcript_id "NM_001130912.1-5";	0	1	1	0	0	0	0	0	1	0
chr10	hg19_ucscRetroAli5,hg19_pseudoYale60	exon	8555419	8557182	0	-	.	gene_id "NM_002273.3-14","PGOHUM00000238346"; transcript_id "NM_002273.3-14";	0	1	1	0	0	0	0	0	1	0
chr10	hg19_ucscRetroAli5,hg19_pseudoYale60	exon	8661769	8662695	0	+	.	gene_id "AK310236.1-2","PGOHUM00000238673"; transcript_id "AK310236.1-2";	1	1	1	0	0	0	1	0	0	0
chr10	hg19_ucscRetroAli5,hg19_pseudoYale60	exon	8765972	8766493	0	+	.	gene_id "NM_001080507.2-2","PGOHUM00000238674"; transcript_id "NM_001080507.2-2";	1	1	1	0	0	0	1	0	0	0
chr10	hg19_ucscRetroAli5,hg19_pseudoYale60	exon	9763675	9766468	0	-	.	gene_id "NM_001271969.1-2","PGOHUM00000238347"; transcript_id "NM_001271969.1-2";	0	1	1	0	0	0	0	0	1	0
chr10	hg19_ucscRetroAli5,hg19_pseudoYale60	exon	10216117	10216762	0	+	.	gene_id "NM_005648.3-47","PGOHUM00000238675"; transcript_id "NM_005648.3-47";	1	1	1	0	0	0	1	0	0	0
chr10	hg19_pseudoYale60	exon	10299174	10299339	0	-	.	gene_id "PGOHUM00000238348"; transcript_id "PGOHUM00000238348";	0	1	0	0	1	0	0	0	0	0
chr10	hg19_ucscRetroAli5	exon	10472760	10473147	0	-	.	gene_id "NM_001000.2-11"; transcript_id "NM_001000.2-11";	0	0	1	0	0	1	0	0	0	0
chr10	hg19_ucscRetroAli5,hg19_pseudoYale60	exon	10817708	10818735	0	-	.	gene_id "NM_001128150.1-1","PGOHUM00000238349"; transcript_id "NM_001128150.1-1";	0	1	1	0	0	0	0	0	1	0
chr10	hg19_ucscRetroAli5	exon	12675723	12676429	0	+	.	gene_id "NR_038937.1-77"; transcript_id "NR_038937.1-77";	0	0	1	0	0	1	0	0	0	0
chr10	hg19_ucscRetroAli5,hg19_pseudoYale60	exon	13099897	13100727	0	-	.	gene_id "NM_000969.3-6","PGOHUM00000238350"; transcript_id "NM_000969.3-6";	1	1	1	0	0	0	1	0	0	0
chr10	hg19_ucscRetroAli5,hg19_pseudoYale60	exon	13146440	13146784	0	-	.	gene_id "NM_003096.2-2","PGOHUM00000238351"; transcript_id "NM_003096.2-2";	0	1	1	0	0	0	0	0	1	0
chr10	hg19_wgEncodeGencodePseudoGeneV17,hg19_pseudoYale60	exon	13181196	13181533	0	-	.	gene_id "ENST00000442321.1","PGOHUM00000238352"; transcript_id "ENST00000442321.1";	1	1	0	0	0	0	0	1	0	0
chr10	hg19_ucscRetroAli5,hg19_pseudoYale60	exon	13184185	13185063	0	-	.	gene_id "NM_001303.3-1","PGOHUM00000238353"; transcript_id "NM_001303.3-1";	1	1	1	0	0	0	1	0	0	0
chr10	hg19_ucscRetroAli5,hg19_pseudoYale60	exon	13198667	13200136	0	-	.	gene_id "AB385478.1-1","PGOHUM00000238354"; transcript_id "AB385478.1-1";	0	1	1	0	0	0	0	0	1	0
chr10	hg19_ucscRetroAli5,hg19_pseudoYale60	exon	13201421	13201817	0	-	.	gene_id "BC001781.1-6","PGOHUM00000238355"; transcript_id "BC001781.1-6";	0	1	1	0	0	0	0	0	1	0
chr10	hg19_ucscRetroAli5,hg19_pseudoYale60	exon	13350089	13350497	0	-	.	gene_id "NM_001099672.1-2","PGOHUM00000238356"; transcript_id "NM_001099672.1-2";	0	1	1	0	0	0	0	0	1	0
chr10	hg19_ucscRetroAli5,hg19_pseudoYale60	exon	13633419	13634342	0	-	.	gene_id "NM_000970.3-6","PGOHUM00000238357"; transcript_id "NM_000970.3-6";	0	1	1	0	0	0	0	0	1	0
chr10	hg19_ucscRetroAli5,hg19_pseudoYale60	exon	13912722	13913555	0	+	.	gene_id "NM_005796.1-2","PGOHUM00000238676"; transcript_id "NM_005796.1-2";	0	1	1	0	0	0	0	0	1	0
chr10	hg19_ucscRetroAli5	exon	14088566	14089250	0	+	.	gene_id "CU689871.1-1"; transcript_id "CU689871.1-1";	0	0	1	0	0	1	0	0	0	0
chr10	hg19_pseudoYale60	exon	14177641	14177784	0	+	.	gene_id "PGOHUM00000238677"; transcript_id "PGOHUM00000238677";	0	1	0	0	1	0	0	0	0	0
chr10	hg19_ucscRetroAli5,hg19_pseudoYale60	exon	14765098	14766132	0	-	.	gene_id "NM_002295.4-9","PGOHUM00000238358"; transcript_id "NM_002295.4-9";	1	1	1	0	0	0	1	0	0	0
chr10	hg19_pseudoYale60	exon	14884305	14884827	0	+	.	gene_id "PGOHUM00000238678"; transcript_id "PGOHUM00000238678";	0	1	0	0	1	0	0	0	0	0
chr10	hg19_wgEncodeGencodePseudoGeneV17,hg19_pseudoYale60	exon	15028873	15031447	0	-	.	gene_id "ENST00000431186.1","PGOHUM00000238359"; transcript_id "ENST00000431186.1";	1	1	0	0	0	0	0	1	0	0
chr10	hg19_wgEncodeGencodePseudoGeneV17,hg19_pseudoYale60	exon	15041102	15042099	0	-	.	gene_id "ENST00000502808.1","PGOHUM00000238360"; transcript_id "ENST00000502808.1";	1	1	0	0	0	0	0	1	0	0
chr10	hg19_wgEncodeGencodePseudoGeneV17,hg19_pseudoYale60	exon	15049812	15055672	0	-	.	gene_id "ENST00000382617.3","PGOHUM00000238361"; transcript_id "ENST00000382617.3";	1	1	0	0	0	0	0	1	0	0
chr10	hg19_wgEncodeGencodePseudoGeneV17,hg19_pseudoYale60	exon	15057071	15130775	0	-	.	gene_id "ENST00000378211.3","ENST00000454630.1","PGOHUM00000238362","PGOHUM00000238363"; transcript_id "ENST00000378211.3";	1	1	0	0	0	0	0	1	0	0
chr10	hg19_pseudoYale60	exon	15135262	15135619	0	-	.	gene_id "PGOHUM00000238364"; transcript_id "PGOHUM00000238364";	0	1	1	0	0	0	0	0	1	0
chr10	hg19_ucscRetroAli5	exon	15192049	15192666	0	-	.	gene_id "NM_002032.2-11"; transcript_id "NM_002032.2-11";	0	0	1	0	0	1	0	0	0	0
chr10	hg19_ucscRetroAli5,hg19_pseudoYale60	exon	15196589	15197363	0	-	.	gene_id "BC093076.1-17","PGOHUM00000238365"; transcript_id "BC093076.1-17";	0	1	1	0	0	0	0	0	1	0
chr10	hg19_ucscRetroAli5	exon	15205476	15207178	0	+	.	gene_id "NM_001130447.1-189"; transcript_id "NM_001130447.1-189";	0	0	1	0	0	1	0	0	0	0
chr10	hg19_ucscRetroAli5,hg19_pseudoYale60	exon	15212872	15213344	0	-	.	gene_id "AK130950.1-7","PGOHUM00000238366"; transcript_id "AK130950.1-7";	0	1	1	0	0	0	0	0	1	0
chr10	hg19_ucscRetroAli5	exon	16113246	16114018	0	-	.	gene_id "NM_000146.3-9"; transcript_id "NM_000146.3-9";	1	0	1	0	0	0	0	0	0	1
chr10	hg19_ucscRetroAli5	exon	16562493	16563136	0	-	.	gene_id "NM_031433.2-6"; transcript_id "NM_031433.2-6";	0	0	1	0	0	1	0	0	0	0
chr10	hg19_ucscRetroAli5	exon	16875511	16875883	0	+	.	gene_id "NM_000968.3-3"; transcript_id "NM_000968.3-3";	0	0	1	0	0	1	0	0	0	0
chr10	hg19_ucscRetroAli5	exon	17481054	17481271	0	-	.	gene_id "AK026083.1-13"; transcript_id "AK026083.1-13";	0	0	1	0	0	1	0	0	0	0
chr10	hg19_ucscRetroAli5	exon	17551296	17552141	0	+	.	gene_id "NM_033281.5-1"; transcript_id "NM_033281.5-1";	0	0	1	0	0	1	0	0	0	0
chr10	hg19_ucscRetroAli5,hg19_pseudoYale60	exon	17619276	17622496	0	+	.	gene_id "NM_032864.3-3","PGOHUM00000238679"; transcript_id "NM_032864.3-3";	0	1	1	0	0	0	0	0	1	0
chr10	hg19_ucscRetroAli5	exon	17655678	17656540	0	+	.	gene_id "NM_001145727.2-63"; transcript_id "NM_001145727.2-63";	0	0	1	0	0	1	0	0	0	0
chr10	hg19_ucscRetroAli5	exon	17668472	17668705	0	-	.	gene_id "L31610.1-9"; transcript_id "L31610.1-9";	0	0	1	0	0	1	0	0	0	0
chr10	hg19_ucscRetroAli5	exon	18696909	18698516	0	-	.	gene_id "NM_194324.2-2"; transcript_id "NM_194324.2-2";	0	0	1	0	0	1	0	0	0	0
chr10	hg19_ucscRetroAli5,hg19_pseudoYale60	exon	19024604	19027758	0	+	.	gene_id "NM_001130847.3-1","PGOHUM00000238680"; transcript_id "NM_001130847.3-1";	1	1	1	0	0	0	1	0	0	0
chr10	hg19_ucscRetroAli5,hg19_pseudoYale60	exon	19229429	19229994	0	+	.	gene_id "NM_002093.3-1","PGOHUM00000238681"; transcript_id "NM_002093.3-1";	1	1	1	0	0	0	1	0	0	0
chr10	hg19_ucscRetroAli5	exon	19248962	19249949	0	-	.	gene_id "BC046183.1-2"; transcript_id "BC046183.1-2";	0	0	1	0	0	1	0	0	0	0
chr10	hg19_ucscRetroAli5,hg19_pseudoYale60	exon	19340373	19342748	0	+	.	gene_id "NM_001032288.2-7","PGOHUM00000238682"; transcript_id "NM_001032288.2-7";	1	1	1	0	0	0	1	0	0	0
chr10	hg19_ucscRetroAli5,hg19_pseudoYale60	exon	19777896	19779138	0	+	.	gene_id "NM_004965.6-10","PGOHUM00000238683"; transcript_id "NM_004965.6-10";	1	1	1	0	0	0	1	0	0	0
chr10	hg19_pseudoYale60	exon	19780001	19780228	0	-	.	gene_id "PGOHUM00000238367"; transcript_id "PGOHUM00000238367";	1	1	0	0	0	0	0	1	0	0
chr10	hg19_pseudoYale60	exon	20036101	20036364	0	-	.	gene_id "PGOHUM00000238368"; transcript_id "PGOHUM00000238368";	0	1	0	0	1	0	0	0	0	0
chr10	hg19_pseudoYale60	exon	20036751	20037718	0	+	.	gene_id "PGOHUM00000238684"; transcript_id "PGOHUM00000238684";	1	1	0	0	0	0	0	1	0	0
chr10	hg19_ucscRetroAli5,hg19_pseudoYale60	exon	20638322	20640731	0	+	.	gene_id "NM_001634.4-1","PGOHUM00000238685"; transcript_id "NM_001634.4-1";	1	1	1	0	0	0	1	0	0	0
chr10	hg19_ucscRetroAli5,hg19_pseudoYale60	exon	20775834	20776105	0	-	.	gene_id "NM_001082486.1-1","PGOHUM00000238369"; transcript_id "NM_001082486.1-1";	0	1	1	0	0	0	0	0	1	0
chr10	hg19_ucscRetroAli5,hg19_pseudoYale60	exon	20836092	20836357	0	+	.	gene_id "NM_021254.2-1","PGOHUM00000238686"; transcript_id "NM_021254.2-1";	1	1	1	0	0	0	1	0	0	0
chr10	hg19_pseudoYale60	exon	21093210	21093509	0	+	.	gene_id "PGOHUM00000238687"; transcript_id "PGOHUM00000238687";	1	1	0	0	0	0	0	1	0	0
chr10	hg19_pseudoYale60	exon	21130286	21130483	0	+	.	gene_id "PGOHUM00000238688"; transcript_id "PGOHUM00000238688";	1	1	0	0	0	0	0	1	0	0
chr10	hg19_ucscRetroAli5,hg19_pseudoYale60	exon	21317912	21319722	0	+	.	gene_id "AK299329.1-1","PGOHUM00000238689"; transcript_id "AK299329.1-1";	1	1	1	0	0	0	1	0	0	0
chr10	hg19_ucscRetroAli5,hg19_pseudoYale60	exon	21399515	21402776	0	+	.	gene_id "NM_002520.6-3","PGOHUM00000238690"; transcript_id "NM_002520.6-3";	1	1	1	0	0	0	1	0	0	0
chr10	hg19_ucscRetroAli5,hg19_pseudoYale60	exon	21506758	21507492	0	+	.	gene_id "NM_002948.3-2","PGOHUM00000251261"; transcript_id "NM_002948.3-2";	0	1	1	0	0	0	0	0	1	0
chr10	hg19_ucscRetroAli5,hg19_pseudoYale60	exon	21536677	21537025	0	+	.	gene_id "BC128135.1-1","PGOHUM00000238692"; transcript_id "BC128135.1-1";	1	1	1	0	0	0	1	0	0	0
chr10	hg19_pseudoYale60	exon	21682945	21683521	0	.	.	gene_id "PGOHUM00000238370","PGOHUM00000238693"; transcript_id "PGOHUM00000238370";	0	1	1	0	0	0	0	0	1	0
chr10	hg19_pseudoYale60	exon	21741126	21741338	0	+	.	gene_id "PGOHUM00000238694"; transcript_id "PGOHUM00000238694";	0	1	0	0	1	0	0	0	0	0
chr10	hg19_ucscRetroAli5,hg19_pseudoYale60	exon	21912856	21915305	0	-	.	gene_id "NM_001102398.1-2","PGOHUM00000251234"; transcript_id "NM_001102398.1-2";	0	1	1	0	0	0	0	0	1	0
chr10	hg19_ucscRetroAli5	exon	21948158	21948843	0	-	.	gene_id "NM_003134.4-2"; transcript_id "NM_003134.4-2";	0	0	1	0	0	1	0	0	0	0
chr10	hg19_wgEncodeGencodePseudoGeneV17	exon	22183277	22183445	0	+	.	gene_id "ENST00000366289.1"; transcript_id "ENST00000366289.1";	1	0	0	1	0	0	0	0	0	0
chr10	hg19_ucscRetroAli5,hg19_pseudoYale60	exon	22451721	22456126	0	+	.	gene_id "NM_015999.4-2","NM_000992.2-4","PGOHUM00000238695","PGOHUM00000238696"; transcript_id "NM_015999.4-2";	1	1	1	0	0	0	1	0	0	0
chr10	hg19_ucscRetroAli5,hg19_pseudoYale60	exon	22514626	22515000	0	+	.	gene_id "NM_002818.2-1","PGOHUM00000238372"; transcript_id "NM_002818.2-1";	1	1	1	0	0	0	1	0	0	0
chr10	hg19_ucscRetroAli5,hg19_pseudoYale60	exon	22555895	22557167	0	+	.	gene_id "NM_000993.4-5","PGOHUM00000251262"; transcript_id "NM_000993.4-5";	1	1	1	0	0	0	1	0	0	0
chr10	hg19_ucscRetroAli5	exon	22817711	22817911	0	-	.	gene_id "NM_022551.2-3"; transcript_id "NM_022551.2-3";	0	0	1	0	0	1	0	0	0	0
chr10	hg19_ucscRetroAli5	exon	23425765	23428707	0	+	.	gene_id "NM_145690.2-6"; transcript_id "NM_145690.2-6";	1	0	1	0	0	0	0	0	0	1
chr10	hg19_ucscRetroAli5,hg19_pseudoYale60	exon	23547000	23548462	0	+	.	gene_id "NM_001009923.1-8","PGOHUM00000238698"; transcript_id "NM_001009923.1-8";	0	1	1	0	0	0	0	0	1	0
chr10	hg19_ucscRetroAli5,hg19_pseudoYale60	exon	24446751	24448272	0	+	.	gene_id "NM_138285.3-1","PGOHUM00000238699"; transcript_id "NM_138285.3-1";	1	1	1	0	0	0	1	0	0	0
chr10	hg19_ucscRetroAli5	exon	24816232	24816647	0	-	.	gene_id "NR_036473.1-58"; transcript_id "NR_036473.1-58";	0	0	1	0	0	1	0	0	0	0
chr10	hg19_ucscRetroAli5,hg19_pseudoYale60	exon	24948251	24949982	0	-	.	gene_id "NM_025147.3-96","PGOHUM00000238373"; transcript_id "NM_025147.3-96";	0	1	1	0	0	0	0	0	1	0
chr10	hg19_wgEncodeGencodePseudoGeneV17	exon	25156574	25157119	0	+	.	gene_id "ENST00000446973.1"; transcript_id "ENST00000446973.1";	1	0	0	1	0	0	0	0	0	0
chr10	hg19_pseudoYale60	exon	25533470	25533965	0	-	.	gene_id "PGOHUM00000238374"; transcript_id "PGOHUM00000238374";	0	1	0	0	1	0	0	0	0	0
chr10	hg19_ucscRetroAli5	exon	25919763	25920021	0	-	.	gene_id "AK126481.1-15"; transcript_id "AK126481.1-15";	0	0	1	0	0	1	0	0	0	0
chr10	hg19_ucscRetroAli5,hg19_pseudoYale60	exon	25936006	25937047	0	-	.	gene_id "NM_016301.3-1","PGOHUM00000238375"; transcript_id "NM_016301.3-1";	0	1	1	0	0	0	0	0	1	0
chr10	hg19_ucscRetroAli5,hg19_pseudoYale60	exon	25980466	25982312	0	+	.	gene_id "NM_003325.3-2","PGOHUM00000238700"; transcript_id "NM_003325.3-2";	1	1	1	0	0	0	1	0	0	0
chr10	hg19_ucscRetroAli5	exon	26153014	26153303	0	+	.	gene_id "AK000874.1-16"; transcript_id "AK000874.1-16";	0	0	1	0	0	1	0	0	0	0
chr10	hg19_pseudoYale60	exon	26939479	26939598	0	+	.	gene_id "PGOHUM00000238701"; transcript_id "PGOHUM00000238701";	0	1	0	0	1	0	0	0	0	0
chr10	hg19_wgEncodeGencodePseudoGeneV17,hg19_ucscRetroAli5,hg19_pseudoYale60	exon	27003551	27004761	0	+	.	gene_id "ENST00000449300.1","NM_153201.2-5","PGOHUM00000238702"; transcript_id "ENST00000449300.1";	1	1	1	0	0	0	1	0	0	0
chr10	hg19_pseudoYale60	exon	27223280	27223449	0	-	.	gene_id "PGOHUM00000238376"; transcript_id "PGOHUM00000238376";	0	1	0	0	1	0	0	0	0	0
chr10	hg19_ucscRetroAli5	exon	27303684	27303840	0	+	.	gene_id "AK315911.1-1"; transcript_id "AK315911.1-1";	0	0	1	0	0	1	0	0	0	0
chr10	hg19_pseudoYale60	exon	27345802	27346038	0	-	.	gene_id "PGOHUM00000238377"; transcript_id "PGOHUM00000238377";	0	1	0	0	1	0	0	0	0	0
chr10	hg19_ucscRetroAli5,hg19_pseudoYale60	exon	27534951	27538820	0	-	.	gene_id "AY386262.1-6","PGOHUM00000238378"; transcript_id "AY386262.1-6";	0	1	1	0	0	0	0	0	1	0
chr10	hg19_wgEncodeGencodePseudoGeneV17,hg19_pseudoYale60	exon	27551886	27577753	0	+	.	gene_id "ENST00000438905.2","PGOHUM00000238703"; transcript_id "ENST00000438905.2";	1	1	0	0	0	0	0	1	0	0
chr10	hg19_wgEncodeGencodePseudoGeneV17,hg19_pseudoYale60	exon	27620286	27630181	0	-	.	gene_id "ENST00000422707.1","PGOHUM00000238379"; transcript_id "ENST00000422707.1";	1	1	0	0	0	0	0	1	0	0
chr10	hg19_ucscRetroAli5	exon	27634371	27634742	0	+	.	gene_id "NM_006421.4-1"; transcript_id "NM_006421.4-1";	0	0	1	0	0	1	0	0	0	0
chr10	hg19_ucscRetroAli5,hg19_pseudoYale60	exon	27635825	27639239	0	-	.	gene_id "NM_080821.2-86","PGOHUM00000238380"; transcript_id "NM_080821.2-86";	0	1	1	0	0	0	0	0	1	0
chr10	hg19_ucscRetroAli5,hg19_pseudoYale60	exon	27665877	27667328	0	-	.	gene_id "NM_016399.2-1","PGOHUM00000238381"; transcript_id "NM_016399.2-1";	0	1	1	0	0	0	0	0	1	0
chr10	hg19_ucscRetroAli5,hg19_pseudoYale60	exon	28193111	28194146	0	+	.	gene_id "BC001781.1-7","PGOHUM00000238704"; transcript_id "BC001781.1-7";	1	1	1	0	0	0	1	0	0	0
chr10	hg19_ucscRetroAli5	exon	28293532	28294020	0	+	.	gene_id "NM_031901.4-6"; transcript_id "NM_031901.4-6";	1	0	1	0	0	0	0	0	0	1
chr10	hg19_wgEncodeGencodePseudoGeneV17,hg19_pseudoYale60	exon	28627483	28629871	0	-	.	gene_id "ENST00000435701.1","PGOHUM00000238382"; transcript_id "ENST00000435701.1";	1	1	0	0	0	0	0	1	0	0
chr10	hg19_ucscRetroAli5,hg19_pseudoYale60	exon	28725055	28726080	0	+	.	gene_id "NM_002295.4-10","PGOHUM00000251263"; transcript_id "NM_002295.4-10";	0	1	1	0	0	0	0	0	1	0
chr10	hg19_ucscRetroAli5	exon	28931981	28932505	0	-	.	gene_id "NM_017999.4-1"; transcript_id "NM_017999.4-1";	0	0	1	0	0	1	0	0	0	0
chr10	hg19_ucscRetroAli5,hg19_pseudoYale60	exon	28947908	28948399	0	+	.	gene_id "AY157986.1-13","PGOHUM00000238706"; transcript_id "AY157986.1-13";	1	1	1	0	0	0	1	0	0	0
chr10	hg19_ucscRetroAli5	exon	28990480	28992041	0	-	.	gene_id "NM_001080850.2-63"; transcript_id "NM_001080850.2-63";	0	0	1	0	0	1	0	0	0	0
chr10	hg19_ucscRetroAli5	exon	29079124	29079831	0	+	.	gene_id "BC046183.1-3"; transcript_id "BC046183.1-3";	0	0	1	0	0	1	0	0	0	0
chr10	hg19_pseudoYale60	exon	29101828	29102059	0	+	.	gene_id "PGOHUM00000238707"; transcript_id "PGOHUM00000238707";	0	1	1	0	0	0	0	0	1	0
chr10	hg19_ucscRetroAli5	exon	29187893	29188456	0	-	.	gene_id "NR_026911.1-16"; transcript_id "NR_026911.1-16";	1	0	1	0	0	0	0	0	0	1
chr10	hg19_pseudoYale60	exon	29699170	29699388	0	+	.	gene_id "PGOHUM00000238708"; transcript_id "PGOHUM00000238708";	0	1	0	0	1	0	0	0	0	0
chr10	hg19_pseudoYale60	exon	29710405	29710952	0	-	.	gene_id "PGOHUM00000238383"; transcript_id "PGOHUM00000238383";	0	1	0	0	1	0	0	0	0	0
chr10	hg19_wgEncodeGencodePseudoGeneV17,hg19_ucscRetroAli5	exon	29986832	29987576	0	+	.	gene_id "ENST00000540788.1","ENST00000497342.1","NM_001826.2-2"; transcript_id "ENST00000540788.1";	1	0	1	0	0	0	0	0	0	1
chr10	hg19_ucscRetroAli5,hg19_pseudoYale60	exon	30179853	30180806	0	-	.	gene_id "NR_046269.1-2","PGOHUM00000238384"; transcript_id "NR_046269.1-2";	1	1	1	0	0	0	1	0	0	0
chr10	hg19_ucscRetroAli5	exon	30423244	30424350	0	+	.	gene_id "AK309646.1-58"; transcript_id "AK309646.1-58";	0	0	1	0	0	1	0	0	0	0
chr10	hg19_pseudoYale60	exon	30590714	30591001	0	-	.	gene_id "PGOHUM00000238385"; transcript_id "PGOHUM00000238385";	0	1	1	0	0	0	0	0	1	0
chr10	hg19_wgEncodeGencodePseudoGeneV17,hg19_ucscRetroAli5,hg19_pseudoYale60	exon	30642635	30646294	0	+	.	gene_id "ENST00000512082.1","L07810.1-2","PGOHUM00000238709"; transcript_id "ENST00000512082.1";	1	1	1	0	0	0	1	0	0	0
chr10	hg19_wgEncodeGencodePseudoGeneV17,hg19_pseudoYale60	exon	30653339	30663315	0	-	.	gene_id "ENST00000340929.4","PGOHUM00000238386","PGOHUM00000238387","PGOHUM00000238388","PGOHUM00000238389","PGOHUM00000238390"; transcript_id "ENST00000340929.4";	1	1	0	0	0	0	0	1	0	0
chr10	hg19_ucscRetroAli5,hg19_pseudoYale60	exon	30669061	30670050	0	+	.	gene_id "NM_032390.4-1","PGOHUM00000238710"; transcript_id "NM_032390.4-1";	1	1	1	0	0	0	1	0	0	0
chr10	hg19_wgEncodeGencodePseudoGeneV17,hg19_pseudoYale60	exon	30672329	30672553	0	+	.	gene_id "ENST00000440882.1","PGOHUM00000238711"; transcript_id "ENST00000440882.1";	1	1	0	0	0	0	0	1	0	0
chr10	hg19_ucscRetroAli5,hg19_pseudoYale60	exon	30692123	30692746	0	-	.	gene_id "NM_001760.3-1","PGOHUM00000238391"; transcript_id "NM_001760.3-1";	1	1	1	0	0	0	1	0	0	0
chr10	hg19_ucscRetroAli5,hg19_pseudoYale60	exon	30806207	30807851	0	-	.	gene_id "NM_031157.2-14","PGOHUM00000256550"; transcript_id "NM_031157.2-14";	1	1	1	0	0	0	1	0	0	0
chr10	hg19_pseudoYale60	exon	30960493	31006195	0	+	.	gene_id "PGOHUM00000238712"; transcript_id "PGOHUM00000238712";	1	1	0	0	0	0	0	1	0	0
chr10	hg19_ucscRetroAli5,hg19_pseudoYale60	exon	31207441	31210162	0	-	.	gene_id "NM_004398.2-1","PGOHUM00000238393"; transcript_id "NM_004398.2-1";	0	1	1	0	0	0	0	0	1	0
chr10	hg19_ucscRetroAli5,hg19_pseudoYale60	exon	31649846	31650144	0	+	.	gene_id "NM_178324.1-92","PGOHUM00000238713"; transcript_id "NM_178324.1-92";	1	1	1	0	0	0	1	0	0	0
chr10	hg19_wgEncodeGencodePseudoGeneV17	exon	31917468	31917527	0	-	.	gene_id "ENST00000414627.1"; transcript_id "ENST00000414627.1";	1	0	0	1	0	0	0	0	0	0
chr10	hg19_ucscRetroAli5,hg19_pseudoYale60	exon	32201992	32203086	0	+	.	gene_id "AX795278.1-11","PGOHUM00000238714"; transcript_id "AX795278.1-11";	1	1	1	0	0	0	1	0	0	0
chr10	hg19_ucscRetroAli5,hg19_pseudoYale60	exon	32272777	32273491	0	+	.	gene_id "NM_000995.3-9","PGOHUM00000238715"; transcript_id "NM_000995.3-9";	1	1	1	0	0	0	1	0	0	0
chr10	hg19_ucscRetroAli5	exon	32362600	32362850	0	-	.	gene_id "AK225094.1-1"; transcript_id "AK225094.1-1";	0	0	1	0	0	1	0	0	0	0
chr10	hg19_ucscRetroAli5,hg19_pseudoYale60	exon	32391381	32392261	0	-	.	gene_id "NM_001007.4-3","PGOHUM00000238394"; transcript_id "NM_001007.4-3";	0	1	1	0	0	0	0	0	1	0
chr10	hg19_pseudoYale60	exon	32398789	32400717	0	.	.	gene_id "PGOHUM00000238716","PGOHUM00000251235"; transcript_id "PGOHUM00000238716";	1	1	0	0	0	0	0	1	0	0
chr10	hg19_ucscRetroAli5,hg19_pseudoYale60	exon	32477053	32477783	0	-	.	gene_id "BC093076.1-18","PGOHUM00000238396"; transcript_id "BC093076.1-18";	0	1	1	0	0	0	0	0	1	0
chr10	hg19_ucscRetroAli5,hg19_pseudoYale60	exon	32520708	32521211	0	-	.	gene_id "NM_001142282.1-6","PGOHUM00000256551"; transcript_id "NM_001142282.1-6";	1	1	1	0	0	0	1	0	0	0
chr10	hg19_ucscRetroAli5,hg19_pseudoYale60	exon	32799556	32800747	0	-	.	gene_id "NM_173177.2-1","PGOHUM00000238398"; transcript_id "NM_173177.2-1";	0	1	1	0	0	0	0	0	1	0
chr10	hg19_ucscRetroAli5,hg19_pseudoYale60	exon	33233215	33235124	0	+	.	gene_id "AK001951.1-4","PGOHUM00000238717"; transcript_id "AK001951.1-4";	0	1	1	0	0	0	0	0	1	0
chr10	hg19_wgEncodeGencodePseudoGeneV17,hg19_pseudoYale60	exon	33312296	33312575	0	-	.	gene_id "ENST00000422184.1","PGOHUM00000238399"; transcript_id "ENST00000422184.1";	1	1	0	0	0	0	0	1	0	0
chr10	hg19_wgEncodeGencodePseudoGeneV17	exon	33324397	33324592	0	-	.	gene_id "ENST00000423444.1"; transcript_id "ENST00000423444.1";	1	0	0	1	0	0	0	0	0	0
chr10	hg19_ucscRetroAli5,hg19_pseudoYale60	exon	33346483	33347360	0	.	.	gene_id "NM_000972.2-10","PGOHUM00000238718","PGOHUM00000238400"; transcript_id "NM_000972.2-10";	1	1	1	0	0	0	1	0	0	0
chr10	hg19_ucscRetroAli5,hg19_pseudoYale60	exon	34153189	34153706	0	+	.	gene_id "NM_000978.3-2","PGOHUM00000238719"; transcript_id "NM_000978.3-2";	1	1	1	0	0	0	1	0	0	0
chr10	hg19_pseudoYale60	exon	34618519	34618731	0	-	.	gene_id "PGOHUM00000238401"; transcript_id "PGOHUM00000238401";	0	1	0	0	1	0	0	0	0	0
chr10	hg19_ucscRetroAli5,hg19_pseudoYale60	exon	34777446	34777868	0	-	.	gene_id "NM_007108.3-1","PGOHUM00000238402"; transcript_id "NM_007108.3-1";	0	1	1	0	0	0	0	0	1	0
chr10	hg19_pseudoYale60	exon	34794050	34794266	0	-	.	gene_id "PGOHUM00000238403"; transcript_id "PGOHUM00000238403";	0	1	0	0	1	0	0	0	0	0
chr10	hg19_ucscRetroAli5,hg19_pseudoYale60	exon	34952744	34953057	0	-	.	gene_id "D23661.1-4","PGOHUM00000238404"; transcript_id "D23661.1-4";	1	1	1	0	0	0	1	0	0	0
chr10	hg19_ucscRetroAli5,hg19_pseudoYale60	exon	34964541	34965056	0	-	.	gene_id "NM_001016.3-4","PGOHUM00000238405"; transcript_id "NM_001016.3-4";	1	1	1	0	0	0	1	0	0	0
chr10	hg19_ucscRetroAli5	exon	35020249	35021657	0	-	.	gene_id "NR_033289.1-117"; transcript_id "NR_033289.1-117";	0	0	1	0	0	1	0	0	0	0
chr10	hg19_ucscRetroAli5	exon	35084137	35085098	0	+	.	gene_id "NM_001206426.1-1"; transcript_id "NM_001206426.1-1";	0	0	1	0	0	1	0	0	0	0
chr10	hg19_ucscRetroAli5	exon	35142679	35143843	0	-	.	gene_id "AK093304.1-40"; transcript_id "AK093304.1-40";	0	0	1	0	0	1	0	0	0	0
chr10	hg19_ucscRetroAli5,hg19_pseudoYale60	exon	35164089	35165153	0	+	.	gene_id "NM_016305.2-1","PGOHUM00000238720"; transcript_id "NM_016305.2-1";	0	1	1	0	0	0	0	0	1	0
chr10	hg19_ucscRetroAli5,hg19_pseudoYale60	exon	35253916	35255408	0	+	.	gene_id "NM_005809.4-3","PGOHUM00000238721"; transcript_id "NM_005809.4-3";	0	1	1	0	0	0	0	0	1	0
chr10	hg19_ucscRetroAli5,hg19_pseudoYale60	exon	35447226	35448201	0	+	.	gene_id "NM_004888.3-3","PGOHUM00000238722"; transcript_id "NM_004888.3-3";	1	1	1	0	0	0	1	0	0	0
chr10	hg19_ucscRetroAli5,hg19_pseudoYale60	exon	35986202	35987036	0	+	.	gene_id "NM_000971.3-9","PGOHUM00000238723"; transcript_id "NM_000971.3-9";	0	1	1	0	0	0	0	0	1	0
chr10	hg19_ucscRetroAli5	exon	36649980	36650879	0	+	.	gene_id "BX537569.1-2"; transcript_id "BX537569.1-2";	0	0	1	0	0	1	0	0	0	0
chr10	hg19_pseudoYale60	exon	36721791	36723406	0	-	.	gene_id "PGOHUM00000238406"; transcript_id "PGOHUM00000238406";	1	1	0	0	0	0	0	1	0	0
chr10	hg19_pseudoYale60	exon	36723619	36724102	0	-	.	gene_id "PGOHUM00000238407"; transcript_id "PGOHUM00000238407";	1	1	0	0	0	0	0	1	0	0
chr10	hg19_ucscRetroAli5	exon	36728231	36728670	0	+	.	gene_id "BC001972.1-5"; transcript_id "BC001972.1-5";	0	0	1	0	0	1	0	0	0	0
chr10	hg19_ucscRetroAli5	exon	36810664	36813164	0	-	.	gene_id "NM_005746.2-1"; transcript_id "NM_005746.2-1";	0	0	1	0	0	1	0	0	0	0
chr10	hg19_ucscRetroAli5	exon	37093841	37094181	0	+	.	gene_id "AK000874.1-17"; transcript_id "AK000874.1-17";	0	0	1	0	0	1	0	0	0	0
chr10	hg19_ucscRetroAli5	exon	37126165	37126931	0	+	.	gene_id "NM_001173984.2-1"; transcript_id "NM_001173984.2-1";	0	0	1	0	0	1	0	0	0	0
chr10	hg19_ucscRetroAli5,hg19_pseudoYale60	exon	37231538	37233635	0	-	.	gene_id "NM_001135553.2-3","PGOHUM00000238408"; transcript_id "NM_001135553.2-3";	1	1	1	0	0	0	1	0	0	0
chr10	hg19_ucscRetroAli5,hg19_pseudoYale60	exon	37283882	37286450	0	+	.	gene_id "NM_015161.1-2","PGOHUM00000238724"; transcript_id "NM_015161.1-2";	1	1	1	0	0	0	1	0	0	0
chr10	hg19_pseudoYale60	exon	37507911	37508837	0	+	.	gene_id "PGOHUM00000238725"; transcript_id "PGOHUM00000238725";	0	1	0	0	1	0	0	0	0	0
chr10	hg19_pseudoYale60	exon	37537046	37553565	0	+	.	gene_id "PGOHUM00000238726"; transcript_id "PGOHUM00000238726";	1	1	0	0	0	0	0	1	0	0
chr10	hg19_ucscRetroAli5,hg19_pseudoYale60	exon	37626342	37628788	0	+	.	gene_id "NM_153354.3-1","PGOHUM00000251264"; transcript_id "NM_153354.3-1";	1	1	1	0	0	0	1	0	0	0
chr10	hg19_wgEncodeGencodePseudoGeneV17	exon	37637544	37638500	0	+	.	gene_id "ENST00000429536.1"; transcript_id "ENST00000429536.1";	1	0	0	1	0	0	0	0	0	0
chr10	hg19_pseudoYale60	exon	37811938	37819410	0	+	.	gene_id "PGOHUM00000238728"; transcript_id "PGOHUM00000238728";	1	1	0	0	0	0	0	1	0	0
chr10	hg19_pseudoYale60	exon	37853221	37853390	0	+	.	gene_id "PGOHUM00000238729"; transcript_id "PGOHUM00000238729";	0	1	0	0	1	0	0	0	0	0
chr10	hg19_pseudoYale60	exon	37889724	37890296	0	-	.	gene_id "PGOHUM00000238409"; transcript_id "PGOHUM00000238409";	1	1	0	0	0	0	0	1	0	0
chr10	hg19_wgEncodeGencodePseudoGeneV17,hg19_pseudoYale60	exon	38083204	38085037	0	-	.	gene_id "ENST00000452497.1","PGOHUM00000251236"; transcript_id "ENST00000452497.1";	1	1	0	0	0	0	0	1	0	0
chr10	hg19_ucscRetroAli5,hg19_pseudoYale60	exon	38106281	38109923	0	-	.	gene_id "BC060511.1-1","PGOHUM00000238411"; transcript_id "BC060511.1-1";	1	1	1	0	0	0	1	0	0	0
chr10	hg19_pseudoYale60	exon	38120762	38121799	0	-	.	gene_id "PGOHUM00000251237"; transcript_id "PGOHUM00000251237";	0	1	0	0	1	0	0	0	0	0
chr10	hg19_wgEncodeGencodePseudoGeneV17,hg19_pseudoYale60	exon	38172522	38173037	0	+	.	gene_id "ENST00000406795.2","PGOHUM00000238730"; transcript_id "ENST00000406795.2";	1	1	0	0	0	0	0	1	0	0
chr10	hg19_pseudoYale60	exon	38353267	38356417	0	-	.	gene_id "PGOHUM00000238412"; transcript_id "PGOHUM00000238412";	0	1	0	0	1	0	0	0	0	0
chr10	hg19_pseudoYale60	exon	38357377	38357650	0	-	.	gene_id "PGOHUM00000238413"; transcript_id "PGOHUM00000238413";	0	1	1	0	0	0	0	0	1	0
chr10	hg19_ucscRetroAli5,hg19_pseudoYale60	exon	38368829	38369799	0	-	.	gene_id "NM_001242923.1-1","PGOHUM00000238414"; transcript_id "NM_001242923.1-1";	1	1	1	0	0	0	1	0	0	0
chr10	hg19_ucscRetroAli5,hg19_pseudoYale60	exon	38379129	38381055	0	-	.	gene_id "NM_001164836.2-1","PGOHUM00000238415"; transcript_id "NM_001164836.2-1";	1	1	1	0	0	0	1	0	0	0
chr10	hg19_ucscRetroAli5	exon	38445969	38446422	0	-	.	gene_id "AK293138.1-14"; transcript_id "AK293138.1-14";	0	0	1	0	0	1	0	0	0	0
chr10	hg19_wgEncodeGencodePseudoGeneV17,hg19_pseudoYale60	exon	38450498	38450689	0	+	.	gene_id "ENST00000430475.1","PGOHUM00000238732"; transcript_id "ENST00000430475.1";	1	1	0	0	0	0	0	1	0	0
chr10	hg19_wgEncodeGencodePseudoGeneV17	exon	38475598	38475699	0	+	.	gene_id "ENST00000453482.1"; transcript_id "ENST00000453482.1";	1	0	0	1	0	0	0	0	0	0
chr10	hg19_pseudoYale60	exon	38499085	38499520	0	-	.	gene_id "PGOHUM00000238417"; transcript_id "PGOHUM00000238417";	0	1	0	0	1	0	0	0	0	0
chr10	hg19_ucscRetroAli5	exon	38520100	38520471	0	-	.	gene_id "NM_007104.4-4"; transcript_id "NM_007104.4-4";	0	0	1	0	0	1	0	0	0	0
chr10	hg19_pseudoYale60	exon	38539361	38539531	0	-	.	gene_id "PGOHUM00000238419"; transcript_id "PGOHUM00000238419";	1	1	0	0	0	0	0	1	0	0
chr10	hg19_pseudoYale60	exon	38598974	38622091	0	+	.	gene_id "PGOHUM00000238734"; transcript_id "PGOHUM00000238734";	0	1	0	0	1	0	0	0	0	0
chr10	hg19_wgEncodeGencodePseudoGeneV17	exon	38645305	38667124	0	+	.	gene_id "ENST00000277668.8","ENST00000374560.4","ENST00000356314.6","ENST00000471365.1"; transcript_id "ENST00000277668.8";	1	0	0	1	0	0	0	0	0	0
chr10	hg19_wgEncodeGencodePseudoGeneV17	exon	38671997	38682040	0	-	.	gene_id "ENST00000328105.5","ENST00000604116.1"; transcript_id "ENST00000328105.5";	1	0	0	1	0	0	0	0	0	0
chr10	hg19_pseudoYale60	exon	38696549	38696650	0	+	.	gene_id "PGOHUM00000238735"; transcript_id "PGOHUM00000238735";	0	1	0	0	1	0	0	0	0	0
chr10	hg19_ucscRetroAli5	exon	38733399	38734336	0	-	.	gene_id "BC018677.1-22"; transcript_id "BC018677.1-22";	0	0	1	0	0	1	0	0	0	0
chr10	hg19_wgEncodeGencodePseudoGeneV17,hg19_ucscRetroAli5,hg19_pseudoYale60	exon	38741915	38744805	0	.	.	gene_id "ENST00000444451.1","DQ388764.1-10","PGOHUM00000238422","PGOHUM00000238738","PGOHUM00000238739"; transcript_id "ENST00000444451.1";	1	1	1	0	0	0	1	0	0	0
chr10	hg19_pseudoYale60	exon	38894541	38897743	0	+	.	gene_id "PGOHUM00000238740"; transcript_id "PGOHUM00000238740";	1	1	0	0	0	0	0	1	0	0
chr10	hg19_pseudoYale60	exon	38910386	38910472	0	+	.	gene_id "PGOHUM00000238741"; transcript_id "PGOHUM00000238741";	0	1	0	0	1	0	0	0	0	0
chr10	hg19_ucscRetroAli5,hg19_pseudoYale60	exon	38928516	38931650	0	+	.	gene_id "NM_002568.3-3","PGOHUM00000238742"; transcript_id "NM_002568.3-3";	1	1	1	0	0	0	1	0	0	0
chr10	hg19_wgEncodeGencodePseudoGeneV17,hg19_pseudoYale60	exon	38934102	38982199	0	-	.	gene_id "ENST00000452667.2","PGOHUM00000238423"; transcript_id "ENST00000452667.2";	1	1	0	0	0	0	0	1	0	0
chr10	hg19_wgEncodeGencodePseudoGeneV17,hg19_ucscRetroAli5,hg19_pseudoYale60	exon	38989555	38991356	0	+	.	gene_id "ENST00000448440.1","ENST00000541147.1","AF086920.1-1","PGOHUM00000238743"; transcript_id "ENST00000448440.1";	1	1	1	0	0	0	1	0	0	0
chr10	hg19_wgEncodeGencodePseudoGeneV17,hg19_pseudoYale60	exon	39006326	39012360	0	+	.	gene_id "ENST00000423877.2","PGOHUM00000238744"; transcript_id "ENST00000423877.2";	1	1	0	0	0	0	0	1	0	0
chr10	hg19_pseudoYale60	exon	39054938	39055093	0	-	.	gene_id "PGOHUM00000238424"; transcript_id "PGOHUM00000238424";	0	1	0	0	1	0	0	0	0	0
chr10	hg19_pseudoYale60	exon	39055226	39055622	0	-	.	gene_id "PGOHUM00000238425"; transcript_id "PGOHUM00000238425";	1	1	0	0	0	0	0	1	0	0
chr10	hg19_wgEncodeGencodePseudoGeneV17,hg19_pseudoYale60	exon	39076135	39076239	0	+	.	gene_id "ENST00000427864.1","PGOHUM00000238745"; transcript_id "ENST00000427864.1";	1	1	0	0	0	0	0	1	0	0
chr10	hg19_pseudoYale60	exon	39076828	39076986	0	-	.	gene_id "PGOHUM00000256552"; transcript_id "PGOHUM00000256552";	0	1	0	0	1	0	0	0	0	0
chr10	hg19_pseudoYale60	exon	39078056	39078217	0	-	.	gene_id "PGOHUM00000256553"; transcript_id "PGOHUM00000256553";	0	1	0	0	1	0	0	0	0	0
chr10	hg19_pseudoYale60	exon	39078969	39079130	0	-	.	gene_id "PGOHUM00000256554"; transcript_id "PGOHUM00000256554";	0	1	0	0	1	0	0	0	0	0
chr10	hg19_pseudoYale60	exon	39079789	39079955	0	-	.	gene_id "PGOHUM00000256555"; transcript_id "PGOHUM00000256555";	0	1	0	0	1	0	0	0	0	0
chr10	hg19_pseudoYale60	exon	39081137	39081320	0	-	.	gene_id "PGOHUM00000256556"; transcript_id "PGOHUM00000256556";	0	1	0	0	1	0	0	0	0	0
chr10	hg19_pseudoYale60	exon	39081748	39081915	0	-	.	gene_id "PGOHUM00000256557"; transcript_id "PGOHUM00000256557";	0	1	0	0	1	0	0	0	0	0
chr10	hg19_pseudoYale60	exon	39082571	39082777	0	-	.	gene_id "PGOHUM00000256558"; transcript_id "PGOHUM00000256558";	0	1	0	0	1	0	0	0	0	0
chr10	hg19_pseudoYale60	exon	39082839	39083057	0	-	.	gene_id "PGOHUM00000256559"; transcript_id "PGOHUM00000256559";	0	1	0	0	1	0	0	0	0	0
chr10	hg19_pseudoYale60	exon	39083226	39083388	0	-	.	gene_id "PGOHUM00000256560"; transcript_id "PGOHUM00000256560";	0	1	0	0	1	0	0	0	0	0
chr10	hg19_pseudoYale60	exon	39083616	39083783	0	-	.	gene_id "PGOHUM00000256561"; transcript_id "PGOHUM00000256561";	0	1	0	0	1	0	0	0	0	0
chr10	hg19_pseudoYale60	exon	39084140	39084316	0	-	.	gene_id "PGOHUM00000256562"; transcript_id "PGOHUM00000256562";	0	1	0	0	1	0	0	0	0	0
chr10	hg19_pseudoYale60	exon	39085673	39085863	0	-	.	gene_id "PGOHUM00000256563"; transcript_id "PGOHUM00000256563";	0	1	0	0	1	0	0	0	0	0
chr10	hg19_pseudoYale60	exon	39086102	39086278	0	-	.	gene_id "PGOHUM00000256564"; transcript_id "PGOHUM00000256564";	0	1	0	0	1	0	0	0	0	0
chr10	hg19_pseudoYale60	exon	39086353	39086510	0	-	.	gene_id "PGOHUM00000256565"; transcript_id "PGOHUM00000256565";	0	1	0	0	1	0	0	0	0	0
chr10	hg19_pseudoYale60	exon	39086698	39086862	0	-	.	gene_id "PGOHUM00000256566"; transcript_id "PGOHUM00000256566";	0	1	0	0	1	0	0	0	0	0
chr10	hg19_pseudoYale60	exon	39088133	39088305	0	-	.	gene_id "PGOHUM00000256567"; transcript_id "PGOHUM00000256567";	0	1	0	0	1	0	0	0	0	0
chr10	hg19_pseudoYale60	exon	39088990	39089145	0	-	.	gene_id "PGOHUM00000256568"; transcript_id "PGOHUM00000256568";	0	1	0	0	1	0	0	0	0	0
chr10	hg19_pseudoYale60	exon	39089651	39089839	0	-	.	gene_id "PGOHUM00000256569"; transcript_id "PGOHUM00000256569";	0	1	0	0	1	0	0	0	0	0
chr10	hg19_pseudoYale60	exon	39089936	39090130	0	-	.	gene_id "PGOHUM00000256570"; transcript_id "PGOHUM00000256570";	0	1	0	0	1	0	0	0	0	0
chr10	hg19_pseudoYale60	exon	39090879	39091046	0	-	.	gene_id "PGOHUM00000256571"; transcript_id "PGOHUM00000256571";	0	1	0	0	1	0	0	0	0	0
chr10	hg19_pseudoYale60	exon	39092621	39092779	0	-	.	gene_id "PGOHUM00000256572"; transcript_id "PGOHUM00000256572";	0	1	0	0	1	0	0	0	0	0
chr10	hg19_pseudoYale60	exon	39093212	39093358	0	-	.	gene_id "PGOHUM00000256573"; transcript_id "PGOHUM00000256573";	0	1	0	0	1	0	0	0	0	0
chr10	hg19_pseudoYale60	exon	39094586	39094772	0	-	.	gene_id "PGOHUM00000256574"; transcript_id "PGOHUM00000256574";	0	1	0	0	1	0	0	0	0	0
chr10	hg19_pseudoYale60	exon	39095317	39095499	0	-	.	gene_id "PGOHUM00000256575"; transcript_id "PGOHUM00000256575";	0	1	0	0	1	0	0	0	0	0
chr10	hg19_pseudoYale60	exon	39095641	39095796	0	-	.	gene_id "PGOHUM00000256576"; transcript_id "PGOHUM00000256576";	0	1	0	0	1	0	0	0	0	0
chr10	hg19_pseudoYale60	exon	39097183	39097404	0	-	.	gene_id "PGOHUM00000256577"; transcript_id "PGOHUM00000256577";	0	1	0	0	1	0	0	0	0	0
chr10	hg19_pseudoYale60	exon	39098051	39098227	0	-	.	gene_id "PGOHUM00000256578"; transcript_id "PGOHUM00000256578";	0	1	0	0	1	0	0	0	0	0
chr10	hg19_pseudoYale60	exon	39098583	39098762	0	-	.	gene_id "PGOHUM00000256579"; transcript_id "PGOHUM00000256579";	0	1	0	0	1	0	0	0	0	0
chr10	hg19_pseudoYale60	exon	39099661	39099837	0	-	.	gene_id "PGOHUM00000256580"; transcript_id "PGOHUM00000256580";	0	1	0	0	1	0	0	0	0	0
chr10	hg19_pseudoYale60	exon	39100646	39100807	0	-	.	gene_id "PGOHUM00000256581"; transcript_id "PGOHUM00000256581";	0	1	0	0	1	0	0	0	0	0
chr10	hg19_pseudoYale60	exon	39101785	39102000	0	-	.	gene_id "PGOHUM00000256582"; transcript_id "PGOHUM00000256582";	0	1	0	0	1	0	0	0	0	0
chr10	hg19_pseudoYale60	exon	39102453	39102629	0	-	.	gene_id "PGOHUM00000256583"; transcript_id "PGOHUM00000256583";	0	1	0	0	1	0	0	0	0	0
chr10	hg19_pseudoYale60	exon	39102703	39102924	0	-	.	gene_id "PGOHUM00000256584"; transcript_id "PGOHUM00000256584";	0	1	0	0	1	0	0	0	0	0
chr10	hg19_pseudoYale60	exon	39103763	39103933	0	-	.	gene_id "PGOHUM00000256585"; transcript_id "PGOHUM00000256585";	0	1	0	0	1	0	0	0	0	0
chr10	hg19_pseudoYale60	exon	39103977	39104148	0	-	.	gene_id "PGOHUM00000256586"; transcript_id "PGOHUM00000256586";	0	1	0	0	1	0	0	0	0	0
chr10	hg19_pseudoYale60	exon	39104660	39104836	0	-	.	gene_id "PGOHUM00000256587"; transcript_id "PGOHUM00000256587";	0	1	0	0	1	0	0	0	0	0
chr10	hg19_pseudoYale60	exon	39105731	39105916	0	-	.	gene_id "PGOHUM00000256588"; transcript_id "PGOHUM00000256588";	0	1	0	0	1	0	0	0	0	0
chr10	hg19_pseudoYale60	exon	39106266	39106462	0	-	.	gene_id "PGOHUM00000256589"; transcript_id "PGOHUM00000256589";	0	1	0	0	1	0	0	0	0	0
chr10	hg19_pseudoYale60	exon	39106735	39106910	0	-	.	gene_id "PGOHUM00000256590"; transcript_id "PGOHUM00000256590";	0	1	0	0	1	0	0	0	0	0
chr10	hg19_pseudoYale60	exon	39107487	39107628	0	-	.	gene_id "PGOHUM00000256591"; transcript_id "PGOHUM00000256591";	0	1	0	0	1	0	0	0	0	0
chr10	hg19_pseudoYale60	exon	39107699	39107901	0	-	.	gene_id "PGOHUM00000256592"; transcript_id "PGOHUM00000256592";	0	1	0	0	1	0	0	0	0	0
chr10	hg19_pseudoYale60	exon	39110066	39110227	0	-	.	gene_id "PGOHUM00000256593"; transcript_id "PGOHUM00000256593";	0	1	0	0	1	0	0	0	0	0
[truncated: 18,950 more rows]
[truncated: 7 more columns]
